# Supplementary material for: Insight into the formation of bismuth-tungsten carbonyl clusters
Source: Commun Chem. 2023 Jun 5;6:109. doi: 10.1038/s42004-023-00905-6 (PMC10241888; doi:10.1038/s42004-023-00905-6)
Supplement: Supplementary file 3 — Supplementary Data 1.cif [file 42004_2023_905_MOESM3_ESM.cif]

data_1
_audit_creation_date               2023-01-31
_audit_creation_method
;
Olex2 1.5
(compiled 2022.04.07 svn.rca3783a0 for OlexSys, GUI svn.r6498)
;
_shelx_SHELXL_version_number       '2018/3'
_audit_contact_author_address      ?
_audit_contact_author_email        ?
_audit_contact_author_name         ''
_audit_contact_author_phone        ?
_publ_contact_author_id_orcid      ?
_publ_section_references
;
Dolomanov, O.V., Bourhis, L.J., Gildea, R.J, Howard, J.A.K. & Puschmann, H.
 (2009), J. Appl. Cryst. 42, 339-341.

Sheldrick, G.M. (2015). Acta Cryst. C71, 3-8.
;
_chemical_name_common              ?
_chemical_name_systematic          ?
_chemical_formula_moiety          
 'Bi3 C3 O3 W, 3(C18 H36 K N2 O6), 3[C2N2H8], 1[C7H8]'
_chemical_formula_sum              'C57 H108 Bi3 K3 N6 O21 W'
_chemical_formula_weight           2141.58
_chemical_melting_point            ?
loop_
  _atom_type_symbol
  _atom_type_description
  _atom_type_scat_dispersion_real
  _atom_type_scat_dispersion_imag
  _atom_type_scat_source
 'C' 'C' 0.0033 0.0016 'International Tables Vol C Tables 4.2.6.8 and 6.1.1.4'
 'H' 'H' 0.0000 0.0000 'International Tables Vol C Tables 4.2.6.8 and 6.1.1.4'
 'Bi' 'Bi' -4.1077 10.2566
 'International Tables Vol C Tables 4.2.6.8 and 6.1.1.4'
 'K' 'K' 0.2009 0.2494 'International Tables Vol C Tables 4.2.6.8 and 6.1.1.4'
 'N' 'N' 0.0061 0.0033 'International Tables Vol C Tables 4.2.6.8 and 6.1.1.4'
 'O' 'O' 0.0106 0.0060 'International Tables Vol C Tables 4.2.6.8 and 6.1.1.4'
 'W' 'W' -0.8490 6.8722 'International Tables Vol C Tables 4.2.6.8 and 6.1.1.4'

_shelx_space_group_comment
;
The symmetry employed for this shelxl refinement is uniquely defined
by the following loop, which should always be used as a source of
symmetry information in preference to the above space-group names.
They are only intended as comments.
;
_space_group_crystal_system        'monoclinic'
_space_group_IT_number             14
_space_group_name_H-M_alt          'P 1 21/c 1'
_space_group_name_Hall             '-P 2ybc'
loop_
  _space_group_symop_operation_xyz
 'x, y, z'
 '-x, y+1/2, -z+1/2'
 '-x, -y, -z'
 'x, -y-1/2, z-1/2'

_cell_length_a                     13.1074(4)
_cell_length_b                     25.2633(6)
_cell_length_c                     27.5112(8)
_cell_angle_alpha                  90
_cell_angle_beta                   97.498(2)
_cell_angle_gamma                  90
_cell_volume                       9032.1(4)
_cell_formula_units_Z              4
_cell_measurement_reflns_used      34947
_cell_measurement_temperature      273.15
_cell_measurement_theta_max        46.31
_cell_measurement_theta_min        2.98
_exptl_absorpt_coefficient_mu      7.293
_exptl_absorpt_correction_T_max    1.1000
_exptl_absorpt_correction_T_min    1.0230
_exptl_absorpt_correction_type     'multi-scan'
_exptl_absorpt_process_details     'multi-scan'
_exptl_crystal_colour              black
_exptl_crystal_density_diffrn      1.575
_exptl_crystal_density_meas        ?
_exptl_crystal_density_method      ?
_exptl_crystal_description         block
_exptl_crystal_F_000               4160
_exptl_crystal_size_max            0.08
_exptl_crystal_size_mid            0.06
_exptl_crystal_size_min            0.03
_exptl_transmission_factor_max     ?
_exptl_transmission_factor_min     ?
_diffrn_reflns_av_R_equivalents    0.0470
_diffrn_reflns_av_unetI/netI       0.0494
_diffrn_reflns_Laue_measured_fraction_full  0.993
_diffrn_reflns_Laue_measured_fraction_max  0.993
_diffrn_reflns_limit_h_max         14
_diffrn_reflns_limit_h_min         -14
_diffrn_reflns_limit_k_max         27
_diffrn_reflns_limit_k_min         -27
_diffrn_reflns_limit_l_max         26
_diffrn_reflns_limit_l_min         -29
_diffrn_reflns_number              31237
_diffrn_reflns_point_group_measured_fraction_full  0.993
_diffrn_reflns_point_group_measured_fraction_max  0.993
_diffrn_reflns_theta_full          22.709
_diffrn_reflns_theta_max           22.709
_diffrn_reflns_theta_min           1.099
_diffrn_ambient_temperature        273.15
_diffrn_detector_area_resol_mean   ?
_diffrn_measured_fraction_theta_full  0.993
_diffrn_measured_fraction_theta_max  0.993
_diffrn_measurement_device_type    'STOE IPDS'
_diffrn_measurement_method         '\w scans'
_diffrn_radiation_type             MoK\a
_diffrn_radiation_wavelength       0.71073
_diffrn_source                     ?
_reflns_Friedel_coverage           0.000
_reflns_Friedel_fraction_full      .
_reflns_Friedel_fraction_max       .
_reflns_number_gt                  8579
_reflns_number_total               12051
_reflns_special_details
;
 Reflections were merged by SHELXL according to the crystal
 class for the calculation of statistics and refinement.
 
 Structure factors included contributions from the .fab file.
 
 _reflns_Friedel_fraction is defined as the number of unique
 Friedel pairs measured divided by the number that would be
 possible theoretically, ignoring centric projections and
 systematic absences.
;
_reflns_threshold_expression       'I > 2\s(I)'
_computing_cell_refinement         ?
_computing_data_collection         ?
_computing_data_reduction          ?
_computing_molecular_graphics      'Olex2 1.5 (Dolomanov et al., 2009)'
_computing_publication_material    'Olex2 1.5 (Dolomanov et al., 2009)'
_computing_structure_refinement    'SHELXL 2018/3 (Sheldrick, 2015)'
_computing_structure_solution      'SHELXT 2018/2 (Sheldrick, 2018)'
_refine_diff_density_max           3.244
_refine_diff_density_min           -1.885
_refine_diff_density_rms           0.221
_refine_ls_extinction_coef         .
_refine_ls_extinction_method       none
_refine_ls_goodness_of_fit_ref     1.066
_refine_ls_hydrogen_treatment      constr
_refine_ls_matrix_type             full
_refine_ls_number_parameters       475
_refine_ls_number_reflns           12051
_refine_ls_number_restraints       88
_refine_ls_R_factor_all            0.1206
_refine_ls_R_factor_gt             0.0991
_refine_ls_restrained_S_all        1.081
_refine_ls_shift/su_max            0.000
_refine_ls_shift/su_mean           0.000
_refine_ls_structure_factor_coef   Fsqd
_refine_ls_weighting_details      
 'w=1/[\s^2^(Fo^2^)+(0.1688P)^2^+97.3985P] where P=(Fo^2^+2Fc^2^)/3'
_refine_ls_weighting_scheme        calc
_refine_ls_wR_factor_gt            0.2821
_refine_ls_wR_factor_ref           0.2980
_refine_special_details            ?
_olex2_refinement_description
;
1. Fixed Uiso
 At 1.2 times of:
  All C(H,H) groups
2. Restrained distances
 W1-C1 \\sim W1-C3 \\sim W1-C2
 with sigma of 0.02
 O1-C1 \\sim O3-C3 \\sim O2-C2
 with sigma of 0.02
3. Rigid bond restraints
 Bi1, Bi3A, Bi2B, Bi2, Bi2A, Bi1A, Bi1B, Bi3
 with sigma for 1-2 distances of 0.01 and sigma for 1-3 distances of 0.01
4. Uiso/Uaniso restraints and constraints
C1 \\sim C2: within 1.7A with sigma of 0.08 and sigma for terminal atoms of
0.08 within 1.7A
Uanis(Bi1) \\sim Ueq: with sigma of 0.1 and sigma for terminal atoms of 0.2
Uanis(Bi3) \\sim Ueq, Uanis(Bi1A) \\sim Ueq, Uanis(Bi3A) \\sim Ueq, Uanis(Bi1)
\\sim Ueq, Uanis(Bi2B) \\sim Ueq, Uanis(Bi2) \\sim Ueq, Uanis(Bi1B) \\sim Ueq,
Uanis(Bi2A) \\sim Ueq: with sigma of 0.1 and sigma for terminal atoms of 0.2
Uanis(C2) \\sim Ueq, Uanis(C1) \\sim Ueq: with sigma of 0.5 and sigma for
terminal atoms of 0.2
Uanis(C1) \\sim Ueq, Uanis(C2) \\sim Ueq: with sigma of 0.02 and sigma for
terminal atoms of 0.2
Uanis(C1) \\sim Ueq: with sigma of 0.01 and sigma for terminal atoms of 0.2
5. Others
 Fixed Sof: Bi3(0.7) Bi1(0.65) Bi2(0.75) Bi2A(0.2) Bi1A(0.25) Bi2B(0.05)
 Bi3A(0.3) Bi1B(0.1)
6.a Secondary CH2 refined with riding coordinates:
 C31(H31A,H31B), C30(H30A,H30B), C7(H7A,H7B), C11(H11B,H11A), C13(H13B,H13A),
 C10(H10A,H10B), C8(H8B,H8A), C29(H29A,H29B), C37(H37B,H37A), C27(H27B,H27A),
 C20(H20B,H20A), C56(H56A,H56B), C12(H12A,H12B), C34(H34A,H34B), C55(H55A,H55B),
  C46(H46A,H46B), C24(H24B,H24A), C16(H16A,H16B), C41(H41A,H41B), C38(H38A,
 H38B), C44(H44A,H44B), C36(H36B,H36A), C23(H23B,H23A), C35(H35B,H35A),
 C39(H39A,H39B), C19(H19B,H19A), C26(H26B,H26A), C47(H47A,H47B), C50(H50B,H50A),
  C9(H9B,H9A), C49(H49B,H49A), C6(H6A,H6B), C15(H15B,H15A), C54(H54A,H54B),
 C42(H42B,H42A), C32(H32A,H32B), C14(H14A,H14B), C40(H40A,H40B), C22(H22A,H22B),
  C33(H33B,H33A), C43(H43B,H43A), C52(H52B,H52A), C28(H28A,H28B), C21(H21A,
 H21B), C4(H4B,H4A), C25(H25A,H25B), C17(H17A,H17B), C5(H5B,H5A), C45(H45B,
 H45A), C18(H18A,H18B), C57(H57A,H57B), C53(H53B,H53A), C48(H48A,H48B),
 C51(H51A,H51B)
;
_atom_sites_solution_hydrogens     geom
_atom_sites_solution_primary       ?
_atom_sites_solution_secondary     ?
loop_
  _atom_site_label
  _atom_site_type_symbol
  _atom_site_fract_x
  _atom_site_fract_y
  _atom_site_fract_z
  _atom_site_U_iso_or_equiv
  _atom_site_adp_type
  _atom_site_occupancy
  _atom_site_site_symmetry_order
  _atom_site_calc_flag
  _atom_site_refinement_flags_posn
  _atom_site_refinement_flags_adp
  _atom_site_refinement_flags_occupancy
  _atom_site_disorder_assembly
  _atom_site_disorder_group
 W1 W 0.27880(7) 0.57824(4) 0.68701(3) 0.0795(4) Uani 1 1 d D . . . .
 Bi3 Bi 0.4179(2) 0.54806(12) 0.78305(10) 0.0746(6) Uani 0.7 1 d . U P A .
 Bi1 Bi 0.2939(3) 0.64844(14) 0.77705(14) 0.0658(6) Uani 0.65 1 d . U P A .
 K2 K 0.7863(4) 0.7565(2) 0.74233(16) 0.0843(13) Uani 1 1 d . . . . .
 K3 K 1.2435(4) 0.9101(2) 0.87680(18) 0.0873(13) Uani 1 1 d . . . . .
 K1 K 0.7207(5) 0.7470(2) 0.98707(18) 0.1035(18) Uani 1 1 d . . . . .
 O1 O 0.4319(13) 0.6201(8) 0.6198(6) 0.119(6) Uani 1 1 d D . . . .
 O3 O 0.2493(16) 0.4829(6) 0.6168(6) 0.116(6) Uani 1 1 d D . . . .
 O12 O 0.5766(13) 0.7597(7) 0.7100(7) 0.108(5) Uiso 1 1 d . . . . .
 O6 O 0.6302(13) 0.8017(7) 1.0596(6) 0.103(5) Uiso 1 1 d . . . . .
 O13 O 0.6622(13) 0.6678(6) 0.7537(6) 0.102(5) Uiso 1 1 d . . . . .
 O15 O 0.7956(13) 0.8411(6) 0.8118(6) 0.101(5) Uiso 1 1 d . . . . .
 O7 O 0.5903(15) 0.6941(8) 1.0459(7) 0.122(6) Uiso 1 1 d . . . . .
 O5 O 0.9328(14) 0.7656(7) 1.0183(7) 0.115(5) Uiso 1 1 d . . . . .
 O9 O 0.6861(15) 0.8298(8) 0.9185(8) 0.126(6) Uiso 1 1 d . . . . .
 N2 N 0.7905(16) 0.8573(8) 1.0167(8) 0.104(6) Uiso 1 1 d . . . . .
 O19 O 1.2297(19) 0.8093(10) 0.8255(10) 0.156(8) Uiso 1 1 d . . . . .
 C3 C 0.2616(18) 0.5199(8) 0.6466(8) 0.090(6) Uani 1 1 d D . . . .
 O8 O 0.5881(15) 0.7309(8) 0.8990(8) 0.127(6) Uiso 1 1 d . . . . .
 O11 O 0.8456(16) 0.8187(8) 0.6654(8) 0.129(6) Uiso 1 1 d . . . . .
 O10 O 0.9146(16) 0.7088(9) 0.6804(8) 0.133(6) Uiso 1 1 d . . . . .
 N4 N 0.6846(19) 0.8616(10) 0.7134(9) 0.124(7) Uiso 1 1 d . . . . .
 O16 O 1.4402(19) 0.9400(10) 0.9103(10) 0.153(8) Uiso 1 1 d . . . . .
 O20 O 1.0641(17) 0.9539(8) 0.8314(8) 0.134(7) Uiso 1 1 d . . . . .
 O14 O 0.9205(12) 0.7496(6) 0.8321(6) 0.098(4) Uiso 1 1 d . . . . .
 O18 O 1.2411(14) 0.8110(8) 0.9296(7) 0.119(6) Uiso 1 1 d . . . . .
 O21 O 1.127(2) 0.9705(10) 0.9348(10) 0.167(9) Uiso 1 1 d . . . . .
 C31 C 0.565(2) 0.6707(11) 0.7154(10) 0.110(8) Uiso 1 1 d . . . . .
 H31A H 0.584247 0.671590 0.682435 0.132 Uiso 1 1 calc R U . . .
 H31B H 0.521407 0.640236 0.718210 0.132 Uiso 1 1 calc R U . . .
 C30 C 0.5148(17) 0.7175(8) 0.7255(8) 0.084(6) Uiso 1 1 d . . . . .
 H30A H 0.509834 0.720238 0.760315 0.101 Uiso 1 1 calc R U . . .
 H30B H 0.445991 0.718444 0.707625 0.101 Uiso 1 1 calc R U . . .
 N3 N 0.882(2) 0.6545(10) 0.7722(10) 0.127(8) Uiso 1 1 d . . . . .
 O4 O 0.872(2) 0.6670(11) 0.9773(10) 0.174(9) Uiso 1 1 d . . . . .
 N6 N 1.186(2) 0.9070(12) 0.7637(11) 0.141(9) Uiso 1 1 d . . . . .
 O17 O 1.366(2) 0.9633(10) 0.8154(11) 0.169(9) Uiso 1 1 d . . . . .
 C7 C 0.998(2) 0.7322(11) 1.0004(12) 0.119(9) Uiso 1 1 d . . . . .
 H7A H 1.065183 0.737061 1.019131 0.143 Uiso 1 1 calc R U . . .
 H7B H 1.003477 0.742914 0.966961 0.143 Uiso 1 1 calc R U . . .
 C11 C 0.683(3) 0.8448(12) 1.0867(12) 0.131(10) Uiso 1 1 d . . . . .
 H11B H 0.741586 0.831721 1.108569 0.157 Uiso 1 1 calc R U . . .
 H11A H 0.636895 0.862925 1.106107 0.157 Uiso 1 1 calc R U . . .
 C13 C 0.521(3) 0.7314(12) 1.0613(13) 0.135(10) Uiso 1 1 d . . . . .
 H13B H 0.472005 0.713389 1.079226 0.162 Uiso 1 1 calc R U . . .
 H13A H 0.482576 0.748159 1.032829 0.162 Uiso 1 1 calc R U . . .
 C10 C 0.720(2) 0.8846(11) 1.0460(11) 0.118(9) Uiso 1 1 d . . . . .
 H10A H 0.660749 0.897382 1.024569 0.142 Uiso 1 1 calc R U . . .
 H10B H 0.754990 0.914884 1.062331 0.142 Uiso 1 1 calc R U . . .
 C8 C 0.965(2) 0.8210(12) 1.0202(12) 0.130(10) Uiso 1 1 d . . . . .
 H8B H 0.968711 0.833866 0.987192 0.156 Uiso 1 1 calc R U . . .
 H8A H 1.033186 0.824027 1.038658 0.156 Uiso 1 1 calc R U . . .
 C29 C 0.5285(19) 0.8145(9) 0.7142(10) 0.100(7) Uiso 1 1 d . . . . .
 H29A H 0.458553 0.814529 0.697584 0.121 Uiso 1 1 calc R U . . .
 H29B H 0.526206 0.822930 0.748489 0.121 Uiso 1 1 calc R U . . .
 C37 C 0.892(2) 0.8383(11) 0.8481(11) 0.119(9) Uiso 1 1 d . . . . .
 H37B H 0.951678 0.846914 0.832141 0.142 Uiso 1 1 calc R U . . .
 H37A H 0.888080 0.863381 0.874497 0.142 Uiso 1 1 calc R U . . .
 C27 C 0.747(2) 0.8935(12) 0.6827(12) 0.130(10) Uiso 1 1 d . . . . .
 H27B H 0.807554 0.907242 0.702449 0.156 Uiso 1 1 calc R U . . .
 H27A H 0.706545 0.923150 0.668129 0.156 Uiso 1 1 calc R U . . .
 C20 C 0.695(3) 0.8751(14) 0.9359(13) 0.145(11) Uiso 1 1 d . . . . .
 H20B H 0.635187 0.882561 0.952122 0.174 Uiso 1 1 calc R U . . .
 H20A H 0.694622 0.900060 0.909094 0.174 Uiso 1 1 calc R U . . .
 C56 C 1.149(3) 0.9530(14) 0.9891(14) 0.151(12) Uiso 1 1 d . . . . .
 H56A H 1.118783 0.978569 1.009274 0.181 Uiso 1 1 calc R U . . .
 H56B H 1.115807 0.919214 0.992803 0.181 Uiso 1 1 calc R U . . .
 C12 C 0.577(2) 0.7721(12) 1.0929(12) 0.127(9) Uiso 1 1 d . . . . .
 H12A H 0.529158 0.794463 1.107801 0.153 Uiso 1 1 calc R U . . .
 H12B H 0.624370 0.755945 1.118558 0.153 Uiso 1 1 calc R U . . .
 C34 C 0.969(3) 0.6631(13) 0.8136(12) 0.137(10) Uiso 1 1 d . . . . .
 H34A H 1.027036 0.679218 0.800496 0.164 Uiso 1 1 calc R U . . .
 H34B H 0.991800 0.629041 0.827385 0.164 Uiso 1 1 calc R U . . .
 C55 C 1.031(2) 0.9822(13) 0.9113(12) 0.129(10) Uiso 1 1 d . . . . .
 H55A H 1.002891 1.011204 0.928270 0.155 Uiso 1 1 calc R U . . .
 H55B H 0.986995 0.951698 0.913277 0.155 Uiso 1 1 calc R U . . .
 C46 C 1.276(3) 0.8564(12) 1.0055(12) 0.131(10) Uiso 1 1 d . . . . .
 H46A H 1.202455 0.857099 1.007823 0.157 Uiso 1 1 calc R U . . .
 H46B H 1.311823 0.852219 1.038387 0.157 Uiso 1 1 calc R U . . .
 N1 N 0.656(3) 0.6395(13) 0.9610(13) 0.175(12) Uiso 1 1 d . . . . .
 N5 N 1.305(2) 0.9046(12) 0.9856(11) 0.150(9) Uiso 1 1 d . . . . .
 C24 C 0.966(2) 0.7456(12) 0.6584(12) 0.130(10) Uiso 1 1 d . . . . .
 H24B H 1.005861 0.728675 0.635451 0.156 Uiso 1 1 calc R U . . .
 H24A H 1.013305 0.763948 0.682757 0.156 Uiso 1 1 calc R U . . .
 C16 C 0.558(3) 0.6412(14) 0.9209(13) 0.147(12) Uiso 1 1 d . . . . .
 H16A H 0.541446 0.605904 0.908379 0.177 Uiso 1 1 calc R U . . .
 H16B H 0.499071 0.654631 0.935195 0.177 Uiso 1 1 calc R U . . .
 C41 C 1.441(3) 0.9640(12) 0.9562(12) 0.130(10) Uiso 1 1 d . . . . .
 H41A H 1.387855 0.990677 0.955551 0.156 Uiso 1 1 calc R U . . .
 H41B H 1.507489 0.980075 0.967095 0.156 Uiso 1 1 calc R U . . .
 C38 C 0.785(2) 0.8909(11) 0.7917(11) 0.115(8) Uiso 1 1 d . . . . .
 H38A H 0.840644 0.898133 0.772734 0.138 Uiso 1 1 calc R U . . .
 H38B H 0.786727 0.917208 0.817491 0.138 Uiso 1 1 calc R U . . .
 C44 C 1.358(4) 0.9411(19) 0.7690(19) 0.199(18) Uiso 1 1 d . . . . .
 H44A H 1.379432 0.904365 0.772049 0.239 Uiso 1 1 calc R U . . .
 H44B H 1.404194 0.959331 0.750006 0.239 Uiso 1 1 calc R U . . .
 C36 C 0.900(2) 0.7875(11) 0.8662(11) 0.115(8) Uiso 1 1 d . . . . .
 H36B H 0.835725 0.778276 0.878270 0.138 Uiso 1 1 calc R U . . .
 H36A H 0.953924 0.786393 0.893777 0.138 Uiso 1 1 calc R U . . .
 C23 C 0.974(3) 0.6702(16) 0.7063(16) 0.170(14) Uiso 1 1 d . . . . .
 H23B H 1.014132 0.652775 0.683728 0.204 Uiso 1 1 calc R U . . .
 H23A H 1.022101 0.687797 0.730827 0.204 Uiso 1 1 calc R U . . .
 C35 C 0.938(2) 0.6983(10) 0.8545(10) 0.110(8) Uiso 1 1 d . . . . .
 H35B H 0.876174 0.685069 0.866088 0.132 Uiso 1 1 calc R U . . .
 H35A H 0.992728 0.699932 0.881932 0.132 Uiso 1 1 calc R U . . .
 C39 C 0.685(2) 0.8935(11) 0.7598(10) 0.109(8) Uiso 1 1 d . . . . .
 H39A H 0.669925 0.930128 0.751206 0.130 Uiso 1 1 calc R U . . .
 H39B H 0.631530 0.880464 0.777760 0.130 Uiso 1 1 calc R U . . .
 C19 C 0.594(3) 0.8222(13) 0.8813(12) 0.133(10) Uiso 1 1 d . . . . .
 H19B H 0.532495 0.831436 0.895414 0.159 Uiso 1 1 calc R U . . .
 H19A H 0.598784 0.845420 0.853559 0.159 Uiso 1 1 calc R U . . .
 C26 C 0.777(3) 0.8577(13) 0.6432(13) 0.139(11) Uiso 1 1 d . . . . .
 H26B H 0.715948 0.840787 0.626002 0.167 Uiso 1 1 calc R U . . .
 H26A H 0.809497 0.878034 0.619718 0.167 Uiso 1 1 calc R U . . .
 C47 C 1.299(2) 0.8113(13) 0.9755(12) 0.132(10) Uiso 1 1 d . . . . .
 H47A H 1.371195 0.812103 0.971566 0.158 Uiso 1 1 calc R U . . .
 H47B H 1.285827 0.778831 0.992440 0.158 Uiso 1 1 calc R U . . .
 C50 C 1.185(3) 0.8087(16) 0.7819(15) 0.161(13) Uiso 1 1 d . . . . .
 H50B H 1.111963 0.803391 0.783475 0.193 Uiso 1 1 calc R U . . .
 H50A H 1.209065 0.777780 0.765988 0.193 Uiso 1 1 calc R U . . .
 C9 C 0.890(3) 0.8540(13) 1.0440(13) 0.140(11) Uiso 1 1 d . . . . .
 H9B H 0.883657 0.839193 1.076029 0.168 Uiso 1 1 calc R U . . .
 H9A H 0.917594 0.889513 1.049036 0.168 Uiso 1 1 calc R U . . .
 C49 C 1.199(3) 0.7703(15) 0.8534(14) 0.156(12) Uiso 1 1 d . . . . .
 H49B H 1.202296 0.737131 0.835916 0.187 Uiso 1 1 calc R U . . .
 H49A H 1.127776 0.776401 0.857632 0.187 Uiso 1 1 calc R U . . .
 C6 C 0.976(3) 0.6780(14) 0.9997(14) 0.152(12) Uiso 1 1 d . . . . .
 H6A H 0.985382 0.664591 1.032992 0.182 Uiso 1 1 calc R U . . .
 H6B H 1.024250 0.659669 0.981614 0.182 Uiso 1 1 calc R U . . .
 C15 C 0.612(3) 0.6157(15) 1.0037(14) 0.155(12) Uiso 1 1 d . . . . .
 H15B H 0.580589 0.582033 0.993548 0.186 Uiso 1 1 calc R U . . .
 H15A H 0.668236 0.608489 1.029515 0.186 Uiso 1 1 calc R U . . .
 C54 C 1.030(3) 0.9963(13) 0.8609(12) 0.137(10) Uiso 1 1 d . . . . .
 H54A H 1.073340 1.026963 0.858736 0.165 Uiso 1 1 calc R U . . .
 H54B H 0.960029 1.006194 0.847605 0.165 Uiso 1 1 calc R U . . .
 C42 C 1.470(4) 0.989(2) 0.879(2) 0.23(2) Uiso 1 1 d . . . . .
 H42B H 1.415826 1.015115 0.874809 0.274 Uiso 1 1 calc R U . . .
 H42A H 1.534020 1.004802 0.892835 0.274 Uiso 1 1 calc R U . . .
 C32 C 0.710(2) 0.6117(12) 0.7553(13) 0.133(10) Uiso 1 1 d . . . . .
 H32A H 0.666768 0.586681 0.770121 0.160 Uiso 1 1 calc R U . . .
 H32B H 0.717820 0.599543 0.722591 0.160 Uiso 1 1 calc R U . . .
 C14 C 0.538(3) 0.6478(12) 1.0234(13) 0.138(11) Uiso 1 1 d . . . . .
 H14A H 0.505895 0.627971 1.047677 0.166 Uiso 1 1 calc R U . . .
 H14B H 0.484147 0.658487 0.997518 0.166 Uiso 1 1 calc R U . . .
 C40 C 1.420(2) 0.9160(12) 0.9894(12) 0.132(10) Uiso 1 1 d . . . . .
 H40A H 1.455361 0.884940 0.979501 0.158 Uiso 1 1 calc R U . . .
 H40B H 1.446406 0.923855 1.023235 0.158 Uiso 1 1 calc R U . . .
 C22 C 0.925(4) 0.6329(19) 0.7288(18) 0.199(18) Uiso 1 1 d . . . . .
 H22A H 0.973243 0.604518 0.739215 0.239 Uiso 1 1 calc R U . . .
 H22B H 0.870134 0.618146 0.705886 0.239 Uiso 1 1 calc R U . . .
 C33 C 0.814(2) 0.6179(13) 0.7865(12) 0.134(10) Uiso 1 1 d . . . . .
 H33B H 0.801192 0.626906 0.819439 0.161 Uiso 1 1 calc R U . . .
 H33A H 0.847174 0.583566 0.788225 0.161 Uiso 1 1 calc R U . . .
 C43 C 1.480(2) 0.9613(12) 0.8331(12) 0.126(9) Uiso 1 1 d . . . . .
 H43B H 1.505348 0.925443 0.837994 0.151 Uiso 1 1 calc R U . . .
 H43A H 1.520422 0.980803 0.812176 0.151 Uiso 1 1 calc R U . . .
 C52 C 1.083(2) 0.9193(12) 0.7520(12) 0.129(10) Uiso 1 1 d . . . . .
 H52B H 1.040787 0.889227 0.759097 0.155 Uiso 1 1 calc R U . . .
 H52A H 1.067554 0.927203 0.717281 0.155 Uiso 1 1 calc R U . . .
 C28 C 0.584(2) 0.8515(10) 0.6940(10) 0.109(8) Uiso 1 1 d . . . . .
 H28A H 0.547179 0.884644 0.694107 0.131 Uiso 1 1 calc R U . . .
 H28B H 0.585001 0.841713 0.659961 0.131 Uiso 1 1 calc R U . . .
 C21 C 0.789(2) 0.8851(11) 0.9715(10) 0.106(7) Uiso 1 1 d . . . . .
 H21A H 0.848915 0.875057 0.956499 0.127 Uiso 1 1 calc R U . . .
 H21B H 0.793714 0.922766 0.978378 0.127 Uiso 1 1 calc R U . . .
 C4 C 0.745(3) 0.6125(16) 0.9471(15) 0.160(13) Uiso 1 1 d . . . . .
 H4B H 0.757986 0.626821 0.915772 0.192 Uiso 1 1 calc R U . . .
 H4A H 0.726801 0.575621 0.941800 0.192 Uiso 1 1 calc R U . . .
 C25 C 0.895(3) 0.7841(15) 0.6321(15) 0.164(13) Uiso 1 1 d . . . . .
 H25A H 0.842179 0.765145 0.610975 0.197 Uiso 1 1 calc R U . . .
 H25B H 0.932652 0.805789 0.611388 0.197 Uiso 1 1 calc R U . . .
 C17 C 0.581(3) 0.6779(16) 0.8788(16) 0.177(15) Uiso 1 1 d . . . . .
 H17A H 0.645644 0.667843 0.867485 0.213 Uiso 1 1 calc R U . . .
 H17B H 0.526738 0.675758 0.851379 0.213 Uiso 1 1 calc R U . . .
 C5 C 0.846(4) 0.614(2) 0.9810(19) 0.211(19) Uiso 1 1 d . . . . .
 H5B H 0.837228 0.604575 1.014289 0.253 Uiso 1 1 calc R U . . .
 H5A H 0.897283 0.591056 0.969495 0.253 Uiso 1 1 calc R U . . .
 C45 C 1.250(3) 0.9433(14) 0.7414(15) 0.153(12) Uiso 1 1 d . . . . .
 H45B H 1.222283 0.978877 0.742587 0.184 Uiso 1 1 calc R U . . .
 H45A H 1.250945 0.933818 0.707296 0.184 Uiso 1 1 calc R U . . .
 C18 C 0.588(3) 0.7723(14) 0.8661(14) 0.153(12) Uiso 1 1 d . . . . .
 H18A H 0.645032 0.766374 0.847558 0.184 Uiso 1 1 calc R U . . .
 H18B H 0.525519 0.769180 0.843179 0.184 Uiso 1 1 calc R U . . .
 Bi2 Bi 0.19026(17) 0.54410(10) 0.77726(11) 0.0712(5) Uani 0.75 1 d . U P A .
 C57 C 1.253(3) 0.9480(15) 1.0066(15) 0.153(12) Uiso 1 1 d . . . . .
 H57A H 1.260683 0.943389 1.041897 0.183 Uiso 1 1 calc R U . . .
 H57B H 1.287956 0.980742 1.000072 0.183 Uiso 1 1 calc R U . . .
 C53 C 1.058(3) 0.9649(13) 0.7807(13) 0.143(11) Uiso 1 1 d . . . . .
 H53B H 1.105375 0.993436 0.775988 0.171 Uiso 1 1 calc R U . . .
 H53A H 0.989105 0.976963 0.768803 0.171 Uiso 1 1 calc R U . . .
 C48 C 1.258(3) 0.7650(17) 0.9008(16) 0.181(15) Uiso 1 1 d . . . . .
 H48A H 1.330357 0.761687 0.897564 0.217 Uiso 1 1 calc R U . . .
 H48B H 1.236602 0.733370 0.916845 0.217 Uiso 1 1 calc R U . . .
 C51 C 1.194(4) 0.8523(17) 0.7511(17) 0.182(16) Uiso 1 1 d . . . . .
 H51A H 1.143009 0.846798 0.722654 0.218 Uiso 1 1 calc R U . . .
 H51B H 1.260547 0.848410 0.739591 0.218 Uiso 1 1 calc R U . . .
 Bi2A Bi 0.1622(9) 0.5575(6) 0.7703(5) 0.125(4) Uani 0.2 1 d . U P A 1
 Bi1A Bi 0.2720(9) 0.6604(4) 0.7655(5) 0.118(3) Uani 0.25 1 d . U P A 1
 Bi2B Bi 0.2425(18) 0.5410(7) 0.7652(6) 0.061(3) Uani 0.05 1 d . U P A -1
 Bi3A Bi 0.4024(7) 0.5606(4) 0.7730(3) 0.114(2) Uani 0.3 1 d . U P A 1
 Bi1B Bi 0.3204(15) 0.6473(6) 0.7606(6) 0.074(4) Uani 0.1 1 d . U P A -1
 O2 O 0.1093(12) 0.6242(8) 0.6096(6) 0.115(6) Uani 1 1 d D . . . .
 C1 C 0.3714(15) 0.6034(8) 0.6486(8) 0.095(6) Uani 1 1 d D U . . .
 C2 C 0.1748(18) 0.6059(10) 0.6433(9) 0.120(9) Uani 1 1 d D U . . .

loop_
  _atom_site_aniso_label
  _atom_site_aniso_U_11
  _atom_site_aniso_U_22
  _atom_site_aniso_U_33
  _atom_site_aniso_U_23
  _atom_site_aniso_U_13
  _atom_site_aniso_U_12
 W1 0.0738(6) 0.0955(7) 0.0652(6) -0.0099(4) -0.0060(4) -0.0046(4)
 Bi3 0.0749(9) 0.0876(14) 0.0536(14) 0.0041(10) -0.0202(9) 0.0171(8)
 Bi1 0.0611(15) 0.0796(12) 0.0540(15) -0.0095(11) -0.0024(11) 0.0080(9)
 K2 0.081(3) 0.108(4) 0.061(3) -0.008(2) 0.001(2) -0.017(3)
 K3 0.084(3) 0.105(3) 0.072(3) 0.019(3) 0.007(2) 0.003(3)
 K1 0.116(4) 0.130(4) 0.057(3) 0.013(3) -0.015(3) -0.035(3)
 O1 0.100(11) 0.199(19) 0.068(10) 0.013(11) 0.046(9) -0.035(12)
 O3 0.172(18) 0.101(12) 0.080(11) -0.007(9) 0.031(11) 0.001(11)
 C3 0.090(15) 0.108(17) 0.071(14) 0.009(13) 0.007(12) 0.005(13)
 Bi2 0.0666(11) 0.0858(10) 0.0583(10) -0.0048(8) -0.0025(10) 0.0041(9)
 Bi2A 0.102(5) 0.169(8) 0.095(7) -0.058(6) -0.023(4) -0.008(5)
 Bi1A 0.100(6) 0.127(6) 0.112(7) -0.052(5) -0.037(4) 0.009(4)
 Bi2B 0.084(7) 0.064(6) 0.035(8) -0.012(6) 0.007(7) 0.039(7)
 Bi3A 0.143(5) 0.114(5) 0.068(3) 0.029(3) -0.055(3) -0.022(3)
 Bi1B 0.130(13) 0.054(5) 0.038(7) -0.007(5) 0.014(6) 0.034(5)
 O2 0.094(11) 0.154(15) 0.086(11) -0.002(10) -0.022(9) 0.040(10)
 C1 0.089(9) 0.098(9) 0.091(10) -0.039(8) -0.018(8) 0.021(8)
 C2 0.137(16) 0.106(14) 0.129(16) -0.014(13) 0.063(14) -0.015(13)

_geom_special_details
;
 All esds (except the esd in the dihedral angle between two l.s. planes)
 are estimated using the full covariance matrix.  The cell esds are taken
 into account individually in the estimation of esds in distances, angles
 and torsion angles; correlations between esds in cell parameters are only
 used when they are defined by crystal symmetry.  An approximate (isotropic)
 treatment of cell esds is used for estimating esds involving l.s. planes.
;
loop_
  _geom_bond_atom_site_label_1
  _geom_bond_atom_site_label_2
  _geom_bond_distance
  _geom_bond_site_symmetry_2
  _geom_bond_publ_flag
 W1 Bi3 3.103(3) . ?
 W1 Bi1 3.032(4) . ?
 W1 C3 1.84(2) . ?
 W1 Bi2 3.001(3) . ?
 W1 Bi2A 2.962(15) . ?
 W1 Bi1A 3.005(14) . ?
 W1 Bi2B 2.45(2) . ?
 W1 Bi3A 2.725(7) . ?
 W1 Bi1B 2.674(14) . ?
 W1 C1 1.82(2) . ?
 W1 C2 1.83(2) . ?
 Bi3 Bi1 3.004(4) . ?
 Bi3 Bi2 2.968(3) . ?
 Bi3 Bi2A 3.332(12) . ?
 Bi3 Bi1A 3.420(10) . ?
 Bi3 Bi2B 2.29(2) . ?
 Bi3 Bi1B 2.844(16) . ?
 Bi1 Bi2 2.966(4) . ?
 Bi1 Bi2A 2.865(14) . ?
 Bi1 Bi2B 2.80(2) . ?
 Bi1 Bi3A 2.646(10) . ?
 Bi1 Bi1B 0.605(13) . ?
 K2 O12 2.778(18) . ?
 K2 O13 2.810(17) . ?
 K2 O15 2.857(17) . ?
 K2 O11 2.83(2) . ?
 K2 O10 2.82(2) . ?
 K2 N4 3.03(3) . ?
 K2 O14 2.843(17) . ?
 K2 N3 2.94(3) . ?
 K2 C24 3.52(3) . ?
 K2 C23 3.53(4) . ?
 K3 O19 2.91(3) . ?
 K3 O16 2.73(3) . ?
 K3 O20 2.75(2) . ?
 K3 O18 2.90(2) . ?
 K3 O21 2.80(3) . ?
 K3 N6 3.10(3) . ?
 K3 O17 2.82(3) . ?
 K3 N5 3.00(3) . ?
 K3 C41 3.44(3) . ?
 K3 C54 3.53(3) . ?
 K1 O6 2.814(18) . ?
 K1 O7 2.84(2) . ?
 K1 O5 2.839(19) . ?
 K1 O9 2.81(2) . ?
 K1 N2 3.01(2) . ?
 K1 O8 2.82(2) . ?
 K1 O4 2.87(3) . ?
 K1 C20 3.53(4) . ?
 K1 N1 2.91(3) . ?
 O1 C1 1.26(2) . ?
 O3 C3 1.24(2) . ?
 O12 C30 1.44(3) . ?
 O12 C29 1.53(3) . ?
 O6 C11 1.44(3) . ?
 O6 C12 1.44(3) . ?
 O13 C31 1.54(3) . ?
 O13 C32 1.55(3) . ?
 O15 C37 1.51(3) . ?
 O15 C38 1.37(3) . ?
 O7 C13 1.41(3) . ?
 O7 C14 1.46(3) . ?
 O5 C7 1.34(3) . ?
 O5 C8 1.46(3) . ?
 O9 C20 1.24(3) . ?
 O9 C19 1.49(3) . ?
 N2 C10 1.47(3) . ?
 N2 C9 1.42(4) . ?
 N2 C21 1.43(3) . ?
 O19 C50 1.26(4) . ?
 O19 C49 1.34(4) . ?
 O8 C17 1.45(4) . ?
 O8 C18 1.38(4) . ?
 O11 C26 1.42(3) . ?
 O11 C25 1.48(4) . ?
 O10 C24 1.34(3) . ?
 O10 C23 1.39(4) . ?
 N4 C27 1.49(4) . ?
 N4 C39 1.51(3) . ?
 N4 C28 1.37(3) . ?
 O16 C41 1.40(4) . ?
 O16 C42 1.58(5) . ?
 O20 C54 1.45(4) . ?
 O20 C53 1.41(4) . ?
 O14 C36 1.39(3) . ?
 O14 C35 1.44(3) . ?
 O18 C47 1.38(3) . ?
 O18 C48 1.44(4) . ?
 O21 C56 1.55(4) . ?
 O21 C55 1.36(4) . ?
 C31 H31A 0.9700 . ?
 C31 H31B 0.9700 . ?
 C31 C30 1.40(3) . ?
 C30 H30A 0.9700 . ?
 C30 H30B 0.9700 . ?
 N3 C34 1.52(4) . ?
 N3 C22 1.49(5) . ?
 N3 C33 1.38(4) . ?
 O4 C6 1.45(4) . ?
 O4 C5 1.39(5) . ?
 N6 C52 1.39(4) . ?
 N6 C45 1.43(4) . ?
 N6 C51 1.43(5) . ?
 O17 C44 1.39(5) . ?
 O17 C43 1.50(4) . ?
 C7 H7A 0.9700 . ?
 C7 H7B 0.9700 . ?
 C7 C6 1.40(4) . ?
 C11 H11B 0.9700 . ?
 C11 H11A 0.9700 . ?
 C11 C10 1.63(4) . ?
 C13 H13B 0.9700 . ?
 C13 H13A 0.9700 . ?
 C13 C12 1.48(4) . ?
 C10 H10A 0.9700 . ?
 C10 H10B 0.9700 . ?
 C8 H8B 0.9700 . ?
 C8 H8A 0.9700 . ?
 C8 C9 1.51(4) . ?
 C29 H29A 0.9700 . ?
 C29 H29B 0.9700 . ?
 C29 C28 1.35(3) . ?
 C37 H37B 0.9700 . ?
 C37 H37A 0.9700 . ?
 C37 C36 1.38(3) . ?
 C27 H27B 0.9700 . ?
 C27 H27A 0.9700 . ?
 C27 C26 1.50(4) . ?
 C20 H20B 0.9700 . ?
 C20 H20A 0.9700 . ?
 C20 C21 1.49(4) . ?
 C56 H56A 0.9700 . ?
 C56 H56B 0.9700 . ?
 C56 C57 1.39(4) . ?
 C12 H12A 0.9700 . ?
 C12 H12B 0.9700 . ?
 C34 H34A 0.9700 . ?
 C34 H34B 0.9700 . ?
 C34 C35 1.53(4) . ?
 C55 H55A 0.9700 . ?
 C55 H55B 0.9700 . ?
 C55 C54 1.43(4) . ?
 C46 H46A 0.9700 . ?
 C46 H46B 0.9700 . ?
 C46 N5 1.41(4) . ?
 C46 C47 1.46(4) . ?
 N1 C16 1.58(4) . ?
 N1 C15 1.50(4) . ?
 N1 C4 1.45(4) . ?
 N5 C40 1.52(4) . ?
 N5 C57 1.45(4) . ?
 C24 H24B 0.9700 . ?
 C24 H24A 0.9700 . ?
 C24 C25 1.47(4) . ?
 C16 H16A 0.9700 . ?
 C16 H16B 0.9700 . ?
 C16 C17 1.54(5) . ?
 C41 H41A 0.9700 . ?
 C41 H41B 0.9700 . ?
 C41 C40 1.57(4) . ?
 C38 H38A 0.9700 . ?
 C38 H38B 0.9700 . ?
 C38 C39 1.48(3) . ?
 C44 H44A 0.9700 . ?
 C44 H44B 0.9700 . ?
 C44 C45 1.52(5) . ?
 C36 H36B 0.9700 . ?
 C36 H36A 0.9700 . ?
 C23 H23B 0.9700 . ?
 C23 H23A 0.9700 . ?
 C23 C22 1.33(5) . ?
 C35 H35B 0.9700 . ?
 C35 H35A 0.9700 . ?
 C39 H39A 0.9700 . ?
 C39 H39B 0.9700 . ?
 C19 H19B 0.9700 . ?
 C19 H19A 0.9700 . ?
 C19 C18 1.33(4) . ?
 C26 H26B 0.9700 . ?
 C26 H26A 0.9700 . ?
 C47 H47A 0.9700 . ?
 C47 H47B 0.9700 . ?
 C50 H50B 0.9700 . ?
 C50 H50A 0.9700 . ?
 C50 C51 1.40(5) . ?
 C9 H9B 0.9700 . ?
 C9 H9A 0.9700 . ?
 C49 H49B 0.9700 . ?
 C49 H49A 0.9700 . ?
 C49 C48 1.43(5) . ?
 C6 H6A 0.9700 . ?
 C6 H6B 0.9700 . ?
 C15 H15B 0.9700 . ?
 C15 H15A 0.9700 . ?
 C15 C14 1.43(4) . ?
 C54 H54A 0.9700 . ?
 C54 H54B 0.9700 . ?
 C42 H42B 0.9700 . ?
 C42 H42A 0.9700 . ?
 C42 C43 1.46(6) . ?
 C32 H32A 0.9700 . ?
 C32 H32B 0.9700 . ?
 C32 C33 1.52(4) . ?
 C14 H14A 0.9700 . ?
 C14 H14B 0.9700 . ?
 C40 H40A 0.9700 . ?
 C40 H40B 0.9700 . ?
 C22 H22A 0.9700 . ?
 C22 H22B 0.9700 . ?
 C33 H33B 0.9700 . ?
 C33 H33A 0.9700 . ?
 C43 H43B 0.9700 . ?
 C43 H43A 0.9700 . ?
 C52 H52B 0.9700 . ?
 C52 H52A 0.9700 . ?
 C52 C53 1.46(4) . ?
 C28 H28A 0.9700 . ?
 C28 H28B 0.9700 . ?
 C21 H21A 0.9700 . ?
 C21 H21B 0.9700 . ?
 C4 H4B 0.9700 . ?
 C4 H4A 0.9700 . ?
 C4 C5 1.52(5) . ?
 C25 H25A 0.9700 . ?
 C25 H25B 0.9700 . ?
 C17 H17A 0.9700 . ?
 C17 H17B 0.9700 . ?
 C5 H5B 0.9700 . ?
 C5 H5A 0.9700 . ?
 C45 H45B 0.9700 . ?
 C45 H45A 0.9700 . ?
 C18 H18A 0.9700 . ?
 C18 H18B 0.9700 . ?
 Bi2 Bi2A 0.518(12) . ?
 Bi2 Bi1A 3.158(13) . ?
 Bi2 Bi2B 0.80(2) . ?
 Bi2 Bi3A 2.828(11) . ?
 Bi2 Bi1B 3.180(19) . ?
 C57 H57A 0.9700 . ?
 C57 H57B 0.9700 . ?
 C53 H53B 0.9700 . ?
 C53 H53A 0.9700 . ?
 C48 H48A 0.9700 . ?
 C48 H48B 0.9700 . ?
 C51 H51A 0.9700 . ?
 C51 H51B 0.9700 . ?
 Bi2A Bi1A 2.982(18) . ?
 Bi2A Bi2B 1.16(2) . ?
 Bi2A Bi3A 3.140(15) . ?
 Bi2A Bi1B 3.11(2) . ?
 Bi1A Bi2B 3.04(2) . ?
 Bi1A Bi3A 3.037(12) . ?
 Bi1A Bi1B 0.74(2) . ?
 Bi2B Bi3A 2.14(3) . ?
 Bi2B Bi1B 2.88(3) . ?
 Bi3A Bi1B 2.444(18) . ?
 O2 C2 1.27(2) . ?

loop_
  _geom_angle_atom_site_label_1
  _geom_angle_atom_site_label_2
  _geom_angle_atom_site_label_3
  _geom_angle
  _geom_angle_site_symmetry_1
  _geom_angle_site_symmetry_3
  _geom_angle_publ_flag
 Bi1 W1 Bi3 58.64(8) . . ?
 C3 W1 Bi3 109.3(7) . . ?
 C3 W1 Bi1 162.0(7) . . ?
 C3 W1 Bi2 103.9(7) . . ?
 C3 W1 Bi2A 106.9(8) . . ?
 C3 W1 Bi1A 166.8(8) . . ?
 C3 W1 Bi2B 101.6(8) . . ?
 C3 W1 Bi3A 113.9(7) . . ?
 C3 W1 Bi1B 167.3(8) . . ?
 Bi2 W1 Bi3 58.17(7) . . ?
 Bi2 W1 Bi1 58.89(8) . . ?
 Bi2 W1 Bi1A 63.4(3) . . ?
 Bi2A W1 Bi3 66.6(2) . . ?
 Bi2A W1 Bi1 57.1(3) . . ?
 Bi2A W1 Bi2 9.9(2) . . ?
 Bi2A W1 Bi1A 60.0(4) . . ?
 Bi1A W1 Bi3 68.07(17) . . ?
 Bi1A W1 Bi1 9.48(18) . . ?
 Bi2B W1 Bi3 47.0(5) . . ?
 Bi2B W1 Bi1 60.4(4) . . ?
 Bi2B W1 Bi2 12.4(4) . . ?
 Bi2B W1 Bi2A 22.2(5) . . ?
 Bi2B W1 Bi1A 66.8(5) . . ?
 Bi2B W1 Bi3A 48.4(6) . . ?
 Bi2B W1 Bi1B 68.2(6) . . ?
 Bi3A W1 Bi3 4.8(3) . . ?
 Bi3A W1 Bi1 54.4(2) . . ?
 Bi3A W1 Bi2 59.0(2) . . ?
 Bi3A W1 Bi2A 66.9(3) . . ?
 Bi3A W1 Bi1A 63.8(2) . . ?
 Bi1B W1 Bi3 58.4(4) . . ?
 Bi1B W1 Bi1 9.8(4) . . ?
 Bi1B W1 Bi2 67.9(4) . . ?
 Bi1B W1 Bi2A 66.7(5) . . ?
 Bi1B W1 Bi1A 13.5(5) . . ?
 Bi1B W1 Bi3A 53.8(4) . . ?
 C1 W1 Bi3 102.6(7) . . ?
 C1 W1 Bi1 107.0(6) . . ?
 C1 W1 C3 88.1(10) . . ?
 C1 W1 Bi2 159.7(7) . . ?
 C1 W1 Bi2A 163.5(7) . . ?
 C1 W1 Bi1A 105.1(7) . . ?
 C1 W1 Bi2B 149.6(9) . . ?
 C1 W1 Bi3A 101.3(7) . . ?
 C1 W1 Bi1B 97.3(8) . . ?
 C1 W1 C2 88.9(11) . . ?
 C2 W1 Bi3 162.8(8) . . ?
 C2 W1 Bi1 106.0(8) . . ?
 C2 W1 C3 83.5(11) . . ?
 C2 W1 Bi2 108.5(8) . . ?
 C2 W1 Bi2A 99.2(8) . . ?
 C2 W1 Bi1A 96.8(9) . . ?
 C2 W1 Bi2B 120.6(9) . . ?
 C2 W1 Bi3A 159.8(9) . . ?
 C2 W1 Bi1B 108.0(9) . . ?
 W1 Bi3 Bi2A 54.7(3) . . ?
 W1 Bi3 Bi1A 54.6(2) . . ?
 Bi1 Bi3 W1 59.50(9) . . ?
 Bi1 Bi3 Bi2A 53.5(3) . . ?
 Bi1 Bi3 Bi1A 5.0(3) . . ?
 Bi2 Bi3 W1 59.20(7) . . ?
 Bi2 Bi3 Bi1 59.54(9) . . ?
 Bi2 Bi3 Bi2A 6.7(3) . . ?
 Bi2 Bi3 Bi1A 58.7(2) . . ?
 Bi2A Bi3 Bi1A 52.4(3) . . ?
 Bi2B Bi3 W1 51.3(5) . . ?
 Bi2B Bi3 Bi1 62.2(4) . . ?
 Bi2B Bi3 Bi2 9.6(4) . . ?
 Bi2B Bi3 Bi2A 10.6(5) . . ?
 Bi2B Bi3 Bi1A 60.5(5) . . ?
 Bi2B Bi3 Bi1B 67.2(6) . . ?
 Bi1B Bi3 W1 53.2(3) . . ?
 Bi1B Bi3 Bi1 11.4(3) . . ?
 Bi1B Bi3 Bi2 66.3(4) . . ?
 Bi1B Bi3 Bi2A 59.8(5) . . ?
 Bi1B Bi3 Bi1A 8.6(6) . . ?
 Bi3 Bi1 W1 61.86(10) . . ?
 Bi2 Bi1 W1 60.04(10) . . ?
 Bi2 Bi1 Bi3 59.62(10) . . ?
 Bi2A Bi1 W1 60.2(3) . . ?
 Bi2A Bi1 Bi3 69.1(3) . . ?
 Bi2A Bi1 Bi2 10.0(2) . . ?
 Bi2B Bi1 W1 49.4(4) . . ?
 Bi2B Bi1 Bi3 46.4(4) . . ?
 Bi2B Bi1 Bi2 15.7(4) . . ?
 Bi2B Bi1 Bi2A 23.5(5) . . ?
 Bi3A Bi1 W1 56.9(2) . . ?
 Bi3A Bi1 Bi3 5.5(2) . . ?
 Bi3A Bi1 Bi2 60.2(3) . . ?
 Bi3A Bi1 Bi2A 69.3(3) . . ?
 Bi3A Bi1 Bi2B 46.0(5) . . ?
 Bi1B Bi1 W1 49.0(18) . . ?
 Bi1B Bi1 Bi3 69.0(18) . . ?
 Bi1B Bi1 Bi2 105.4(17) . . ?
 Bi1B Bi1 Bi2A 108.1(18) . . ?
 Bi1B Bi1 Bi2B 91.0(17) . . ?
 Bi1B Bi1 Bi3A 64.2(18) . . ?
 O12 K2 O13 59.7(5) . . ?
 O12 K2 O15 98.4(5) . . ?
 O12 K2 O11 95.8(6) . . ?
 O12 K2 O10 117.6(6) . . ?
 O12 K2 N4 60.5(6) . . ?
 O12 K2 O14 138.9(5) . . ?
 O12 K2 N3 119.0(6) . . ?
 O12 K2 C24 120.7(7) . . ?
 O12 K2 C23 128.7(8) . . ?
 O13 K2 O15 119.8(5) . . ?
 O13 K2 O11 138.3(6) . . ?
 O13 K2 O10 97.2(6) . . ?
 O13 K2 N4 119.1(6) . . ?
 O13 K2 O14 99.0(5) . . ?
 O13 K2 N3 60.1(6) . . ?
 O13 K2 C24 117.2(6) . . ?
 O13 K2 C23 88.5(8) . . ?
 O15 K2 N4 60.0(6) . . ?
 O15 K2 N3 119.3(6) . . ?
 O15 K2 C24 121.6(6) . . ?
 O15 K2 C23 132.8(8) . . ?
 O11 K2 O15 95.3(6) . . ?
 O11 K2 N4 58.0(6) . . ?
 O11 K2 O14 119.0(6) . . ?
 O11 K2 N3 123.2(7) . . ?
 O11 K2 C24 43.8(7) . . ?
 O11 K2 C23 82.1(8) . . ?
 O10 K2 O15 138.4(6) . . ?
 O10 K2 O11 62.6(6) . . ?
 O10 K2 N4 119.5(7) . . ?
 O10 K2 O14 98.6(6) . . ?
 O10 K2 N3 61.7(7) . . ?
 O10 K2 C24 20.9(6) . . ?
 O10 K2 C23 21.8(8) . . ?
 N4 K2 C24 101.8(7) . . ?
 N4 K2 C23 140.1(9) . . ?
 O14 K2 O15 59.8(5) . . ?
 O14 K2 N4 118.9(6) . . ?
 O14 K2 N3 60.7(6) . . ?
 O14 K2 C24 100.0(6) . . ?
 O14 K2 C23 80.3(8) . . ?
 N3 K2 N4 178.8(7) . . ?
 N3 K2 C24 79.4(7) . . ?
 N3 K2 C23 41.1(8) . . ?
 C24 K2 C23 38.3(8) . . ?
 O19 K3 N6 60.0(8) . . ?
 O19 K3 N5 115.8(8) . . ?
 O19 K3 C41 130.4(8) . . ?
 O19 K3 C54 118.8(8) . . ?
 O16 K3 O19 113.7(7) . . ?
 O16 K3 O20 139.3(7) . . ?
 O16 K3 O18 98.1(7) . . ?
 O16 K3 O21 102.7(8) . . ?
 O16 K3 N6 116.1(8) . . ?
 O16 K3 O17 58.9(8) . . ?
 O16 K3 N5 63.7(8) . . ?
 O16 K3 C41 22.6(7) . . ?
 O16 K3 C54 124.9(8) . . ?
 O20 K3 O19 97.8(7) . . ?
 O20 K3 O18 120.7(6) . . ?
 O20 K3 O21 62.7(7) . . ?
 O20 K3 N6 58.3(7) . . ?
 O20 K3 O17 93.3(8) . . ?
 O20 K3 N5 125.1(8) . . ?
 O20 K3 C41 131.2(7) . . ?
 O20 K3 C54 22.6(7) . . ?
 O18 K3 O19 58.8(7) . . ?
 O18 K3 N6 117.6(7) . . ?
 O18 K3 N5 58.6(7) . . ?
 O18 K3 C41 94.6(7) . . ?
 O18 K3 C54 122.3(7) . . ?
 O21 K3 O19 138.5(8) . . ?
 O21 K3 O18 98.2(7) . . ?
 O21 K3 N6 120.4(8) . . ?
 O21 K3 O17 118.6(8) . . ?
 O21 K3 N5 63.5(8) . . ?
 O21 K3 C41 81.1(8) . . ?
 O21 K3 C54 41.5(8) . . ?
 N6 K3 C41 135.1(8) . . ?
 N6 K3 C54 78.9(8) . . ?
 O17 K3 O19 97.5(8) . . ?
 O17 K3 O18 139.1(7) . . ?
 O17 K3 N6 59.6(8) . . ?
 O17 K3 N5 121.3(9) . . ?
 O17 K3 C41 75.5(8) . . ?
 O17 K3 C54 97.9(8) . . ?
 N5 K3 N6 175.6(8) . . ?
 N5 K3 C41 45.9(8) . . ?
 N5 K3 C54 105.0(8) . . ?
 C41 K3 C54 110.8(8) . . ?
 O6 K1 O7 59.0(5) . . ?
 O6 K1 O5 101.0(5) . . ?
 O6 K1 N2 59.7(5) . . ?
 O6 K1 O8 114.3(6) . . ?
 O6 K1 O4 140.6(7) . . ?
 O6 K1 C20 78.8(7) . . ?
 O6 K1 N1 119.8(8) . . ?
 O7 K1 O5 123.0(6) . . ?
 O7 K1 N2 117.8(6) . . ?
 O7 K1 O4 101.4(7) . . ?
 O7 K1 C20 128.8(7) . . ?
 O7 K1 N1 61.5(8) . . ?
 O5 K1 N2 60.9(6) . . ?
 O5 K1 O4 58.8(7) . . ?
 O5 K1 C20 90.4(7) . . ?
 O5 K1 N1 118.1(8) . . ?
 O9 K1 O6 93.7(6) . . ?
 O9 K1 O7 132.5(6) . . ?
 O9 K1 O5 98.4(6) . . ?
 O9 K1 N2 60.7(6) . . ?
 O9 K1 O8 60.3(6) . . ?
 O9 K1 O4 120.9(7) . . ?
 O9 K1 C20 18.6(7) . . ?
 O9 K1 N1 120.8(9) . . ?
 N2 K1 C20 43.0(7) . . ?
 O8 K1 O7 94.2(6) . . ?
 O8 K1 O5 138.8(6) . . ?
 O8 K1 N2 119.8(6) . . ?
 O8 K1 O4 100.0(7) . . ?
 O8 K1 C20 76.9(7) . . ?
 O8 K1 N1 61.7(8) . . ?
 O4 K1 N2 119.2(8) . . ?
 O4 K1 C20 129.8(9) . . ?
 O4 K1 N1 60.1(9) . . ?
 N1 K1 N2 178.5(9) . . ?
 N1 K1 C20 138.5(10) . . ?
 C30 O12 K2 117.1(13) . . ?
 C30 O12 C29 113.3(17) . . ?
 C29 O12 K2 113.7(13) . . ?
 C11 O6 K1 121.3(16) . . ?
 C12 O6 K1 118.9(16) . . ?
 C12 O6 C11 108(2) . . ?
 C31 O13 K2 108.8(13) . . ?
 C31 O13 C32 110.7(18) . . ?
 C32 O13 K2 119.9(14) . . ?
 C37 O15 K2 111.6(14) . . ?
 C38 O15 K2 115.0(16) . . ?
 C38 O15 C37 110.0(19) . . ?
 C13 O7 K1 108.5(17) . . ?
 C13 O7 C14 112(2) . . ?
 C14 O7 K1 115.1(17) . . ?
 C7 O5 K1 115.5(17) . . ?
 C7 O5 C8 115(2) . . ?
 C8 O5 K1 115.9(16) . . ?
 C20 O9 K1 115(2) . . ?
 C20 O9 C19 114(3) . . ?
 C19 O9 K1 114.3(17) . . ?
 C10 N2 K1 113.1(16) . . ?
 C9 N2 K1 108.4(17) . . ?
 C9 N2 C10 110(2) . . ?
 C9 N2 C21 113(2) . . ?
 C21 N2 K1 104.5(15) . . ?
 C21 N2 C10 108(2) . . ?
 C50 O19 K3 118(3) . . ?
 C50 O19 C49 113(3) . . ?
 C49 O19 K3 112(2) . . ?
 O3 C3 W1 175.8(19) . . ?
 C17 O8 K1 118(2) . . ?
 C18 O8 K1 114(2) . . ?
 C18 O8 C17 117(3) . . ?
 C26 O11 K2 119.1(18) . . ?
 C26 O11 C25 117(3) . . ?
 C25 O11 K2 108.7(19) . . ?
 C24 O10 K2 110.6(19) . . ?
 C24 O10 C23 116(3) . . ?
 C23 O10 K2 109(2) . . ?
 C27 N4 K2 111.8(18) . . ?
 C27 N4 C39 104(2) . . ?
 C39 N4 K2 106.9(16) . . ?
 C28 N4 K2 107.7(17) . . ?
 C28 N4 C27 117(3) . . ?
 C28 N4 C39 109(2) . . ?
 C41 O16 K3 108.8(19) . . ?
 C41 O16 C42 100(3) . . ?
 C42 O16 K3 109(2) . . ?
 C54 O20 K3 110.7(18) . . ?
 C53 O20 K3 117.5(19) . . ?
 C53 O20 C54 115(2) . . ?
 C36 O14 K2 113.0(15) . . ?
 C36 O14 C35 111(2) . . ?
 C35 O14 K2 118.3(14) . . ?
 C47 O18 K3 114.3(18) . . ?
 C47 O18 C48 114(3) . . ?
 C48 O18 K3 114(2) . . ?
 C56 O21 K3 110.1(19) . . ?
 C55 O21 K3 113(2) . . ?
 C55 O21 C56 125(3) . . ?
 O13 C31 H31A 110.6 . . ?
 O13 C31 H31B 110.6 . . ?
 H31A C31 H31B 108.7 . . ?
 C30 C31 O13 106(2) . . ?
 C30 C31 H31A 110.6 . . ?
 C30 C31 H31B 110.6 . . ?
 O12 C30 H30A 110.6 . . ?
 O12 C30 H30B 110.6 . . ?
 C31 C30 O12 106(2) . . ?
 C31 C30 H30A 110.6 . . ?
 C31 C30 H30B 110.6 . . ?
 H30A C30 H30B 108.8 . . ?
 C34 N3 K2 109.6(18) . . ?
 C22 N3 K2 107(2) . . ?
 C22 N3 C34 109(3) . . ?
 C33 N3 K2 113(2) . . ?
 C33 N3 C34 110(3) . . ?
 C33 N3 C22 108(3) . . ?
 C6 O4 K1 117(2) . . ?
 C5 O4 K1 120(3) . . ?
 C5 O4 C6 112(3) . . ?
 C52 N6 K3 109(2) . . ?
 C52 N6 C45 111(3) . . ?
 C52 N6 C51 105(3) . . ?
 C45 N6 K3 110(2) . . ?
 C45 N6 C51 117(3) . . ?
 C51 N6 K3 105(2) . . ?
 C44 O17 K3 112(3) . . ?
 C44 O17 C43 104(3) . . ?
 C43 O17 K3 114.0(19) . . ?
 O5 C7 H7A 107.6 . . ?
 O5 C7 H7B 107.6 . . ?
 O5 C7 C6 119(3) . . ?
 H7A C7 H7B 107.0 . . ?
 C6 C7 H7A 107.6 . . ?
 C6 C7 H7B 107.6 . . ?
 O6 C11 H11B 110.5 . . ?
 O6 C11 H11A 110.5 . . ?
 O6 C11 C10 106(2) . . ?
 H11B C11 H11A 108.7 . . ?
 C10 C11 H11B 110.5 . . ?
 C10 C11 H11A 110.5 . . ?
 O7 C13 H13B 109.5 . . ?
 O7 C13 H13A 109.5 . . ?
 O7 C13 C12 111(3) . . ?
 H13B C13 H13A 108.1 . . ?
 C12 C13 H13B 109.5 . . ?
 C12 C13 H13A 109.5 . . ?
 N2 C10 C11 111(2) . . ?
 N2 C10 H10A 109.5 . . ?
 N2 C10 H10B 109.5 . . ?
 C11 C10 H10A 109.5 . . ?
 C11 C10 H10B 109.5 . . ?
 H10A C10 H10B 108.1 . . ?
 O5 C8 H8B 109.7 . . ?
 O5 C8 H8A 109.7 . . ?
 O5 C8 C9 110(3) . . ?
 H8B C8 H8A 108.2 . . ?
 C9 C8 H8B 109.7 . . ?
 C9 C8 H8A 109.7 . . ?
 O12 C29 H29A 109.7 . . ?
 O12 C29 H29B 109.7 . . ?
 H29A C29 H29B 108.2 . . ?
 C28 C29 O12 110(2) . . ?
 C28 C29 H29A 109.7 . . ?
 C28 C29 H29B 109.7 . . ?
 O15 C37 H37B 110.2 . . ?
 O15 C37 H37A 110.2 . . ?
 H37B C37 H37A 108.5 . . ?
 C36 C37 O15 107(2) . . ?
 C36 C37 H37B 110.2 . . ?
 C36 C37 H37A 110.2 . . ?
 N4 C27 H27B 110.3 . . ?
 N4 C27 H27A 110.3 . . ?
 N4 C27 C26 107(3) . . ?
 H27B C27 H27A 108.5 . . ?
 C26 C27 H27B 110.3 . . ?
 C26 C27 H27A 110.3 . . ?
 O9 C20 H20B 108.3 . . ?
 O9 C20 H20A 108.3 . . ?
 O9 C20 C21 116(3) . . ?
 H20B C20 H20A 107.4 . . ?
 C21 C20 H20B 108.3 . . ?
 C21 C20 H20A 108.3 . . ?
 O21 C56 H56A 108.7 . . ?
 O21 C56 H56B 108.7 . . ?
 H56A C56 H56B 107.6 . . ?
 C57 C56 O21 114(3) . . ?
 C57 C56 H56A 108.7 . . ?
 C57 C56 H56B 108.7 . . ?
 O6 C12 C13 103(3) . . ?
 O6 C12 H12A 111.1 . . ?
 O6 C12 H12B 111.1 . . ?
 C13 C12 H12A 111.1 . . ?
 C13 C12 H12B 111.1 . . ?
 H12A C12 H12B 109.0 . . ?
 N3 C34 H34A 109.0 . . ?
 N3 C34 H34B 109.0 . . ?
 N3 C34 C35 113(3) . . ?
 H34A C34 H34B 107.8 . . ?
 C35 C34 H34A 109.0 . . ?
 C35 C34 H34B 109.0 . . ?
 O21 C55 H55A 108.7 . . ?
 O21 C55 H55B 108.7 . . ?
 O21 C55 C54 114(3) . . ?
 H55A C55 H55B 107.6 . . ?
 C54 C55 H55A 108.7 . . ?
 C54 C55 H55B 108.7 . . ?
 H46A C46 H46B 108.0 . . ?
 N5 C46 H46A 109.3 . . ?
 N5 C46 H46B 109.3 . . ?
 N5 C46 C47 111(3) . . ?
 C47 C46 H46A 109.3 . . ?
 C47 C46 H46B 109.3 . . ?
 C16 N1 K1 109(2) . . ?
 C15 N1 K1 108(2) . . ?
 C15 N1 C16 101(3) . . ?
 C4 N1 K1 107(2) . . ?
 C4 N1 C16 116(3) . . ?
 C4 N1 C15 115(3) . . ?
 C46 N5 K3 112(2) . . ?
 C46 N5 C40 117(3) . . ?
 C46 N5 C57 110(3) . . ?
 C40 N5 K3 101.2(19) . . ?
 C57 N5 K3 107(2) . . ?
 C57 N5 C40 110(3) . . ?
 O10 C24 H24B 109.4 . . ?
 O10 C24 H24A 109.4 . . ?
 O10 C24 C25 111(3) . . ?
 H24B C24 H24A 108.0 . . ?
 C25 C24 H24B 109.4 . . ?
 C25 C24 H24A 109.4 . . ?
 N1 C16 H16A 110.0 . . ?
 N1 C16 H16B 110.0 . . ?
 H16A C16 H16B 108.4 . . ?
 C17 C16 N1 108(3) . . ?
 C17 C16 H16A 110.0 . . ?
 C17 C16 H16B 110.0 . . ?
 O16 C41 H41A 111.4 . . ?
 O16 C41 H41B 111.4 . . ?
 O16 C41 C40 102(3) . . ?
 H41A C41 H41B 109.2 . . ?
 C40 C41 H41A 111.4 . . ?
 C40 C41 H41B 111.4 . . ?
 O15 C38 H38A 110.0 . . ?
 O15 C38 H38B 110.0 . . ?
 O15 C38 C39 108(2) . . ?
 H38A C38 H38B 108.4 . . ?
 C39 C38 H38A 110.0 . . ?
 C39 C38 H38B 110.0 . . ?
 O17 C44 H44A 108.8 . . ?
 O17 C44 H44B 108.8 . . ?
 O17 C44 C45 114(4) . . ?
 H44A C44 H44B 107.7 . . ?
 C45 C44 H44A 108.8 . . ?
 C45 C44 H44B 108.8 . . ?
 O14 C36 H36B 108.7 . . ?
 O14 C36 H36A 108.7 . . ?
 C37 C36 O14 114(3) . . ?
 C37 C36 H36B 108.7 . . ?
 C37 C36 H36A 108.7 . . ?
 H36B C36 H36A 107.6 . . ?
 O10 C23 H23B 107.9 . . ?
 O10 C23 H23A 107.9 . . ?
 H23B C23 H23A 107.2 . . ?
 C22 C23 O10 118(4) . . ?
 C22 C23 H23B 107.9 . . ?
 C22 C23 H23A 107.9 . . ?
 O14 C35 C34 105(2) . . ?
 O14 C35 H35B 110.8 . . ?
 O14 C35 H35A 110.8 . . ?
 C34 C35 H35B 110.8 . . ?
 C34 C35 H35A 110.8 . . ?
 H35B C35 H35A 108.9 . . ?
 N4 C39 H39A 109.0 . . ?
 N4 C39 H39B 109.0 . . ?
 C38 C39 N4 113(2) . . ?
 C38 C39 H39A 109.0 . . ?
 C38 C39 H39B 109.0 . . ?
 H39A C39 H39B 107.8 . . ?
 O9 C19 H19B 109.6 . . ?
 O9 C19 H19A 109.6 . . ?
 H19B C19 H19A 108.1 . . ?
 C18 C19 O9 110(3) . . ?
 C18 C19 H19B 109.6 . . ?
 C18 C19 H19A 109.6 . . ?
 O11 C26 C27 109(3) . . ?
 O11 C26 H26B 110.0 . . ?
 O11 C26 H26A 110.0 . . ?
 C27 C26 H26B 110.0 . . ?
 C27 C26 H26A 110.0 . . ?
 H26B C26 H26A 108.3 . . ?
 O18 C47 C46 113(3) . . ?
 O18 C47 H47A 109.0 . . ?
 O18 C47 H47B 109.0 . . ?
 C46 C47 H47A 109.0 . . ?
 C46 C47 H47B 109.0 . . ?
 H47A C47 H47B 107.8 . . ?
 O19 C50 H50B 107.4 . . ?
 O19 C50 H50A 107.4 . . ?
 O19 C50 C51 120(4) . . ?
 H50B C50 H50A 106.9 . . ?
 C51 C50 H50B 107.4 . . ?
 C51 C50 H50A 107.4 . . ?
 N2 C9 C8 114(3) . . ?
 N2 C9 H9B 108.7 . . ?
 N2 C9 H9A 108.7 . . ?
 C8 C9 H9B 108.7 . . ?
 C8 C9 H9A 108.7 . . ?
 H9B C9 H9A 107.6 . . ?
 O19 C49 H49B 108.5 . . ?
 O19 C49 H49A 108.5 . . ?
 O19 C49 C48 115(4) . . ?
 H49B C49 H49A 107.5 . . ?
 C48 C49 H49B 108.5 . . ?
 C48 C49 H49A 108.5 . . ?
 O4 C6 H6A 109.2 . . ?
 O4 C6 H6B 109.2 . . ?
 C7 C6 O4 112(3) . . ?
 C7 C6 H6A 109.2 . . ?
 C7 C6 H6B 109.2 . . ?
 H6A C6 H6B 107.9 . . ?
 N1 C15 H15B 108.6 . . ?
 N1 C15 H15A 108.6 . . ?
 H15B C15 H15A 107.5 . . ?
 C14 C15 N1 115(3) . . ?
 C14 C15 H15B 108.6 . . ?
 C14 C15 H15A 108.6 . . ?
 O20 C54 H54A 109.0 . . ?
 O20 C54 H54B 109.0 . . ?
 C55 C54 O20 113(3) . . ?
 C55 C54 H54A 109.0 . . ?
 C55 C54 H54B 109.0 . . ?
 H54A C54 H54B 107.8 . . ?
 O16 C42 H42B 111.9 . . ?
 O16 C42 H42A 111.9 . . ?
 H42B C42 H42A 109.6 . . ?
 C43 C42 O16 99(4) . . ?
 C43 C42 H42B 111.9 . . ?
 C43 C42 H42A 111.9 . . ?
 O13 C32 H32A 110.9 . . ?
 O13 C32 H32B 110.9 . . ?
 H32A C32 H32B 108.9 . . ?
 C33 C32 O13 104(2) . . ?
 C33 C32 H32A 110.9 . . ?
 C33 C32 H32B 110.9 . . ?
 O7 C14 H14A 110.1 . . ?
 O7 C14 H14B 110.1 . . ?
 C15 C14 O7 108(3) . . ?
 C15 C14 H14A 110.1 . . ?
 C15 C14 H14B 110.1 . . ?
 H14A C14 H14B 108.4 . . ?
 N5 C40 C41 111(3) . . ?
 N5 C40 H40A 109.5 . . ?
 N5 C40 H40B 109.5 . . ?
 C41 C40 H40A 109.5 . . ?
 C41 C40 H40B 109.5 . . ?
 H40A C40 H40B 108.0 . . ?
 N3 C22 H22A 109.3 . . ?
 N3 C22 H22B 109.3 . . ?
 C23 C22 N3 111(4) . . ?
 C23 C22 H22A 109.3 . . ?
 C23 C22 H22B 109.3 . . ?
 H22A C22 H22B 108.0 . . ?
 N3 C33 C32 119(3) . . ?
 N3 C33 H33B 107.7 . . ?
 N3 C33 H33A 107.7 . . ?
 C32 C33 H33B 107.7 . . ?
 C32 C33 H33A 107.7 . . ?
 H33B C33 H33A 107.1 . . ?
 O17 C43 H43B 112.9 . . ?
 O17 C43 H43A 112.9 . . ?
 C42 C43 O17 94(3) . . ?
 C42 C43 H43B 112.9 . . ?
 C42 C43 H43A 112.9 . . ?
 H43B C43 H43A 110.4 . . ?
 N6 C52 H52B 109.9 . . ?
 N6 C52 H52A 109.9 . . ?
 N6 C52 C53 109(3) . . ?
 H52B C52 H52A 108.3 . . ?
 C53 C52 H52B 109.9 . . ?
 C53 C52 H52A 109.9 . . ?
 N4 C28 H28A 107.1 . . ?
 N4 C28 H28B 107.1 . . ?
 C29 C28 N4 121(3) . . ?
 C29 C28 H28A 107.1 . . ?
 C29 C28 H28B 107.1 . . ?
 H28A C28 H28B 106.8 . . ?
 N2 C21 C20 114(2) . . ?
 N2 C21 H21A 108.7 . . ?
 N2 C21 H21B 108.7 . . ?
 C20 C21 H21A 108.7 . . ?
 C20 C21 H21B 108.7 . . ?
 H21A C21 H21B 107.6 . . ?
 N1 C4 H4B 107.3 . . ?
 N1 C4 H4A 107.3 . . ?
 N1 C4 C5 120(4) . . ?
 H4B C4 H4A 106.9 . . ?
 C5 C4 H4B 107.3 . . ?
 C5 C4 H4A 107.3 . . ?
 O11 C25 H25A 109.0 . . ?
 O11 C25 H25B 109.0 . . ?
 C24 C25 O11 113(3) . . ?
 C24 C25 H25A 109.0 . . ?
 C24 C25 H25B 109.0 . . ?
 H25A C25 H25B 107.8 . . ?
 O8 C17 C16 106(3) . . ?
 O8 C17 H17A 110.5 . . ?
 O8 C17 H17B 110.5 . . ?
 C16 C17 H17A 110.5 . . ?
 C16 C17 H17B 110.5 . . ?
 H17A C17 H17B 108.7 . . ?
 O4 C5 C4 101(4) . . ?
 O4 C5 H5B 111.7 . . ?
 O4 C5 H5A 111.7 . . ?
 C4 C5 H5B 111.7 . . ?
 C4 C5 H5A 111.7 . . ?
 H5B C5 H5A 109.4 . . ?
 N6 C45 C44 108(3) . . ?
 N6 C45 H45B 110.0 . . ?
 N6 C45 H45A 110.0 . . ?
 C44 C45 H45B 110.0 . . ?
 C44 C45 H45A 110.0 . . ?
 H45B C45 H45A 108.4 . . ?
 O8 C18 H18A 107.0 . . ?
 O8 C18 H18B 107.0 . . ?
 C19 C18 O8 121(3) . . ?
 C19 C18 H18A 107.0 . . ?
 C19 C18 H18B 107.0 . . ?
 H18A C18 H18B 106.8 . . ?
 W1 Bi2 Bi1A 58.3(3) . . ?
 W1 Bi2 Bi1B 51.2(3) . . ?
 Bi3 Bi2 W1 62.63(7) . . ?
 Bi3 Bi2 Bi1A 67.8(2) . . ?
 Bi3 Bi2 Bi1B 55.0(3) . . ?
 Bi1 Bi2 W1 61.07(9) . . ?
 Bi1 Bi2 Bi3 60.84(10) . . ?
 Bi1 Bi2 Bi1A 8.64(17) . . ?
 Bi1 Bi2 Bi1B 10.57(19) . . ?
 Bi2A Bi2 W1 80.8(19) . . ?
 Bi2A Bi2 Bi3 131.1(18) . . ?
 Bi2A Bi2 Bi1 73.8(17) . . ?
 Bi2A Bi2 Bi1A 65.6(17) . . ?
 Bi2A Bi2 Bi2B 121(2) . . ?
 Bi2A Bi2 Bi3A 122.9(18) . . ?
 Bi2A Bi2 Bi1B 77.2(18) . . ?
 Bi1A Bi2 Bi1B 13.5(4) . . ?
 Bi2B Bi2 W1 40.7(12) . . ?
 Bi2B Bi2 Bi3 28.4(12) . . ?
 Bi2B Bi2 Bi1 70.7(14) . . ?
 Bi2B Bi2 Bi1A 74.2(14) . . ?
 Bi2B Bi2 Bi3A 26.0(13) . . ?
 Bi2B Bi2 Bi1B 61.1(14) . . ?
 Bi3A Bi2 W1 55.63(16) . . ?
 Bi3A Bi2 Bi3 8.46(17) . . ?
 Bi3A Bi2 Bi1 54.3(2) . . ?
 Bi3A Bi2 Bi1A 60.7(3) . . ?
 Bi3A Bi2 Bi1B 47.6(4) . . ?
 C56 C57 N5 115(3) . . ?
 C56 C57 H57A 108.6 . . ?
 C56 C57 H57B 108.6 . . ?
 N5 C57 H57A 108.6 . . ?
 N5 C57 H57B 108.6 . . ?
 H57A C57 H57B 107.6 . . ?
 O20 C53 C52 113(3) . . ?
 O20 C53 H53B 109.0 . . ?
 O20 C53 H53A 109.0 . . ?
 C52 C53 H53B 109.0 . . ?
 C52 C53 H53A 109.0 . . ?
 H53B C53 H53A 107.8 . . ?
 O18 C48 H48A 109.9 . . ?
 O18 C48 H48B 109.9 . . ?
 C49 C48 O18 109(3) . . ?
 C49 C48 H48A 109.9 . . ?
 C49 C48 H48B 109.9 . . ?
 H48A C48 H48B 108.3 . . ?
 N6 C51 H51A 105.7 . . ?
 N6 C51 H51B 105.7 . . ?
 C50 C51 N6 127(4) . . ?
 C50 C51 H51A 105.7 . . ?
 C50 C51 H51B 105.7 . . ?
 H51A C51 H51B 106.1 . . ?
 W1 Bi2A Bi3 58.7(2) . . ?
 W1 Bi2A Bi1A 60.7(4) . . ?
 W1 Bi2A Bi3A 52.9(3) . . ?
 W1 Bi2A Bi1B 52.2(4) . . ?
 Bi1 Bi2A W1 62.7(3) . . ?
 Bi1 Bi2A Bi3 57.4(2) . . ?
 Bi1 Bi2A Bi1A 9.53(18) . . ?
 Bi1 Bi2A Bi3A 52.1(3) . . ?
 Bi1 Bi2A Bi1B 10.7(2) . . ?
 Bi2 Bi2A W1 89.3(19) . . ?
 Bi2 Bi2A Bi3 42.1(15) . . ?
 Bi2 Bi2A Bi1 96.2(17) . . ?
 Bi2 Bi2A Bi1A 105.3(17) . . ?
 Bi2 Bi2A Bi2B 36.6(17) . . ?
 Bi2 Bi2A Bi3A 49.2(16) . . ?
 Bi2 Bi2A Bi1B 93.4(17) . . ?
 Bi1A Bi2A Bi3 65.3(3) . . ?
 Bi1A Bi2A Bi3A 59.4(3) . . ?
 Bi1A Bi2A Bi1B 13.8(4) . . ?
 Bi2B Bi2A W1 53.1(11) . . ?
 Bi2B Bi2A Bi3 21.4(11) . . ?
 Bi2B Bi2A Bi1 75.3(13) . . ?
 Bi2B Bi2A Bi1A 81.7(14) . . ?
 Bi2B Bi2A Bi3A 24.1(12) . . ?
 Bi2B Bi2A Bi1B 67.9(14) . . ?
 Bi3A Bi2A Bi3 7.21(17) . . ?
 Bi1B Bi2A Bi3 52.3(4) . . ?
 Bi1B Bi2A Bi3A 46.1(4) . . ?
 W1 Bi1A Bi3 57.3(2) . . ?
 W1 Bi1A Bi2 58.2(2) . . ?
 W1 Bi1A Bi2B 47.8(4) . . ?
 W1 Bi1A Bi3A 53.6(3) . . ?
 Bi2 Bi1A Bi3 53.47(17) . . ?
 Bi2A Bi1A W1 59.3(4) . . ?
 Bi2A Bi1A Bi3 62.3(3) . . ?
 Bi2A Bi1A Bi2 9.1(2) . . ?
 Bi2A Bi1A Bi2B 22.1(5) . . ?
 Bi2A Bi1A Bi3A 62.9(4) . . ?
 Bi2B Bi1A Bi3 41.1(4) . . ?
 Bi2B Bi1A Bi2 14.7(4) . . ?
 Bi3A Bi1A Bi3 4.2(2) . . ?
 Bi3A Bi1A Bi2 54.3(3) . . ?
 Bi3A Bi1A Bi2B 41.2(5) . . ?
 Bi1B Bi1A W1 57.0(18) . . ?
 Bi1B Bi1A Bi3 35.1(19) . . ?
 Bi1B Bi1A Bi2 85.0(18) . . ?
 Bi1B Bi1A Bi2A 92.7(18) . . ?
 Bi1B Bi1A Bi2B 70.6(18) . . ?
 Bi1B Bi1A Bi3A 32.5(18) . . ?
 W1 Bi2B Bi1 70.1(6) . . ?
 W1 Bi2B Bi1A 65.4(6) . . ?
 W1 Bi2B Bi1B 59.6(6) . . ?
 Bi3 Bi2B W1 81.6(8) . . ?
 Bi3 Bi2B Bi1 71.4(7) . . ?
 Bi3 Bi2B Bi1A 78.4(7) . . ?
 Bi3 Bi2B Bi1B 65.6(7) . . ?
 Bi1 Bi2B Bi1A 8.7(2) . . ?
 Bi1 Bi2B Bi1B 12.1(3) . . ?
 Bi2 Bi2B W1 126.9(14) . . ?
 Bi2 Bi2B Bi3 142.0(15) . . ?
 Bi2 Bi2B Bi1 93.6(13) . . ?
 Bi2 Bi2B Bi2A 22.6(10) . . ?
 Bi2 Bi2B Bi1A 91.0(13) . . ?
 Bi2 Bi2B Bi3A 144.5(16) . . ?
 Bi2 Bi2B Bi1B 104.7(14) . . ?
 Bi2A Bi2B W1 104.7(12) . . ?
 Bi2A Bi2B Bi3 147.9(16) . . ?
 Bi2A Bi2B Bi1 81.2(12) . . ?
 Bi2A Bi2B Bi1A 76.1(12) . . ?
 Bi2A Bi2B Bi3A 143.1(17) . . ?
 Bi2A Bi2B Bi1B 90.2(13) . . ?
 Bi3A Bi2B W1 72.6(8) . . ?
 Bi3A Bi2B Bi3 10.9(3) . . ?
 Bi3A Bi2B Bi1 63.1(6) . . ?
 Bi3A Bi2B Bi1A 69.4(7) . . ?
 Bi3A Bi2B Bi1B 56.0(7) . . ?
 Bi1B Bi2B Bi1A 14.1(5) . . ?
 W1 Bi3A Bi2 65.4(2) . . ?
 W1 Bi3A Bi2A 60.2(3) . . ?
 W1 Bi3A Bi1A 62.6(3) . . ?
 Bi1 Bi3A W1 68.72(17) . . ?
 Bi1 Bi3A Bi2 65.5(2) . . ?
 Bi1 Bi3A Bi2A 58.6(3) . . ?
 Bi1 Bi3A Bi1A 6.3(3) . . ?
 Bi2 Bi3A Bi2A 8.0(3) . . ?
 Bi2 Bi3A Bi1A 65.0(3) . . ?
 Bi1A Bi3A Bi2A 57.7(4) . . ?
 Bi2B Bi3A W1 59.0(5) . . ?
 Bi2B Bi3A Bi1 70.9(5) . . ?
 Bi2B Bi3A Bi2 9.5(4) . . ?
 Bi2B Bi3A Bi2A 12.8(5) . . ?
 Bi2B Bi3A Bi1A 69.5(5) . . ?
 Bi2B Bi3A Bi1B 77.6(7) . . ?
 Bi1B Bi3A W1 62.0(4) . . ?
 Bi1B Bi3A Bi1 12.9(4) . . ?
 Bi1B Bi3A Bi2 73.8(5) . . ?
 Bi1B Bi3A Bi2A 66.3(6) . . ?
 Bi1B Bi3A Bi1A 9.4(7) . . ?
 W1 Bi1B Bi3 68.3(3) . . ?
 W1 Bi1B Bi2 61.0(4) . . ?
 W1 Bi1B Bi2A 61.1(5) . . ?
 W1 Bi1B Bi2B 52.2(4) . . ?
 Bi3 Bi1B Bi2 58.7(3) . . ?
 Bi3 Bi1B Bi2A 67.9(4) . . ?
 Bi3 Bi1B Bi2B 47.2(5) . . ?
 Bi1 Bi1B W1 121(2) . . ?
 Bi1 Bi1B Bi3 100(2) . . ?
 Bi1 Bi1B Bi2 64.1(17) . . ?
 Bi1 Bi1B Bi2A 61.2(17) . . ?
 Bi1 Bi1B Bi1A 42.0(18) . . ?
 Bi1 Bi1B Bi2B 76.9(18) . . ?
 Bi1 Bi1B Bi3A 103(2) . . ?
 Bi2A Bi1B Bi2 9.4(2) . . ?
 Bi1A Bi1B W1 110(2) . . ?
 Bi1A Bi1B Bi3 136(2) . . ?
 Bi1A Bi1B Bi2 82(2) . . ?
 Bi1A Bi1B Bi2A 73(2) . . ?
 Bi1A Bi1B Bi2B 95(2) . . ?
 Bi1A Bi1B Bi3A 138(2) . . ?
 Bi2B Bi1B Bi2 14.1(4) . . ?
 Bi2B Bi1B Bi2A 21.9(5) . . ?
 Bi3A Bi1B W1 64.1(4) . . ?
 Bi3A Bi1B Bi3 4.5(3) . . ?
 Bi3A Bi1B Bi2 58.7(4) . . ?
 Bi3A Bi1B Bi2A 67.7(5) . . ?
 Bi3A Bi1B Bi2B 46.4(6) . . ?
 O1 C1 W1 176.7(18) . . ?
 O2 C2 W1 174(2) . . ?

loop_
  _geom_torsion_atom_site_label_1
  _geom_torsion_atom_site_label_2
  _geom_torsion_atom_site_label_3
  _geom_torsion_atom_site_label_4
  _geom_torsion
  _geom_torsion_site_symmetry_1
  _geom_torsion_site_symmetry_2
  _geom_torsion_site_symmetry_3
  _geom_torsion_site_symmetry_4
  _geom_torsion_publ_flag
 W1 Bi1 Bi1B Bi3 -70.4(14) . . . . ?
 W1 Bi1 Bi1B Bi2 -22(2) . . . . ?
 W1 Bi1 Bi1B Bi2A -12(2) . . . . ?
 W1 Bi1 Bi1B Bi1A 85(3) . . . . ?
 W1 Bi1 Bi1B Bi2B -28.7(18) . . . . ?
 W1 Bi1 Bi1B Bi3A -67.4(14) . . . . ?
 W1 Bi2 Bi2A Bi3 -40(2) . . . . ?
 W1 Bi2 Bi2A Bi1 -62.4(5) . . . . ?
 W1 Bi2 Bi2A Bi1A -59.3(8) . . . . ?
 W1 Bi2 Bi2A Bi2B -7(2) . . . . ?
 W1 Bi2 Bi2A Bi3A -38.2(15) . . . . ?
 W1 Bi2 Bi2A Bi1B -52.1(4) . . . . ?
 W1 Bi2 Bi2B Bi3 132(4) . . . . ?
 W1 Bi2 Bi2B Bi1 67.8(15) . . . . ?
 W1 Bi2 Bi2B Bi2A 11(3) . . . . ?
 W1 Bi2 Bi2B Bi1A 59.5(15) . . . . ?
 W1 Bi2 Bi2B Bi3A 114(4) . . . . ?
 W1 Bi2 Bi2B Bi1B 62.8(15) . . . . ?
 W1 Bi2A Bi2B Bi3 98(3) . . . . ?
 W1 Bi2A Bi2B Bi1 66.6(8) . . . . ?
 W1 Bi2A Bi2B Bi2 -171(3) . . . . ?
 W1 Bi2A Bi2B Bi1A 59.4(9) . . . . ?
 W1 Bi2A Bi2B Bi3A 80(2) . . . . ?
 W1 Bi2A Bi2B Bi1B 58.5(8) . . . . ?
 W1 Bi1A Bi1B Bi3 -79(2) . . . . ?
 W1 Bi1A Bi1B Bi1 -115(2) . . . . ?
 W1 Bi1A Bi1B Bi2 -55.0(12) . . . . ?
 W1 Bi1A Bi1B Bi2A -50.2(14) . . . . ?
 W1 Bi1A Bi1B Bi2B -51.6(9) . . . . ?
 W1 Bi1A Bi1B Bi3A -73(3) . . . . ?
 Bi3 Bi1 Bi1B W1 70.4(14) . . . . ?
 Bi3 Bi1 Bi1B Bi2 48.1(13) . . . . ?
 Bi3 Bi1 Bi1B Bi2A 58.2(13) . . . . ?
 Bi3 Bi1 Bi1B Bi1A 155(2) . . . . ?
 Bi3 Bi1 Bi1B Bi2B 41.7(9) . . . . ?
 Bi3 Bi1 Bi1B Bi3A 3.0(4) . . . . ?
 Bi3 Bi2 Bi2A W1 40(2) . . . . ?
 Bi3 Bi2 Bi2A Bi1 -22(2) . . . . ?
 Bi3 Bi2 Bi2A Bi1A -19(3) . . . . ?
 Bi3 Bi2 Bi2A Bi2B 33.0(19) . . . . ?
 Bi3 Bi2 Bi2A Bi3A 2.3(5) . . . . ?
 Bi3 Bi2 Bi2A Bi1B -12(2) . . . . ?
 Bi3 Bi2 Bi2B W1 -132(4) . . . . ?
 Bi3 Bi2 Bi2B Bi1 -64(2) . . . . ?
 Bi3 Bi2 Bi2B Bi2A -120(3) . . . . ?
 Bi3 Bi2 Bi2B Bi1A -72(2) . . . . ?
 Bi3 Bi2 Bi2B Bi3A -17.8(9) . . . . ?
 Bi3 Bi2 Bi2B Bi1B -69(2) . . . . ?
 Bi3 Bi2A Bi2B W1 -98(3) . . . . ?
 Bi3 Bi2A Bi2B Bi1 -31(3) . . . . ?
 Bi3 Bi2A Bi2B Bi2 92(3) . . . . ?
 Bi3 Bi2A Bi2B Bi1A -38(3) . . . . ?
 Bi3 Bi2A Bi2B Bi3A -17.4(11) . . . . ?
 Bi3 Bi2A Bi2B Bi1B -39(3) . . . . ?
 Bi3 Bi1A Bi1B W1 79(2) . . . . ?
 Bi3 Bi1A Bi1B Bi1 -36(3) . . . . ?
 Bi3 Bi1A Bi1B Bi2 24(2) . . . . ?
 Bi3 Bi1A Bi1B Bi2A 29(3) . . . . ?
 Bi3 Bi1A Bi1B Bi2B 27(2) . . . . ?
 Bi3 Bi1A Bi1B Bi3A 6.0(6) . . . . ?
 Bi1 Bi2 Bi2A W1 62.4(5) . . . . ?
 Bi1 Bi2 Bi2A Bi3 22(2) . . . . ?
 Bi1 Bi2 Bi2A Bi1A 3.1(5) . . . . ?
 Bi1 Bi2 Bi2A Bi2B 55(2) . . . . ?
 Bi1 Bi2 Bi2A Bi3A 24.2(18) . . . . ?
 Bi1 Bi2 Bi2A Bi1B 10.3(3) . . . . ?
 Bi1 Bi2 Bi2B W1 -67.8(15) . . . . ?
 Bi1 Bi2 Bi2B Bi3 64(2) . . . . ?
 Bi1 Bi2 Bi2B Bi2A -56(2) . . . . ?
 Bi1 Bi2 Bi2B Bi1A -8.3(3) . . . . ?
 Bi1 Bi2 Bi2B Bi3A 46(2) . . . . ?
 Bi1 Bi2 Bi2B Bi1B -5.0(5) . . . . ?
 Bi1 Bi2A Bi2B W1 -66.6(8) . . . . ?
 Bi1 Bi2A Bi2B Bi3 31(3) . . . . ?
 Bi1 Bi2A Bi2B Bi2 123(2) . . . . ?
 Bi1 Bi2A Bi2B Bi1A -7.2(3) . . . . ?
 Bi1 Bi2A Bi2B Bi3A 14(2) . . . . ?
 Bi1 Bi2A Bi2B Bi1B -8.1(4) . . . . ?
 K2 O12 C30 C31 -50(2) . . . . ?
 K2 O12 C29 C28 50(2) . . . . ?
 K2 O13 C31 C30 -61(2) . . . . ?
 K2 O13 C32 C33 41(3) . . . . ?
 K2 O15 C37 C36 -50(3) . . . . ?
 K2 O15 C38 C39 58(3) . . . . ?
 K2 O11 C26 C27 54(3) . . . . ?
 K2 O11 C25 C24 -43(3) . . . . ?
 K2 O10 C24 C25 -55(3) . . . . ?
 K2 O10 C23 C22 54(5) . . . . ?
 K2 N4 C27 C26 48(3) . . . . ?
 K2 N4 C39 C38 44(3) . . . . ?
 K2 N4 C28 C29 40(3) . . . . ?
 K2 O14 C36 C37 -50(3) . . . . ?
 K2 O14 C35 C34 52(2) . . . . ?
 K2 N3 C34 C35 48(3) . . . . ?
 K2 N3 C22 C23 44(4) . . . . ?
 K2 N3 C33 C32 45(4) . . . . ?
 K3 O19 C50 C51 35(5) . . . . ?
 K3 O19 C49 C48 -53(4) . . . . ?
 K3 O16 C41 C40 70(2) . . . . ?
 K3 O16 C42 C43 -72(3) . . . . ?
 K3 O20 C54 C55 -47(3) . . . . ?
 K3 O20 C53 C52 53(3) . . . . ?
 K3 O18 C47 C46 50(3) . . . . ?
 K3 O18 C48 C49 -43(4) . . . . ?
 K3 O21 C56 C57 47(4) . . . . ?
 K3 O21 C55 C54 -41(3) . . . . ?
 K3 N6 C52 C53 45(3) . . . . ?
 K3 N6 C45 C44 39(4) . . . . ?
 K3 N6 C51 C50 25(5) . . . . ?
 K3 O17 C44 C45 62(4) . . . . ?
 K3 O17 C43 C42 -61(3) . . . . ?
 K3 N5 C40 C41 45(3) . . . . ?
 K3 N5 C57 C56 47(4) . . . . ?
 K1 O6 C11 C10 51(3) . . . . ?
 K1 O6 C12 C13 -40(3) . . . . ?
 K1 O7 C13 C12 -64(3) . . . . ?
 K1 O7 C14 C15 48(3) . . . . ?
 K1 O5 C7 C6 -44(4) . . . . ?
 K1 O5 C8 C9 45(3) . . . . ?
 K1 O9 C20 C21 47(4) . . . . ?
 K1 O9 C19 C18 -41(3) . . . . ?
 K1 N2 C10 C11 43(3) . . . . ?
 K1 N2 C9 C8 49(3) . . . . ?
 K1 N2 C21 C20 44(3) . . . . ?
 K1 O8 C17 C16 52(3) . . . . ?
 K1 O8 C18 C19 -38(4) . . . . ?
 K1 O4 C6 C7 -30(4) . . . . ?
 K1 O4 C5 C4 48(4) . . . . ?
 K1 N1 C16 C17 51(3) . . . . ?
 K1 N1 C15 C14 49(4) . . . . ?
 K1 N1 C4 C5 51(4) . . . . ?
 O12 C29 C28 N4 -64(3) . . . . ?
 O6 C11 C10 N2 -60(3) . . . . ?
 O13 C31 C30 O12 72(2) . . . . ?
 O13 C32 C33 N3 -57(4) . . . . ?
 O15 C37 C36 O14 69(3) . . . . ?
 O15 C38 C39 N4 -71(3) . . . . ?
 O7 C13 C12 O6 70(3) . . . . ?
 O5 C7 C6 O4 51(5) . . . . ?
 O5 C8 C9 N2 -66(4) . . . . ?
 O9 C20 C21 N2 -68(4) . . . . ?
 O9 C19 C18 O8 55(5) . . . . ?
 O19 C50 C51 N6 -44(7) . . . . ?
 O19 C49 C48 O18 67(5) . . . . ?
 O10 C24 C25 O11 70(4) . . . . ?
 O10 C23 C22 N3 -71(5) . . . . ?
 N4 C27 C26 O11 -67(3) . . . . ?
 O16 C41 C40 N5 -83(3) . . . . ?
 O16 C42 C43 O17 84(3) . . . . ?
 O21 C56 C57 N5 -69(4) . . . . ?
 O21 C55 C54 O20 62(4) . . . . ?
 C31 O13 C32 C33 169(2) . . . . ?
 C30 O12 C29 C28 -173(2) . . . . ?
 N3 C34 C35 O14 -67(3) . . . . ?
 N6 C52 C53 O20 -68(4) . . . . ?
 O17 C44 C45 N6 -71(5) . . . . ?
 C7 O5 C8 C9 -176(3) . . . . ?
 C11 O6 C12 C13 177(2) . . . . ?
 C13 O7 C14 C15 173(3) . . . . ?
 C10 N2 C9 C8 173(3) . . . . ?
 C10 N2 C21 C20 -76(3) . . . . ?
 C8 O5 C7 C6 177(3) . . . . ?
 C29 O12 C30 C31 175(2) . . . . ?
 C37 O15 C38 C39 -175(2) . . . . ?
 C27 N4 C39 C38 -74(3) . . . . ?
 C27 N4 C28 C29 167(3) . . . . ?
 C20 O9 C19 C18 -177(3) . . . . ?
 C56 O21 C55 C54 -179(3) . . . . ?
 C12 O6 C11 C10 -167(2) . . . . ?
 C34 N3 C22 C23 -75(5) . . . . ?
 C34 N3 C33 C32 167(3) . . . . ?
 C55 O21 C56 C57 -174(3) . . . . ?
 C46 N5 C40 C41 168(3) . . . . ?
 C46 N5 C57 C56 -74(4) . . . . ?
 N1 C16 C17 O8 -69(4) . . . . ?
 N1 C15 C14 O7 -68(4) . . . . ?
 N1 C4 C5 O4 -69(5) . . . . ?
 N5 C46 C47 O18 -66(4) . . . . ?
 C24 O10 C23 C22 180(4) . . . . ?
 C16 N1 C15 C14 -65(4) . . . . ?
 C16 N1 C4 C5 173(4) . . . . ?
 C41 O16 C42 C43 174(3) . . . . ?
 C38 O15 C37 C36 -179(2) . . . . ?
 C44 O17 C43 C42 177(4) . . . . ?
 C36 O14 C35 C34 -175(2) . . . . ?
 C23 O10 C24 C25 180(3) . . . . ?
 C35 O14 C36 C37 174(2) . . . . ?
 C39 N4 C27 C26 163(2) . . . . ?
 C39 N4 C28 C29 -76(3) . . . . ?
 C19 O9 C20 C21 -177(3) . . . . ?
 C26 O11 C25 C24 179(3) . . . . ?
 C47 O18 C48 C49 -177(3) . . . . ?
 C47 C46 N5 K3 44(3) . . . . ?
 C47 C46 N5 C40 -72(4) . . . . ?
 C47 C46 N5 C57 162(3) . . . . ?
 C50 O19 C49 C48 172(4) . . . . ?
 C9 N2 C10 C11 -78(3) . . . . ?
 C9 N2 C21 C20 162(3) . . . . ?
 C49 O19 C50 C51 168(4) . . . . ?
 C6 O4 C5 C4 -170(3) . . . . ?
 C15 N1 C16 C17 165(3) . . . . ?
 C15 N1 C4 C5 -68(5) . . . . ?
 C54 O20 C53 C52 -174(3) . . . . ?
 C42 O16 C41 C40 -176(3) . . . . ?
 C32 O13 C31 C30 165(2) . . . . ?
 C14 O7 C13 C12 168(3) . . . . ?
 C40 N5 C57 C56 156(3) . . . . ?
 C22 N3 C34 C35 165(3) . . . . ?
 C22 N3 C33 C32 -74(4) . . . . ?
 C33 N3 C34 C35 -77(3) . . . . ?
 C33 N3 C22 C23 166(4) . . . . ?
 C43 O17 C44 C45 -175(3) . . . . ?
 C52 N6 C45 C44 160(3) . . . . ?
 C52 N6 C51 C50 -90(5) . . . . ?
 C28 N4 C27 C26 -77(3) . . . . ?
 C28 N4 C39 C38 160(2) . . . . ?
 C21 N2 C10 C11 158(2) . . . . ?
 C21 N2 C9 C8 -66(3) . . . . ?
 C4 N1 C16 C17 -69(4) . . . . ?
 C4 N1 C15 C14 168(3) . . . . ?
 C25 O11 C26 C27 -172(3) . . . . ?
 C17 O8 C18 C19 -180(4) . . . . ?
 C5 O4 C6 C7 -174(4) . . . . ?
 C45 N6 C52 C53 -76(4) . . . . ?
 C45 N6 C51 C50 146(4) . . . . ?
 C18 O8 C17 C16 -167(3) . . . . ?
 Bi2 Bi1 Bi1B W1 22(2) . . . . ?
 Bi2 Bi1 Bi1B Bi3 -48.1(13) . . . . ?
 Bi2 Bi1 Bi1B Bi2A 10.0(3) . . . . ?
 Bi2 Bi1 Bi1B Bi1A 107.3(17) . . . . ?
 Bi2 Bi1 Bi1B Bi2B -6.4(6) . . . . ?
 Bi2 Bi1 Bi1B Bi3A -45.1(15) . . . . ?
 Bi2 Bi2A Bi2B W1 171(3) . . . . ?
 Bi2 Bi2A Bi2B Bi3 -92(3) . . . . ?
 Bi2 Bi2A Bi2B Bi1 -123(2) . . . . ?
 Bi2 Bi2A Bi2B Bi1A -130(2) . . . . ?
 Bi2 Bi2A Bi2B Bi3A -109(3) . . . . ?
 Bi2 Bi2A Bi2B Bi1B -131(2) . . . . ?
 Bi2 Bi1A Bi1B W1 55.0(12) . . . . ?
 Bi2 Bi1A Bi1B Bi3 -24(2) . . . . ?
 Bi2 Bi1A Bi1B Bi1 -60.2(16) . . . . ?
 Bi2 Bi1A Bi1B Bi2A 4.8(4) . . . . ?
 Bi2 Bi1A Bi1B Bi2B 3.4(6) . . . . ?
 Bi2 Bi1A Bi1B Bi3A -18(3) . . . . ?
 C57 N5 C40 C41 -67(4) . . . . ?
 C53 O20 C54 C55 176(3) . . . . ?
 C48 O18 C47 C46 -176(3) . . . . ?
 C51 N6 C52 C53 157(3) . . . . ?
 C51 N6 C45 C44 -80(4) . . . . ?
 Bi2A Bi1 Bi1B W1 12(2) . . . . ?
 Bi2A Bi1 Bi1B Bi3 -58.2(13) . . . . ?
 Bi2A Bi1 Bi1B Bi2 -10.0(3) . . . . ?
 Bi2A Bi1 Bi1B Bi1A 97.2(17) . . . . ?
 Bi2A Bi1 Bi1B Bi2B -16.4(8) . . . . ?
 Bi2A Bi1 Bi1B Bi3A -55.2(15) . . . . ?
 Bi2A Bi2 Bi2B W1 -11(3) . . . . ?
 Bi2A Bi2 Bi2B Bi3 120(3) . . . . ?
 Bi2A Bi2 Bi2B Bi1 56(2) . . . . ?
 Bi2A Bi2 Bi2B Bi1A 48(2) . . . . ?
 Bi2A Bi2 Bi2B Bi3A 103(3) . . . . ?
 Bi2A Bi2 Bi2B Bi1B 51(2) . . . . ?
 Bi2A Bi1A Bi1B W1 50.2(14) . . . . ?
 Bi2A Bi1A Bi1B Bi3 -29(3) . . . . ?
 Bi2A Bi1A Bi1B Bi1 -65.1(16) . . . . ?
 Bi2A Bi1A Bi1B Bi2 -4.8(4) . . . . ?
 Bi2A Bi1A Bi1B Bi2B -1.4(9) . . . . ?
 Bi2A Bi1A Bi1B Bi3A -23(3) . . . . ?
 Bi1A Bi2 Bi2A W1 59.3(8) . . . . ?
 Bi1A Bi2 Bi2A Bi3 19(3) . . . . ?
 Bi1A Bi2 Bi2A Bi1 -3.1(5) . . . . ?
 Bi1A Bi2 Bi2A Bi2B 52(2) . . . . ?
 Bi1A Bi2 Bi2A Bi3A 21(2) . . . . ?
 Bi1A Bi2 Bi2A Bi1B 7.3(7) . . . . ?
 Bi1A Bi2 Bi2B W1 -59.5(15) . . . . ?
 Bi1A Bi2 Bi2B Bi3 72(2) . . . . ?
 Bi1A Bi2 Bi2B Bi1 8.3(3) . . . . ?
 Bi1A Bi2 Bi2B Bi2A -48(2) . . . . ?
 Bi1A Bi2 Bi2B Bi3A 55(3) . . . . ?
 Bi1A Bi2 Bi2B Bi1B 3.3(6) . . . . ?
 Bi1A Bi2A Bi2B W1 -59.4(9) . . . . ?
 Bi1A Bi2A Bi2B Bi3 38(3) . . . . ?
 Bi1A Bi2A Bi2B Bi1 7.2(3) . . . . ?
 Bi1A Bi2A Bi2B Bi2 130(2) . . . . ?
 Bi1A Bi2A Bi2B Bi3A 21(2) . . . . ?
 Bi1A Bi2A Bi2B Bi1B -0.9(6) . . . . ?
 Bi2B Bi1 Bi1B W1 28.7(18) . . . . ?
 Bi2B Bi1 Bi1B Bi3 -41.7(9) . . . . ?
 Bi2B Bi1 Bi1B Bi2 6.4(6) . . . . ?
 Bi2B Bi1 Bi1B Bi2A 16.4(8) . . . . ?
 Bi2B Bi1 Bi1B Bi1A 113.7(18) . . . . ?
 Bi2B Bi1 Bi1B Bi3A -38.7(11) . . . . ?
 Bi2B Bi2 Bi2A W1 7(2) . . . . ?
 Bi2B Bi2 Bi2A Bi3 -33.0(19) . . . . ?
 Bi2B Bi2 Bi2A Bi1 -55(2) . . . . ?
 Bi2B Bi2 Bi2A Bi1A -52(2) . . . . ?
 Bi2B Bi2 Bi2A Bi3A -30.7(17) . . . . ?
 Bi2B Bi2 Bi2A Bi1B -45(2) . . . . ?
 Bi2B Bi1A Bi1B W1 51.6(9) . . . . ?
 Bi2B Bi1A Bi1B Bi3 -27(2) . . . . ?
 Bi2B Bi1A Bi1B Bi1 -63.6(18) . . . . ?
 Bi2B Bi1A Bi1B Bi2 -3.4(6) . . . . ?
 Bi2B Bi1A Bi1B Bi2A 1.4(9) . . . . ?
 Bi2B Bi1A Bi1B Bi3A -21(2) . . . . ?
 Bi3A Bi1 Bi1B W1 67.4(14) . . . . ?
 Bi3A Bi1 Bi1B Bi3 -3.0(4) . . . . ?
 Bi3A Bi1 Bi1B Bi2 45.1(15) . . . . ?
 Bi3A Bi1 Bi1B Bi2A 55.2(16) . . . . ?
 Bi3A Bi1 Bi1B Bi1A 152(2) . . . . ?
 Bi3A Bi1 Bi1B Bi2B 38.7(11) . . . . ?
 Bi3A Bi2 Bi2A W1 38.2(15) . . . . ?
 Bi3A Bi2 Bi2A Bi3 -2.3(5) . . . . ?
 Bi3A Bi2 Bi2A Bi1 -24.2(18) . . . . ?
 Bi3A Bi2 Bi2A Bi1A -21(2) . . . . ?
 Bi3A Bi2 Bi2A Bi2B 30.7(17) . . . . ?
 Bi3A Bi2 Bi2A Bi1B -13.9(18) . . . . ?
 Bi3A Bi2 Bi2B W1 -114(4) . . . . ?
 Bi3A Bi2 Bi2B Bi3 17.8(9) . . . . ?
 Bi3A Bi2 Bi2B Bi1 -46(2) . . . . ?
 Bi3A Bi2 Bi2B Bi2A -103(3) . . . . ?
 Bi3A Bi2 Bi2B Bi1A -55(3) . . . . ?
 Bi3A Bi2 Bi2B Bi1B -51(2) . . . . ?
 Bi3A Bi2A Bi2B W1 -80(2) . . . . ?
 Bi3A Bi2A Bi2B Bi3 17.4(11) . . . . ?
 Bi3A Bi2A Bi2B Bi1 -14(2) . . . . ?
 Bi3A Bi2A Bi2B Bi2 109(3) . . . . ?
 Bi3A Bi2A Bi2B Bi1A -21(2) . . . . ?
 Bi3A Bi2A Bi2B Bi1B -22(2) . . . . ?
 Bi3A Bi1A Bi1B W1 73(3) . . . . ?
 Bi3A Bi1A Bi1B Bi3 -6.0(6) . . . . ?
 Bi3A Bi1A Bi1B Bi1 -43(3) . . . . ?
 Bi3A Bi1A Bi1B Bi2 18(3) . . . . ?
 Bi3A Bi1A Bi1B Bi2A 23(3) . . . . ?
 Bi3A Bi1A Bi1B Bi2B 21(2) . . . . ?
 Bi1B Bi2 Bi2A W1 52.1(4) . . . . ?
 Bi1B Bi2 Bi2A Bi3 12(2) . . . . ?
 Bi1B Bi2 Bi2A Bi1 -10.3(3) . . . . ?
 Bi1B Bi2 Bi2A Bi1A -7.3(7) . . . . ?
 Bi1B Bi2 Bi2A Bi2B 45(2) . . . . ?
 Bi1B Bi2 Bi2A Bi3A 13.9(18) . . . . ?
 Bi1B Bi2 Bi2B W1 -62.8(15) . . . . ?
 Bi1B Bi2 Bi2B Bi3 69(2) . . . . ?
 Bi1B Bi2 Bi2B Bi1 5.0(5) . . . . ?
 Bi1B Bi2 Bi2B Bi2A -51(2) . . . . ?
 Bi1B Bi2 Bi2B Bi1A -3.3(6) . . . . ?
 Bi1B Bi2 Bi2B Bi3A 51(2) . . . . ?
 Bi1B Bi2A Bi2B W1 -58.5(8) . . . . ?
 Bi1B Bi2A Bi2B Bi3 39(3) . . . . ?
 Bi1B Bi2A Bi2B Bi1 8.1(4) . . . . ?
 Bi1B Bi2A Bi2B Bi2 131(2) . . . . ?
 Bi1B Bi2A Bi2B Bi1A 0.9(6) . . . . ?
 Bi1B Bi2A Bi2B Bi3A 22(2) . . . . ?

_smtbx_masks_special_details       ?
loop_
  _smtbx_masks_void_nr
  _smtbx_masks_void_average_x
  _smtbx_masks_void_average_y
  _smtbx_masks_void_average_z
  _smtbx_masks_void_volume
  _smtbx_masks_void_count_electrons
  _smtbx_masks_void_content
 1 -0.803 0.000 0.500 969.1 287.1 '6 C2N2H8,2 C7H8'
 2 -0.032 0.500 0.000 969.1 287.1 '6 C2N2H8,2 C7H8'
 3 0.233 0.067 0.850 7.2 0.0 ?
 4 0.233 0.433 0.350 7.2 0.0 ?
 5 0.767 0.567 0.650 7.2 0.0 ?
 6 0.767 0.933 0.150 7.2 0.0 ?

_smtbx_masks_void_probe_radius     1.2
_smtbx_masks_void_truncation_radius  1.2
_shelx_res_file
;
TITL 1_a.res in P2(1)/c
    1.res
    created by SHELXL-2018/3 at 12:21:15 on 31-Jan-2023
REM Old TITL 1 in P2(1)/c
REM SHELXT solution in P2(1)/c: R1 0.310, Rweak 0.025, Alpha 0.094
REM <I/s> 1.758 for 327 systematic absences, Orientation as input
REM Formula found by SHELXT: C50 N12 O7 K3 Bi1A
CELL 0.71073 13.1074 25.2633 27.5112 90 97.498 90
ZERR 4 0.0004 0.0006 0.0008 0 0.002 0
LATT 1
SYMM -X,0.5+Y,0.5-Z
SFAC C H Bi K N O W
UNIT 228 432 12 12 24 84 4
SADI W1 C1 W1 C3 W1 C2
ISOR Bi1
SADI O1 C1 O3 C3 O2 C2
ISOR Bi3 Bi1A Bi3A Bi1 Bi2B Bi2 Bi1B Bi2A
SIMU 0.08 0.08 1.7 C1 C2
DELU Bi1 Bi3A Bi2B Bi2 Bi2A Bi1A Bi1B Bi3
ISOR 0.5 0.2 C2 C1
ISOR 0.02 0.2 C1 C2
ISOR 0.01 0.2 C1

L.S. 80 0 0
PLAN  50
TEMP 0
CONF
CONN 2 C10
CONN 2 C8
CONN 2 C13
CONN 2 C31
CONN 2 C30
CONN 2 C7
CONN 2 C11
CONN 2 C12
CONN 3 C3
CONN 2 C29
CONN 2 C37
CONN 2 C27
CONN 2 C20
CONN 2 C56
CONN 2 C34
CONN 2 C45
CONN 2 C51
CONN 2 C42
CONN 2 C5
CONN 2 C17
CONN 2 C40
CONN 2 C28
CONN 2 C52
CONN 2 C25
CONN 2 C57
CONN 2 C53
CONN 2 C48
CONN 2 C14
CONN 2 C4
CONN 2 C18
CONN 2 C22
CONN 2 C33
CONN 2 C21
CONN 2 C32
CONN 2 C43
CONN 2 C9
CONN 2 C50
CONN 2 C49
CONN 2 C6
CONN 2 C39
CONN 2 C36
CONN 2 C24
CONN 2 C15
CONN 2 C54
CONN 2 C44
CONN 2 C16
CONN 2 C23
CONN 2 C55
CONN 2 C38
CONN 2 C35
CONN 2 C46
CONN 2 C41
CONN 2 C19
CONN 2 C26
CONN 2 C47
list 4
MORE -1
ABIN
BOND $H
fmap 2 53
acta
REM <olex2.extras>
REM <HklSrc "%.\\1.hkl">
REM </olex2.extras>

WGHT    0.168800   97.416801
FVAR       0.08799
W1    7    0.278801    0.578237    0.687014    11.00000    0.07385    0.09555 =
         0.06523   -0.00988   -0.00600   -0.00464
BI3   3    0.417854    0.548060    0.783047    10.70000    0.07492    0.08758 =
         0.05363    0.00406   -0.02024    0.01709
BI1   3    0.293916    0.648436    0.777045    10.65000    0.06106    0.07965 =
         0.05396   -0.00950   -0.00242    0.00798
K2    4    0.786306    0.756527    0.742333    11.00000    0.08145    0.10842 =
         0.06079   -0.00812    0.00076   -0.01730
K3    4    1.243493    0.910138    0.876799    11.00000    0.08440    0.10502 =
         0.07162    0.01871    0.00685    0.00284
K1    4    0.720704    0.747010    0.987073    11.00000    0.11620    0.13043 =
         0.05677    0.01336   -0.01523   -0.03530
O1    6    0.431939    0.620061    0.619824    11.00000    0.09955    0.19939 =
         0.06771    0.01267    0.04631   -0.03481
O3    6    0.249251    0.482920    0.616828    11.00000    0.17202    0.10087 =
         0.08026   -0.00720    0.03076    0.00054
O12   6    0.576599    0.759747    0.709997    11.00000    0.10792
O6    6    0.630214    0.801694    1.059629    11.00000    0.10334
O13   6    0.662226    0.667820    0.753712    11.00000    0.10165
O15   6    0.795646    0.841062    0.811751    11.00000    0.10137
O7    6    0.590298    0.694127    1.045883    11.00000    0.12170
O5    6    0.932789    0.765578    1.018271    11.00000    0.11512
O9    6    0.686078    0.829794    0.918506    11.00000    0.12637
N2    5    0.790515    0.857275    1.016716    11.00000    0.10365
O19   6    1.229661    0.809344    0.825495    11.00000    0.15636
C3    1    0.261569    0.519900    0.646574    11.00000    0.08960    0.10768 =
         0.07126    0.00884    0.00653    0.00486
O8    6    0.588116    0.730902    0.898965    11.00000    0.12702
O11   6    0.845589    0.818743    0.665397    11.00000    0.12927
O10   6    0.914550    0.708817    0.680374    11.00000    0.13331
N4    5    0.684600    0.861595    0.713375    11.00000    0.12352
O16   6    1.440233    0.939952    0.910328    11.00000    0.15287
O20   6    1.064107    0.953883    0.831418    11.00000    0.13431
O14   6    0.920494    0.749637    0.832069    11.00000    0.09809
O18   6    1.241058    0.811012    0.929598    11.00000    0.11936
O21   6    1.126658    0.970518    0.934775    11.00000    0.16746
C31   1    0.565331    0.670678    0.715356    11.00000    0.10974
AFIX  23
H31A  2    0.584247    0.671590    0.682435    11.00000   -1.20000
H31B  2    0.521407    0.640236    0.718210    11.00000   -1.20000
AFIX   0
C30   1    0.514802    0.717468    0.725536    11.00000    0.08418
AFIX  23
H30A  2    0.509834    0.720238    0.760315    11.00000   -1.20000
H30B  2    0.445991    0.718444    0.707625    11.00000   -1.20000
AFIX   0
N3    5    0.882327    0.654459    0.772157    11.00000    0.12688

O4    6    0.872161    0.667036    0.977291    11.00000    0.17374
N6    5    1.186385    0.907031    0.763698    11.00000    0.14148
O17   6    1.366406    0.963345    0.815399    11.00000    0.16890
C7    1    0.997906    0.732153    1.000357    11.00000    0.11928
AFIX  23
H7A   2    1.065183    0.737061    1.019131    11.00000   -1.20000
H7B   2    1.003477    0.742914    0.966961    11.00000   -1.20000
AFIX   0
C11   1    0.682883    0.844785    1.086745    11.00000    0.13057
AFIX  23
H11B  2    0.741586    0.831721    1.108569    11.00000   -1.20000
H11A  2    0.636895    0.862925    1.106107    11.00000   -1.20000
AFIX   0
C13   1    0.520765    0.731366    1.061279    11.00000    0.13510
AFIX  23
H13B  2    0.472005    0.713389    1.079226    11.00000   -1.20000
H13A  2    0.482576    0.748159    1.032829    11.00000   -1.20000
AFIX   0
C10   1    0.720266    0.884594    1.046013    11.00000    0.11805
AFIX  23
H10A  2    0.660749    0.897382    1.024569    11.00000   -1.20000
H10B  2    0.754990    0.914884    1.062331    11.00000   -1.20000
AFIX   0
C8    1    0.965186    0.821015    1.020156    11.00000    0.12984
AFIX  23
H8B   2    0.968711    0.833866    0.987192    11.00000   -1.20000
H8A   2    1.033186    0.824027    1.038658    11.00000   -1.20000
AFIX   0

C29   1    0.528500    0.814550    0.714240    11.00000    0.10045
AFIX  23
H29A  2    0.458553    0.814529    0.697584    11.00000   -1.20000
H29B  2    0.526206    0.822930    0.748489    11.00000   -1.20000
AFIX   0
C37   1    0.891975    0.838343    0.848072    11.00000    0.11872
AFIX  23
H37B  2    0.951678    0.846914    0.832141    11.00000   -1.20000
H37A  2    0.888080    0.863381    0.874497    11.00000   -1.20000
AFIX   0
C27   1    0.746627    0.893528    0.682653    11.00000    0.13014
AFIX  23
H27B  2    0.807554    0.907242    0.702449    11.00000   -1.20000
H27A  2    0.706545    0.923150    0.668129    11.00000   -1.20000
AFIX   0

C20   1    0.695096    0.875143    0.935948    11.00000    0.14504
AFIX  23
H20B  2    0.635187    0.882561    0.952122    11.00000   -1.20000
H20A  2    0.694622    0.900060    0.909094    11.00000   -1.20000
AFIX   0

C56   1    1.149165    0.952987    0.989133    11.00000    0.15099
AFIX  23
H56A  2    1.118783    0.978569    1.009274    11.00000   -1.20000
H56B  2    1.115807    0.919214    0.992803    11.00000   -1.20000
AFIX   0

C12   1    0.576578    0.772065    1.092906    11.00000    0.12733
AFIX  23
H12A  2    0.529158    0.794463    1.107801    11.00000   -1.20000
H12B  2    0.624370    0.755945    1.118558    11.00000   -1.20000
AFIX   0

C34   1    0.969297    0.663092    0.813640    11.00000    0.13690
AFIX  23
H34A  2    1.027036    0.679218    0.800496    11.00000   -1.20000
H34B  2    0.991800    0.629041    0.827385    11.00000   -1.20000
AFIX   0

C55   1    1.031280    0.982167    0.911265    11.00000    0.12936
AFIX  23
H55A  2    1.002891    1.011204    0.928270    11.00000   -1.20000
H55B  2    0.986995    0.951698    0.913277    11.00000   -1.20000
AFIX   0
C46   1    1.275663    0.856366    1.005530    11.00000    0.13097
AFIX  23
H46A  2    1.202455    0.857099    1.007823    11.00000   -1.20000
H46B  2    1.311823    0.852219    1.038387    11.00000   -1.20000
AFIX   0

N1    5    0.655967    0.639469    0.960956    11.00000    0.17463
N5    5    1.305000    0.904584    0.985578    11.00000    0.14952
C24   1    0.965943    0.745646    0.658361    11.00000    0.12970
AFIX  23
H24B  2    1.005861    0.728675    0.635451    11.00000   -1.20000
H24A  2    1.013305    0.763948    0.682757    11.00000   -1.20000
AFIX   0

C16   1    0.557747    0.641232    0.920856    11.00000    0.14721
AFIX  23
H16A  2    0.541446    0.605904    0.908379    11.00000   -1.20000
H16B  2    0.499071    0.654631    0.935195    11.00000   -1.20000
AFIX   0

C41   1    1.441247    0.964008    0.956168    11.00000    0.12971
AFIX  23
H41A  2    1.387855    0.990677    0.955551    11.00000   -1.20000
H41B  2    1.507489    0.980075    0.967095    11.00000   -1.20000
AFIX   0

C38   1    0.784790    0.890916    0.791692    11.00000    0.11536
AFIX  23
H38A  2    0.840644    0.898133    0.772734    11.00000   -1.20000
H38B  2    0.786727    0.917208    0.817491    11.00000   -1.20000
AFIX   0

C44   1    1.357754    0.941061    0.769038    11.00000    0.19881
AFIX  23
H44A  2    1.379432    0.904365    0.772049    11.00000   -1.20000
H44B  2    1.404194    0.959331    0.750006    11.00000   -1.20000
AFIX   0

C36   1    0.899724    0.787464    0.866185    11.00000    0.11524
AFIX  23
H36B  2    0.835725    0.778276    0.878270    11.00000   -1.20000
H36A  2    0.953924    0.786393    0.893777    11.00000   -1.20000
AFIX   0
C23   1    0.973959    0.670214    0.706263    11.00000    0.17027
AFIX  23
H23B  2    1.014132    0.652775    0.683728    11.00000   -1.20000
H23A  2    1.022101    0.687797    0.730827    11.00000   -1.20000
AFIX   0
C35   1    0.938174    0.698303    0.854523    11.00000    0.11010
AFIX  23
H35B  2    0.876174    0.685069    0.866088    11.00000   -1.20000
H35A  2    0.992728    0.699932    0.881932    11.00000   -1.20000
AFIX   0
C39   1    0.685304    0.893482    0.759771    11.00000    0.10855
AFIX  23
H39A  2    0.669925    0.930128    0.751206    11.00000   -1.20000
H39B  2    0.631530    0.880464    0.777760    11.00000   -1.20000
AFIX   0

C19   1    0.594150    0.822208    0.881271    11.00000    0.13282
AFIX  23
H19B  2    0.532495    0.831436    0.895414    11.00000   -1.20000
H19A  2    0.598784    0.845420    0.853559    11.00000   -1.20000
AFIX   0

C26   1    0.776661    0.857657    0.643219    11.00000    0.13946
AFIX  23
H26B  2    0.715948    0.840787    0.626002    11.00000   -1.20000
H26A  2    0.809497    0.878034    0.619718    11.00000   -1.20000
AFIX   0

C47   1    1.298728    0.811328    0.975480    11.00000    0.13162
AFIX  23
H47A  2    1.371195    0.812103    0.971566    11.00000   -1.20000
H47B  2    1.285827    0.778831    0.992440    11.00000   -1.20000
AFIX   0
C50   1    1.184754    0.808717    0.781918    11.00000    0.16107
AFIX  23
H50B  2    1.111963    0.803391    0.783475    11.00000   -1.20000
H50A  2    1.209065    0.777780    0.765988    11.00000   -1.20000
AFIX   0

C9    1    0.890018    0.854014    1.044038    11.00000    0.13984
AFIX  23
H9B   2    0.883657    0.839193    1.076029    11.00000   -1.20000
H9A   2    0.917594    0.889513    1.049036    11.00000   -1.20000
AFIX   0

C49   1    1.199144    0.770325    0.853379    11.00000    0.15605
AFIX  23
H49B  2    1.202296    0.737131    0.835916    11.00000   -1.20000
H49A  2    1.127776    0.776401    0.857632    11.00000   -1.20000
AFIX   0

C6    1    0.976148    0.678013    0.999674    11.00000    0.15154
AFIX  23
H6A   2    0.985382    0.664591    1.032992    11.00000   -1.20000
H6B   2    1.024250    0.659669    0.981614    11.00000   -1.20000
AFIX   0
C15   1    0.612186    0.615657    1.003696    11.00000    0.15494
AFIX  23
H15B  2    0.580589    0.582033    0.993548    11.00000   -1.20000
H15A  2    0.668236    0.608489    1.029515    11.00000   -1.20000
AFIX   0

C54   1    1.029604    0.996310    0.860912    11.00000    0.13724
AFIX  23
H54A  2    1.073340    1.026963    0.858736    11.00000   -1.20000
H54B  2    0.960029    1.006194    0.847605    11.00000   -1.20000
AFIX   0
C42   1    1.469756    0.988581    0.878850    11.00000    0.22806
AFIX  23
H42B  2    1.415826    1.015115    0.874809    11.00000   -1.20000
H42A  2    1.534020    1.004802    0.892835    11.00000   -1.20000
AFIX   0

C32   1    0.709658    0.611685    0.755309    11.00000    0.13307
AFIX  23
H32A  2    0.666768    0.586681    0.770121    11.00000   -1.20000
H32B  2    0.717820    0.599543    0.722591    11.00000   -1.20000
AFIX   0

C14   1    0.537584    0.647757    1.023399    11.00000    0.13793
AFIX  23
H14A  2    0.505895    0.627971    1.047677    11.00000   -1.20000
H14B  2    0.484147    0.658487    0.997518    11.00000   -1.20000
AFIX   0

C40   1    1.419853    0.916022    0.989427    11.00000    0.13190
AFIX  23
H40A  2    1.455361    0.884940    0.979501    11.00000   -1.20000
H40B  2    1.446406    0.923855    1.023235    11.00000   -1.20000
AFIX   0

C22   1    0.925441    0.632861    0.728767    11.00000    0.19942
AFIX  23
H22A  2    0.973243    0.604518    0.739215    11.00000   -1.20000
H22B  2    0.870134    0.618146    0.705886    11.00000   -1.20000
AFIX   0
C33   1    0.813628    0.617864    0.786452    11.00000    0.13380
AFIX  23
H33B  2    0.801192    0.626906    0.819439    11.00000   -1.20000
H33A  2    0.847174    0.583566    0.788225    11.00000   -1.20000
AFIX   0

C43   1    1.479539    0.961288    0.833067    11.00000    0.12602
AFIX  23
H43B  2    1.505348    0.925443    0.837994    11.00000   -1.20000
H43A  2    1.520422    0.980803    0.812176    11.00000   -1.20000
AFIX   0
C52   1    1.082510    0.919254    0.751975    11.00000    0.12935
AFIX  23
H52B  2    1.040787    0.889227    0.759097    11.00000   -1.20000
H52A  2    1.067554    0.927203    0.717281    11.00000   -1.20000
AFIX   0

C28   1    0.584471    0.851486    0.694024    11.00000    0.10908
AFIX  23
H28A  2    0.547179    0.884644    0.694107    11.00000   -1.20000
H28B  2    0.585001    0.841713    0.659961    11.00000   -1.20000
AFIX   0

C21   1    0.788835    0.885121    0.971534    11.00000    0.10566
AFIX  23
H21A  2    0.848915    0.875057    0.956499    11.00000   -1.20000
H21B  2    0.793714    0.922766    0.978378    11.00000   -1.20000
AFIX   0
C4    1    0.745227    0.612545    0.947150    11.00000    0.16001
AFIX  23
H4B   2    0.757986    0.626821    0.915772    11.00000   -1.20000
H4A   2    0.726801    0.575621    0.941800    11.00000   -1.20000
AFIX   0

C25   1    0.895068    0.784064    0.632073    11.00000    0.16398
AFIX  23
H25A  2    0.842179    0.765145    0.610975    11.00000   -1.20000
H25B  2    0.932652    0.805789    0.611388    11.00000   -1.20000
AFIX   0

C17   1    0.581262    0.677854    0.878772    11.00000    0.17746
AFIX  23
H17A  2    0.645644    0.667843    0.867485    11.00000   -1.20000
H17B  2    0.526738    0.675758    0.851379    11.00000   -1.20000
AFIX   0
C5    1    0.846244    0.614097    0.980959    11.00000    0.21090
AFIX  23
H5B   2    0.837228    0.604575    1.014289    11.00000   -1.20000
H5A   2    0.897283    0.591056    0.969495    11.00000   -1.20000
AFIX   0

C45   1    1.249641    0.943294    0.741377    11.00000    0.15307
AFIX  23
H45B  2    1.222283    0.978877    0.742587    11.00000   -1.20000
H45A  2    1.250945    0.933818    0.707296    11.00000   -1.20000
AFIX   0

C18   1    0.588031    0.772292    0.866119    11.00000    0.15335
AFIX  23
H18A  2    0.645032    0.766374    0.847558    11.00000   -1.20000
H18B  2    0.525519    0.769180    0.843179    11.00000   -1.20000
AFIX   0

BI2   3    0.190261    0.544101    0.777258    10.75000    0.06662    0.08579 =
         0.05834   -0.00476   -0.00254    0.00412
C57   1    1.253487    0.948025    1.006614    11.00000    0.15285
AFIX  23
H57A  2    1.260683    0.943389    1.041897    11.00000   -1.20000
H57B  2    1.287956    0.980742    1.000072    11.00000   -1.20000
AFIX   0
C53   1    1.058109    0.964925    0.780743    11.00000    0.14251
AFIX  23
H53B  2    1.105375    0.993436    0.775988    11.00000   -1.20000
H53A  2    0.989105    0.976963    0.768803    11.00000   -1.20000
AFIX   0
C48   1    1.257815    0.764954    0.900800    11.00000    0.18054
AFIX  23
H48A  2    1.330357    0.761687    0.897564    11.00000   -1.20000
H48B  2    1.236602    0.733370    0.916845    11.00000   -1.20000
AFIX   0
C51   1    1.194038    0.852270    0.751063    11.00000    0.18174
AFIX  23
H51A  2    1.143009    0.846798    0.722654    11.00000   -1.20000
H51B  2    1.260547    0.848410    0.739591    11.00000   -1.20000
AFIX   0

PART 1
BI2A  3    0.162228    0.557510    0.770320    10.20000    0.10242    0.16915 =
         0.09477   -0.05777   -0.02316   -0.00802
BI1A  3    0.272044    0.660370    0.765550    10.25000    0.09995    0.12736 =
         0.11212   -0.05230   -0.03694    0.00870
PART -1
BI2B  3    0.242495    0.541043    0.765153    10.05000    0.08355    0.06374 =
         0.03484   -0.01233    0.00729    0.03888
PART 1
BI3A  3    0.402365    0.560563    0.773040    10.30000    0.14309    0.11369 =
         0.06816    0.02892   -0.05499   -0.02212
PART -1
BI1B  3    0.320350    0.647260    0.760628    10.10000    0.12959    0.05442 =
         0.03840   -0.00672    0.01402    0.03388
PART 0
O2    6    0.109327    0.624158    0.609573    11.00000    0.09434    0.15388 =
         0.08632   -0.00227   -0.02228    0.04034
C1    1    0.371369    0.603425    0.648588    11.00000    0.08864    0.09807 =
         0.09117   -0.03862   -0.01824    0.02068
C2    1    0.174754    0.605905    0.643321    11.00000    0.13698    0.10632 =
         0.12874   -0.01433    0.06342   -0.01484
HKLF 4


REM  1_a.res in P2(1)/c
REM wR2 = 0.2980, GooF = S = 1.066, Restrained GooF = 1.081 for all data
REM R1 = 0.0991 for 8579 Fo > 4sig(Fo) and 0.1206 for all 12051 data
REM 475 parameters refined using 88 restraints

END

WGHT      0.1688     97.3876

REM Highest difference peak  3.244,  deepest hole -1.885,  1-sigma level  0.221
Q1    1   0.3522  0.5815  0.6728  11.00000  0.05    3.24
Q2    1   0.4882  0.5559  0.7599  11.00000  0.05    3.22
Q3    1   0.1927  0.5767  0.6990  11.00000  0.05    3.08
Q4    1   0.2367  0.6058  0.6772  11.00000  0.05    2.57
Q5    1   0.2066  0.6421  0.7875  11.00000  0.05    2.56
Q6    1   0.0961  0.5397  0.7897  11.00000  0.05    2.51
Q7    1   0.3170  0.5440  0.7883  11.00000  0.05    2.40
Q8    1   0.3699  0.6547  0.7512  11.00000  0.05    1.84
Q9    1   0.2588  0.5522  0.7555  11.00000  0.05    1.65
Q10   1   0.1230  0.5845  0.7612  11.00000  0.05    1.33
Q11   1   1.1111  0.6392  0.7358  11.00000  0.05    1.32
Q12   1   0.5419  0.7640  0.8982  11.00000  0.05    1.00
Q13   1   0.7768  0.7191  0.9743  11.00000  0.05    0.97
Q14   1   0.8483  0.7655  0.7288  11.00000  0.05    0.94
Q15   1   0.5185  0.7771  0.7245  11.00000  0.05    0.93
Q16   1   0.7443  0.6416  0.9053  11.00000  0.05    0.86
Q17   1   0.3625  0.6358  0.6520  11.00000  0.05    0.80
Q18   1   1.2823  0.9008  0.7462  11.00000  0.05    0.77
Q19   1   0.7349  0.6645  1.0610  11.00000  0.05    0.74
Q20   1   0.8403  0.8282  0.9634  11.00000  0.05    0.72
Q21   1   0.2904  0.6414  0.8242  11.00000  0.05    0.69
Q22   1   0.4074  0.6019  0.7610  11.00000  0.05    0.66
Q23   1   0.6282  0.7563  1.0522  11.00000  0.05    0.66
Q24   1   0.9976  0.7816  0.8390  11.00000  0.05    0.64
Q25   1   0.6216  0.7363  0.6967  11.00000  0.05    0.64
Q26   1   0.7447  0.6242  0.7184  11.00000  0.05    0.63
Q27   1   1.0355  1.0040  0.8127  11.00000  0.05    0.63
Q28   1   1.4294  1.0011  0.8392  11.00000  0.05    0.62
Q29   1   0.9149  0.7928  0.6982  11.00000  0.05    0.62
Q30   1   0.9291  0.7810  0.8178  11.00000  0.05    0.61
Q31   1   1.0206  0.7010  1.0009  11.00000  0.05    0.61
Q32   1   1.3971  0.9214  0.8045  11.00000  0.05    0.61
Q33   1   1.4034  1.0172  0.9404  11.00000  0.05    0.61
Q34   1   1.1814  0.9177  0.8873  11.00000  0.05    0.60
Q35   1   0.1774  0.5000  0.7808  11.00000  0.05    0.60
Q36   1   0.6296  0.7586  1.0039  11.00000  0.05    0.59
Q37   1   0.8721  0.8132  0.6175  11.00000  0.05    0.59
Q38   1   1.3544  0.9632  0.7637  11.00000  0.05    0.58
Q39   1   1.4543  1.0051  0.8958  11.00000  0.05    0.58
Q40   1   0.8946  0.6027  0.9554  11.00000  0.05    0.58
Q41   1   0.9669  0.7744  0.6414  11.00000  0.05    0.57
Q42   1   1.2210  0.8799  1.0116  11.00000  0.05    0.57
Q43   1   1.5542  0.8344  0.9982  11.00000  0.05    0.57
Q44   1   0.6104  0.6935  0.8394  11.00000  0.05    0.57
Q45   1   0.1403  0.5752  0.8186  11.00000  0.05    0.56
Q46   1   0.8964  0.7322  1.0252  11.00000  0.05    0.56
Q47   1   0.6959  0.7675  0.7612  11.00000  0.05    0.56
Q48   1   0.8241  0.6536  0.8074  11.00000  0.05    0.56
Q49   1   0.7963  0.7214  0.7421  11.00000  0.05    0.56
Q50   1   0.6255  0.7159  0.8966  11.00000  0.05    0.56
;
_shelx_res_checksum                20314
_shelx_hkl_file
;
  -1   6   6  408.96    2.40
  -1   9  10  113.99    3.00
  -1  12  12    1.40    2.70
  -1  13  12    4.30    2.60
  -1  14  -9    6.00    1.40
  -1  14  12   32.70    3.20
  -1  15  -9   35.50    1.50
  -1  16  -9    3.90    1.50
  -1  21  10   22.50    3.10
  -1  23   7    8.40    2.80
  -1  24  -1    2.40    1.30
  -1  24   4    2.10    2.50
  -1  24   5    8.20    2.50
   0   0   3    7.00    0.60
   0   7  15   23.10    3.50
   0   8 -13  510.15    3.60
   0   8  16    5.20    3.00
   0  10 -14  476.35    3.70
   0  18  17  136.09    4.70
   0  19  17   17.20    3.80
   0  20 -14   79.19    3.10
   0  21  16    5.60    4.10
   0  22 -13    8.90    2.20
   0  23  15   -1.70    3.50
   1  -3  -4  822.32    2.30
   1  -2  -7 1174.48    3.50
   1  -1  -9   41.90    1.90
   1   0  13   73.99    3.20
   1   1 -12   36.80    2.40
   1   4 -15  199.28    3.20
   1   5  18    9.40    3.70
   1   7 -17   37.30    3.40
   1   9 -18  245.68    4.40
   1   9  20   70.59    4.80
   1  12  21   47.10    4.40
   1  13  21   -0.50    4.80
   1  14 -19   20.20    3.40
   1  14  21    1.00    4.50
   1  15 -19    2.50    3.20
   1  16 -19    6.90    3.10
   1  16  21    4.60    4.60
   1  17  21   11.30    4.40
   1  18  21   -5.70    4.30
   1  21 -18    0.00    3.40
   2  -4 -10  131.49    2.30
   2  -2  15   11.20    2.60
   2   3  20   38.80    4.40
   2   4 -19   12.80    3.40
   2   6 -20   18.60    3.50
   2   8 -21   36.30    4.00
   2   9  23    2.10    4.90
   2  12 -22    6.40    4.10
   2  13  24    3.00    5.00
   2  14  24   -2.60    5.00
   2  18 -22    4.00    4.00
   3  -4 -15  117.89    3.70
   3   1 -20   37.70    3.70
   3   2 -21    2.20    4.00
   3   2  22   29.70    4.50
   3   4 -22    0.20    4.00
   3   5  24   43.40    4.80
   3   8 -24    3.60    4.20
   3   8  25    3.40    5.30
   3  13 -25   21.00    4.70
   3  14 -25    4.00    4.50
   4  -9 -10   36.60    2.60
   4  -5  18  443.86    4.50
   4   0  23    1.00    4.20
   4   1 -23    2.30    4.20
   4   3  25   35.70    4.90
   4   5  26   34.60    5.40
   4   7 -26    4.00    4.30
   5 -12  -6   31.50    1.90
   5  -6 -19  126.79    4.30
   5  -1 -24    8.10    4.50
   5   0  25    1.20    4.60
   5   2 -26    5.20    4.90
   5   4 -27   18.80    5.30
   5   6 -28    4.90    5.70
   6 -14  -3   11.90    1.60
   6 -11 -14    3.20    2.90
   6 -10 -16   -1.30    3.10
   6  -7  20    0.40    3.70
   6  -5 -23    0.90    5.00
   6  -2  25    2.10    5.20
   6   0 -27    1.30    5.00
   6   2 -28   28.20    5.60
   7 -14 -10    8.10    2.80
   7 -13 -13   43.20    3.50
   7 -10 -19    5.50    4.20
   7  -6 -24    3.10    4.70
   7  -6  23    3.00    4.40
   7  -5 -25    1.10    4.80
   7  -4 -26    2.20    5.40
   8 -15 -11    5.80    3.10
   8 -14 -14    5.30    3.50
   8 -14  12   41.10    2.60
   8 -13 -16    2.30    3.50
   8 -12 -18   15.10    3.80
   8  -7 -25    3.00    5.10
   9 -17  -7   -0.90    2.70
  10 -18  -6    0.10    2.50
  10 -17 -11    0.30    3.30
  -1   6  -3  255.97    0.90
  -1  13  -9   71.69    1.50
  -1  17  -9    5.20    1.40
  -1  18  11   66.79    3.50
  -1  20  10   38.30    3.20
  -1  22   8   19.70    2.80
  -1  23   6   29.10    2.80
  -1  24   0    2.70    1.50
  -1  24   1    1.10    1.80
  -1  24   2    1.00    2.00
  -1  24   3    2.50    2.20
   0   2  -7   11.10    1.30
   0   3  11   36.00    2.30
   0   4 -10    3.60    2.10
   0   4  12   14.50    2.20
   0   5  13  149.59    3.30
   0   6  14  137.79    3.10
   0   9  16   30.80    3.50
   0  12  17   99.59    3.90
   0  13 -15   18.90    2.50
   0  13  17    3.90    3.40
   0  14 -15   89.59    2.90
   0  14  17   54.89    4.00
   0  15 -15    2.00    2.60
   0  15  17    4.20    3.80
   0  16 -15  101.49    2.90
   0  16  17  108.39    4.60
   0  17 -15    6.00    2.70
   0  17  17    4.10    3.60
   0  20  16  115.79    5.00
   0  25 -11    7.80    1.80
   1   0 -11   43.90    2.30
   1   1  14  146.09    3.00
   1   5 -16   47.80    2.80
   1   7  19  102.19    4.20
   1  10  20    3.30    4.40
   1  12 -19    6.80    3.30
   1  13 -19    9.20    3.00
   1  17 -19    1.00    3.00
   1  18 -19    5.20    3.50
   2  -5  -8    2.70    1.70
   2  -3 -12  993.20    4.60
   2  -1 -15  294.07    4.00
   2  -1  16   13.40    2.90
   2   0 -16   66.09    3.00
   2   0  17    0.10    3.40
   2   1 -17    6.70    3.00
   2   2  19   10.00    3.50
   2   5 -20   98.19    4.20
   2   7 -21   10.40    3.90
   2   7  22    4.80    4.20
   2  10 -22   46.50    4.30
   2  10  23    3.70    4.50
   2  11 -22    0.30    3.40
   3  -6 -12    7.40    2.70
   3  -3  17  286.37    4.60
   3   1  21    2.00    4.00
   3   3 -22   25.90    4.70
   3   5 -23   26.60    4.10
   3   6  24    5.10    4.90
   3   7 -24    0.00    4.60
   3   9  25   15.20    5.40
   3  11 -25    5.40    4.70
   3  12 -25    1.70    4.30
   4  -4  19  126.89    3.80
   4  -3 -20   55.19    4.10
   4  -3  20    9.60    3.40
   4  -2 -21    5.90    3.90
   4  -2  21    3.30    3.50
   4  -1  22   15.10    3.90
   4   2 -24   28.80    4.60
   4   2  24   80.99    5.00
   4   4 -25   20.40    4.60
   4   6  26   13.50    5.50
   4   9 -27    9.00    4.30
   5 -10  12   60.29    2.40
   5  -8  16  184.68    3.70
   5  -7 -18    6.30    3.50
   5  -6  19  196.48    3.90
   5  -5  20    2.30    3.80
   5  -2  23   23.40    4.40
   5  -1  24    6.60    4.30
   5   0 -25    2.30    4.70
   5   2  26    2.80    4.80
   5   3 -27   24.50    5.70
   5   5 -28   51.99    5.90
   6 -13  -9   19.40    2.60
   6 -12 -12   81.69    3.10
   6  -9 -18   20.70    3.40
   6  -9  17    4.80    3.40
   6  -6  21    3.10    4.20
   6  -5  22   -1.00    4.50
   6  -4 -24   21.20    4.80
   6  -4  23    9.20    4.80
   6  -3 -25    3.70    4.80
   6  -2 -26   21.00    5.40
   6   1 -28   -2.30    5.60
   7 -15  -6    5.10    2.20
   7 -12  14   27.90    2.80
   7  -9  19   15.10    3.50
   7  -8 -22    0.90    4.10
   7  -3 -27    5.60    5.30
   8 -16  -7    1.20    2.20
   8 -11  18    1.30    3.30
   8  -8 -24    2.80    4.60
   9 -16 -12    1.70    3.40
   9 -14 -17    4.60    4.20
   9 -14  14    4.40    3.00
   9 -13 -19   13.30    4.50
  10 -18  -7   -1.10    3.00
  -1   6   5    1.10    1.30
  -1   7   7  289.67    2.60
  -1   8   8   65.99    2.40
  -1   9   9  122.59    2.90
  -1  10  -8 1100.19    3.20
  -1  10  10  953.50    4.60
  -1  12  -9  177.98    1.90
  -1  12  11  355.66    3.70
  -1  13  11   69.69    3.20
  -1  14  11   25.10    2.80
  -1  15  11    1.50    2.80
  -1  17  11    2.50    3.00
  -1  19  10    1.30    3.20
  -1  22   7    7.30    2.70
  -1  23  -3    0.30    1.00
   0   2   9   83.69    2.00
   0   3  -9   72.39    2.10
   0   6 -12   18.20    1.90
   0   9 -14   18.30    2.70
   0  10  16  629.14    5.50
   0  18 -15  128.59    3.10
   0  19  16    3.80    4.20
   0  21  15    7.10    4.00
   0  23  14   -2.00    3.80
   0  24 -12   -0.20    2.00
   0  24  13   -0.80    3.90
   1   2  15  222.08    3.40
   1   6 -17   32.40    3.00
   1   6  18   54.39    3.60
   1   8  19   19.30    3.90
   1  11 -19  295.87    4.50
   1  11  20    6.70    4.00
   1  12  20    1.70    4.60
   1  18  20    1.10    4.80
   1  19 -19   36.50    3.60
   1  19  20   31.60    4.60
   2  -6  -5   74.89    1.70
   2  -6   5   22.80    1.10
   2  -4  11   16.00    2.30
   2  -3  13   24.60    2.20
   2  -2 -14    5.20    2.50
   2   2 -18   11.40    3.00
   2   3 -19   14.50    3.80
   2   4  20   18.80    3.80
   2   8  22   -1.20    4.30
   2   9 -22    2.40    4.00
   2  11  23    6.20    4.60
   2  12  23    1.20    4.70
   2  13  23   36.10    5.10
   2  16  23    4.60    5.00
   3  -8  -7   16.00    2.10
   3  -7 -10    6.40    2.00
   3  -6  12   18.50    2.30
   3  -5 -14   20.70    2.80
   3  -3 -17   19.20    3.70
   3  -1 -19   -0.10    3.40
   3  -1  19   81.49    3.70
   3   0 -20   15.30    3.50
   3   0  20   11.50    3.60
   3   3  22   10.30    4.50
   3   7  24   17.40    5.10
   3  10 -25   11.60    4.10
   3  10  25    0.90    5.10
   3  11  25    6.80    6.00
   4  -8 -13   44.60    2.80
   4  -7 -15  327.97    4.40
   4  -6  16  404.46    4.00
   4  -5 -18  455.45    5.50
   4  -4 -19   48.20    4.00
   4  -1 -22    1.50    4.00
   4   0 -23    2.70    4.10
   4   1  23   13.30    4.80
   4   3 -25    5.00    4.80
   4   4  25  147.59    5.70
   4   5 -26   11.00    4.90
   4   7  26   -1.60    5.70
   4   8 -27    2.80    4.40
   5 -12  -7    4.70    1.90
   5 -10 -13   22.00    2.90
   5  -9  14   28.80    2.70
   5  -8 -17   24.70    3.50
   5  -5 -21   26.90    4.30
   5  -4 -22   26.00    4.30
   5  -4  21   24.90    3.80
   5  -3 -23   48.40    4.80
   5  -3  22   14.00    3.60
   5  -2 -24    3.50    5.20
   5   1 -26    8.00    4.70
   5   3  26   20.70    5.40
   6 -11 -15   -0.30    3.50
   6 -11  13   17.20    2.50
   6 -10 -17    0.90    3.70
   6 -10  15    8.00    2.60
   6  -8 -20    3.40    3.80
   6  -1 -27   14.50    5.80
   7 -15  -7    6.40    2.40
   7 -14 -11    1.30    3.00
   7 -12 -16    0.60    3.00
   7 -11 -18   -0.80    3.60
   8 -16  -8    4.20    2.70
   8 -15 -12    0.40    3.10
   8 -13 -17    1.70    4.20
   8 -13  14   34.20    3.00
   8 -12 -19    1.70    4.40
   8 -10 -22   -0.50    4.20
   8 -10  19    2.50    4.00
   9 -17  -8    3.60    2.90
   9 -15 -15    0.00    3.70
   9 -12 -21    5.70    4.40
  10 -17 -12    6.80    3.50
  -1  11  10   34.50    2.40
  -1  18  -9  135.39    1.80
  -1  18  10   17.60    3.00
  -1  20  -8  113.69    1.40
  -1  21   8   47.40    3.00
  -1  23   5    0.60    2.20
   0   7 -13  163.98    2.50
   0   7  14  221.58    3.50
   0   9  15  280.47    4.10
   0  11 -15   37.50    2.70
   0  11  16   68.69    3.60
   0  12  16  450.65    5.00
   0  18  16   27.00    3.70
   0  19 -15   10.60    2.80
   0  20  15    0.80    4.10
   0  21 -14    3.20    2.40
   0  22  14   12.30    4.00
   0  23 -13    0.60    2.20
   1  -2  -8  367.36    2.60
   1  -1 -10    9.40    1.90
   1   0  12 2430.16    6.30
   1   1 -13   29.70    2.50
   1   2 -14  201.48    3.00
   1   3 -15   59.79    2.70
   1   4 -16    9.60    3.20
   1   5  17   40.70    3.40
   1   9  19   63.79    4.20
   1  10 -19   13.10    3.50
   1  13  20    4.00    4.00
   1  14  20   37.30    4.30
   1  15  20    4.00    4.10
   1  16  20    5.50    4.00
   1  17  20   20.00    4.10
   1  20 -19   12.40    3.50
   1  20  19    3.20    4.60
   2  -4 -11   21.20    2.20
   2  -2  14    0.20    2.90
   2   6 -21   14.70    3.50
   2   6  21   14.80    4.00
   2   8 -22    6.30    4.10
   2   9  22   11.40    4.40
   2  12 -23   38.10    4.40
   2  13 -23   10.20    4.30
   2  14  23    8.70    4.80
   2  15 -23   -1.20    3.90
   2  15  23    9.50    4.50
   2  16 -23    6.20    3.90
   2  17 -23    3.00    4.00
   3  -4 -16   21.60    3.10
   3   1 -21   32.40    3.80
   3   2  21   14.30    4.50
   3   4 -23   -2.20    4.00
   3   5  23    0.90    4.40
   3   6 -24   25.60    4.20
   3   8  24   23.30    5.00
   3   9 -25    1.20    4.10
   4 -10  -8    4.70    2.10
   4  -9 -11   10.10    2.30
   4  -7  14   81.59    2.90
   4  -5  17   14.20    3.50
   4   0  22   28.70    4.10
   4   1 -24    4.30    4.30
   4   3  24    3.10    4.80
   4   5  25    6.20    5.20
   4   7 -27   23.20    4.90
   5 -12   5    3.60    0.90
   5  -7 -19   15.00    4.30
   5  -7  17   77.79    3.40
   5  -6 -20   68.79    4.40
   5  -1 -25    9.20    4.80
   5   0  24   27.90    4.40
   5   4 -28    5.70    5.20
   6 -14  -5    1.70    1.90
   6 -13 -10    5.60    2.70
   6 -13   7   13.50    1.50
   6  -9 -19   10.30    4.20
   6  -8  18    3.00    3.40
   6  -6 -23   10.60    5.00
   6  -4 -25   20.00    5.20
   6  -1  25   18.90    4.70
   6   0 -28   14.00    5.50
   7 -14   8   15.80    1.60
   7 -13  11   56.09    2.30
   7 -10 -20    6.50    3.90
   7 -10  17   17.40    3.20
   7  -8 -23    0.30    4.90
   7  -8  20    3.10    3.40
   7  -7 -24    2.20    4.40
   7  -7  21    6.10    4.10
   7  -6 -25    0.40    4.80
   7  -6  22   18.30    4.40
   7  -5 -26    4.60    5.10
   7  -5  23    1.50    4.60
   7  -4 -27    3.50    5.30
   8 -14 -15    4.20    3.10
   8 -11 -21   17.40    5.10
   9 -14 -18    4.40    4.40
   9 -13 -20    5.60    4.80
  10 -18  -8    2.80    2.80
  -1   6   4  462.25    2.00
  -1  12  10   10.70    2.30
  -1  13  10    3.60    2.70
  -1  16  10   43.00    2.80
  -1  17  10   21.30    2.40
  -1  22   6   11.80    2.40
  -1  23   4   21.50    2.30
   0   1   6  266.07    1.90
   0   2   8  217.28    2.20
   0   6  13  153.58    3.00
   0   8 -14   18.40    2.50
   0  10 -15  200.08    3.10
   0  10  15  204.78    3.90
   0  13  16   39.20    3.60
   0  14  16   21.60    3.40
   0  15  16    7.50    3.30
   0  19  15    8.10    3.70
   0  23  13    2.10    3.70
   0  24  12   -1.20    3.50
   0  25  11    7.60    3.40
   1  -2   8  359.36    2.50
   1   0 -12 4652.93    8.60
   1   1  13  406.36    3.50
   1   3  15    0.40    3.10
   1   4  16    5.60    2.90
   1   5 -17   50.49    3.00
   1   7 -18  183.78    3.90
   1   7  18  111.59    3.90
   1   9 -19  176.18    4.30
   1  10  19   30.90    4.10
   1  13 -20   28.80    3.70
   1  14 -20    6.10    3.70
   1  15 -20    4.10    3.50
   1  19  19   26.20    4.40
   2  -5  -9   16.00    1.90
   2  -5   8  551.14    2.70
   2  -3 -13   21.20    2.40
   2  -1 -16    6.30    3.10
   2   0 -17    0.70    2.90
   2   0  16  172.58    3.80
   2   1 -18    7.20    3.10
   2   1  17    4.90    3.40
   2   2  18   22.10    3.30
   2   5  20   36.70    4.00
   2   7  21    2.20    3.90
   2  10  22    3.40    4.30
   2  11 -23   21.10    4.30
   2  11  22   26.70    4.70
   3  -9  -1    1.60    0.90
   3  -6 -13   90.99    2.80
   3   1  20    4.10    3.70
   3   2 -22    7.00    4.00
   3   4  22   95.99    4.60
   3   5 -24    5.10    4.40
   3   6  23   65.79    4.90
   3   8 -25    4.60    4.10
   3   9  24   -4.40    4.90
   3  12 -26    9.80    4.90
   3  13 -26    2.20    4.30
   4  -8 -14   15.20    3.40
   4  -4 -20   84.49    4.70
   4  -4  18   25.40    3.30
   4  -3 -21   68.39    4.30
   4  -3  19  318.17    4.90
   4  -2  20    6.40    3.40
   4  -1  21   31.70    3.80
   4   2 -25    3.20    4.40
   4   6 -27   19.90    5.40
   4   6  25   91.49    5.50
   5 -12  -8   24.60    2.30
   5  -9 -16   38.80    3.40
   5  -6  18   34.10    3.70
   5  -2  22    2.90    4.40
   5  -1  23   61.99    4.50
   5   0 -26   28.10    5.00
   5   2  25   27.90    4.90
   5   3 -28   18.80    5.60
   6  -7 -22    7.20    4.00
   6  -7  19    9.20    3.70
   6  -3 -26    7.80    5.10
   6  -3  23    1.60    4.60
   6  -2 -27    3.20    5.40
   6  -2  24    4.90    4.60
   7 -15  -8   -0.60    2.50
   7 -14 -12    7.00    3.40
   7 -12 -17    4.30    3.90
   7 -11 -19    2.20    4.10
   8 -16  -9   -0.40    2.50
   8 -15 -13    0.70    3.20
   8 -13 -18   10.00    4.50
   8 -11  17   58.59    3.80
   8  -9  20    2.80    4.00
   9 -17  -9    2.30    2.80
   9 -16 -13    0.60    3.20
   9 -16   8    0.80    1.60
   9 -15 -16    3.50    3.90
   9 -15  11    7.80    2.30
  10 -18  -9    2.30    3.20
  -1   8  -7  894.01    2.80
  -1   8   7  634.14    3.20
  -1   9   8   96.29    2.30
  -1  14 -10   53.69    1.70
  -1  14  10   54.69    2.50
  -1  15 -10    2.00    1.60
  -1  15  10    3.00    2.20
  -1  18   9  107.09    3.10
  -1  22   5   16.00    2.40
  -1  23  -2    1.30    1.20
  -1  23   2    3.80    1.90
  -1  23   3    1.40    2.00
   0   4 -11  100.89    2.20
   0   5 -12  286.07    2.70
   0   6 -13  155.88    2.80
   0  13 -16   33.00    2.80
   0  14 -16   27.80    2.80
   0  15 -16    4.60    2.80
   0  16 -16    5.90    2.80
   0  18  15  110.49    3.90
   0  20 -15    3.20    2.70
   0  21  14    0.90    3.50
   0  22 -14   16.50    2.60
   1  -3  -6  230.18    2.10
   1  -1  10  302.27    2.60
   1   2  14  192.68    3.30
   1   6 -18   52.79    3.60
   1   6  17    6.40    3.40
   1   8 -19   90.29    3.90
   1   8  18   22.10    3.80
   1  11  19  164.38    4.80
   1  12 -20    4.40    3.40
   1  12  19    5.10    4.10
   1  13  19    4.30    4.40
   1  16  19    9.30    4.30
   1  17 -20   22.80    3.40
   1  17  19    8.20    3.90
   1  18 -20    9.90    3.70
   1  18  19    3.80    3.90
   1  21 -19   29.30    3.70
   1  21  18    8.10    4.10
   2  -6  -6  790.92    3.00
   2  -3  12  230.58    2.70
   2  -2 -15   12.40    2.70
   2   2 -19   43.80    3.40
   2   3 -20   17.10    3.90
   2   6  20  110.49    4.80
   2  10 -23   22.20    3.70
   2  12  22    3.00    4.40
   2  14  22   -1.00    4.60
   2  15  22   58.19    4.80
   2  16  22   20.10    4.70
   2  17  22   10.20    4.60
   3  -9  -2   43.40    1.20
   3  -7 -11   50.29    2.30
   3  -5 -15   29.10    3.00
   3  -5  13   10.00    2.70
   3  -3 -18   14.50    3.40
   3  -3  16  528.95    4.50
   3  -2 -19   21.30    3.40
   3  -2  17    6.90    3.00
   3  -1 -20   36.60    3.70
   3  -1  18   22.90    3.30
   3   0 -21    0.40    3.60
   3   0  19   -3.40    3.30
   3   3 -23   35.50    4.40
   3   3  21   27.80    4.60
   3   7 -25   -0.80    4.00
   3   7  23    6.30    4.70
   3  10 -26    2.30    4.90
   3  10  24   12.80    4.90
   3  11 -26    9.20    4.40
   3  11  24    7.60    5.30
   4 -11  -3  347.07    2.20
   4 -10  -9    4.60    2.20
   4  -6  15  318.77    4.00
   4  -5 -19   24.00    3.80
   4  -1 -23    3.10    4.10
   4   0 -24    2.00    4.20
   4   1  22   11.20    4.50
   4   4  24   11.70    4.80
   4   5 -27    1.10    5.30
   4   7  25   14.30    5.20
   4   8 -28   16.60    5.30
   5  -8 -18  239.08    4.80
   5  -8  15    5.60    2.70
   5  -6 -21   88.69    5.40
   5  -4 -23   12.50    4.50
   5  -4  20   67.49    4.10
   5  -3 -24   10.80    4.50
   5  -3  21   24.00    3.80
   5  -2 -25   18.10    4.80
   5   1 -27   29.50    5.40
   5   1  24    5.40    4.50
   5   3  25   47.60    5.50
   6 -14  -6    6.20    1.90
   6 -13 -11   52.19    3.20
   6 -11 -16    1.10    3.00
   6 -10 -18    2.90    3.40
   6  -9  16   43.50    3.40
   6  -8 -21    8.70    4.00
   6  -6  20   17.30    3.50
   6  -5  21   19.10    3.80
   6  -4  22   -3.60    3.90
   6  -1 -28    1.60    5.40
   6   0  25    1.70    4.60
   7 -13 -15   17.70    3.20
   7 -12  13   20.60    2.60
   7 -11  15   -0.30    2.00
   7  -9  18   10.60    3.50
   8 -14 -16   -1.50    3.90
   8 -14  11    7.90    2.20
   8 -12 -20   12.30    4.20
   8 -10 -23    3.60    4.30
   9 -17 -10    2.60    3.30
  -1   6   3    1.20    0.80
  -1   7   5   18.10    1.50
  -1  13 -10   44.30    1.70
  -1  16 -10   80.59    1.80
  -1  16   9    0.70    2.40
  -1  17   9   23.90    2.60
  -1  19  -9    6.80    1.40
  -1  20   7   11.20    2.60
  -1  21   6   43.50    2.60
  -1  23  -1    2.80    1.50
  -1  23   0    0.40    1.60
  -1  23   1    2.40    1.70
   0   3 -10 2745.03    5.70
   0   3   9   71.09    2.00
   0   6  12   19.80    2.80
   0   9 -15  310.67    3.50
   0   9  14   17.20    3.20
   0  12 -16  472.85    4.20
   0  12  15   70.59    3.50
   0  15  15    4.30    3.70
   0  16  15   92.59    3.70
   0  17 -16   16.10    2.60
   0  17  15    6.30    3.30
   0  20  14   83.19    3.90
   0  23  12    1.40    3.40
   0  24  11    3.20    3.60
   0  25  10   -0.80    3.10
   1  -2  -9 1090.39    3.90
   1  -1 -11   20.90    2.10
   1   0  11   75.29    2.90
   1   1 -14   18.70    2.40
   1   2 -15  393.46    3.70
   1   3 -16   13.60    2.70
   1   4 -17   13.20    3.40
   1   5  16    7.50    3.10
   1   7  17  128.29    4.20
   1  10 -20   15.60    3.50
   1  11 -20   45.30    3.00
   1  14  19    5.70    3.90
   1  15  19    8.10    4.00
   1  19 -20   32.20    3.80
   1  19  18   38.70    4.80
   1  20  18   -0.80    4.10
   1  22  17    1.00    4.50
   2  -5 -10   38.20    2.40
   2  -4 -12    8.50    2.30
   2   3  18   36.30    3.60
   2   4 -21   60.39    4.40
   2   6 -22   34.20    4.20
   2   9 -23    3.60    3.50
   2   9  21    3.60    4.10
   2  14 -24   15.10    4.40
   2  15 -24   11.40    4.20
   3  -9  -3   46.50    1.40
   3  -4 -17  233.08    4.00
   3   2  20   11.60    4.30
   3   4 -24    5.60    4.20
   3   5  22    2.40    4.30
   3   6 -25    6.40    4.10
   3   8  23    8.60    4.70
   3   9 -26    1.70    4.10
   3  12  24   19.70    5.30
   3  13  24    5.00    5.20
   4 -11  -4   59.39    1.70
   4  -9   9    1.60    1.60
   4  -6 -18   44.60    3.70
   4   0  21   -0.90    4.40
   4   5  24   65.39    5.20
   4   8  25    5.70    5.20
   5 -12  -9   15.20    2.40
   5 -10 -15    6.60    3.50
   5  -9 -17   15.70    3.90
   5  -9  13   14.90    2.00
   5  -7 -20   50.89    4.40
   5  -1 -26    7.30    4.90
   5   0  23   -0.60    4.80
   5   2 -28    4.20    5.10
   6 -14  -7    2.30    2.20
   6  -9 -20   12.00    4.00
   6  -6 -24    0.40    4.50
   6  -5 -25    0.80    4.90
   6  -4 -26   17.90    5.20
   7 -15  -9    3.60    2.60
   7 -14 -13    2.60    3.50
   7 -12 -18    6.10    3.90
   7  -8  19   29.70    3.80
   7  -7 -25    0.30    4.60
   7  -6 -26    4.80    4.80
   7  -4  23   -2.30    4.80
   8 -15 -14   -0.30    3.30
   8 -15   8    2.70    1.50
   8 -13  13   22.70    3.00
   8 -12  15    0.40    3.30
   8 -11 -22   10.70    4.70
   8 -10  18   47.40    4.00
   9 -16 -14    0.70    3.10
   9 -15 -17    0.90    4.10
   9 -14 -19    2.10    3.90
   9 -14  13    9.10    2.70
  10 -18 -10    2.10    3.20
  10 -17   7    2.90    1.50
  -1   6  -4  540.25    1.50
  -1   7  -6  374.46    1.90
  -1   8   6   16.20    1.90
  -1  10  -9    7.00    1.50
  -1  12 -10    5.10    1.70
  -1  14   9   12.70    2.10
  -1  15   9   -1.20    2.00
  -1  17 -10   15.00    1.60
  -1  18   8    5.90    2.60
   0   1   5  267.77    1.70
   0   2   7    9.60    1.60
   0   4  10    3.00    2.00
   0   5  11   46.70    2.30
   0   8  13  497.45    4.20
   0  10  14  469.05    4.60
   0  11 -16   72.59    2.90
   0  18 -16   41.90    2.90
   0  18  14   19.10    3.60
   0  19  14   17.20    3.40
   0  21 -15    6.70    2.70
   0  21  13   14.80    3.20
   0  22  12   10.10    3.40
   0  26   8    4.90    3.10
   1   0 -13   45.90    2.70
   1   1  12   67.19    2.80
   1   4  15   42.40    2.90
   1   5 -18   26.80    3.50
   1   7 -19   -0.10    3.10
   1   9 -20   28.50    3.80
   1  10  18    8.50    3.80
   1  11  18    8.20    4.10
   1  18  18   -2.30    3.90
   1  20 -20   13.80    3.60
   1  21  17   40.70    4.90
   2  -6   4   37.20    0.90
   2  -3 -14  151.28    3.10
   2  -2  13   86.59    2.50
   2  -1 -17    0.40    3.40
   2   0 -18   85.89    3.40
   2   1 -19    7.80    3.30
   2   2  17   11.60    3.20
   2   5  19  124.79    4.10
   2   8 -23    1.50    3.50
   2  10  21   10.00    4.30
   2  11 -24    4.00    4.30
   2  11  21    3.20    4.50
   2  12 -24    7.90    4.50
   2  13 -24    1.60    3.70
   2  17  21    6.40    4.80
   2  18  21    7.90    4.60
   3  -9  -4  176.88    1.90
   3  -8  -9   15.50    1.90
   3  -7 -12    1.10    2.30
   3  -6 -14  155.48    3.30
   3  -5 -16   25.70    3.80
   3  -4  14    3.60    2.90
   3   1  19   77.59    4.00
   3   2 -23   11.60    4.20
   3   4  21   22.40    4.10
   3   5 -25    6.10    4.80
   3   6  22    5.30    4.20
   4 -10 -10   47.10    2.70
   4  -9 -13   40.60    3.30
   4  -8 -15   22.70    3.20
   4  -7 -17  329.77    5.00
   4  -7  13  183.68    2.80
   4  -4 -21   35.20    4.20
   4  -4  17  458.75    4.90
   4  -3 -22   17.10    4.20
   4  -2 -23   20.00    4.20
   4  -2  19   14.90    4.00
   4  -1 -24    0.80    4.90
   4  -1  20    8.00    3.50
   4   2 -26   28.50    4.80
   4   2  22   41.80    4.60
   4   6 -28    6.30    5.10
   4   6  24   13.90    5.10
   4   9  25   -1.80    5.40
   4  10  25    4.50    5.70
   5 -11 -13  155.48    4.00
   5  -8 -19    1.20    4.40
   5  -5 -23   24.10    5.20
   5  -4 -24    6.80    4.70
   5  -1  22   16.10    3.90
   5   0 -27    2.30    5.10
   5   2  24    5.30    4.40
   5   4  25    5.60    4.80
   6 -10 -19    7.00    3.90
   6  -8 -22    8.30    4.40
   6  -7 -23    1.40    4.20
   6  -3 -27   -0.30    5.10
   6  -2 -28   28.50    6.30
   6  -2  23    4.50    4.20
   6   1  25   20.40    4.70
   7 -11 -20   10.00    3.90
   7 -10  16   97.09    3.70
   7  -7  20    8.20    4.10
   7  -6  21    1.70    4.20
   7  -5  22    7.40    4.40
   8 -16 -11    2.20    3.20
   8 -14 -17   -0.50    4.10
   8 -13 -19    2.00    3.80
   8 -12 -21    6.10    4.80
   9 -17 -11    5.80    3.30
   9 -16 -15    1.10    3.70
  -1  12   8   65.99    2.50
  -1  17   8  161.18    2.90
  -1  20   6   83.89    2.80
   0   0  -2 7522.85    4.30
   0   1  -7 3582.84    5.40
   0   2  -9   82.29    1.80
   0   5 -13  147.99    2.80
   0   7  12  564.54    4.30
   0   8 -15  553.94    3.90
   0  11  14  220.58    3.80
   0  12  14  471.65    5.00
   0  16  14    3.90    3.50
   0  17  14    4.30    3.00
   0  20  13   -0.30    3.70
   0  23  11    3.60    3.20
   0  24 -13    1.60    2.00
   0  24  10    3.20    3.40
   0  25   9    5.50    3.10
   1  -3  -7   27.20    1.60
   1  -2 -10  749.33    3.60
   1  -2   7 2821.02    4.80
   1  -1 -12   42.30    2.70
   1  -1   9  948.21    3.50
   1   2  13  747.03    4.20
   1   6  16    6.20    3.20
   1   8  17   53.99    3.70
   1  12 -21    3.50    3.80
   1  12  18   -1.00    3.80
   1  13 -21    3.90    3.80
   1  13  18   32.80    4.10
   1  14 -21   -0.30    3.40
   1  14  18   12.60    4.40
   1  15 -21    1.60    3.30
   1  15  18   15.60    4.40
   1  16 -21    3.30    3.40
   1  16  18    2.20    3.90
   1  17 -21    2.00    3.70
   1  17  18   52.39    4.10
   1  20  17   -0.80    4.60
   1  22  16    3.80    4.20
   2  -4 -13   20.80    2.80
   2  -2 -16   -1.60    2.70
   2   0  15    1.90    2.80
   2   1  16   11.00    3.00
   2   3 -21   19.80    4.20
   2   6  19   43.20    4.40
   2   7 -23    7.00    3.60
   2  10 -24   26.70    4.40
   2  12  21   -0.10    4.30
   2  13  21   66.79    4.70
   2  14  21   14.90    4.60
   2  15  21   10.30    4.40
   2  16  21   -1.00    4.40
   3  -9  -5   53.19    1.70
   3  -3 -19   25.90    3.50
   3  -3  15  440.76    4.50
   3  -1  17  192.28    4.20
   3   0 -22    4.80    3.90
   3   0  18   42.30    3.40
   3   3 -24   15.40    4.20
   3   7 -26    0.90    4.10
   3   7  22    1.50    4.50
   3  10 -27    7.80    5.40
   3  10  23   16.70    4.90
   3  11 -27   -2.00    4.50
   3  11  23    1.20    4.90
   3  12  23    5.40    5.70
   4   0 -25    1.90    4.40
   4   3 -27   13.50    5.20
   4   4  23   91.69    5.00
   4   5 -28   10.60    5.80
   4   7  24   19.10    5.20
   5 -11   8   83.99    1.70
   5  -6 -22   23.30    4.30
   5  -3 -25   55.89    5.20
   5  -2 -26   10.30    5.00
   5   1 -28    1.40    5.40
   5   1  23   59.39    5.10
   5   5  25   -0.50    5.70
   6 -14  -8   30.80    2.50
   6 -12 -15    4.90    2.90
   6  -9 -21    5.50    4.50
   6  -7  18    4.40    3.10
   6  -6  19    6.70    3.80
   6  -5  20   17.80    4.20
   6  -4  21    9.40    4.30
   6  -3  22   55.09    4.30
   6   0  24   -1.60    5.00
   7 -14 -14    3.40    3.70
   7 -10 -22   13.70    4.20
   7  -7 -26   -0.70    5.10
   8 -15 -15    0.30    3.40
   8  -9  19    4.70    3.80
   8  -8  20   33.30    4.30
   9 -17 -12    1.80    3.40
   9 -15 -18    9.60    4.30
  -1   8  -8   36.20    1.70
  -1  10   7   20.10    1.80
  -1  11 -10  133.09    1.90
  -1  13   8  163.58    2.80
  -1  14   8    2.80    2.30
  -1  15   8   49.30    2.50
  -1  16   8   19.40    1.90
  -1  18 -10   10.50    1.50
  -1  18   7  155.88    3.10
  -1  22  -4   21.30    1.00
  -1  22   2    5.10    1.90
   0   0  -3    6.90    0.70
   0   3 -11   39.70    2.20
   0   3   8 3038.40    5.90
   0   6  11  155.38    3.10
   0   7 -15   23.10    2.90
   0   9 -16   26.60    2.90
   0   9  13  503.75    4.30
   0  13 -17   -1.40    3.00
   0  13  14   81.99    3.40
   0  14 -17   64.69    3.20
   0  14  14   27.50    3.20
   0  15 -17    6.90    2.90
   0  15  14   -3.60    3.10
   0  16 -17  105.89    3.40
   0  19  13    3.90    3.60
   0  21  12    1.90    3.40
   0  23 -14   -0.20    2.20
   0  26   7    0.10    3.00
   1   1 -15   97.89    3.00
   1   2 -16    6.50    2.70
   1   3 -17   14.50    2.90
   1   5  15   30.70    2.90
   1   6 -19    8.80    3.30
   1   7  16  281.37    4.50
   1   8 -20   63.59    3.60
   1   9  17   98.49    3.90
   1  11 -21   88.19    4.10
   1  18 -21   -0.30    3.30
   1  19  17   52.49    4.30
   2  -5 -11   27.50    2.30
   2  -3 -15   52.59    2.90
   2  -3  11  166.18    2.40
   2   3  17    0.70    3.60
   2   6 -23    5.80    4.30
   2   9 -24   40.00    4.30
   2   9  20   28.20    4.20
   2  19  20   -2.70    4.40
   3  -8 -10    1.20    2.00
   3  -7 -13  225.48    3.80
   3  -6 -15   84.19    3.30
   3  -5  12  523.85    3.70
   3  -4 -18   36.30    3.60
   3   1 -23   49.10    4.30
   3   3  20   20.90    4.00
   3   4 -25    6.40    4.40
   3   5  21   15.90    4.30
   3   6 -26   13.90    5.00
   3   8  22   26.80    4.70
   3   9 -27   -0.10    4.90
   3  13  23   -0.80    5.00
   3  14  23   39.10    5.40
   3  15  23    8.80    5.00
   4 -11  -6   12.50    1.80
   4 -10 -11   19.50    2.80
   4  -6  14  327.57    3.70
   4   1 -26   11.00    4.60
   4   3  22    3.50    4.10
   4   8  24   58.79    5.30
   5 -13  -4    1.60    1.70
   5 -13  -3   33.10    1.60
   5 -13  -2    4.40    1.30
   5 -11 -14  107.59    3.80
   5 -10 -16    3.20    3.10
   5  -9 -18   25.60    3.60
   5  -8  14  272.97    3.50
   5  -7 -21    6.60    4.30
   5  -4  19   70.29    3.50
   5  -1 -27   32.80    5.20
   5   0 -28   28.70    6.20
   5   0  22   37.70    4.80
   5   3  24   35.60    4.80
   6 -11 -18    7.90    3.90
   6  -9  15    8.60    3.00
   6  -7 -24    0.10    5.30
   6  -6 -25   28.20    5.20
   6  -5 -26    0.00    5.10
   6  -4 -27   46.00    5.60
   6  -3 -28    1.80    5.60
   6   2  25    5.50    4.70
   7 -15 -11    1.10    3.00
   7 -13 -17    5.30    3.90
   7 -13  10   22.20    2.00
   7 -12 -19    5.20    3.60
   7 -11 -21   -0.10    4.40
   7 -11  14   44.60    2.50
   7  -9 -24   -1.00    4.90
   7  -9  17   -0.10    3.40
   7  -8 -25    2.30    4.70
   7  -3  23    4.80    5.00
   8 -17  -5   -0.20    2.10
   8 -17  -3    4.10    1.70
   8 -16 -12    3.60    2.90
   8 -14 -18    0.30    4.20
   8 -13 -20   11.50    4.90
   8 -12 -22    9.40    5.20
   8 -11  16    0.30    3.00
   8  -7  21   -1.00    3.70
   9 -18  -5   38.30    2.60
   9 -18  -4    1.80    2.10
   9 -18  -3   14.50    2.00
   9 -16 -16   -5.10    4.00
   9 -12  16   16.20    3.00
  -1   6   1   75.19    0.90
  -1   7  -7  461.25    2.30
  -1   9  -9   77.19    1.90
  -1  11   7  919.61    4.20
  -1  13 -11    5.90    1.70
  -1  14 -11    1.60    1.60
  -1  15 -11   47.70    1.90
  -1  16 -11    8.50    1.90
  -1  17   7   30.70    2.40
  -1  22   1    1.70    1.70
   0   2 -10  180.58    2.50
   0   4   9  591.54    3.20
   0   5  10  940.11    4.10
   0   8  12   43.90    2.70
   0  10  13   54.69    3.10
   0  11 -17   34.60    3.00
   0  12 -17   86.69    2.80
   0  17 -17    7.50    2.80
   0  18  13   61.19    3.20
   0  20 -16  112.49    3.30
   0  20  12   19.30    3.60
   0  22 -15   34.90    2.80
   0  22  11    2.80    3.20
   0  23  10    3.80    3.10
   0  24   9   -0.10    3.10
   0  25   8    0.10    3.10
   1  -3  -8  465.05    2.70
   1   0 -14 1708.63    6.10
   1   0  10 2288.37    5.50
   1   4 -18    3.30    3.00
   1   4  14   35.60    2.80
   1   5 -19    4.90    3.60
   1   7 -20   87.69    4.20
   1  10 -21   11.90    3.10
   1  10  17   11.60    3.60
   1  11  17  294.47    4.70
   1  17  17    1.10    4.00
   1  18  17    3.20    3.70
   1  19 -21    4.40    3.30
   1  21  16   12.40    3.90
   2  -2  12   15.60    2.20
   2  -1 -18   13.00    3.10
   2   0 -19    5.50    3.30
   2   1 -20    0.20    3.50
   2   2  16  107.09    3.40
   2   5  18   20.10    3.70
   2   7  19    6.10    3.90
   2  11  20   51.79    4.40
   2  12 -25   19.20    4.60
   2  14 -25    0.10    4.30
   2  16  20   39.00    5.10
   2  17  20   27.90    4.40
   3  -6  10  189.78    2.50
   3  -5 -17    7.70    3.20
   3  -2 -21    2.30    4.20
   3   2 -24    3.50    4.00
   3   4  20  246.48    5.30
   3   5 -26   12.30    5.00
   3   6  21  176.68    4.80
   4 -11  -7    5.60    2.00
   4  -9 -14   10.70    2.90
   4  -7 -18    6.80    3.40
   4  -5 -21    1.40    4.70
   4  -5  15   46.30    3.20
   4  -2 -24   29.40    4.50
   4  -1 -25   15.00    5.10
   4  -1  19   56.79    4.30
   4   0  20   -4.00    3.70
   4   2 -27    3.70    4.90
   4   4 -28    5.80    4.80
   4   6  23   48.30    5.50
   4   9  24    1.30    5.20
   5 -13  -5   29.60    1.90
   5 -13  -1   54.89    1.30
   5  -5 -24   67.39    4.90
   5  -4 -25   10.10    4.80
   5  -3 -26    7.20    5.30
   5  -1  21    7.80    4.50
   5   4  24   19.80    4.90
   5   7  25   51.49    5.80
   6 -12 -16   26.00    3.20
   6 -12   9   55.89    2.00
   6 -10 -20   11.80    4.00
   6  -2  22    2.50    4.50
   6   1  24   22.00    5.20
   7 -14 -15    6.60    3.80
   7 -12  12   21.90    2.40
   7 -10 -23    9.70    4.70
   7  -8  18    3.80    3.60
   7  -4  22    5.00    4.70
   8 -17  -2    1.50    1.60
   8 -15 -16    5.30    3.90
   8 -12  14   47.30    3.30
   8 -10  17    2.00    3.70
   9 -18  -6    6.50    2.60
   9 -18  -2    0.20    1.60
   9 -17 -13    3.80    3.30
   9 -15  10   13.10    2.10
  -1  10 -10  417.16    2.60
  -1  10   6  511.75    3.20
  -1  12 -11  208.68    2.40
  -1  12   7   64.79    2.40
  -1  16   7   55.39    2.40
  -1  18   6   -1.90    2.30
  -1  20  -9    7.10    1.20
  -1  21  -8    0.30    0.90
  -1  22   0    1.50    1.60
   0   0  -4 4831.92    4.80
   0   1  -8  583.94    2.80
   0   1   4   13.80    0.90
   0   2   6  279.87    1.90
   0   4 -13  225.08    2.80
   0   5 -14  158.58    2.70
   0   8 -16    9.60    2.40
   0  10 -17  180.28    3.60
   0  11  13  153.58    3.60
   0  12  13   17.40    3.00
   0  13  13   95.19    3.80
   0  16  13   53.29    3.70
   0  17  13   12.70    2.90
   0  18 -17  128.49    3.50
   0  19  12   41.40    3.70
   0  21  11   34.90    3.50
   0  26   6   -0.50    2.80
   1  -2 -11 1383.46    4.80
   1  -1 -13   29.90    2.40
   1   1  11  681.43    3.60
   1   6  15    3.60    3.00
   1   9 -21  128.29    3.80
   1  12  17   -1.20    3.60
   1  13  17   53.99    4.00
   1  14  17    1.70    3.80
   1  15 -22    0.70    3.40
   1  15  17   11.80    3.80
   1  16  17    4.50    3.80
   1  20  16   -0.10    3.70
   1  22  15    0.40    3.70
   2  -6  -9   43.20    2.00
   2  -5 -12    3.70    2.20
   2  -4 -14   63.39    2.70
   2  -2 -17    5.60    3.00
   2  -1  13  363.26    3.30
   2   0  14   11.30    2.60
   2   1  15  141.99    3.20
   2   2 -21  181.28    4.40
   2   3 -22    9.60    4.30
   2   5 -23    1.50    3.80
   2   7 -24    4.50    4.40
   2  10 -25   12.20    4.50
   2  11 -25   34.20    4.10
   2  13  20    3.40    4.20
   2  14  20    4.90    4.20
   2  15  20   34.20    4.50
   2  20  19    2.70    4.40
   3  -9  -7   18.70    2.00
   3  -8 -11   41.30    2.30
   3  -6 -16   40.40    3.70
   3  -4 -19  166.38    4.80
   3  -4  13  129.69    2.70
   3  -3 -20   20.50    3.70
   3  -1 -22   26.20    4.10
   3   0 -23   -1.30    4.30
   3   1 -24   18.90    5.00
   3   1  18   25.20    3.50
   3   3 -25   14.20    4.40
   3   7 -27   -0.50    4.40
   3   7  21   50.69    4.30
   3  10  22   19.00    4.70
   3  11  22   -3.10    4.70
   3  12  22  108.69    5.80
   3  16  22    5.30    5.20
   4 -11  -8   15.10    2.10
   4 -10 -12   11.40    2.90
   4  -7  12   35.90    2.40
   4  -6 -20   33.60    4.00
   4  -4  16   48.20    3.40
   4  -3  17  238.28    4.40
   4  -2  18   70.29    3.60
   4   0 -26    4.30    4.60
   4   2  21    3.00    4.10
   4   3 -28   29.00    5.40
   4   4  22    3.60    4.20
   4   7  23   13.10    5.20
   4  11  24   28.50    5.50
   5 -10 -17   24.10    3.40
   5  -7 -22   29.00    4.30
   5  -6 -23   15.20    4.40
   5  -2 -27   15.50    5.10
   5  -2  20   52.69    4.10
   5  -1 -28   -3.20    5.40
   6 -14 -10   71.69    3.20
   6 -13 -14    4.10    3.20
   6 -13   6   12.20    1.20
   6 -11  11    4.00    2.20
   6  -9 -22    2.30    4.10
   6  -8  16    6.10    2.70
   6  -6 -26    7.30    5.40
   6  -5 -27    3.50    5.70
   6  -3  21    8.80    3.90
   7 -16  -4    6.60    1.90
   7 -15 -12   29.90    3.50
   7 -14   7    0.80    1.30
   7 -12 -20    3.30    3.70
   7  -8 -26    1.30    5.20
   7  -6  20    1.50    3.60
   7  -5  21    8.50    3.90
   8 -17  -7    2.00    2.30
   8 -16 -13    0.70    3.30
   8 -14 -19    0.40    4.30
   8 -14  10   30.60    2.20
   8 -13  12   63.09    2.90
   9 -18  -7   42.10    2.90
   9 -16 -17    2.90    4.20
   9 -14  12    1.60    2.70
   9 -11  17   42.80    3.70
  10 -19  -5    6.00    2.40
  -1   8  -9 1008.40    3.50
  -1  11 -11  119.39    2.20
  -1  17 -11    0.40    1.70
  -1  17   6  155.98    2.70
  -1  19 -10    4.50    1.40
  -1  22  -3   48.20    1.30
  -1  22  -2   22.80    1.40
  -1  22  -1   13.50    1.50
   0   0  -5    8.50    1.20
   0   3 -12 2356.86    5.90
   0   6 -15  217.98    3.10
   0   7 -16  125.39    3.30
   0   7  11  299.67    3.20
   0   9 -17   64.39    3.40
   0  13 -18   10.60    3.50
   0  14 -18   17.70    3.50
   0  14  13  142.99    3.50
   0  15 -18    2.00    3.20
   0  18  12    0.40    3.20
   0  19 -17   10.90    2.90
   0  21 -16    4.60    2.70
   0  22  10    1.70    3.30
   0  23   9    2.40    3.00
   0  25   7    1.20    3.00
   0  26   5   -0.80    2.90
   0  27   3    1.40    2.40
   1  -3  -9    7.40    1.80
   1  -1   8   15.80    1.60
   1   0 -15   12.00    3.20
   1   1 -16   23.60    2.80
   1   2 -17   13.70    2.90
   1   3 -18  150.48    3.60
   1   4 -19  104.49    4.10
   1   5  14   34.60    2.80
   1   8 -21    1.70    3.30
   1   9  16  642.74    5.30
   1  11 -22   62.79    4.10
   1  12 -22   13.30    3.70
   1  16 -22    5.20    3.40
   1  17 -22    2.00    3.80
   1  18  16   -0.30    4.00
   1  19  16   34.50    3.80
   1  21  15   49.90    4.60
   1  23  14   12.00    4.20
   2  -3 -16  145.49    3.40
   2   4 -23   70.59    5.00
   2   9 -25    0.50    4.30
   2   9  19    8.40    3.90
   2  10  19   83.39    5.00
   2  18  19   31.60    4.60
   2  19  19    3.00    4.20
   3  -7 -14    3.00    2.70
   3  -5 -18   54.09    4.40
   3  -3  14  308.37    3.50
   3  -1  16   18.00    3.10
   3   0  17    2.30    3.10
   3   2 -25   10.90    4.70
   3   3  19   66.09    3.80
   3   5  20   79.19    4.30
   3   6 -27    1.00    5.10
   3   8  21   41.90    4.40
   3  14  22   71.39    5.20
   3  15  22    4.60    4.70
   4  -9 -15   37.60    3.20
   4  -8 -17    6.90    3.30
   4  -4 -23   12.60    4.70
   4   1 -27   21.80    5.30
   4   1  20    9.60    3.90
   4   3  21  132.79    5.30
   4   5  22   99.39    5.50
   5 -13  -7   48.30    2.10
   5 -12 -12   67.29    3.00
   5  -8 -21   -0.20    4.00
   5  -6  16  161.48    3.50
   5  -5  17   43.20    3.80
   5  -4  18   68.99    3.90
   5  -3  19    3.30    3.20
   5   3  23   30.90    4.70
   6 -14 -11   90.89    3.50
   6 -10 -21   35.50    4.20
   6  -8 -24   -0.30    4.80
   6  -7 -25    8.90    4.60
   6  -7  17   73.69    3.30
   6  -6  18   94.69    4.00
   6  -5  19   12.10    3.90
   6  -4 -28    2.00    5.50
   6  -4  20    3.70    3.70
   6   0  23    8.10    4.30
   7 -16  -6   25.30    2.20
   7 -16  -5    3.10    1.90
   7 -14 -16    2.20    3.90
   7 -11 -22    4.40    4.20
   7  -9 -25   -4.40    4.70
   7  -2  23   25.80    4.60
   8 -17  -8   59.49    3.00
   8 -15 -17    2.60    3.90
   8  -9  18   30.50    3.70
   8  -8  19   13.50    3.90
   8  -7  20    1.70    4.00
   8  -6  21   30.00    4.50
   9 -18  -8   12.20    2.90
   9 -18  -1    2.60    1.40
   9 -17 -14    5.00    3.70
   9 -16   7    2.30    1.50
  10 -19  -7   17.90    2.90
  10 -19  -6   14.40    2.60
  10 -19  -4    8.90    2.10
  10 -19  -3    1.70    1.90
  -1   6  -6 1152.58    2.80
  -1   9 -10   18.80    1.80
  -1  11   6   77.49    2.20
  -1  14 -12   53.19    2.00
  -1  16   6   19.70    2.00
  -1  18   5  165.08    2.80
  -1  21   2    1.90    1.80
   0   1  -9 2965.70    5.70
   0   2 -11  158.28    2.50
   0   3   7  173.18    2.00
   0   4   8   81.39    2.30
   0   5   9   30.30    2.00
   0   6  10  137.59    2.60
   0   8  11   80.29    3.00
   0  10  12   51.59    2.90
   0  11  12  326.97    4.30
   0  12 -18  244.48    4.20
   0  17 -18    3.80    3.10
   0  17  12   28.80    3.40
   0  20  11    5.10    2.90
   0  24 -14    0.90    2.00
   0  27   2   -2.30    2.50
   1  -4  -4   43.50    1.10
   1  -4  -2   36.00    0.80
   1  -2 -12  177.48    2.80
   1  -1 -14   20.00    3.00
   1   5 -20   75.99    4.00
   1  10 -22   13.20    3.90
   1  10  16   28.40    3.50
   1  11  16    5.80    3.40
   1  16  16   -1.50    4.00
   1  17  16   75.29    4.00
   1  18 -22    3.10    3.70
   1  20  15    2.50    4.20
   1  22  14   -0.10    4.00
   1  24  13    2.70    3.50
   2  -6 -10  164.18    2.50
   2  -5 -13   79.39    2.60
   2  -4 -15   14.30    2.70
   2  -2 -18   10.80    3.10
   2  -1 -19    7.50    3.40
   2   0 -20  266.37    4.60
   2   1 -21   14.70    3.70
   2   3  16   52.19    3.20
   2   5  17   36.00    3.50
   2   7  18   42.10    3.80
   2   8 -25    3.00    4.40
   2  12 -26    3.10    4.50
   2  12  19   10.00    4.40
   2  16  19    5.00    4.40
   2  17  19    9.00    4.20
   3  -8 -12   15.40    2.40
   3  -3 -21   14.90    4.60
   3  -2 -22    9.00    4.00
   3  -1 -23   50.89    4.50
   3   2  18  110.79    3.80
   3   3 -26   10.90    5.40
   3   5 -27    3.40    5.10
   3   6  20    4.00    4.70
   3   8 -28    7.10    5.30
   3   9  21    5.50    4.30
   4 -10 -13  136.09    3.70
   4  -6  13  675.83    4.40
   4  -5 -22   60.99    4.50
   4  -2 -25    3.20    4.60
   4   0  19    0.20    3.50
   4   2 -28   14.40    5.30
   4   6  22    5.40    4.70
   4   9  23    5.40    4.80
   5 -13   0    0.60    0.90
   5 -12 -13   -2.70    3.20
   5 -10 -18    9.40    3.90
   5  -9 -20   18.50    4.60
   5  -8  13    4.50    2.40
   5  -6 -24    1.00    4.60
   5  -5 -25    0.00    4.80
   5  -4 -26    1.00    4.80
   5  -2 -28    5.50    6.00
   5   0  21    0.10    3.90
   5   2  22    8.40    4.80
   5   4  23    5.30    5.10
   5   6  24   -2.10    5.00
   6 -13 -15   24.40    3.40
   6  -9 -23    5.10    4.80
   6  -9  14   27.90    2.90
   7 -16  -7    8.10    2.30
   7 -16  -2    3.20    1.40
   7 -15 -13    7.10    3.30
   7 -13 -19    3.60    4.20
   7 -12 -21    7.30    4.40
   7 -10 -24    9.50    4.40
   7  -9  16    1.10    3.10
   7  -3  22   58.89    4.70
   8 -17  -9   -1.10    2.80
   8 -16 -14    1.50    3.30
   8 -15   7    1.00    1.50
   8 -13 -22    8.70    5.30
   9 -18  -9   40.10    3.40
   9 -12  15    5.70    3.30
  10 -16   9    2.50    2.20
  -1  10 -11   78.39    2.00
  -1  10   5  273.57    2.40
  -1  12   6  498.25    3.20
  -1  13 -12   39.00    1.80
  -1  13   6  248.18    2.80
  -1  14   6   44.40    2.10
  -1  15 -12    4.60    1.90
  -1  18 -11   36.00    1.70
  -1  20   3    0.20    2.00
  -1  21   1   49.00    2.00
   0   0  -6 1078.59    3.00
   0   3 -13   34.50    2.90
   0   4 -14   53.09    2.40
   0   5 -15    6.00    2.40
   0   6 -16  239.88    3.70
   0   8 -17  418.06    4.10
   0  10 -18  383.06    4.50
   0  11 -18    8.10    2.90
   0  12  12  232.88    3.60
   0  13  12  235.78    4.00
   0  14  12   -0.80    3.30
   0  15  12   12.60    3.30
   0  20 -17    5.70    3.00
   0  21  10    0.30    3.20
   0  22   9   10.00    3.40
   0  23 -15    1.50    2.30
   0  24   7    3.60    3.30
   0  25   6    2.10    3.10
   0  26   4    2.90    2.80
   1  -4  -5   53.59    1.30
   1  -3 -10   32.50    2.00
   1   0   9   29.20    1.80
   1   1 -17  226.58    4.20
   1   2 -18   11.00    3.50
   1   3  12  286.57    3.10
   1   6  14   13.90    2.70
   1   8  15   24.00    3.20
   1   9 -22    0.40    3.40
   1  12  16   16.30    3.50
   1  13  16   82.59    3.80
   1  15  16   57.79    3.60
   1  19  15   80.49    4.60
   1  23  13    0.90    3.90
   2  -7  -5   62.09    1.70
   2  -7  -2    8.30    1.00
   2  -4   8  417.46    2.60
   2  -3 -17   37.90    3.20
   2  -2  11  280.77    2.70
   2   2  15   14.50    2.90
   2   3 -23   15.60    4.80
   2   5 -24   19.80    4.00
   2   7 -25    8.80    4.50
   2   8  18   78.59    4.10
   2  10 -26   19.10    4.90
   2  11 -26    0.20    4.80
   2  13  19   67.89    4.30
   2  15  19   12.60    4.10
   2  19  18    3.10    4.60
   2  20  18   13.80    4.40
   3  -9  -9   12.50    2.20
   3  -7 -15   83.99    3.40
   3  -6 -17  103.49    3.80
   3  -4 -20    4.90    3.70
   3   0 -24   22.30    4.40
   3   1 -25   14.50    5.30
   3   7 -28   -3.40    5.10
   3   7  20    0.20    4.40
   3  10  21   18.70    4.60
   3  11  21    6.50    4.60
   3  12  21    7.90    5.10
   3  16  21  112.79    5.60
   3  17  21   12.30    4.70
   4 -11 -10   11.90    2.40
   4  -9 -16   12.60    3.20
   4  -8 -18   57.19    3.70
   4  -1  18    5.00    3.40
   4   0 -27   -1.40    4.90
   4   2  20    7.20    4.10
   4   3 -29    5.30    6.00
   4   4  21    4.40    4.10
   4  10  23    2.70    4.80
   4  11  23   26.50    5.20
   4  12  23   -1.40    5.50
   4  13  23   95.29    6.70
   5 -12   4   34.30    0.80
   5  -7 -23    5.80    4.40
   5  -1 -29   22.80    6.20
   5  -1  20    3.00    3.50
   5   7  24   17.90    5.20
   5   8  24   -2.00    5.40
   6 -14 -12   73.39    3.60
   6 -12 -18    2.20    3.40
   6 -11 -20    2.90    3.70
   6 -10 -22    2.10    4.70
   6  -7 -26   -2.80    5.20
   6  -6 -27   22.00    5.30
   6  -2  21    4.40    3.70
   6   1  23   26.40    4.60
   6   3  24   21.90    4.90
   7 -16  -8    2.30    2.30
   7 -15 -14   22.50    3.60
   7 -14 -17    7.40    4.10
   7 -11 -23    1.00    4.30
   7 -11  13    4.50    2.50
   7  -8  17   76.49    3.80
   7  -4  21    3.20    3.90
   7  -1  23   21.90    5.00
   8 -17 -10   23.30    3.10
   8 -16 -15    2.00    3.60
   8 -15 -18   -1.10    4.20
   9 -18 -10    5.80    3.30
   9 -17 -15   -0.60    3.70
  10 -19  -2    3.20    1.60
  -1   7   2  771.32    2.20
  -1   8 -10  301.97    2.50
  -1  11 -12  190.98    2.50
  -1  16 -12   31.70    1.90
  -1  17   5    7.90    1.90
   0   0  -7    7.90    1.40
   0   1 -10 1045.00    3.90
   0   2 -12  395.96    3.40
   0   2   5 1271.07    3.10
   0   7 -17   30.70    3.40
   0   7  10  535.75    3.60
   0   9 -18   14.40    3.40
   0   9  11 1466.75    5.60
   0  18 -18    6.90    2.90
   0  18  11    3.60    3.20
   0  20  10    2.50    2.80
   0  22 -16   17.50    2.50
   0  23   8   19.30    3.10
   0  27   1    0.30    2.30
   1  -2 -13 1365.56    5.40
   1   0 -16  529.85    4.40
   1   1  10  291.47    2.60
   1   2  11 1794.72    5.40
   1   3 -19   30.90    3.30
   1   4 -20    5.60    3.90
   1   6 -21   35.30    3.60
   1   8 -22   18.60    3.50
   1   9  15  160.08    3.80
   1  11 -23    7.90    4.30
   1  12 -23    8.90    4.20
   1  14 -23    6.50    3.60
   1  15 -23    4.30    3.80
   1  16 -23   -0.30    4.10
   1  21  14   17.30    3.80
   1  24  12    4.80    3.90
   1  25  11    2.00    3.70
   2  -7  -6  165.88    2.00
   2  -6 -11    4.20    2.10
   2  -5 -14   14.40    3.00
   2  -4 -16   11.20    3.40
   2  -1 -20    2.20    4.10
   2  -1  12  200.48    2.80
   2   0 -21    3.80    4.30
   2   0  13    6.40    2.30
   2   4 -24    8.00    4.60
   2   6 -25   -1.20    4.40
   2   6  17   82.99    3.70
   2   9  18   12.70    3.80
   2  18  18   -2.10    4.40
   2  21  17   -1.20    4.90
   3  -8 -13   15.70    2.60
   3  -7   7   20.50    1.50
   3  -6   9  442.36    2.70
   3  -5 -19    6.20    3.50
   3   0  16  462.55    4.50
   3   2 -26    3.10    5.20
   3   4 -27   22.30    4.70
   3   6 -28   22.60    5.40
   3   8  20    7.50    4.50
   3  13  21   -1.70    4.70
   3  14  21   67.29    5.10
   3  15  21   14.80    4.70
   4 -10 -14   34.60    2.90
   4  -7 -20    0.60    3.90
   4  -7  11    3.80    1.90
   4  -5 -23    1.70    4.60
   4  -3 -25   -1.80    4.70
   4  -2 -26   28.30    5.80
   4  -2  17   57.09    3.60
   4   1 -28    5.10    5.10
   4   1  19   60.99    4.50
   4   7  22   59.79    5.00
   4   8  22   27.10    5.10
   5 -12 -14   83.89    3.90
   5 -10 -19    8.10    4.10
   5  -8 -22   24.50    4.10
   5  -7  14   37.20    2.80
   5  -2  19    5.10    3.30
   5   1  21    9.90    4.10
   5   5  23    6.30    4.80
   5   9  24    0.50    5.40
   6 -13 -16    2.50    3.40
   6  -8 -25   -3.10    4.60
   6  -8  15    9.50    3.00
   6  -3  20   30.50    3.80
   6   0  22   12.90    4.80
   6   2  23    0.10    4.70
   7 -16  -9   23.30    2.60
   7 -13 -20   -1.90    4.40
   7 -13   9   71.69    2.10
   7 -12 -22    4.50    4.90
   7 -12  11    5.60    2.20
   7 -10 -25    9.60    5.30
   7  -6  19   -2.50    3.40
   8 -17 -11   -3.70    3.10
   8 -17   0    1.70    1.00
   8 -12  13   34.80    3.00
   8 -10  16   21.20    3.20
   8  -5  21   -0.40    4.50
   9 -18 -11   18.40    3.10
   9 -17 -16   14.80    4.10
   9 -13  13   43.70    3.20
  -1   7  -9  306.77    2.40
  -1   9 -11  260.27    2.50
  -1  11   5  839.92    3.50
  -1  19 -11    3.40    1.60
  -1  19   3   58.49    2.30
  -1  20   2   33.00    2.10
  -1  21   0   16.00    1.70
   0   1   3   17.30    0.70
   0   4 -15   85.09    3.00
   0   6   9   36.20    2.20
   0  12 -19  167.78    4.10
   0  13 -19    1.90    3.30
   0  14 -19   43.50    3.40
   0  15 -19    1.60    3.00
   0  16 -19   39.10    3.10
   0  17  11   18.90    3.20
   0  19 -18    2.60    2.90
   0  21 -17    0.60    2.60
   0  21   9   71.19    3.40
   0  25   5    2.40    2.90
   0  26   3    3.50    2.80
   1  -4  -7  641.64    2.90
   1  -3 -11  134.69    2.40
   1  -1 -15   94.89    3.10
   1   5 -21   12.50    3.70
   1   5  13   17.40    2.50
   1   7 -22   52.49    3.70
   1   7  14  205.28    3.50
   1  10 -23    9.50    4.30
   1  10  15   29.90    3.40
   1  11  15  463.95    5.00
   1  16  15   11.20    3.90
   1  17 -23    2.40    3.80
   1  20  14    1.60    4.10
   1  22  13    1.50    4.00
   2  -7  -7   25.10    1.80
   2  -7  -1  142.59    1.10
   2  -6 -12    2.90    2.70
   2  -6   3    7.30    0.70
   2  -3 -18    2.50    3.50
   2  -2 -19   40.00    3.50
   2   1 -22    7.80    4.00
   2   2 -23  172.18    5.20
   2   3  15   18.30    3.00
   2   7  17   23.10    3.60
   2   8 -26    7.20    4.30
   2  10  18   29.10    4.00
   2  11  18   37.20    4.10
   2  16  18   39.60    4.90
   2  17  18    7.00    4.00
   2  20  17   -1.40    4.70
   3  -9 -10   11.10    2.00
   3  -7 -16   -1.30    3.00
   3  -6 -18  100.29    3.90
   3  -4 -21   31.90    4.00
   3  -3 -22   21.20    4.20
   3  -2 -23    7.50    4.10
   3  -2  14  101.09    2.90
   3  -1 -24   19.90    4.50
   3  -1  15  214.58    3.50
   3   0 -25   -2.10    4.10
   3   3 -27    2.80    5.10
   3   5 -28    4.60    5.20
   3   9  20   40.50    4.50
   3  18  20   25.00    5.00
   4 -11 -11   56.29    2.90
   4  -9 -17   64.29    3.50
   4  -8 -19   10.00    3.80
   4  -6 -22    1.10    4.10
   4   0 -28    4.40    5.40
   4   2 -29    3.40    5.20
   4   3  20    8.40    4.20
   4   5  21   26.90    4.40
   4   9  22   21.80    4.90
   5 -11 -17    3.40    3.20
   5 -10   9   27.20    1.80
   5  -9 -21    9.40    4.20
   5  -6 -25    3.50    4.80
   5  -6  15  244.28    3.50
   5  -5  16  108.69    3.80
   5  -4  17  314.77    4.70
   5  -3  18   43.00    3.40
   5   0  20    5.10    4.40
   5   6  23   16.70    5.10
   5  10  24    2.80    5.30
   6 -15  -6   17.80    2.10
   6 -15  -5    7.40    1.80
   6 -12 -19   -0.90    3.50
   6 -11 -21    8.30    3.90
   6  -9 -24    3.40    4.40
   6  -7  16    8.80    2.90
   6  -6  17    2.80    3.40
   6  -5  18  105.89    4.00
   6  -4  19   24.10    3.50
   6  -1  21   22.60    4.50
   7 -16 -10    6.80    2.70
   7 -15 -15   -0.80    3.40
   7 -14 -18   -0.70    4.20
   7 -11 -24    1.80    5.00
   7   0  23   -0.40    4.90
   8 -16 -16    1.70    4.00
   8 -15 -19    2.50    4.40
   8 -14 -21    0.10    4.20
   8  -8  18   24.00    3.80
   8  -7  19    5.00    4.10
   8  -6  20   12.20    4.50
   9 -18 -12    2.30    3.30
   9 -18   0    4.40    1.00
   9 -15   9    1.30    2.00
   9 -14  11    6.30    2.50
   9 -10  17   13.70    3.50
  10 -17   6    4.30    1.50
  -1  10 -12  347.37    2.80
  -1  12 -13  155.48    2.50
  -1  12   5   24.30    2.00
  -1  13 -13   14.10    1.80
  -1  14 -13   27.50    2.00
  -1  14   5   64.29    2.20
  -1  15 -13    3.30    2.00
  -1  15   5    1.60    1.90
  -1  18 -12   15.60    1.80
  -1  21  -9    0.70    1.10
   0   0  -8  664.23    3.00
   0   1 -11 3031.60    6.50
   0   3 -14  640.24    3.90
   0   3   6 2062.09    4.20
   0   4   7  338.87    2.60
   0   5 -16    9.40    2.70
   0   5   8  300.17    2.50
   0   6 -17  101.89    3.60
   0   8 -18   32.30    2.90
   0   8  10   58.49    2.60
   0  10 -19   28.80    3.40
   0  11 -19    3.90    2.60
   0  11  11  393.86    3.80
   0  12  11  128.49    3.50
   0  14  11   34.30    3.20
   0  16  11    8.10    2.70
   0  17 -19    4.80    3.10
   0  19  10  114.99    3.60
   0  20 -18   72.89    3.40
   0  22   8    3.20    3.10
   0  23   7    2.80    3.00
   0  24   6    2.80    3.00
   1  -4  -8   26.30    1.70
   1  -2 -14  262.37    3.80
   1   0 -17    6.10    3.00
   1   1 -18   76.39    3.40
   1   2 -19   11.00    3.40
   1   3 -20  290.07    4.50
   1   4  12   94.29    2.60
   1   6 -22   11.00    3.80
   1   8  14  104.89    3.40
   1   9 -23   95.69    4.10
   1  12  15   24.90    3.30
   1  13  15   69.99    3.70
   1  14  15   21.40    3.50
   1  15  15    8.90    3.30
   1  19  14   21.60    4.10
   1  23  12   -1.20    3.80
   2  -7  -8   43.00    2.00
   2  -5 -15   16.00    3.20
   2  -3   9  453.45    2.70
   2   3 -24    9.50    4.30
   2   5 -25    4.00    4.00
   2   7 -26   23.50    4.30
   2   8  17  225.68    4.70
   2  11 -27   33.00    4.70
   2  12  18   41.80    4.10
   2  13  18    8.70    4.10
   2  14  18    3.10    4.00
   2  15  18   11.90    4.10
   2  19  17    3.10    4.20
   3  -8 -14   57.79    3.10
   3  -5 -20   26.60    3.70
   3   1 -26    5.50    4.50
   3   2  17    5.00    3.30
   3   4  18   70.29    4.00
   3   6  19  124.99    4.40
   3  10  20   31.00    4.50
   3  11  20    8.40    4.80
   3  16  20    3.60    4.80
   4 -10 -15   80.39    3.40
   4  -8   9  292.07    2.40
   4  -7 -21   28.60    4.10
   4  -4 -25   23.40    5.10
   4   0  18  102.29    3.80
   4   1 -29   14.20    5.70
   4  10  22   13.60    4.90
   4  11  22   22.60    5.10
   4  12  22    9.00    5.50
   4  15  22  113.89    6.30
   5 -13 -11  284.97    3.90
   5 -12 -15   -2.80    3.00
   5 -10 -20    7.70    4.30
   5  -8 -23    2.30    4.20
   5   2  21   34.10    4.20
   5   4  22   46.70    4.80
   5   7  23   28.90    5.00
   6 -15  -8    9.10    2.50
   6 -15  -7    4.40    2.10
   6 -13 -17    6.40    3.20
   6 -11  10    4.60    2.00
   6 -10 -23   13.40    4.40
   6  -8 -26   14.10    4.90
   6  -7 -27    5.50    5.10
   6   1  22   24.00    4.40
   6   3  23    2.50    4.70
   6   6  24    1.50    5.40
   7 -13 -21   14.90    5.00
   7  -3  21    1.50    4.00
   8 -17 -12    5.10    3.00
   8 -14   9    3.20    1.90
   8 -13  11    2.90    2.40
   8  -3  22    9.60    5.10
   9 -18 -13    2.50    3.50
   9  -9  18    5.90    3.80
  10 -19  -1    2.10    1.30
  -1   7 -10   25.50    1.90
  -1   8 -11  225.38    2.50
  -1   9 -12  134.39    2.40
  -1  11 -13  415.06    3.10
  -1  16 -13   26.70    2.10
  -1  20   1   -1.90    1.70
  -1  21  -1   19.00    1.50
   0   0  -9    3.20    1.70
   0   2 -13   90.49    2.60
   0   7 -18   19.90    3.00
   0  18 -19   75.89    3.60
   0  18  10   17.00    3.00
   0  22 -17   24.00    3.00
   0  25   4    1.70    2.70
   0  26   2   16.90    2.70
   0  27  -1    0.70    2.10
   1  -4  -9  666.83    3.50
   1  -3 -12   93.99    2.40
   1  -2   5   20.40    1.00
   1  -1 -16   17.40    2.90
   1   0   8 2965.60    5.50
   1   3  11   36.20    2.20
   1   4 -21  108.19    4.00
   1   6  13   21.40    2.70
   1   8 -23   25.30    3.70
   1   9  14  439.16    4.40
   1  11 -24   52.79    4.80
   1  12 -24   62.19    4.60
   1  13 -24   10.30    3.70
   1  14 -24    2.80    3.60
   1  15 -24    4.60    3.80
   1  16 -24    3.10    4.00
   1  18  14    5.70    3.80
   1  21  13   18.70    3.60
   1  24  11    3.00    3.60
   1  25  10   -1.60    3.80
   2  -7  -9    4.50    1.90
   2  -6 -13    3.50    2.50
   2  -4 -17    7.20    3.20
   2  -2 -20   48.00    3.80
   2  -2  10  164.88    2.60
   2  -1 -21   14.00    3.80
   2   0 -22  258.87    5.20
   2   1 -23   14.80    4.30
   2   4 -25   26.60    4.30
   2   4  15  199.18    3.90
   2   6 -26    3.50    4.20
   2   6  16  576.64    5.40
   2   9 -27   -1.30    5.10
   2   9  17    4.60    3.60
   2  10 -27    1.10    4.50
   2  18  17   49.50    4.70
   2  21  16    5.40    4.70
   2  23  15    1.40    4.80
   3  -8 -15   40.50    3.50
   3  -7 -17   53.89    3.80
   3  -6 -19   31.30    3.60
   3  -5  10  185.38    2.50
   3  -3 -23   34.80    4.30
   3  -1 -25   14.90    4.70
   3   1  16   18.30    3.20
   3   2 -27    1.00    4.80
   3   4 -28    2.80    4.80
   3  12  20  115.49    4.90
   3  13  20   13.00    4.60
   3  14  20  138.69    5.30
   3  15  20    7.00    4.50
   4  -9 -18   17.40    3.70
   4  -8 -20    7.70    4.00
   4  -6 -23   56.19    4.70
   4  -6  12   31.80    2.10
   4  -5 -24    5.60    4.60
   4  -3 -26   23.60    4.70
   4  -2  16  278.47    4.50
   4  -1 -28    2.30    5.40
   4   2  19    9.40    3.90
   4   7  21   21.70    4.40
   4  13  22    0.80    5.00
   4  14  22    1.30    5.20
   5 -13 -12   37.00    3.40
   5 -11 -18    1.20    3.30
   5  -9 -22   10.70    4.20
   5  -7 -25   19.70    5.30
   5  -6 -26    7.60    5.10
   5  -5 -27    0.00    5.10
   5  -4 -28   -2.60    5.60
   5  -1  19    5.50    3.30
   5   5  22   61.79    4.90
   5   8  23    4.30    5.20
   5   9  23   31.60    5.60
   6 -15  -9   12.80    2.60
   6 -15  -3   16.70    1.50
   6 -12 -20   19.10    3.80
   6 -11 -22    4.40    4.10
   6  -9 -25    0.70    4.60
   6  -9  13   16.00    2.60
   6  -2  20    3.00    3.60
   6   4  23   10.70    5.00
   6   7  24   -3.20    6.00
   7 -16 -12    6.90    3.00
   7 -15 -16    8.80    3.20
   7 -12 -23    7.90    4.40
   7  -9  15    4.10    3.10
   7  -5  19    6.30    4.30
   7  -4  20   20.40    4.00
   7  -1  22    8.60    4.40
   7   1  23   18.70    5.20
   8 -17 -13    1.00    3.10
   8 -16 -17    9.60    3.90
   8 -15 -20    1.80    4.50
   8  -4  21   70.59    5.00
   9 -12  14   25.20    3.40
  -1   6  -9  250.67    2.30
  -1  10 -13  142.49    2.50
  -1  11   4   66.89    2.00
  -1  17 -13   -0.90    2.00
  -1  19   2   83.79    2.20
   0   1 -12  693.93    3.90
   0   3 -15   12.50    2.60
   0   4 -16   61.29    2.80
   0   5 -17   48.10    3.00
   0   8 -19  290.17    4.60
   0  10  10   42.90    2.90
   0  11 -20   16.90    3.50
   0  12 -20   42.60    3.70
   0  13 -20    3.70    3.40
   0  14 -20    2.30    3.20
   0  16 -20    7.80    3.40
   0  17  10   80.59    3.30
   0  19 -19    5.90    3.10
   0  21 -18    3.50    2.90
   0  24   5    5.60    2.90
   0  27  -2    0.90    2.00
   1  -2 -15  387.96    4.20
   1   0 -18   18.50    3.50
   1   1 -19  267.17    4.30
   1   1   9  947.01    3.60
   1   2 -20   66.69    3.70
   1   2  10  532.75    3.40
   1   5 -22   66.29    3.80
   1   7 -23   38.60    3.60
   1   7  13   35.80    3.10
   1  10 -24   46.20    4.00
   1  10  14  106.49    3.40
   1  17  14   46.70    3.50
   1  20  13   11.50    4.10
   1  22  12    3.30    3.80
   2  -7 -10    8.60    2.40
   2  -5 -16  144.99    3.90
   2  -4   7  613.94    2.60
   2  -3 -19   15.20    3.40
   2  -1  11  468.05    3.20
   2   0  12   53.99    2.40
   2   2 -24   25.80    4.30
   2   5 -26   -3.50    4.30
   2   8 -27    5.30    4.30
   2  10  17  113.29    4.10
   2  11  17   12.00    4.00
   2  16  17    6.80    4.20
   2  17  17    1.30    3.80
   2  20  16   20.90    4.80
   3  -5 -21   30.10    4.10
   3  -4 -22    5.60    4.10
   3   0 -26   17.50    4.60
   3   0  15    1.00    2.90
   3   1 -27   -1.40    5.10
   3   3 -28    0.90    4.60
   3   3  17  296.67    4.60
   3   5 -29    6.70    4.70
   3   8  19  214.48    4.90
   3  18  19   10.10    4.70
   3  19  19   10.10    4.30
   4 -11 -13   75.09    3.10
   4 -10 -16    6.30    3.20
   4  -5  13   31.70    2.40
   4  -4  14  242.68    4.00
   4   0 -29    2.20    5.40
   4   1  18    1.50    3.40
   4   3  19  329.67    5.70
   4   5  20  204.38    5.10
   4   8  21   37.80    4.60
   4   9  21   23.60    5.10
   5 -12 -16   37.10    3.30
   5 -10 -21   -1.10    4.50
   5  -7  13   45.80    2.60
   5  -2  18  142.89    3.90
   5   1  20    0.20    3.90
   5   3  21   23.80    4.20
   5   6  22    8.00    5.30
   5  11  23    2.30    6.00
   6 -15 -10   33.20    3.00
   6 -13 -18    3.50    3.50
   6 -10 -24   -1.20    4.20
   6  -8  14   19.10    2.90
   6  -4  18    3.30    3.60
   6  -3  19   45.20    3.70
   6   0  21   -2.00    4.10
   6   2  22    5.50    4.30
   7 -16 -13    1.90    3.20
   7 -15 -17   -0.50    4.00
   7 -14   6    1.60    1.30
   7  -7  17    3.10    3.60
   7  -6  18   13.70    3.30
   7  -2  21   43.70    4.80
   8 -17 -14   -0.90    3.30
   8 -16 -18    3.00    4.20
   8 -10  15   14.80    3.40
   8  -5  20   -0.40    4.50
   9 -18 -14    1.40    3.40
  -1   7 -11   33.90    2.10
  -1   8 -12  153.38    2.50
  -1  12 -14    5.70    2.10
  -1  12   4  421.06    2.70
  -1  13 -14   76.79    2.40
  -1  14 -14   41.50    2.20
  -1  15 -14   48.10    2.50
  -1  15   4    2.20    1.90
  -1  18 -13   24.30    2.10
  -1  19 -12   19.50    1.70
  -1  20 -11   17.40    1.60
  -1  21  -2    2.00    1.40
   0   0 -10  408.16    2.90
   0   2 -14  152.68    2.80
   0   2   4  203.88    1.60
   0   6 -18   40.10    3.20
   0   6   8   54.29    2.00
   0  10 -20  191.58    4.10
   0  11  10  291.77    3.40
   0  15  10    4.30    2.90
   0  16  10    0.50    2.50
   0  17 -20    6.20    3.30
   0  19   9   43.50    3.20
   0  22   7   17.90    2.90
   0  23   6   21.30    2.80
   1  -4 -10  120.49    2.30
   1  -3 -13   17.20    2.40
   1  -1 -17  216.38    3.80
   1   3 -21   15.60    3.70
   1   6 -23   36.10    3.70
   1   8 -24    9.60    4.20
   1   9 -24   -2.00    3.60
   1  12  14    4.70    3.20
   1  13  14   85.09    4.00
   1  14  14   43.10    3.90
   1  15  14   48.20    3.40
   1  19  13   34.70    3.90
   1  21  12    1.20    3.70
   1  23  11    1.70    3.50
   1  24  10   -0.60    3.40
   2  -6 -14  120.29    3.10
   2  -4 -18   -0.40    3.30
   2  -2 -21  163.18    5.10
   2   0 -23   14.30    4.20
   2   3 -25    3.30    4.10
   2   3  14   11.70    2.80
   2   5  15   12.30    3.60
   2   7 -27   15.90    4.40
   2   7  16   47.70    3.60
   2  13  17    4.80    4.00
   2  15  17   21.80    3.90
   2  19  16    0.90    4.30
   2  22  15   12.30    3.90
   3 -10  -6   10.10    1.80
   3 -10  -5   35.50    1.80
   3  -9 -13    2.20    2.60
   3  -8 -16  190.88    3.90
   3  -7 -18    5.30    3.30
   3  -6 -20   29.40    4.50
   3  -4  11   63.79    2.10
   3  -3  12   51.09    2.60
   3  -2  13  280.57    3.50
   3   2  16   40.70    3.80
   3   4 -29    5.50    5.60
   3   9  19    5.20    4.10
   3  10  19   14.10    4.30
   3  16  19   96.29    5.40
   3  17  19   14.10    4.40
   4 -12  -8  118.49    2.40
   4 -12  -7    6.90    1.90
   4 -12  -6   31.20    1.80
   4 -12  -5   33.50    1.60
   4 -12  -4   14.60    1.50
   4 -11 -14    8.10    3.40
   4 -10 -17    3.60    3.90
   4  -9 -19   26.30    3.70
   4  -8 -21   15.90    4.90
   4  -5 -25    5.70    4.70
   4  -4 -26    4.10    4.90
   4  -3 -27    6.60    5.00
   4  -2 -28   15.10    6.00
   5 -12 -17    3.60    3.70
   5 -11 -19    4.50    3.50
   5  -9 -23    5.00    4.30
   5  -9  10   90.89    2.20
   5  -6 -27    9.00    5.50
   5  -6  14  150.78    3.50
   5  -5  15    8.40    3.30
   5   0  19   -1.20    4.10
   5   7  22    7.10    5.40
   6 -15 -11   14.30    3.00
   6 -14 -16    4.80    3.60
   6 -13 -19    6.20    4.00
   6 -12 -21    4.60    4.00
   6 -11 -23    6.60    4.80
   6 -10  11   94.59    2.70
   6  -9 -26    3.70    4.70
   6  -7  15  259.07    4.20
   6  -6  16   44.80    3.40
   6  -5  17    3.40    3.40
   6  -1  20   29.60    4.50
   6   5  23    7.00    4.90
   7 -16   0    0.40    0.90
   7 -15   3    3.80    0.70
   7 -14 -20    1.60    3.90
   7 -12 -24    6.90    4.80
   7  -3  20   63.79    4.80
   7   0  22   74.29    4.80
   8 -17 -15    2.30    3.40
   8 -12  12   65.69    3.00
   8  -9  16   98.79    3.80
   8  -7  18   19.20    4.00
   8  -6  19   46.70    4.40
   8  -2  22   25.00    4.80
  10 -16   8    0.70    2.00
  -1   6 -10   12.20    1.90
  -1   9 -13  175.98    2.60
  -1  11 -14    5.60    2.20
  -1  16 -14   22.80    2.30
  -1  20   0    6.00    1.60
  -1  21 -10    1.10    1.30
   0   0 -11    1.20    2.30
   0   1 -13 1899.91    5.90
   0   3 -16  138.79    3.10
   0   4 -17   68.99    3.00
   0   5 -18   41.40    3.70
   0   5   7   15.30    1.90
   0   7 -19  113.79    3.50
   0   9 -20    2.50    3.00
   0  13  10   96.69    2.80
   0  14  10   34.10    2.50
   0  18 -20    0.90    3.20
   0  20 -19    1.70    3.20
   0  20   8   51.59    3.30
   0  25   3    1.90    2.60
   0  26   1    3.90    2.30
   0  27  -3    1.50    1.70
   1  -4 -11 1385.56    4.90
   1  -3 -14   15.80    2.60
   1  -2 -16    6.20    3.30
   1   1 -20  145.99    4.80
   1   5 -23   48.30    4.30
   1   6  12   38.60    3.10
   1   7 -24   15.50    4.20
   1  11 -25    2.90    4.40
   1  12 -25    5.70    4.00
   1  13 -25   16.20    3.90
   1  14 -25   12.70    3.80
   1  18  13   20.00    3.70
   1  25   9   -0.10    3.30
   1  26   8    3.90    3.20
   2  -7 -11    8.30    2.20
   2  -5 -17   39.80    3.20
   2  -3 -20   19.90    3.80
   2   1 -24   -1.70    4.20
   2   2 -25   54.79    4.60
   2   4 -26    7.80    4.40
   2   6 -27   -3.40    4.30
   2   8  16  199.38    4.20
   2   9 -28   33.20    4.90
   2  18  16   -1.40    4.20
   2  21  15   -0.90    4.40
   2  23  14    7.30    4.40
   3 -10  -8    3.20    2.10
   3 -10  -7   12.20    1.70
   3 -10  -4   13.30    1.60
   3  -5 -22   15.40    4.70
   3  -4 -23    2.10    4.00
   3  -3 -24   11.80    4.40
   3  -2 -25    9.50    4.70
   3   0 -27   -1.50    5.10
   3   3 -29   -2.50    5.50
   3   4  17  101.39    4.00
   3   7  18   18.30    4.60
   3  11  19   15.20    4.20
   3  12  19    2.40    4.30
   3  13  19    3.10    4.40
   3  14  19   47.30    4.70
   3  15  19   14.60    4.50
   3  20  18    2.20    4.60
   4 -12  -9    8.10    2.30
   4  -7 -23   -1.70    4.20
   4  -7  10   29.50    1.80
   4  -1 -29   12.50    5.60
   4   0  17   12.20    3.40
   4   2  18   67.69    4.20
   4   4  19  129.59    4.60
   4   7  20  142.09    5.30
   4  12  21    2.90    4.80
   4  13  21  150.38    6.00
   4  14  21    2.30    5.00
   4  15  21    7.20    5.10
   5 -11 -20   15.30    4.50
   5   2  20   55.09    4.30
   5   8  22    0.10    4.90
   6 -15 -12   18.20    3.30
   6 -13   5    3.60    1.10
   6 -10 -25   -0.60    4.70
   6   3  22   58.79    4.70
   6   6  23   12.00    5.10
   7 -16 -14    3.30    2.90
   7 -15 -18    1.80    4.20
   7 -13 -23    3.70    4.90
   7 -13   8   44.60    2.00
   7 -12  10    4.40    2.10
   7   3  23    0.40    5.40
   8  -8  17   17.00    3.20
   8  -3  21    9.40    4.60
   9 -16   6    0.10    1.50
   9 -13  12    4.10    2.90
   9 -10  16   23.30    3.70
   9  -9  17   30.40    4.00
   9  -8  18    7.60    4.20
   9  -7  19   11.80    4.40
  10 -15  10    5.20    2.50
  -1   7 -12   22.40    2.20
  -1   8 -13   30.40    2.30
  -1  10 -14  105.29    2.50
  -1  14 -15   19.40    2.60
  -1  17 -14   48.80    2.20
  -1  18   2    1.80    1.70
  -1  19   1   11.10    1.80
   0  -1  -7 3586.74    5.70
   0  -1  -6  273.87    1.90
   0  -1  -5  262.27    1.70
   0   2 -15  140.59    3.00
   0   3   5    9.10    1.30
   0   4   6   10.30    1.40
   0   6 -19   79.79    3.90
   0   8 -20   60.19    3.40
   0   9   9 1337.87    4.90
   0  11 -21   27.30    4.00
   0  12 -21   74.99    4.00
   0  13 -21    1.90    2.90
   0  14 -21    0.70    3.30
   0  16 -21    2.90    3.10
   0  17   9   12.00    2.90
   0  19 -20    4.60    3.40
   0  21   7  145.89    3.60
   0  22   6    4.60    2.90
   0  23   5    0.40    2.80
   0  24   4    1.00    2.80
   0  27  -4    3.10    1.50
   1  -1 -18   74.49    3.40
   1  -1   6  414.36    2.00
   1   0 -19   -7.40    3.30
   1   2 -21   27.30    3.90
   1   3 -22  258.47    5.00
   1   3  10  541.15    3.30
   1   9 -25   31.70    4.40
   1   9  13  189.78    3.60
   1  10 -25   11.60    4.00
   1  17  13    2.80    3.50
   1  20  12    3.70    3.70
   1  22  11    2.50    3.50
   2  -7 -12   34.10    2.40
   2  -6 -15    3.10    2.90
   2  -4 -19   14.10    3.40
   2  -1 -23   18.00    4.70
   2   4  14  132.99    3.10
   2   5 -27    0.50    4.30
   2   6  15  116.59    3.60
   2   7 -28   12.50    5.00
   2   8 -28    4.30    4.50
   2   9  16    6.10    3.50
   2  10  16   83.99    4.10
   2  16  16   25.00    4.40
   2  17  16   -0.60    3.70
   2  20  15   -0.20    4.10
   3 -10 -10    3.80    2.40
   3 -10  -9   47.60    2.00
   3  -9 -14  102.39    3.20
   3  -8 -17   97.59    3.80
   3  -7 -19   38.40    3.70
   3  -6 -21   14.00    4.40
   3   1 -28    0.50    5.00
   3   1  15  222.28    3.70
   3   8  18  101.79    4.90
   3  18  18   13.80    4.90
   3  19  18    7.50    4.30
   4 -12 -10   80.79    2.40
   4 -12  -3    9.10    1.30
   4 -11 -15   22.90    3.10
   4 -10 -18    3.80    3.60
   4  -9 -20    6.40    3.80
   4  -8 -22   16.40    4.60
   4  -5 -26   14.00    5.30
   4  -4 -27   40.70    5.20
   4  -3 -28   27.10    5.80
   4  -1  16   13.50    3.30
   4   8  20   15.00    4.20
   5 -14  -8    4.70    2.10
   5 -14  -6   32.80    2.00
   5 -13 -15   59.29    3.80
   5 -12 -18   19.80    4.00
   5 -11   6    6.20    1.20
   5  -9 -24    5.70    5.10
   5  -1  18   -0.30    3.40
   5   1  19    2.00    4.40
   5   3  20    2.70    4.40
   5   5  21    3.90    4.50
   5  10  22    6.30    5.50
   6 -15 -13    2.50    3.30
   6 -14 -17    6.90    3.30
   6 -13 -20    2.80    4.10
   6 -12 -22   26.40    4.40
   6 -11 -24    5.30    5.00
   6  -2  19    3.60    3.60
   6   4  22   -0.40    4.70
   6   7  23    4.30    5.20
   6   8  23   -0.50    5.50
   7 -16 -15    1.40    3.30
   7 -14 -21   -0.60    4.30
   7  -9  14    5.80    2.90
   7  -5  18   18.40    4.20
   7  -4  19    3.30    3.60
   7  -1  21   81.39    4.60
   7   1  22    4.10    4.60
   8 -18  -9    7.90    2.80
   8 -18  -8    1.60    2.50
   8 -18  -7    0.60    2.50
   8 -17 -16    3.40    3.70
   8 -15   6    2.30    1.50
   8  -4  20    2.80    4.50
   8  -1  22    5.50    5.50
   9 -19  -9   -0.60    2.90
   9 -19  -8    2.20    2.70
   9 -19  -7   -0.10    2.60
  10 -13  13    0.70    3.00
  -1   5  -9  567.84    2.80
  -1   6 -11  116.49    2.00
  -1   9 -14  436.46    3.40
  -1  11 -15  412.96    3.40
  -1  12 -15   18.10    2.20
  -1  15 -15    8.10    2.30
  -1  19 -13   35.30    2.10
  -1  20 -12    2.30    1.80
   0  -1  -8  582.54    2.90
   0  -1  -4   11.00    1.00
   0   0 -12  182.48    2.80
   0   1 -14  543.55    4.00
   0   3 -17   12.80    3.40
   0   4 -18   11.40    3.40
   0   7 -20    9.40    3.70
   0   7   8  972.80    4.00
   0   9 -21   64.19    3.80
   0  10 -21    4.60    3.10
   0  10   9   56.19    2.70
   0  16   9   73.19    3.00
   0  17 -21   -1.10    3.30
   0  19   8   99.29    3.30
   0  25   2    2.50    2.40
   0  26   0   16.50    2.20
   1  -4 -12    0.20    2.30
   1  -3 -15   59.79    2.90
   1  -2 -17   15.20    3.00
   1   0   7   16.60    1.50
   1   2   9 1096.49    4.00
   1   4 -23   50.49    4.20
   1   5  11   43.70    2.70
   1   6 -24   27.30    4.00
   1   7  12   22.20    2.60
   1   8 -25   56.49    4.70
   1  10  13  150.58    3.50
   1  11  13  433.06    4.50
   1  14  13   32.70    3.80
   1  15  13    2.50    3.50
   1  16  13   30.30    3.20
   1  19  12   22.80    3.50
   1  23  10    2.40    3.30
   1  24   9   -0.40    3.20
   1  25   8   -0.60    3.50
   1  26   7   -0.50    3.40
   2  -7 -13    5.40    2.50
   2  -6 -16  193.88    4.20
   2  -5 -18   61.19    3.60
   2  -3 -21   18.70    4.00
   2  -2 -22   34.80    4.20
   2   0 -24  163.38    5.20
   2   0  11    2.30    2.40
   2   1 -25    7.50    4.20
   2   1  12  183.48    2.90
   2   4 -27   -1.30    4.40
   2  11  16    1.30    3.40
   2  12  16   81.49    3.80
   2  13  16    6.20    4.30
   2  14  16    3.50    3.90
   2  15  16   26.50    3.90
   2  19  15    8.10    4.00
   2  22  14   -2.70    3.70
   3 -10 -11   63.59    2.90
   3 -10  -3  403.86    2.20
   3  -9 -15    9.10    3.00
   3  -5   9  401.86    2.80
   3  -3 -25   17.00    4.60
   3  -2 -26    3.00    4.60
   3  -1 -27    1.30    4.80
   3   0  14  161.28    3.20
   3   2 -29   -2.90    4.80
   3   3  16  534.05    4.90
   3   9  18  237.28    4.90
   3  17  18    6.10    4.20
   4 -12 -11   10.70    2.30
   4 -11 -16   16.40    3.70
   4  -8   8  131.49    2.00
   4  -7 -24    1.40    4.60
   4  -6 -25   34.30    4.90
   4  -5  12   53.19    2.60
   4  -3  14  244.08    3.90
   4  -2 -29    6.60    5.50
   4  -2  15   50.99    3.20
   4   1  17  261.47    4.30
   4   5  19   69.19    4.30
   4   9  20   38.50    4.50
   4  10  20   10.70    4.90
   4  16  20    9.70    5.30
   4  17  20   51.19    5.10
   5 -14 -10   40.90    2.80
   5 -14  -9    3.60    2.20
   5 -11 -21   21.40    4.50
   5 -10 -23    7.30    4.90
   5  -8 -26   10.00    5.30
   5  -2  17   12.40    3.30
   5   6  21   64.19    4.70
   5  11  22    1.20    5.00
   5  12  22   57.09    5.50
   5  13  22    1.60    5.40
   6 -15 -14   20.20    3.80
   6 -14 -18    6.70    4.00
   6 -11   9   37.60    2.00
   6 -10 -26    3.80    4.70
   6  -3  18   -2.20    3.10
   6   0  20    3.50    3.90
   6   2  21    0.10    4.20
   6   5  22    2.10    4.70
   7 -16 -16    0.50    3.60
   7 -15 -19    7.50    3.70
   7  -8  15  147.89    4.20
   7  -7  16    4.20    3.50
   7  -6  17    1.20    3.70
   7  -2  20    4.90    4.30
   8 -18 -11    4.10    3.20
   8 -18 -10    0.00    2.80
   8 -18  -6    5.50    2.10
   8 -18  -5    1.70    2.10
   8 -17 -17    2.50    3.90
   8 -13  10   68.59    2.40
   8 -11  13  162.98    3.20
   8  -5  19   -0.40    4.30
   9 -19 -11    1.30    3.20
   9 -19 -10    1.90    2.90
   9 -19  -6    3.90    2.30
   9 -14  10    2.90    2.30
   9 -12  13   12.60    3.00
  -1   5 -10  377.06    2.80
  -1   7 -13   33.70    2.40
  -1   8 -14  108.39    2.70
  -1  10 -15   35.90    2.50
  -1  12   3    1.60    1.70
  -1  14   3   49.10    1.80
  -1  16 -15   13.60    2.40
  -1  18 -14    8.80    2.10
  -1  20  -1    8.90    1.40
   0  -1  -9 2929.61    5.90
   0   2 -16   80.39    3.00
   0   5 -19   40.30    3.20
   0   6 -20    8.10    3.80
   0   6   7    6.70    2.00
   0   8 -21  109.79    4.20
   0   8   8  315.77    3.50
   0  11   9  882.51    4.40
   0  12 -22    6.40    3.60
   0  12   9   26.70    2.90
   0  13 -22   32.40    3.60
   0  13   9    5.10    2.80
   0  14 -22   14.30    3.50
   0  14   9   19.00    2.70
   0  15   9    8.10    2.20
   0  18 -21   26.50    3.60
   0  20 -20   29.00    3.40
   0  20   7   13.50    3.00
   1  -5  -8  422.16    2.70
   1  -5  -7  708.43    3.00
   1  -5  -6    5.40    1.40
   1  -5  -5   91.99    1.70
   1  -4 -13  725.23    4.30
   1  -1 -19  297.37    5.00
   1   0 -20   37.50    3.90
   1   1 -21  397.06    5.10
   1   1   8   16.20    1.70
   1   2 -22   55.09    4.10
   1   3 -23    9.10    4.80
   1   5 -24   34.40    4.20
   1   7 -25   14.20    3.80
   1  10 -26   88.79    5.30
   1  11 -26   18.60    4.60
   1  12 -26   66.39    4.30
   1  13  13   15.60    3.00
   1  18  12   17.50    3.40
   2  -8  -7  955.00    3.90
   2  -7   0    9.90    0.60
   2  -4 -20   26.00    3.80
   2  -1  10  882.31    3.80
   2   3  13   22.50    2.60
   2   5 -28    2.20    5.20
   2   5  14   27.80    2.80
   2   8  15  250.47    4.40
   2  18  15   25.20    4.00
   2  21  14    6.20    4.30
   2  23  13    1.50    4.20
   3 -10 -12   18.40    2.90
   3  -8 -18   89.89    3.70
   3  -7 -20   31.50    3.80
   3  -6 -22    6.70    4.60
   3  -5 -23   27.80    4.20
   3  -1  13  265.57    3.70
   3   0 -28    8.60    5.10
   3   1 -29    7.60    5.90
   3   6  17  168.98    4.30
   3  10  18   12.90    4.10
   3  11  18    4.30    3.90
   3  13  18    8.70    4.50
   3  14  18   65.29    4.70
   3  15  18    3.70    4.30
   3  16  18   -1.80    4.20
   3  20  17    0.40    4.20
   4 -12 -12  132.39    3.00
   4 -10 -19    5.50    3.40
   4  -9 -21    3.70    4.00
   4  -8 -23    8.70    4.60
   4  -4 -28    9.60    5.60
   4   6  19   30.50    4.30
   4  12  20   13.10    4.70
   4  14  20    6.90    4.80
   4  15  20  127.29    5.60
   5 -14  -4  145.99    2.10
   5 -13 -16    9.50    3.10
   5 -12 -19   -0.80    3.40
   5  -9 -25    9.70    4.80
   5  -3  16   81.19    3.40
   5   0  18   33.70    4.20
   5   2  19    3.10    4.60
   5   4  20   71.19    4.40
   5   7  21    3.70    4.50
   6 -15 -15   -1.50    3.60
   6 -13 -21   12.10    4.00
   6 -12 -23    0.30    4.20
   6 -12   7   31.20    1.60
   6 -11 -25    1.40    4.80
   6  -8  13    4.30    2.70
   6  -4  17   18.00    3.10
   6  -1  19   12.40    4.20
   6   3  21   11.70    5.00
   6   6  22    2.90    5.20
   7 -17 -10    0.30    2.50
   7 -17  -9   -1.70    2.50
   7 -17  -8    2.40    2.20
   7 -17  -7    1.30    2.10
   7 -17  -6    6.00    2.10
   7 -11  11    1.30    2.40
   7   0  21   -1.00    4.30
   7   2  22    6.10    4.70
   7   5  23    2.20    5.00
   8 -18 -12   -1.90    3.30
   8 -14   8   -0.70    1.80
   8 -10  14   11.20    2.90
   8  -6  18   24.10    4.40
   8  -2  21  102.39    5.00
   8   0  22  148.19    6.40
   9 -19 -12    3.10    3.30
   9 -19  -5    2.30    2.00
   9 -15   8    1.20    1.80
  -1   6 -12   38.60    1.90
  -1  12 -16   13.90    2.70
  -1  13 -16   84.09    2.90
  -1  13   3   42.20    1.70
  -1  14 -16    5.80    2.90
  -1  15 -16   62.49    2.90
  -1  17 -15    1.20    2.30
  -1  18   1    4.10    1.50
  -1  21 -11    5.10    1.40
  -1  21  -4    0.90    1.00
   0  -1 -10 1015.50    4.00
   0  -1  -3   19.30    0.80
   0   0 -13    1.80    2.30
   0   1 -15  480.35    3.90
   0   3 -18   28.70    3.60
   0   4 -19   71.99    3.80
   0   7 -21   45.10    4.00
   0  10 -22   79.99    4.10
   0  11 -22    6.30    3.80
   0  15 -22    0.70    3.30
   0  16 -22   12.20    3.80
   0  17   8  181.98    3.20
   0  19 -21   -1.70    3.60
   0  21   6   28.00    2.80
   0  22   5   15.90    2.70
   0  23   4   26.00    2.70
   0  24   3    0.20    2.40
   0  26  -1    2.40    1.90
   1  -5 -10   29.10    2.30
   1  -5  -9  183.28    2.30
   1  -4 -14   28.30    3.20
   1  -3 -16   17.20    2.80
   1  -2 -18    8.70    3.20
   1  -2   4   11.40    0.90
   1   4 -24    2.30    4.50
   1   4  10  351.66    3.00
   1   6 -25   25.10    4.00
   1   9 -26    2.50    4.70
   1  17  12    9.10    3.50
   1  20  11   16.10    3.60
   2  -8  -9  473.85    3.20
   2  -8  -8  136.49    2.30
   2  -7 -14   48.00    2.90
   2  -6 -17    1.10    3.00
   2  -5 -19   43.50    3.70
   2  -3 -22   10.80    4.20
   2   0 -25   -0.20    4.50
   2   1 -26   -2.00    4.80
   2   3 -27    0.80    4.40
   2   9  15   19.90    3.90
   2  17  15   15.40    3.70
   2  20  14   13.30    4.10
   2  24  12    2.40    4.10
   3 -10 -13   55.29    3.40
   3  -9 -16  147.79    3.80
   3  -8 -19   97.09    4.60
   3  -4 -25    8.70    4.70
   3  -3 -26   12.70    5.00
   3  -3  11  446.76    3.40
   3  -2 -27    2.30    4.90
   3  -1 -28   -1.70    5.60
   3   4  16   42.20    3.50
   3   7  17  571.44    5.60
   3  19  17    4.40    4.20
   4 -12 -13   16.80    2.80
   4 -11 -17   -3.40    3.30
   4  -7 -25   11.10    4.90
   4  -5 -27   -2.10    5.10
   4  -3 -29    8.60    5.50
   4   0  16  349.47    4.40
   4   2  17   50.49    4.30
   4   4  18   23.40    4.10
   4   7  19   85.49    4.70
   5 -14 -12   58.69    3.40
   5 -13 -17    4.80    3.60
   5 -12 -20   24.00    4.40
   5 -10 -24    2.20    5.00
   5  -6  13  189.08    3.40
   5  -5  14  258.87    3.80
   5   5  20    3.40    4.90
   5   9  21   10.30    4.80
   6 -14 -19    1.80    3.60
   6  -7  14   -1.60    2.80
   6  -6  15   -0.50    3.10
   6   1  20   26.90    4.20
   6   7  22    3.60    4.90
   7 -17 -12    4.10    3.20
   7 -17 -11    6.50    2.80
   7 -17  -5    2.50    1.80
   7  -3  19   10.50    3.70
   8 -18 -13    8.30    3.30
   8 -18  -4    8.00    1.80
   8 -17 -18    7.80    3.70
   8  -9  15   31.20    3.50
   8  -8  16   23.40    3.70
   8  -7  17   19.80    3.70
   8  -3  20    2.60    4.80
   9 -11  14    1.50    2.40
   9  -7  18   34.50    4.20
   9  -6  19   10.90    3.80
  10 -14  11    2.70    2.70
  -1   4  -7   24.70    1.30
  -1   5 -11   44.00    1.80
  -1   7 -14  208.68    3.00
  -1   8 -15   26.20    2.60
  -1  10 -16   27.60    2.70
  -1  11 -16    4.80    2.60
  -1  16 -16   -1.70    2.60
  -1  16   2   13.60    1.50
  -1  18 -15    6.40    2.40
  -1  19 -14   20.00    2.20
  -1  20 -13   15.10    2.00
   0  -1 -11 2995.40    6.70
   0   0 -14  225.58    3.10
   0   1 -16   22.90    3.30
   0   2 -17  203.48    3.60
   0   5 -20  222.28    4.20
   0   5   6   87.69    1.70
   0   9 -22    6.10    3.70
   0   9   8  323.07    3.00
   0  16   8    3.10    2.60
   0  17 -22   -3.50    3.50
   0  19   7  114.39    3.20
   0  25   1    1.00    2.20
   1  -5 -11    8.00    2.50
   1  -1 -20  137.89    4.80
   1   0 -21    6.00    3.60
   1   1 -22  107.79    4.50
   1   2 -23   32.40    5.10
   1   5 -25   11.70    4.70
   1   8 -26    1.50    4.20
   1  10  12  450.95    4.60
   1  16  12   35.70    3.00
   1  19  11    4.40    3.30
   1  21  10   -1.90    3.40
   1  23   9    0.30    2.80
   1  24   8    1.20    3.10
   1  25   7    0.70    3.00
   1  26   6   -1.70    2.90
   2  -8 -11   10.40    2.50
   2  -8 -10    3.20    2.10
   2  -7 -15    9.40    2.90
   2   2 -27   13.50    4.70
   2   2  12   14.00    2.30
   2   4 -28    3.00    4.60
   2   4  13  173.98    3.50
   2   6  14  355.56    3.90
   2  10  15  119.29    3.80
   2  11  15    4.60    3.70
   2  15  15    3.30    4.10
   2  16  15    2.50    3.50
   2  22  13    6.20    3.60
   3 -10  -2    4.80    1.10
   3  -9 -17   30.80    3.40
   3  -7 -21   12.60    4.00
   3  -6 -23    3.60    4.50
   3  -5 -24    6.00    4.30
   3   0 -29    0.40    5.70
   3   1  14   41.30    3.10
   3   5  16  731.23    5.70
   3   8  17  113.79    4.10
   3  17  17   26.90    4.50
   3  18  17    2.10    4.00
   3  21  16   10.40    4.30
   4 -12 -14  108.49    3.40
   4 -11 -18    5.80    3.90
   4 -10 -20   30.20    4.00
   4  -9 -22    2.50    4.00
   4   5  18  457.45    5.80
   4   8  19   76.19    4.40
   4   9  19   59.09    4.80
   4  17  19   35.50    5.60
   4  18  19   16.00    4.60
   5 -14 -13   54.99    3.00
   5  -9 -26    4.60    4.90
   5  -9   9   52.79    2.00
   5  -8 -27    1.10    4.90
   5   1  18    4.60    4.10
   5   3  19    9.10    4.20
   5   6  20    1.60    4.70
   5  10  21   15.00    5.00
   5  11  21   25.50    5.00
   5  12  21   18.40    5.30
   5  13  21   23.20    5.10
   5  15  21    7.40    5.20
   6 -15 -16    8.90    3.30
   6 -13 -22    2.80    4.20
   6 -12 -24   16.40    4.60
   6 -10  10    2.20    2.20
   6  -2  18    3.40    3.40
   6   0  19    2.10    4.30
   6   8  22    7.30    5.00
   7 -17 -13    9.60    3.30
   7 -16 -18   -0.60    4.00
   7 -15 -21    5.30    4.70
   7  -4  18    4.80    3.50
   7   4  22   10.00    5.10
   8 -18 -14    1.20    3.30
   8  -1  21    5.40    4.70
   8   1  22   10.20    4.80
   9 -19  -4    4.20    1.70
   9 -13  11   35.30    3.10
   9 -10  15   25.20    3.50
   9  -9  16   25.30    3.80
   9  -8  17   35.20    4.00
   9  -4  20    1.60    4.80
  -1   5 -12  102.99    2.50
  -1   9 -16  662.33    4.40
  -1  10   2    8.10    1.50
  -1  13 -17   52.09    3.20
  -1  15   2    3.10    1.50
  -1  21  -5   11.40    0.90
   0  -1 -12  669.73    3.90
   0   3 -19   15.10    3.80
   0   6 -21   21.60    3.40
   0   7   7   16.70    1.90
   0   8 -22   59.79    3.50
   0  10   8  178.38    2.60
   0  11 -23   57.99    4.30
   0  12 -23   29.90    4.00
   0  14 -23    2.20    3.60
   0  15   8   10.60    2.70
   0  24   2    4.40    2.60
   1  -5 -12  136.69    3.00
   1  -4 -15  200.28    3.20
   1  -3 -17   10.70    3.10
   1  -2 -19    7.80    3.50
   1   3 -24  139.29    5.00
   1   3   9   37.80    2.00
   1   7 -26   -1.30    3.90
   1   7  11   35.60    2.50
   1  11 -27    0.80    4.40
   1  11  12  182.28    3.50
   1  12  12   43.00    3.10
   1  13  12   46.20    3.10
   1  14  12   49.80    3.20
   1  15  12    7.60    3.00
   1  18  11   42.20    3.40
   2  -8 -12   62.19    2.90
   2  -7 -16  141.99    4.00
   2  -6 -18   24.40    3.60
   2  -5 -20  100.89    4.10
   2  -3 -23   15.00    4.10
   2  -2 -24   23.90    4.60
   2  -1 -25    8.20    4.50
   2   0 -26   52.69    5.00
   2   3 -28    6.10    4.70
   2   5 -29   -0.70    4.70
   2   7  14    4.70    2.90
   2  12  15   20.00    3.40
   2  13  15   26.00    3.50
   2  14  15   11.80    3.60
   2  19  14    4.60    3.40
   2  21  13    1.20    4.30
   2  23  12    4.60    4.10
   3 -10 -14   22.50    3.00
   3  -8 -20   54.29    4.10
   3  -7 -22   11.70    4.70
   3  -4 -26    5.10    5.10
   3  -3 -27    9.50    5.20
   3  -2 -28    2.90    5.70
   3   3  15  425.46    4.60
   3   9  17   47.50    4.00
   3  10  17    9.50    3.90
   3  15  17   13.00    4.50
   3  16  17   37.50    4.20
   3  20  16    2.80    4.10
   3  22  15    8.90    4.80
   4 -12 -15   14.00    3.60
   4 -10 -21   13.70    4.30
   4  -6 -27   26.90    5.30
   4  -5 -28   12.70    5.50
   4  -4 -29   19.30    5.80
   4   3  17  232.38    4.70
   4  11  19  150.18    5.90
   4  12  19    1.60    4.70
   4  15  19   20.20    4.80
   5 -14 -14   36.50    3.10
   5 -13 -18    3.70    3.50
   5 -12 -21    0.80    4.40
   5 -11 -23   28.00    4.50
   5 -10 -25    3.40    4.90
   5  -2  16  330.47    5.00
   5   7  20   19.30    4.80
   6 -16 -10   12.00    2.80
   6 -16  -9   26.40    2.60
   6 -16  -8    7.30    2.30
   6 -16  -7    6.00    2.10
   6 -15 -17   -5.40    4.00
   6   5  21   19.80    4.70
   6  10  22    4.60    5.30
   7 -17 -14    1.60    3.40
   7 -17  -4    7.10    1.70
   7 -16 -19    4.50    4.30
   7 -12   9   26.20    2.20
   7  -6  16   58.29    3.90
   7  -5  17   10.40    3.20
   7  -2  19   45.50    4.40
   8 -18 -15   13.30    3.60
   8  -4  19  118.29    4.70
   8   2  22   27.10    5.50
  10 -15   9    1.20    2.40
  -1   6 -14   17.60    2.50
  -1   7 -15  134.09    3.00
  -1  11 -17  302.77    3.70
  -1  12 -17   -2.70    2.80
  -1  14 -17    2.10    2.50
  -1  15 -17   14.00    2.60
  -1  17 -16   71.09    2.60
  -1  18   0    4.00    1.60
  -1  19  -1   -0.80    1.50
  -1  21 -12    3.80    1.50
   0  -1 -13 1868.71    6.00
   0   0 -15    3.30    2.50
   0   1 -17   12.50    3.00
   0   2 -18  122.79    3.50
   0   2   3 3121.99    3.70
   0   3   4   22.70    1.30
   0   4 -20   14.60    3.50
   0   4   5    6.20    1.20
   0   5 -21   28.70    4.10
   0   7 -22   38.80    3.50
   0  10 -23   17.20    3.70
   0  11   8   95.69    2.40
   0  12   8    3.60    2.20
   0  13   8  286.87    3.40
   0  14   8   58.49    2.40
   0  15 -23    2.00    3.50
   0  16 -23    5.40    3.60
   0  22   4    5.10    2.70
   0  23   3    1.50    2.50
   1  -5 -13  122.19    3.20
   1  -5  -3   18.00    1.00
   1  -4 -16   16.70    3.20
   1  -3 -18  143.59    3.70
   1  -1 -21  378.06    4.90
   1   0 -22  113.59    4.80
   1   1 -23  264.37    5.60
   1   2 -24   49.50    4.90
   1   2   8  353.36    2.60
   1   4 -25   11.40    4.20
   1   6 -26   14.80    4.20
   1   8 -27   67.49    5.10
   1   9 -27   13.30    4.50
   1  20  10   31.50    3.60
   1  22   9    7.70    2.90
   1  23   8    5.20    3.10
   2  -8 -13   13.00    2.70
   2  -6 -19    9.50    3.80
   2  -4 -22   22.40    4.10
   2   0  10  263.67    3.00
   2   2 -28    2.20    4.90
   2   4 -29    2.70    5.00
   2   8  14   57.69    3.30
   2  17  14   11.30    4.00
   2  20  13   -1.20    4.00
   2  24  11    2.40    3.90
   3 -10 -15    3.50    3.10
   3  -9 -18    9.20    3.40
   3  -6 -24   21.80    4.80
   3  -5 -25    2.70    4.70
   3  -1 -29    8.20    5.20
   3   0  13   10.60    2.60
   3   6  16   43.40    3.60
   3  11  17   10.00    4.00
   3  12  17   10.80    4.00
   3  13  17    2.80    4.10
   3  14  17   17.60    4.10
   4 -12 -16   57.69    3.70
   4 -11 -19    0.70    3.40
   4  -9 -23   -1.70    4.30
   4  -7 -26    4.80    5.00
   4  -6  10   24.60    2.20
   4  -3  13   60.39    3.30
   4   6  18  233.68    4.90
   4  19  18    8.40    4.50
   5 -14 -15   42.80    3.10
   5 -13 -19    9.50    4.20
   5  -9 -27    9.90    5.30
   5  -3  15   81.49    4.00
   5   0  17    6.80    3.80
   5   4  19   67.99    4.50
   5   8  20   21.00    4.80
   6 -16 -12    7.00    3.20
   6 -16  -6    4.70    2.00
   6 -15 -18   23.80    4.30
   6 -14 -21    7.00    4.70
   6 -13 -23   14.90    4.50
   6 -12 -25   -0.20    4.50
   6   6  21   -0.60    4.70
   7 -17 -15    4.60    3.40
   7  -8  14   18.10    3.30
   7  -7  15    1.00    3.40
   7   0  20   45.90    4.40
   7   6  22   18.00    5.80
   8 -18 -16   -1.10    3.80
   8 -18  -3    2.30    1.60
   8 -11  12    1.00    2.80
   8  -5  18    8.50    3.80
   8  -2  20   69.09    4.80
   8   0  21   -0.70    4.60
   9 -17   3    0.20    0.90
   9  -5  19    5.80    3.90
  10 -17   5    0.40    1.50
  10 -13  12    3.70    3.10
  -1   4 -11  460.25    3.00
  -1   4  -4   47.80    0.90
  -1   5 -13   13.70    2.00
  -1   8 -16    6.50    2.50
  -1   9 -17   99.89    3.20
  -1  10 -17    7.40    2.50
  -1  16 -17    2.20    2.50
  -1  18 -16    1.70    2.50
  -1  19 -15   64.79    2.50
  -1  20 -14    1.10    2.00
   0  -2  -8  204.18    2.20
   0   0 -16  154.68    3.40
   0   3 -20  148.09    4.50
   0   6 -22   11.60    3.50
   0   6   6  551.44    2.90
   0   8   7 1120.19    4.10
   0   9 -23   52.19    3.90
   0  17 -23    3.30    3.80
   0  17   7    3.30    2.50
   0  19   6   87.69    3.00
   0  26  -3    3.00    1.80
   1  -2 -20   76.99    3.90
   1   1   7  444.16    2.50
   1   3 -25    2.90    4.20
   1   5 -26   10.40    4.30
   1   7 -27    0.30    4.30
   1  16  11    6.50    3.30
   1  17  11    0.10    2.80
   1  24   7    7.40    3.10
   1  25   6    0.20    3.10
   1  26   5    0.70    3.00
   2  -8 -14   91.69    3.60
   2  -7 -17   63.89    3.50
   2  -5 -21    6.10    3.90
   2  -2 -25   55.89    4.80
   2  -1 -26   -2.20    4.50
   2   0 -27    0.50    5.10
   2   3 -29   -3.40    5.10
   2   9  14    1.30    3.10
   2  16  14   12.40    3.60
   2  22  12    1.30    3.50
   2  25  10    0.60    3.40
   3 -11 -10   16.30    2.50
   3 -11  -9    1.90    2.30
   3 -10 -16   48.20    3.30
   3  -9 -19   -0.40    3.60
   3  -8 -21    3.20    3.90
   3  -7 -23    3.40    4.70
   3  -1  12  153.28    2.70
   3   4  15  131.49    3.70
   3   7  16   44.80    3.80
   3  18  16    1.60    3.80
   3  21  15   -0.30    4.00
   4 -13 -11  196.18    3.60
   4 -13 -10   47.50    2.70
   4 -13  -9   73.69    2.60
   4 -13  -8    6.00    2.10
   4 -10 -22   12.20    4.10
   4  -9 -24    8.90    4.80
   4  -6 -28    7.50    5.30
   4  -5  11   10.70    2.00
   4   0  15    8.00    3.20
   4   2  16  286.77    4.80
   4   4  17  446.16    5.10
   4   7  18  132.39    4.70
   4   8  18   42.90    4.70
   4  17  18   23.00    4.90
   4  18  18    3.50    4.40
   5 -14 -16   19.10    3.50
   5 -12 -22   18.90    4.10
   5 -11 -24    8.40    4.30
   5  -4  14    8.10    3.20
   5   9  20   19.80    4.70
   5  10  20   -0.50    4.70
   5  11  20    7.60    5.10
   5  14  20   71.59    6.00
   5  15  20   12.50    5.10
   5  16  20   -0.20    5.00
   6 -16 -13   48.70    3.10
   6 -16  -5    4.00    1.90
   6  -5  15   45.90    3.40
   6   1  19   11.30    3.80
   6   4  20    0.20    4.50
   6   7  21   -0.90    4.70
   6   8  21    5.50    5.30
   7 -17 -16    5.40    3.60
   7 -16 -20   -0.10    4.40
   7  -3  18  100.09    4.10
   7   3  21   -0.30    4.50
   7   7  22   22.90    5.50
   8 -18 -17    9.20    4.00
   8 -13   9   -0.20    2.10
   8  -7  16   47.50    3.90
   8  -6  17   49.30    3.60
   8  -3  19    1.20    4.50
   9 -19  -3    2.80    1.60
   9 -14   9    9.60    2.40
   9 -12  12   15.90    2.90
   9  -6  18   26.40    4.40
   9  -3  20   71.99    5.50
  10 -16   7   -0.30    1.80
  10 -12  13    2.20    3.30
  -1   4 -12   90.69    2.30
  -1   5 -14   35.20    2.70
  -1   6 -15    7.40    2.30
  -1   8 -17   58.79    3.10
  -1  11 -18    7.00    3.10
  -1  12 -18    0.90    2.90
  -1  13 -18   29.60    3.00
  -1  14 -18   12.40    3.00
  -1  16   1    6.40    1.50
  -1  17 -17    6.80    2.60
  -1  20  -3    6.80    1.20
   0  -2 -11  148.69    2.50
   0  -2 -10  175.68    2.40
   0  -2  -6  278.17    2.00
   0  -1 -14  503.65    3.90
   0   1 -18    6.10    3.10
   0   2 -19  179.28    4.00
   0   4 -21  142.09    4.20
   0   5 -22  109.79    4.40
   0   7 -23    2.80    4.10
   0  11 -24   19.20    4.30
   0  12 -24    3.10    3.60
   0  13 -24   22.10    3.70
   0  14 -24   18.40    3.90
   0  15 -24   16.30    4.00
   0  16   7  158.78    3.00
   0  20   5    1.40    2.80
   1  -5 -14   19.80    2.60
   1  -4 -17   15.90    3.10
   1  -3 -19   31.50    3.50
   1  -3   2 1946.01    1.80
   1  -1 -22  118.49    4.80
   1   0 -23    0.90    4.30
   1   0   6 6679.23    7.00
   1   1 -24   63.79    4.60
   1   4 -26    9.40    4.10
   1   4   9  290.57    2.70
   1   6 -27   23.90    4.40
   1   9 -28    2.50    5.40
   1  10  11   88.19    3.40
   1  15  11   48.30    3.60
   1  19  10    4.80    2.70
   1  27   3    7.30    3.30
   2  -8 -15  136.79    3.90
   2  -7 -18   26.60    3.90
   2  -6 -20   15.90    3.70
   2  -4 -23   66.89    4.50
   2   1 -28   -0.80    4.80
   2   6  13    7.30    2.60
   2  10  14   88.39    3.60
   2  11  14   54.49    3.50
   2  12  14   20.30    3.90
   2  13  14   16.90    3.90
   2  14  14   35.80    3.60
   2  15  14   23.90    3.50
   2  19  13    8.70    3.40
   2  21  12    6.30    4.10
   2  23  11    2.20    3.80
   3 -11 -12   41.50    3.00
   3 -11 -11   12.00    2.30
   3 -11  -7    4.70    1.90
   3 -10 -17   17.60    3.90
   3  -6 -25    3.10    4.90
   3  -4 -27   17.70    5.20
   3  -2 -29   -0.10    5.30
   3   8  16   41.90    3.70
   3   9  16  367.36    5.20
   3  16  16   -1.90    4.50
   3  17  16    1.20    3.90
   3  22  14   -0.80    4.50
   4 -13 -12   20.50    3.00
   4 -13  -7    0.10    1.80
   4 -12 -17    5.20    3.20
   4 -11 -20   -2.80    3.80
   4  -8 -26   12.80    5.30
   4  -7 -27   23.20    5.30
   4   5  17   10.00    4.40
   4   9  18   23.20    4.10
   4  15  18  101.69    5.90
   4  16  18   15.60    4.60
   4  20  17    2.00    5.10
   5 -14 -17   17.40    3.80
   5 -13 -20    5.80    3.60
   5  -7  11   77.39    2.40
   5  -5  13   15.50    2.90
   5  -1  16   16.60    3.40
   5   6  19  193.58    5.20
   5  13  20    0.90    4.90
   6 -16 -15   24.90    3.60
   6 -15 -19    2.20    3.90
   6 -14 -22   12.20    4.40
   6 -11   8    6.80    1.70
   6  -8  12   12.30    2.40
   6  -7  13  115.69    3.10
   6  -6  14   15.30    2.70
   6   2  19    6.10    4.40
   6  10  21   -4.00    5.30
   7 -17 -17    2.30    4.20
   7 -17  -3    3.20    1.50
   7 -13   7    7.00    1.60
   7   1  20   19.10    4.30
   7   4  21    5.90    4.70
   7   8  22    3.90    5.20
   8  -9  14   76.79    3.70
   8  -8  15   18.40    3.40
   8  -1  20   10.60    4.50
   8   1  21    5.60    4.60
   9  -8  16   11.00    3.60
   9  -7  17   12.20    4.00
  10 -11  14   -4.30    3.00
  10 -10  15   12.80    3.80
  -1   3  -8  119.69    1.70
  -1   4 -13  228.58    2.70
  -1   6 -16    9.10    2.90
  -1   9 -18  328.17    4.20
  -1  10 -18   13.60    2.80
  -1  15 -18   12.40    2.80
  -1  16 -18    2.40    2.90
  -1  19 -16   31.70    2.80
  -1  21 -13   16.50    1.70
  -1  22 -10    8.70    1.00
   0  -2 -12  370.56    3.10
   0  -1 -15  496.65    4.20
   0  -1  -2   38.00    0.60
   0   0 -17    3.40    3.10
   0   2 -20  145.59    4.40
   0   3 -21   33.70    4.10
   0   6 -23   13.10    4.20
   0   9 -24   62.39    4.00
   0  10   7  150.08    3.20
   0  15   7   41.00    2.50
   0  18   6   55.39    2.80
   0  21   4   28.50    2.80
   0  25  -1    1.30    2.20
   1  -6 -10  311.87    3.20
   1  -6  -9  504.55    3.20
   1  -6  -8   64.29    2.30
   1  -5 -15   45.50    2.80
   1  -4 -18    2.10    3.80
   1  -2 -21   23.70    4.10
   1   2 -25   20.40    4.20
   1   3 -26   20.10    4.90
   1   5 -27    5.00    4.10
   1   7 -28   -1.60    5.30
   1   8 -28    3.30    4.60
   1  11  11  114.79    3.20
   1  12  11  207.98    3.50
   1  13  11    4.80    2.70
   1  18  10   11.10    3.30
   1  22   8    1.50    3.20
   2  -5 -22    9.10    4.10
   2  -3 -25   -0.30    4.60
   2  -2 -26   -1.70    4.80
   2  -1 -27   -0.20    4.80
   2   2 -29   -0.10    4.70
   2   4  12  122.19    2.90
   2  18  13    5.10    3.40
   2  24  10    0.40    3.70
   3 -11 -13   51.69    2.90
   3 -11  -6    4.00    1.70
   3  -9 -20   10.50    4.00
   3  -8 -22    3.90    4.00
   3  -7 -24    2.80    4.40
   3  -3  10    4.30    1.90
   3   3  14  300.77    4.00
   3  10  16   66.29    3.80
   3  11  16    8.40    3.80
   3  12  16   -2.90    4.20
   3  13  16    4.80    4.40
   3  14  16   33.00    4.20
   3  15  16   25.00    4.30
   3  19  15    0.40    4.30
   4 -13 -14   12.40    3.30
   4 -13 -13  172.58    3.70
   4 -12 -18    4.60    3.30
   4 -11 -21    8.80    4.00
   4 -10 -23   19.00    4.30
   4  -9 -25   -1.30    5.10
   4  -1  14   73.79    3.20
   4   1  15  497.25    5.30
   4  10  18    4.70    4.20
   4  11  18    3.20    4.40
   4  12  18   19.80    4.40
   4  14  18    3.50    4.40
   4  19  17    0.60    4.80
   5 -15 -11    4.80    3.00
   5 -15 -10  193.48    3.70
   5 -15  -9    8.30    2.60
   5 -14 -18    2.70    4.00
   5 -13 -21   53.29    4.90
   5 -12 -23    5.00    4.20
   5   1  17   34.40    3.60
   5   7  19   46.00    4.50
   6 -16 -16    9.40    3.80
   6 -15 -20   11.10    4.70
   6 -14 -23   12.40    5.30
   6  -3  16   27.70    3.70
   6   0  18   29.40    3.70
   6  11  21    6.70    5.10
   6  12  21    3.50    5.00
   7 -14   5    0.70    1.10
   7  -5  16   24.10    3.60
   7  -2  18   -1.40    4.10
   7   2  20    2.70    4.90
   7   5  21    3.90    5.30
   8  -4  18    9.80    3.80
   9 -10  14   60.59    3.60
   9  -9  15   17.10    3.40
   9  -4  19   25.90    4.10
   9  -2  20    5.50    5.20
  10 -14  10    7.30    2.80
  -1   3  -6  185.98    1.60
  -1   4 -14   33.60    2.80
  -1   5 -15   30.00    2.50
  -1   8 -18   22.00    3.50
  -1  11 -19  194.18    4.00
  -1  12 -19    4.80    3.10
  -1  13 -19    6.40    3.30
  -1  14 -19    5.90    2.90
  -1  15   1    1.30    1.40
  -1  17 -18   59.19    3.10
  -1  18 -17    5.70    2.80
  -1  20 -15    2.10    2.30
   0  -2 -13   95.49    2.70
   0  -2  -5 1142.09    3.00
   0  -1 -16   24.30    2.80
   0   0 -18  481.35    5.00
   0   1 -19  142.29    4.00
   0   4 -22   28.00    3.80
   0   5 -23   -2.30    4.10
   0   5   5  134.39    1.60
   0   7 -24   30.10    4.30
   0   7   6 1063.09    3.70
   0   8 -24   28.80    3.70
   0  11 -25  103.19    4.70
   0  11   7 1369.66    4.90
   0  12 -25    8.90    4.30
   0  12   7   50.39    2.70
   0  13 -25    8.70    4.20
   0  13   7   43.80    2.60
   0  14 -25    5.70    4.20
   0  14   7  137.69    2.50
   0  22   3    3.00    2.40
   1  -6 -12  157.48    2.80
   1  -6 -11  395.36    3.30
   1  -6  -7   35.70    1.70
   1  -5 -16   50.69    3.10
   1  -3 -20  268.37    4.60
   1  -1 -23  257.17    5.40
   1   0 -24   67.39    4.70
   1   1 -25  109.79    5.50
   1   4 -27    4.70    4.90
   1   6 -28    7.50    4.80
   1   7  10   26.60    2.40
   1  17  10   17.60    3.40
   1  23   7   -0.10    3.10
   1  24   6    6.00    2.90
   1  25   5    3.80    3.20
   1  26   4    0.20    2.90
   2  -9 -10   29.80    2.10
   2  -9  -9   85.39    2.20
   2  -9  -8   18.60    2.30
   2  -8 -16   19.50    3.10
   2  -7 -19   49.50    3.70
   2  -5 -23   -1.60    4.50
   2  -4 -24    9.10    4.40
   2   0 -28    1.00    5.00
   2   1 -29    1.70    5.60
   2   1  10  855.41    3.90
   2  17  13   91.59    3.60
   2  20  12   -0.70    3.40
   2  22  11   -0.90    3.90
   2  25   9    0.30    3.70
   3 -11 -14  108.89    3.40
   3 -11  -5   28.20    1.90
   3 -10 -18   13.70    3.60
   3 -10  -1  349.07    1.50
   3  -9 -21    3.40    4.50
   3  -8 -23    3.80    4.60
   3  -6 -26   15.80    5.20
   3  -5 -27    9.00    4.90
   3  -4 -28    2.20    5.10
   3  -3 -29   -0.20    5.60
   3  18  15    7.40    4.30
   3  21  14    4.40    4.50
   3  23  13   16.80    4.50
   4 -13  -5   74.69    1.90
   4 -12 -19    4.90    4.00
   4  -8 -27   -1.20    5.80
   4  -7 -28    2.80    5.40
   4  -2  13   22.90    2.70
   4  18  17    8.30    4.40
   5 -15 -12  174.38    3.50
   5 -15  -8  179.48    3.00
   5 -15  -7    5.80    2.20
   5 -11 -26    0.70    5.40
   5  -2  15  313.37    4.40
   5   4  18   70.19    4.40
   5   8  19   40.00    4.40
   5  16  19   42.60    5.20
   6 -16 -17    2.40    3.90
   6 -16  -4    4.00    1.60
   6 -15 -21    3.40    4.90
   6 -14   2    5.90    0.60
   6   6  20   11.20    4.50
   6   7  20    0.90    4.80
   7 -17 -19   -3.20    4.30
   7  -6  15    3.80    3.60
   7   0  19    4.80    3.90
   8 -19 -12    2.60    3.10
   8 -19 -11    6.20    3.00
   8 -19 -10    8.30    3.10
   8 -19  -9   35.60    3.10
   8 -16   3   58.19    1.10
   8 -14   7    7.60    1.80
   8 -12  10    4.30    2.30
   8  -5  17   14.90    4.30
   8  -2  19   94.19    4.70
   8   0  20  196.88    5.60
   9 -20  -9   -0.40    3.00
   9 -15   7    5.30    1.80
   9  -5  18   45.70    4.80
  -1   3 -12  277.77    2.80
  -1   5 -16    8.20    3.10
  -1   6 -17    7.60    2.80
  -1   7 -18  115.69    3.70
  -1  10 -19   24.40    2.90
  -1  15 -19    5.60    2.90
  -1  21 -14   13.80    1.90
  -1  21  -6    0.20    0.10
  -1  22 -11    0.00    1.20
   0  -2 -14  157.98    3.10
   0   1 -20   35.80    3.90
   0   2 -21  236.18    4.50
   0   3 -22  197.18    4.90
   0   6 -24    8.90    4.30
   0   9 -25   42.10    4.70
   0  10 -25   15.40    4.10
   0  17   6  340.87    3.30
   0  19   5  147.59    3.10
   0  26  -4    3.10    1.50
   1  -6 -13  173.28    3.10
   1  -6  -6  406.96    2.40
   1  -4 -19   99.09    3.80
   1  -3 -21   13.20    4.60
   1  -2 -22   45.60    4.30
   1   2 -26   17.50    4.50
   1   3 -27   -5.70    4.90
   1   5   9  544.85    3.30
   1   8  10  341.17    3.30
   1  19   9   10.60    3.20
   1  21   8    0.40    3.30
   1  27   2    9.10    3.00
   2  -9 -13  182.48    3.70
   2  -9 -12    8.30    2.50
   2  -8 -17  122.89    4.00
   2  -7 -20   18.60    4.40
   2  -6 -22   34.90    4.70
   2  -4 -25   24.00    5.30
   2  -3 -26    4.90    4.60
   2  -2 -27   14.10    4.80
   2  -1 -28   -1.60    5.30
   2   3  11  160.28    2.70
   2   5  12   16.60    2.60
   2   9  13   55.29    3.20
   2  15  13    5.40    3.90
   2  16  13    8.00    3.30
   2  19  12   14.30    3.80
   2  23  10    4.80    4.00
   3 -11 -15   24.00    3.20
   3 -10 -19    5.50    3.50
   3  -7 -25   -2.60    4.50
   3   0  12  728.43    4.10
   3   2  13  278.87    3.90
   3   4  14    1.70    3.10
   3  17  15   56.29    4.10
   3  20  14    1.70    4.50
   4 -13 -16    4.80    3.80
   4 -12 -20   37.50    4.80
   4 -11 -22    3.60    4.20
   4 -10 -24    4.00    4.40
   4  -9 -26    8.40    4.80
   4  -3  12  447.56    4.10
   4   8  17   24.00    4.80
   4  16  17   -3.20    4.90
   4  17  17   21.80    4.40
   4  20  16    4.10    4.40
   5 -15 -15    4.00    3.60
   5 -15 -14   92.79    3.90
   5 -14 -19   22.50    3.80
   5 -13 -22    5.30    4.30
   5  -3  14   65.39    3.70
   5   0  16  232.28    4.30
   5  10  19   13.50    4.60
   5  11  19   43.20    4.90
   5  12  19    3.20    4.70
   5  14  19   34.90    5.30
   5  15  19    6.00    4.70
   6 -16 -18    4.60    4.30
   6 -12   6    9.40    1.50
   6  -4  15   22.10    3.00
   6  -1  17   11.40    3.30
   6   1  18    5.00    3.80
   6   4  19   31.80    4.60
   7 -18 -13   -1.80    3.30
   7 -18 -12    0.70    3.00
   7 -18 -10    4.20    2.90
   7 -18  -9   19.90    2.80
   7  -8  13  150.08    3.60
   7  -7  14    3.40    3.20
   7  -3  17    6.80    3.80
   7   3  20   64.19    4.80
   7   7  21   10.80    5.10
   8 -19 -15    3.40    4.00
   8 -19 -14    1.80    3.20
   8 -19  -8   15.60    2.80
   8 -18  -2    1.40    1.30
   8  -6  16    4.90    3.70
   8   3  21    8.20    4.80
   9 -20  -8   45.10    3.00
   9 -16   5    7.50    1.40
   9 -13  10    0.70    2.50
   9  -6  17    0.40    4.10
   9  -1  20   32.30    5.50
  -1   3 -13   39.80    2.30
  -1   8 -19   20.00    3.40
  -1  11 -20    7.10    3.40
  -1  12 -20    1.00    3.50
  -1  13 -20    1.50    3.40
  -1  14   1    7.40    1.30
  -1  16 -19    6.60    2.90
  -1  18 -18    0.70    2.90
  -1  19 -17   58.79    3.00
  -1  20 -16    2.50    2.40
  -1  22 -12    1.50    1.40
   0  -2 -15  137.79    3.10
   0  -2  -4  189.88    1.60
   0  -1 -17   11.60    3.00
   0   0 -19   11.20    3.50
   0   4 -23   90.49    4.10
   0   5 -24   91.19    4.90
   0   8 -25    4.10    3.90
   0  16   6   13.60    2.40
   0  24   0    5.00    2.20
   1  -6 -14    4.40    2.70
   1  -4 -20    8.80    4.10
   1  -2 -23   29.70    4.90
   1  -1 -24   57.49    4.70
   1   0 -25   -2.10    4.40
   1   1 -26   21.20    5.00
   1   2   7 3029.10    5.50
   1   4 -28   -0.40    5.20
   1  22   7   44.70    3.30
   2  -9 -14   17.70    2.90
   2  -9  -6  150.68    2.30
   2  -8 -18    0.40    3.40
   2   0 -29   -1.40    5.10
   2   0   9   15.20    1.80
   2   6  12    0.70    3.00
   2  10  13   23.60    3.10
   2  12  13   56.99    3.50
   2  13  13  140.09    3.80
   2  18  12   11.40    3.70
   2  21  11   -2.00    3.30
   2  24   9    4.50    3.60
   3 -11 -16   15.70    3.40
   3 -10 -20   23.80    4.70
   3  -9 -22    9.30    4.20
   3  -8 -24    3.80    4.50
   3  -6 -27    3.40    5.80
   3  -5 -28    9.40    5.30
   3  -1  11   13.10    2.20
   3   8  15   23.50    3.50
   3   9  15   78.49    4.10
   3  15  15    1.30    4.20
   3  16  15    0.10    3.80
   3  22  13   12.60    3.80
   4 -13 -17   32.30    3.90
   4 -11 -23    1.80    4.60
   4 -10 -25    3.10    4.90
   4  -4  11  612.24    4.10
   4   0  14  252.27    3.80
   4   5  16  419.36    5.50
   4  10  17   46.70    4.60
   4  14  17    9.90    4.40
   4  15  17    6.20    4.20
   5 -15 -16   32.40    3.80
   5 -14 -20    0.40    4.10
   5 -13 -23   48.90    5.10
   5 -12 -25    3.10    4.50
   5  -4  13  437.46    4.40
   6 -16 -19   -2.50    4.30
   6  -5  14  214.58    4.00
   6  -2  16   20.50    3.80
   6   2  18    3.60    4.30
   6   5  19   15.20    4.80
   6   9  20    2.40    4.90
   6  10  20    3.40    4.90
   6  12  20   12.70    5.40
   6  13  20    2.10    5.40
   6  14  20    8.10    5.40
   7 -18 -15    3.20    3.30
   7 -18 -14   -3.80    3.30
   7 -18  -8    3.80    2.50
   7  -1  18   -2.50    3.50
   7   1  19   74.29    4.50
   7   4  20   16.30    4.60
   7   8  21    3.50    5.10
   7   9  21   17.10    5.30
   7  10  21    4.90    5.50
   8 -15   5    2.80    1.40
   8 -11  11  125.49    3.20
   8  -3  18    4.50    3.90
   8  -1  19    4.60    4.10
   8   1  20    9.20    4.50
   9  -7  16   48.90    4.00
  10 -13  11    5.90    2.70
  10  -8  16    0.40    4.00
  -1   2 -10  527.75    3.10
  -1   2  -9 1145.09    3.90
  -1   3 -14   27.10    2.30
  -1   3  -5   67.49    1.00
  -1   4 -16    5.90    2.70
  -1   5 -17   42.20    2.90
  -1   6 -18   45.50    3.20
  -1   7 -19   98.29    3.80
  -1   9 -20   72.39    3.80
  -1  10 -20    4.40    2.90
  -1  15 -20    2.40    3.10
  -1  16   0    1.50    1.30
  -1  17 -19    8.10    3.00
  -1  21 -15   47.30    2.40
  -1  21  -6    1.00    0.80
   0  -3 -12 2553.44    6.90
   0  -3 -10 2694.93    6.20
   0  -3  -9   72.69    2.00
   0  -3  -8 2885.81    5.70
   0  -2 -16   79.39    3.10
   0  -1 -18    6.90    3.10
   0   1 -21  180.98    4.50
   0   2 -22  105.39    4.60
   0   3 -23   20.10    4.70
   0   4   4  650.33    2.30
   0   6 -25    7.50    4.30
   0   7 -25   -1.20    3.60
   0   9 -26   79.99    5.20
   0  10 -26    2.60    4.40
   0  11 -26    0.60    4.00
   0  15   6  303.27    3.20
   0  18   5  140.89    2.70
   0  23   1    0.40    2.00
   0  25  -2    3.30    1.90
   1  -6 -15   45.90    3.00
   1  -6  -5    2.20    1.20
   1  -5 -18   26.10    3.40
   1  -3 -22  262.97    5.20
   1   2 -27    7.20    4.50
   1   4   8   17.30    2.10
   1   6   9  246.08    2.70
   1  10  10  483.05    3.80
   1  11  10  156.98    3.10
   1  12  10    4.00    2.80
   1  13  10   46.90    2.80
   1  14  10   45.50    2.80
   1  23   6   -0.80    3.00
   1  24   5    6.30    3.10
   1  25   4    3.00    3.00
   1  26   3    1.20    3.10
   2  -9 -15  120.39    3.50
   2  -8 -19   69.09    4.10
   2  -7 -21   15.50    4.10
   2  -6 -23    4.70    4.20
   2  -4 -26    5.80    5.10
   2  -3 -27   -2.60    4.80
   2  -2 -28    0.90    5.70
   2  -1   8  276.57    2.50
   2  17  12    2.10    3.70
   2  20  11    0.80    3.60
   2  22  10    5.60    3.80
   2  25   8    3.80    3.60
   2  26   7   -0.40    3.40
   3 -11 -17   25.10    3.40
   3 -11  -4   10.70    1.50
   3  -7 -26   -2.90    4.90
   3   5  14  678.63    5.10
   3  11  15    5.30    3.50
   3  12  15   -1.40    3.60
   3  13  15   25.90    3.90
   3  14  15    2.00    3.80
   3  19  14   -0.60    3.60
   3  21  13    4.20    4.30
   3  23  12    0.40    4.00
   4 -13 -18    9.00    3.80
   4 -13  -4   37.20    1.60
   4 -12 -21    7.50    3.90
   4  -9 -27    9.50    5.20
   4  -5  10   15.90    1.90
   4  -1  13  570.24    4.80
   4  11  17  101.49    4.60
   4  12  17    2.40    4.20
   4  13  17   88.89    4.60
   4  18  16    3.40    4.60
   4  19  16   -2.20    4.10
   4  21  15    6.10    4.90
   5 -15 -17    3.50    3.80
   5 -14 -21   14.50    4.80
   5  -5  12  360.06    3.80
   5  -1  15   54.49    3.40
   5   1  16   15.20    3.50
   5   7  18    4.90    4.30
   5  17  18   12.20    4.70
   6 -17 -13    1.90    3.10
   6 -17 -12    2.50    3.00
   6 -17 -11    0.90    2.70
   6 -17 -10    4.00    2.80
   6 -15 -23    1.40    5.40
   6  -8  11    7.30    2.10
   6  -7  12    2.30    2.40
   6  -6  13   21.60    2.90
   6   0  17   -1.60    3.40
   6   6  19    4.30    4.80
   7 -18 -16    4.20    3.80
   7 -12   8   -1.00    1.80
   7  -4  16    3.00    3.00
   7   5  20   41.10    5.10
   8  -8  14    1.00    3.30
   8   2  20   66.49    5.40
   8   5  21   -0.70    4.90
   9 -20  -7    1.10    2.30
   9 -11  12   23.90    3.00
   9  -8  15   86.69    4.00
   9   0  20    2.50    5.00
  10 -15   8    3.40    2.30
  10 -12  12   35.80    3.30
  10  -9  15   -2.00    3.70
  -1   2 -12  296.57    3.00
  -1   3 -15   -0.80    2.40
  -1   4 -17   62.89    3.50
  -1   4  -3    2.80    0.60
  -1   5 -18    9.40    3.50
  -1   6 -19   34.90    3.70
  -1   8 -20  127.09    4.00
  -1  11 -21   26.00    3.70
  -1  12 -21   51.79    3.70
  -1  13 -21    2.60    3.20
  -1  16 -20    1.90    3.10
  -1  18 -19   -0.60    2.90
  -1  19 -18   31.30    2.90
  -1  20 -17    3.00    2.70
  -1  20  -4  207.28    1.50
   0  -3 -13   34.20    2.60
   0  -3  -7  170.18    2.00
   0  -2 -17  211.58    4.10
   0  -1 -19  155.08    4.30
   0   0 -20  533.05    5.50
   0   4 -24   15.40    4.20
   0   6   5  156.18    1.80
   0   8 -26   11.90    4.70
   0  14   6   15.40    2.30
   0  26  -5    1.20    1.50
   1  -6 -16    0.90    3.00
   1  -5 -19    6.10    3.50
   1  -4 -21  108.69    4.40
   1  -2 -24   61.79    4.60
   1  -1 -25  112.49    5.00
   1   0 -26   33.60    4.90
   1   1 -27    2.20    5.10
   1   5 -29   -4.10    4.50
   1  17   9    7.50    3.10
   1  21   7    2.10    3.30
   2  -9 -16   25.80    3.30
   2  -7 -22    3.10    4.60
   2  -5 -25    1.50    4.60
   2  -3   6  685.33    2.60
   2   4  11   14.20    2.20
   2   7  12    9.10    2.60
   2  16  12   11.90    3.70
   2  23   9    6.20    3.60
   3 -12 -12  151.18    3.50
   3 -12 -11   23.60    2.70
   3 -11 -18    6.50    3.40
   3 -10 -21    1.60    4.10
   3  -9 -23    4.20    4.00
   3  -8 -25    7.10    4.50
   3  -6 -28   19.90    5.40
   3  -2  10   11.40    2.00
   3   1  12  154.08    2.80
   3   3  13  370.36    4.00
   3   6  14    3.00    3.30
   3  18  14    3.90    3.60
   3  24  11    2.20    4.30
   4 -12 -22   66.79    5.20
   4 -11 -24    6.40    4.40
   4 -10 -26   -2.90    4.70
   4   3  15  269.87    4.40
   4   6  16  393.96    5.10
   4  17  16    5.80    4.40
   5 -15 -18    4.90    4.10
   5 -15  -5   -0.50    1.70
   5 -13 -24    4.60    4.60
   5  -7  10  377.86    3.20
   5  -6  11   45.80    2.50
   5  10  18    3.00    5.00
   5  15  18   13.60    4.70
   5  16  18    1.90    4.50
   6 -17 -15    5.80    3.40
   6 -17 -14    2.60    3.30
   6 -17  -9    1.70    2.40
   6 -16 -20   -0.70    3.80
   6 -16  -3    2.00    1.40
   6 -13   4    8.10    1.00
   6  -3  15   62.79    3.70
   6   3  18   -2.00    4.10
   7 -18 -17    2.50    3.80
   7  -5  15    7.40    3.30
   7  -2  17   18.10    3.40
   7   0  18   39.40    4.20
   7   6  20    1.10    4.70
   8 -19  -6   21.90    2.30
   8   0  19   -1.30    4.20
   8   6  21   25.30    5.30
   9 -19  -2    7.30    1.20
   9 -10  13   12.90    3.20
   9  -5  17   -3.30    4.20
   9  -2  19   -0.10    4.40
  -1   2 -13  721.83    4.00
  -1   3 -16    7.70    2.70
  -1   7 -20   35.20    3.30
  -1   9 -21   43.20    3.60
  -1  10 -21    2.70    3.10
  -1  14 -21    0.10    3.10
  -1  15 -21   -0.60    3.10
  -1  17 -20   14.00    3.40
  -1  22 -13    2.70    1.60
   0  -3 -14  664.63    4.30
   0   0 -21   32.60    4.10
   0   1 -22   42.70    4.10
   0   2 -23  244.18    5.10
   0   3 -24   21.00    4.80
   0   3   3    2.50    0.90
   0   5 -25   -1.50    3.80
   0   7 -26   77.89    4.50
   0  10 -27    5.40    4.80
   0  11 -27   67.29    5.00
   0  17   5    8.30    2.30
   0  24  -1    0.20    2.10
   1  -7 -12    6.10    2.70
   1  -7 -11   10.50    2.20
   1  -7 -10   14.10    2.10
   1  -6 -17   37.20    3.30
   1  -5 -20   70.59    4.30
   1  -3 -23   11.20    4.30
   1   2 -28   15.90    4.70
   1   4 -29    4.00    4.60
   1  16   9    5.50    3.20
   1  19   8    5.70    2.90
   2  -9 -17   63.19    3.60
   2  -8 -20    8.50    3.80
   2  -6 -24    9.50    4.20
   2  -4 -27    2.10    5.10
   2  -3 -28    6.10    5.00
   2   8  12    4.80    2.60
   2   9  12   24.90    3.40
   2  21  10    0.40    3.50
   2  24   8    1.50    3.40
   3 -12 -14   65.19    3.80
   3 -12 -10  155.28    2.70
   3 -12  -9    5.60    2.20
   3 -11 -19   -1.50    3.60
   3 -10 -22    2.80    4.40
   3  -9 -24   -1.90    4.50
   3  -7 -27    2.10    5.00
   3  -3   9  438.16    2.90
   3   7  14   81.89    3.70
   3  16  14   23.10    4.40
   3  20  13    7.30    3.70
   3  22  12    2.20    4.20
   4 -14 -14   65.49    3.80
   4 -14 -13  110.49    3.40
   4 -14 -12   92.99    2.90
   4 -14 -10   64.29    2.80
   4 -13 -19   10.60    3.60
   4 -11 -25    5.90    5.30
   4   4  15  721.13    5.90
   4   7  16  248.58    4.80
   4   8  16  157.38    5.10
   4  16  16    7.00    4.10
   4  20  15   -1.70    4.10
   4  22  14    2.60    4.70
   5 -15 -19    9.10    4.30
   5 -14 -22    4.90    4.40
   5 -13 -25   42.10    5.50
   5   0  15    5.50    3.80
   5   2  16  335.87    4.80
   5  11  18    2.80    4.50
   5  13  18    6.90    4.50
   5  19  17   12.50    4.60
   6 -17 -16    0.50    3.50
   6 -17  -8    1.00    2.30
   6 -16 -21   28.40    4.90
   6  -1  16    6.90    3.40
   6   1  17    9.10    3.70
   6   4  18    0.30    4.50
   6   8  19   19.40    4.70
   6   9  19    1.40    4.90
   6  15  19    7.80    5.80
   7 -18 -18    2.80    4.10
   7 -18  -6    5.00    2.00
   7 -17  -2    0.80    1.20
   7 -11   9   31.30    2.30
   7  -6  14   27.40    3.40
   7   3  19    7.00    4.40
   7   7  20    8.20    4.90
   7   8  20    0.30    5.30
   8 -13   8   23.40    2.20
   8  -5  16    3.50    3.30
   8   3  20    1.80    4.60
   9 -20  -6   41.40    2.40
   9 -14   8    1.80    2.30
   9  -3  18   80.79    5.20
   9   1  20   23.90    4.90
  10  -6  17    6.90    4.30
  -1   2 -15  228.98    3.70
  -1   3 -17    3.40    3.30
  -1   4 -18    2.70    3.20
  -1   5 -19   19.80    3.20
  -1   6 -20   25.20    3.20
  -1   8 -21   -0.80    3.00
  -1  11 -22   26.50    3.70
  -1  12 -22    0.90    3.50
  -1  16 -21    4.80    3.40
  -1  18 -20    7.10    3.30
  -1  19 -19   24.20    3.10
  -1  20 -18    0.90    2.90
  -1  21 -16   22.40    2.40
  -1  22 -14    0.10    1.70
   0  -3 -16  144.99    3.60
   0  -3 -15   13.80    2.70
   0  -3  -6 1939.11    4.10
   0  -2 -18  131.39    3.70
   0  -1 -20   26.10    3.70
   0   4 -25   28.00    4.20
   0   6 -26   -0.40    4.00
   0   7   5  271.47    2.30
   0   8 -27    4.10    4.70
   0   9 -27   32.40    4.40
   0  16   5   68.19    2.30
   0  20   3    9.60    2.50
   0  25  -3    4.00    1.70
   1  -7 -14  252.17    3.60
   1  -7 -13   42.10    2.70
   1  -7  -9  105.19    2.30
   1  -7  -8  244.58    2.80
   1  -6 -18   51.09    3.60
   1  -6  -4  464.75    2.00
   1  -4 -22   -4.40    4.10
   1  -3 -24  126.49    5.40
   1  -2 -25   21.80    4.70
   1  -1 -26   14.90    4.70
   1  -1   4  104.39    1.30
   1   0 -27    3.00    4.70
   1   0   5    1.70    1.10
   1   1 -28    3.50    4.90
   1   3 -29    6.90    4.70
   1   3   7   14.90    1.70
   1   5   8  633.74    3.30
   1   8   9  968.50    4.50
   1  15   9   45.80    3.10
   1  22   6   17.10    3.00
   1  26   2   -2.80    2.80
   2 -10 -12   21.50    3.00
   2 -10 -11   40.50    2.80
   2  -9 -18   74.69    3.70
   2  -8 -21   39.30    4.20
   2  -7 -23    4.60    4.20
   2  -6 -25   -2.20    5.40
   2  -5 -26   -7.30    4.90
   2   1   9  108.99    2.20
   2   5  11   51.19    2.50
   2  11  12   73.09    3.30
   2  12  12    1.20    3.50
   2  14  12  154.88    3.80
   2  25   7   -2.50    3.50
   2  26   6    0.20    3.20
   3 -12 -15    6.20    3.10
   3 -12  -8   34.00    2.20
   3 -11 -20   22.50    4.30
   3  -8 -26    7.10    5.20
   3   0  11    5.50    2.20
   3   2  12   20.90    3.00
   3   4  13  132.89    3.40
   3   8  14   99.69    3.70
   3  15  14  105.99    4.30
   4 -14 -16   10.20    3.50
   4 -14 -15   30.00    3.20
   4 -14  -8   67.59    2.30
   4 -13 -20    4.80    3.80
   4 -12 -23    3.20    4.30
   4 -10 -27    1.50    4.90
   4   0  13    2.80    3.30
   4   2  14  365.06    4.70
   4   9  16    0.10    3.80
   4  10  16    1.40    4.40
   4  11  16    7.40    4.30
   4  12  16    2.60    4.60
   4  14  16   11.60    4.10
   4  15  16   33.10    4.20
   4  19  15    1.20    4.00
   5 -15 -20   24.30    4.60
   5 -14 -23    8.40    5.40
   5  -3  13  234.58    4.00
   5   6  17  324.97    5.50
   5  17  17   -0.10    4.70
   5  18  17   -2.00    4.60
   6 -17 -17   -1.60    3.50
   6 -17  -7    5.50    2.10
   6 -16 -22    0.20    4.70
   6  -4  14   64.29    3.10
   6  10  19   21.70    4.90
   6  11  19    2.60    4.80
   6  12  19    2.50    4.80
   6  13  19   14.00    5.30
   6  14  19   -1.20    4.90
   7  -7  13   13.40    3.20
   7  -3  16   21.90    3.30
   7  -1  17   21.70    4.30
   7   1  18   -0.20    4.00
   7   4  19    0.50    4.40
   7   9  20   -1.90    5.10
   7  11  20   11.80    5.60
   7  12  20   -1.30    5.60
   8  -3  17    3.20    4.30
   8  -1  18   -1.10    4.20
   8   1  19    9.30    4.30
   8   4  20   -3.80    4.80
   9  -6  16   45.00    4.40
   9  -1  19  126.49    5.30
   9   2  20    8.00    5.40
  10 -16   6    8.90    1.90
  10 -14   9    6.20    2.50
  10  -7  16   -1.70    4.10
  -1   1 -12   69.19    2.40
  -1   1 -11  644.04    3.40
  -1   1 -10  298.27    2.60
  -1   1  -9  976.50    3.70
  -1   2 -16   10.80    3.30
  -1   4 -19  212.78    4.30
  -1   5 -20    7.00    3.70
  -1   7 -21   11.50    3.20
  -1   9 -22   19.70    3.80
  -1  10 -22   43.70    3.40
  -1  14 -22   15.10    3.30
  -1  15 -22    8.90    3.60
  -1  17 -21   15.80    3.50
  -1  18  -2   31.10    1.40
  -1  19  -3    0.10    1.30
  -1  21 -17   47.40    3.00
   0  -3 -17   12.50    3.50
   0  -2 -19  190.88    4.30
   0  -1 -21  181.78    4.90
   0   0 -22  340.97    5.40
   0   1 -23  156.08    5.20
   0   2 -24   24.20    4.50
   0   3 -25   18.90    4.20
   0   5 -26    3.30    4.10
   0   7 -27   -4.20    4.50
   0  21   2    3.30    2.20
   0  22   1    2.70    2.00
   0  26  -6   -1.20    1.50
   1  -7 -15   93.89    3.30
   1  -6 -19    4.40    3.60
   1  -5 -21   13.30    4.00
   1   9   9   82.09    2.80
   1  10   9    6.10    2.80
   1  12   9  209.68    3.50
   1  14   9    8.20    2.50
   1  18   8    8.10    2.60
   1  20   7    4.60    3.10
   1  23   5    1.50    2.70
   1  24   4    5.90    2.70
   1  25   3   10.00    2.80
   2 -10 -14   30.30    3.00
   2 -10 -13  171.28    3.40
   2 -10 -10   42.90    2.30
   2 -10  -9   11.90    2.30
   2  -9 -19    3.10    3.60
   2  -8 -22    3.70    4.50
   2  -7 -24    8.30    5.10
   2  -4 -28    2.40    5.70
   2  -3 -29   -3.00    5.20
   2   3  10  153.38    2.50
   2   6  11    6.70    2.50
   2  17  11   93.09    3.80
   2  20  10   -0.60    3.00
   2  22   9   -2.40    3.00
   3 -12 -17    2.20    3.70
   3 -12 -16   26.70    3.20
   3 -12  -7   -0.10    1.90
   3 -11 -21    1.80    4.50
   3 -11  -3   46.70    1.40
   3 -10 -23    6.40    4.30
   3  -9 -25    3.40    4.70
   3  -8 -27   10.20    5.30
   3  -7 -28   -0.60    5.30
   3  10  14   15.50    3.50
   3  12  14    5.80    3.50
   3  13  14   23.40    3.60
   3  14  14    5.80    3.80
   3  18  13    5.40    3.90
   3  21  12   -1.90    3.50
   3  23  11    4.80    3.80
   4 -14 -17    0.70    3.70
   4 -13 -21   12.00    4.00
   4 -13  -3  444.96    2.40
   4 -12 -24   38.20    5.10
   4 -11 -26    2.40    5.50
   4   5  15   44.60    3.70
   4  18  15   -2.20    4.10
   4  21  14   -0.30    4.10
   5 -16 -14   -1.50    3.50
   5 -16 -12    8.50    3.00
   5 -16 -11   48.50    3.10
   5 -16 -10    3.80    2.60
   5 -14 -24    4.00    5.40
   5 -10   6    9.20    1.30
   5   7  17   77.49    4.60
   5  16  17   30.20    4.70
   6 -17 -19   -1.50    4.40
   6 -17 -18    1.40    3.50
   6  -5  13   44.50    3.30
   6  -2  15   31.60    3.70
   6   0  16    3.90    4.00
   6   2  17    2.20    3.80
   6   6  18   84.79    5.40
   7 -13   6   33.90    1.70
   7 -10  10   84.69    2.70
   7  -8  12   -1.10    2.80
   7   2  18   -2.20    4.70
   7   5  19    3.80    4.60
   8 -19  -5   37.70    2.10
   8  -7  14  107.29    4.00
   8   5  20    0.60    4.80
   9  -7  15    6.00    3.60
   9  -4  17   17.90    4.50
   9   0  19    1.40    5.30
  10  -8  15   20.60    4.00
  -1   1 -14  144.89    2.80
  -1   2 -17   27.40    3.40
  -1   3 -18    6.70    3.10
  -1   6 -21   29.70    3.40
  -1   7 -22    1.80    3.80
  -1   8 -22   34.00    3.40
  -1  11 -23    1.40    3.70
  -1  12 -23   48.60    3.90
  -1  13 -23   28.30    3.70
  -1  14   0   23.20    1.30
  -1  16 -22    2.30    3.50
  -1  22 -15    2.70    1.90
   0  -4 -14   70.59    3.20
   0  -4 -13  234.48    3.10
   0  -4 -12   12.80    2.20
   0  -4 -11   98.19    2.40
   0  -4  -9  601.04    3.50
   0  -3 -18   25.20    3.90
   0  -2 -20  160.08    4.80
   0  -2  -3 2913.61    3.60
   0   0 -23   16.60    5.10
   0   1 -24   28.60    4.80
   0   2 -25   48.70    5.20
   0   2   2 1324.87    2.10
   0   4 -26   20.60    4.20
   0   6 -27    1.20    4.30
   0   8 -28    1.70    5.30
   0   8   5 1508.25    4.30
   0  15   5   61.99    2.30
   1  -7 -17   37.90    3.70
   1  -7 -16  197.78    3.90
   1  -7  -7  282.27    2.50
   1  -6 -20   20.60    4.30
   1  -5 -22   71.29    4.40
   1  -3 -25    7.00    4.60
   1  -2 -26   20.50    4.60
   1  -1 -27    9.30    4.80
   1   0 -28   21.50    4.90
   1   1 -29   10.60    5.20
   1   6   8   40.70    2.00
   1  11   9   21.50    2.40
   1  21   6   -0.80    3.10
   1  27   0   12.80    2.60
   2 -10 -16   26.40    3.80
   2 -10 -15  197.78    3.90
   2 -10  -8  727.93    3.80
   2  -9 -20    7.50    4.00
   2  -6 -26    2.60    4.80
   2  -5 -27   -1.50    4.90
   2   0   8  256.67    2.50
   2  16  11   45.80    3.60
   2  19  10   47.40    3.60
   2  23   8    3.00    3.30
   3 -12 -18    4.50    3.80
   3 -10 -24    2.30    5.30
   3  -9 -26    1.50    5.10
   3  17  13   85.39    4.30
   3  20  12    3.70    3.70
   3  22  11   -0.70    4.20
   3  24  10   -0.40    3.60
   4 -14 -18   -0.70    3.30
   4 -14  -7   60.79    2.10
   4 -13 -22    8.30    4.80
   4  -4  10  952.90    4.50
   4   3  14  248.78    4.50
   4  17  15    0.70    3.90
   4  20  14    4.00    4.50
   5 -16 -17   26.10    4.20
   5 -16 -16    5.50    3.70
   5 -16  -9   32.60    2.70
   5 -15 -21   12.10    4.20
   5  -4  12   14.10    2.50
   5  -1  14   57.29    3.30
   5   1  15   50.19    3.60
   5   8  17   28.30    4.30
   5   9  17    4.10    4.10
   5  10  17    2.50    4.50
   5  13  17    3.60    4.60
   5  14  17   27.30    4.70
   5  15  17   -3.10    4.50
   5  19  16    2.80    4.30
   6 -17 -20    4.70    4.40
   6 -17  -6    1.50    2.00
   6   3  17   75.09    4.80
   6   7  18   -1.90    4.40
   6  16  18    4.60    5.50
   7 -19 -13   -0.30    3.50
   7 -18  -5   13.20    1.90
   7  -2  16    3.00    3.70
   7   0  17   -1.60    3.90
   7   6  19   -1.20    4.50
   8 -20 -13    0.10    3.30
   8 -20 -12    4.20    3.30
   8 -20 -11   -0.40    3.20
   8  -8  13    7.20    3.20
   8   0  18  207.38    5.50
   8   6  20   11.00    4.90
   8   7  20   -3.40    5.30
   9 -13   9    7.30    2.50
   9  -8  14    5.80    3.30
   9  -2  18    8.00    4.30
  10 -17   4    5.80    1.50
  10 -13  10    5.50    3.00
  10  -9  14   23.40    3.60
  10  -5  17    9.60    4.40
  -1   1 -15  192.38    3.10
  -1   2 -18   14.80    3.60
  -1   3 -19   11.50    3.20
  -1   4 -20   79.29    3.70
  -1   5 -21    8.80    3.40
  -1   6 -22   29.90    3.90
  -1   8 -23   14.10    4.10
  -1   9 -23   17.00    4.10
  -1  15 -23    3.30    3.80
  -1  18 -21   -3.00    3.20
  -1  20 -19    5.80    2.80
   0  -4 -15   69.59    3.00
   0  -4  -8   71.69    2.00
   0  -3  -5    9.40    1.20
   0  -1 -22   41.50    4.30
   0   3 -26    8.20    4.30
   0   5 -27    4.60    4.20
   0   7 -28   40.30    4.80
   0   9   5  347.27    2.80
   0  14   5   45.00    2.30
   0  19   3   96.29    2.50
   0  24  -2    3.20    2.00
   1  -7 -18  214.28    4.80
   1  -4 -24    5.30    4.30
   1   2   6  239.78    2.00
   1  16   8   34.30    3.00
   1  19   7   19.00    2.60
   1  22   5   59.89    3.20
   1  26   1   -1.20    3.00
   2 -10 -17   59.09    3.70
   2 -10  -7   38.10    2.10
   2  -9 -21    6.40    4.50
   2  -8 -23    6.30    4.40
   2  -7 -25    5.90    4.70
   2  -5 -28   -1.10    5.30
   2   4  10  351.76    3.10
   2   8  11    7.80    3.00
   2  15  11    6.30    3.80
   2  21   9    7.30    3.00
   2  24   7   -0.40    3.20
   2  25   6    2.90    3.30
   3 -12 -19   10.00    3.50
   3 -12  -6    4.40    1.70
   3 -11 -22   15.20    4.30
   3  -8 -28   10.80    5.50
   3   1  11   11.40    2.20
   3   6  13    9.00    2.90
   3  16  13   11.80    4.10
   3  25   9   -0.70    4.00
   4 -14 -19   13.50    3.70
   4 -13 -23   12.20    4.90
   4 -12 -25    5.10    4.80
   4  -1  12    8.90    2.50
   4   1  13  576.04    4.80
   4  16  15   41.00    4.30
   4  19  14    1.00    4.40
   4  22  13    1.40    4.20
   5 -16 -18    2.50    4.30
   5 -16  -8    7.70    2.50
   5 -15 -22   68.59    4.80
   5  11  17   10.10    4.20
   5  12  17    3.00    4.30
   6 -10   8    8.00    1.70
   6  -7  11   74.29    2.50
   6  -3  14   37.00    3.60
   6   1  16    3.80    4.10
   6   8  18    0.80    4.30
   6  13  18    7.30    5.10
   6  14  18    4.70    4.90
   6  15  18    4.30    4.80
   7 -19 -16   -0.60    3.70
   7 -19 -15    2.30    3.40
   7 -19 -14    9.50    3.30
   7 -19 -12    2.40    3.20
   7 -19 -11    0.90    3.00
   7  -5  14    0.30    3.20
   7   3  18  100.89    4.80
   7   7  19   33.30    5.00
   7   8  19   31.40    5.10
   8 -20 -10    6.00    3.00
   8 -11  10    5.80    2.30
   8  -9  12   64.19    3.40
   8  -2  17   37.40    3.80
   8   3  19   -0.40    4.40
   8   8  20   34.00    5.60
   8   9  20   -2.00    5.50
   9 -20  -5    0.40    1.80
   9 -15   6    3.40    1.80
   9 -12  10    6.20    2.70
   9  -9  13    2.70    3.20
   9  -5  16   40.80    4.50
   9   1  19  121.29    6.00
  10 -18   2    0.00    1.10
  10 -12  11    2.10    3.00
  10 -10  13   11.10    3.50
  10  -3  18    9.30    4.30
  -1   0 -12 2522.15    6.60
  -1   1 -16   37.80    3.00
  -1   1  -7  424.16    2.30
  -1   3 -20   52.49    4.20
  -1   4 -21  150.48    4.50
  -1   5 -22   18.50    4.00
  -1   7 -23    4.40    4.00
  -1  10 -24   46.80    4.40
  -1  11 -24   10.40    4.20
  -1  12 -24   22.20    4.10
  -1  16 -23   -1.20    3.40
  -1  21 -18    5.00    2.50
  -1  22 -16    2.70    1.90
   0  -4 -17   68.29    3.90
   0  -4 -16   57.89    3.10
   0  -3 -19   16.50    3.50
   0  -2 -21  243.58    4.70
   0  -1 -23  178.28    5.60
   0   0 -24  155.18    5.00
   0   1 -25   91.59    4.70
   0   1   1    0.20    0.10
   0   2 -26   10.20    4.70
   0   4 -27    1.70    4.20
   0   6 -28    2.40    4.40
   0  10   5   12.60    2.30
   0  11   5 1213.78    4.20
   0  12   5  422.06    3.20
   0  20   2  113.19    2.70
   0  25  -4    1.00    1.70
   1  -8 -13  170.08    3.50
   1  -8 -12  375.56    3.80
   1  -7 -19    2.50    4.00
   1  -7  -6  706.83    3.00
   1  -5 -23   51.49    4.40
   1  -4 -25    7.10    4.90
   1  -3 -26   17.10    4.80
   1  -2 -27   11.50    4.90
   1  -1 -28    4.30    5.00
   1   0 -29   -0.20    4.90
   1   4   7   25.20    1.80
   1   7   8   38.90    2.20
   1  15   8    1.50    2.90
   1  18   7  237.38    3.70
   1  23   4    4.00    2.90
   1  24   3    8.80    2.90
   1  25   2    0.70    2.80
   2 -10 -18   55.69    3.60
   2  -8 -24   19.00    4.90
   2  -6 -27   -2.60    4.90
   2   9  11   69.79    2.90
   2  10  11   25.90    3.50
   2  13  11  156.18    4.10
   2  14  11   13.30    3.10
   2  18  10   24.10    3.10
   2  22   8    3.90    3.30
   2  26   5   -0.40    3.10
   3 -13 -13  132.29    3.80
   3 -12 -20    3.40    3.80
   3 -11 -23    6.80    4.20
   3 -10 -25   12.70    4.90
   3  -9 -27    3.30    5.00
   3  -2   9   40.00    2.00
   3   4  12   62.89    3.40
   3   8  13    2.00    3.10
   3  15  13   29.60    3.70
   3  19  12    0.10    3.60
   3  21  11   14.70    4.00
   3  23  10    6.50    4.10
   4 -14 -20   17.50    3.90
   4 -14  -6   35.60    1.80
   4 -12 -26   18.60    5.30
   4   4  14  243.18    4.50
   4   8  15   13.80    3.70
   4   9  15  162.18    4.40
   4  10  15   37.50    4.20
   4  11  15   20.40    4.30
   4  12  15    4.50    4.30
   4  13  15   16.70    4.10
   4  14  15  102.59    4.90
   4  21  13   -1.70    4.60
   4  23  12   -1.70    4.40
   5 -16 -19   11.60    4.50
   5 -15 -23    7.70    4.60
   5  -6  10   32.20    2.20
   5   0  14  383.16    4.50
   5  17  16    3.70    4.30
   5  20  15    3.50    4.60
   6 -18 -15   -2.20    3.40
   6 -18 -14   18.10    3.30
   6 -18 -13    0.80    3.00
   6  -1  15   91.09    3.70
   6   4  17   21.80    4.20
   6  10  18   13.50    4.70
   6  11  18    5.80    4.70
   6  12  18    2.50    4.80
   7 -19 -17   -0.50    4.00
   7 -19 -10    1.30    3.00
   7   1  17   18.00    4.50
   7   4  18    1.50    4.20
   7   9  19   18.00    4.80
   7  10  19   -0.10    5.00
   7  11  19    1.00    4.90
   7  13  19   -1.20    5.30
   8 -20  -9   -1.30    2.80
   8 -14   6    6.70    1.60
   8  -5  15   17.70    3.30
   8   1  18    3.80    4.10
   8   4  19  119.29    5.30
   9 -11  11   13.60    2.80
   9  -1  18   15.60    4.60
  10  -6  16    4.40    3.70
  -2  11 -12   81.39    2.10
  -2  12 -12    3.90    1.80
  -1   0 -15   19.50    3.10
  -1   0 -14  675.03    4.10
  -1   0 -13   46.30    2.70
  -1   0 -11   49.30    2.50
  -1   0 -10 2217.38    5.40
  -1   1 -17   81.19    3.20
  -1   2 -19  130.89    3.70
  -1   6 -23   26.00    3.60
  -1   8 -24    4.90    4.00
  -1   9 -24    2.40    3.80
  -1  13 -24   -0.30    3.40
  -1  14 -24    6.80    3.90
   0  -4 -18   14.40    3.70
   0  -4  -7  293.57    2.30
   0  -3 -20  133.29    4.20
   0  -2 -22  121.29    4.70
   0   3 -27   13.50    4.30
   0   5 -28    8.70    4.20
   0   6   4    7.70    1.20
   0  21   1    3.30    2.30
   0  22   0   15.20    2.20
   0  23  -1   -1.00    1.90
   0  26  -7    0.00    1.30
   1  -8 -16   50.79    3.90
   1  -8 -15  215.98    3.80
   1  -8 -14  158.18    3.40
   1  -8 -11  144.09    2.70
   1  -8 -10  332.77    3.10
   1  -7 -20   84.29    4.60
   1  -6 -22   12.40    4.30
   1  -6  -3    0.60    1.10
   1  -2 -28   11.90    5.50
   1  -1 -29   10.80    5.70
   1  14   8    8.20    2.90
   1  20   6  176.68    3.70
   1  27  -1    9.70    2.80
   2 -10 -19   11.00    3.70
   2  -9 -22    4.50    4.10
   2  -7 -26   19.70    5.00
   2  -6 -28   -2.80    5.90
   2  -5 -29   -2.20    5.50
   2  -1   7  119.99    1.80
   2   5  10   35.40    2.20
   2  12  11  232.98    3.80
   2  17  10    2.30    3.40
   2  20   9    2.30    2.90
   2  23   7    5.10    3.20
   3 -13 -16    7.80    3.80
   3 -13 -15   65.99    3.30
   3 -13 -14   21.00    2.90
   3 -13 -11   97.79    3.10
   3 -13 -10   11.70    2.50
   3 -12 -21    0.40    4.60
   3 -11 -24   22.50    4.90
   3 -10 -26    4.70    5.50
   3   9  13   26.50    3.20
   3  10  13   87.29    3.50
   3  11  13   47.80    4.00
   3  12  13   14.40    4.00
   3  13  13  147.19    4.00
   3  14  13   53.99    3.80
   3  18  12   14.60    3.70
   3  24   9    5.60    4.10
   4 -15 -16   76.29    4.00
   4 -15 -15    2.00    3.50
   4 -15 -14  103.39    3.90
   4 -15 -13    2.90    3.10
   4 -15 -12  123.79    3.80
   4 -15 -11   20.50    2.90
   4 -14 -21   38.20    4.30
   4 -13 -24   -2.50    4.60
   4   2  13   25.30    3.60
   4   5  14  473.05    5.40
   4  18  14   16.40    4.10
   5 -16 -20    6.40    4.00
   5 -16  -7    2.80    2.20
   5   3  15   80.49    3.90
   5  15  16   -0.40    4.70
   6 -18 -17   -0.90    3.90
   6 -18 -16   11.50    3.70
   6 -18 -11    0.90    2.80
   6 -16  -2    2.00    1.20
   6   2  16   16.20    3.70
   6   5  17   -1.80    4.20
   6  17  17    0.90    4.60
   7 -19  -9    3.30    2.70
   7 -12   7    1.40    1.80
   7  -6  13    0.90    2.70
   7  -3  15   13.10    3.10
   7  -1  16   -0.90    3.30
   7   5  18   19.30    4.50
   8  -6  14    5.50    3.50
   8  -3  16   10.80    3.50
   8  -1  17   11.90    3.90
   8   2  18   60.89    5.30
   8   5  19    1.20    4.70
   9  -6  15   -1.80    3.80
   9   2  19   -0.60    4.50
  10 -15   7   -0.40    2.20
  10  -7  15   44.50    4.40
  10  -4  17    4.40    4.00
  10  -2  18    7.40    4.50
  -2  10 -14   82.69    2.30
  -2  10 -13   22.40    2.00
  -2  10 -12   15.80    1.70
  -2  10 -11   25.10    1.70
  -2  11 -14   56.29    2.20
  -2  11 -13   23.60    1.90
  -2  11 -11   12.60    1.60
  -2  11 -10   97.19    1.70
  -2  12 -14   16.00    2.00
  -2  12 -13   50.69    2.00
  -2  12 -11  186.38    2.00
  -2  12 -10   37.00    1.50
  -2  13 -13  130.59    2.30
  -2  13 -12    7.60    1.80
  -2  13 -11  122.39    1.90
  -1   0 -16   97.19    3.10
  -1   0  -9   32.80    1.90
  -1   1 -18  144.39    3.60
  -1   2 -20  162.38    4.00
  -1   3 -21   22.90    3.80
  -1   4 -22    5.70    3.60
  -1   5 -23   28.00    3.70
  -1   7 -24    5.50    3.60
  -1  10 -25   -0.10    4.30
  -1  11 -25    4.40    4.00
  -1  12 -25   19.60    4.20
  -1  15 -24    5.70    3.30
  -1  17  -2   11.50    1.20
  -1  20  -5    2.30    1.00
   0  -5 -14  170.78    3.10
   0  -5 -12  300.17    3.20
   0  -5 -11   46.60    2.30
   0  -4 -19   59.39    3.40
   0  -3 -21   43.80    4.10
   0  -2 -23  226.18    5.70
   0  -1 -24   29.20    4.50
   0   0 -25    1.60    4.30
   0   1 -26    5.90    4.40
   0   2 -27    2.40    4.40
   0   4 -28   -0.50    4.40
   0   4   3 1005.10    2.40
   1  -8 -17  169.78    4.00
   1  -8  -9  688.43    3.70
   1  -6 -23   32.50    4.30
   1  -4 -26    9.10    4.80
   1   5   7  585.14    3.10
   1   9   8  103.49    2.60
   1  11   8  211.78    3.40
   1  17   7    4.10    3.00
   1  21   5   10.30    3.00
   2 -11 -15  117.69    4.10
   2 -11 -14   96.29    3.30
   2 -11 -13   58.19    3.00
   2 -11 -12  115.89    3.00
   2 -10 -20   26.90    4.20
   2 -10  -6  488.85    2.90
   2  -9 -23    3.70    4.30
   2  -8 -25    5.80    4.60
   2  -8  -1  337.27    1.40
   2  -7 -27   14.60    5.20
   2   3   9  470.45    3.20
   2   6  10   89.39    2.90
   2  16  10    2.50    3.40
   2  19   9    8.10    3.20
   2  21   8    3.20    3.50
   2  24   6    1.40    3.50
   3 -13 -18    0.20    3.90
   3 -13 -17    7.70    3.20
   3 -13  -9   38.70    2.30
   3 -12 -22    2.70    4.60
   3 -12  -5   17.80    1.70
   3  -3   8   21.40    1.80
   3   0  10  102.29    2.40
   3   2  11  249.97    3.10
   3   5  12  508.05    4.30
   3  17  12   49.99    4.20
   3  20  11    5.80    4.00
   3  22  10    1.90    4.10
   3  25   8    6.30    4.30
   4 -15 -17   -2.50    3.70
   4 -15 -10  166.78    3.40
   4 -14 -22   31.70    4.40
   4 -13 -25    3.70    4.60
   4 -10   3   68.79    0.90
   4   0  12  215.18    3.30
   4   6  14  315.87    4.90
   4  16  14   23.20    4.60
   4  17  14    4.60    3.90
   4  20  13    0.10    3.90
   4  22  12   13.10    4.90
   5 -16 -21   11.60    4.50
   5  -3  12   16.20    2.50
   5   1  14   57.59    3.80
   5  10  16   26.50    4.60
   5  11  16    2.70    4.80
   5  13  16    7.60    4.40
   5  14  16    2.30    4.40
   5  19  15   -0.90    4.30
   5  21  14    5.70    5.20
   6 -18 -19    1.40    4.30
   6 -18 -18   -2.20    4.00
   6 -18 -10   12.20    2.90
   6  -2  14   12.10    3.50
   6   0  15    4.30    3.40
   6   6  17    4.50    4.10
   6  15  17    0.40    5.10
   6  16  17    3.30    4.80
   7  -7  12    2.60    2.80
   7   2  17   16.10    4.10
   7   6  18   12.40    4.40
   8 -20  -8   11.40    2.70
   8 -19  -4   17.60    1.70
   8   6  19   42.40    5.10
   8   7  19   10.70    5.10
   9  -7  14   41.40    3.70
   9  -4  16    2.80    4.40
   9   0  18    0.40    4.30
   9   3  19   13.10    4.70
  10  -8  14    1.90    3.70
  -2   8 -13   60.29    2.20
  -2   8 -12    3.90    1.90
  -2   9 -15   20.90    2.30
  -2   9 -14    0.80    2.10
  -2   9 -10   96.39    2.10
  -2  10 -15  111.59    2.60
  -2  11 -16    4.30    2.70
  -2  11 -15    6.60    2.20
  -2  11  -9  103.29    1.70
  -2  12 -15   15.40    2.50
  -2  13 -15   26.60    2.50
  -2  13 -14   17.50    2.10
  -2  13 -10   28.70    1.60
  -2  14 -14   33.40    2.30
  -2  14 -13    5.00    2.10
  -2  14 -12  137.49    2.20
  -2  14 -11    9.90    1.70
  -1   0 -17    2.70    3.00
  -1   0  -8 2920.01    5.50
  -1   1 -19   65.19    3.60
  -1   1  -6  405.56    2.00
  -1   2 -21  133.29    4.30
  -1   3 -22   43.70    3.80
  -1   4 -23   30.60    4.30
  -1   6 -24    0.70    3.60
  -1   8 -25   36.70    4.50
  -1   9 -25    4.40    3.90
  -1  13 -25   18.30    3.70
  -1  23 -14   14.20    1.70
  -1  23 -13   -0.30    1.40
  -1  23 -12    1.50    1.20
   0  -5 -16    4.20    3.00
   0  -5 -15    5.90    2.60
   0  -5 -10  897.81    4.00
   0  -4 -20   14.00    4.10
   0  -4  -6   15.90    1.80
   0  -3 -22  180.18    5.00
   0  -3  -4   18.40    1.10
   0  -1 -25   89.19    5.30
   0   0 -26   23.80    4.90
   0   1 -27   25.40    5.00
   0   3 -28   -2.10    4.50
   0   4 -29   16.00    5.30
   0   5 -29    2.40    4.80
   0   7   4 1914.81    4.10
   0  15   4  197.88    2.50
   1  -8 -18   25.40    3.70
   1  -7 -21   29.40    3.90
   1  -5 -25   11.90    4.30
   1  -4 -27    2.80    5.20
   1  -3 -28   -0.90    5.00
   1  -2 -29    4.60    5.10
   1   1   5   17.50    1.30
   1  19   6   11.40    3.00
   1  22   4   18.00    3.00
   1  26   0    2.00    2.60
   2 -11 -17   90.39    3.80
   2 -11 -16   21.70    3.30
   2 -10 -21   12.90    4.30
   2  -9 -24   35.80    4.80
   2  -9  -3    6.10    1.20
   2  -6 -29   11.40    6.10
   2  -2   6  142.29    1.60
   2   1   8  256.67    2.40
   2  15  10  109.39    4.00
   2  25   5    1.60    3.40
   2  26   4    5.50    3.20
   3 -13 -19    6.50    4.10
   3 -12 -23   -0.60    4.90
   3  -4   7 1600.74    4.30
   3   6  12   21.20    3.30
   3  16  12   33.80    4.10
   3  19  11   28.20    4.00
   4 -15 -19   -1.10    4.10
   4 -15 -18   31.10    3.60
   4 -15  -9   21.10    2.60
   4 -14 -23   44.90    5.30
   4 -14  -5   89.19    2.00
   4  -3  10    8.60    2.40
   4   3  13   69.59    3.60
   4   7  14   84.39    4.40
   4  15  14   17.10    4.70
   4  19  13    0.40    4.40
   5 -17 -16   -2.30    3.60
   5 -17 -14   31.70    3.80
   5 -17 -13   47.50    3.70
   5 -16 -22    9.10    4.40
   5 -15  -3    1.30    1.40
   5  -1  13   22.30    3.00
   5   4  15  367.16    5.10
   5  18  15   -1.60    4.30
   6 -18 -20    3.10    4.40
   6 -18  -9    0.50    2.50
   6 -12   5    3.80    1.30
   6  -5  12   94.49    3.20
   6   3  16   28.40    3.90
   6   8  17   16.40    4.40
   6   9  17    5.50    4.90
   6  10  17    3.00    5.10
   6  12  17   11.40    5.30
   6  13  17    5.20    5.30
   6  14  17   -1.10    4.70
   7 -19  -8    2.30    2.60
   7 -18  -4    2.60    1.50
   7 -14   4   11.20    1.20
   7  -8  11   41.40    2.90
   7  -2  15    1.20    3.70
   7   0  16   32.30    3.50
   7   3  17    9.30    4.20
   7   7  18   26.90    4.70
   7   8  18    0.40    4.70
   7   9  18   13.60    5.60
   7  13  18   -3.20    5.80
   7  14  18    1.10    5.30
   7  15  18   -3.50    5.20
   8 -13   7   -1.30    1.90
   8  -7  13    6.10    3.40
   8  -4  15   14.10    3.20
   8  -2  16   52.29    4.30
   8   0  17   -0.60    3.80
   8   3  18    2.20    4.20
   8   8  19   17.40    5.30
   8   9  19   -0.90    5.30
   8  10  19   -2.60    6.10
   8  11  19   13.10    5.80
   9 -14   7   11.20    2.20
   9   4  19   23.10    5.00
  10 -14   8    0.60    2.60
  10  -5  16   29.70    4.10
  10  -3  17    7.70    4.60
  10  -1  18    2.00    4.60
  -2   7 -13   16.50    2.20
  -2   8 -14   49.70    2.10
  -2   8 -11    7.60    1.80
  -2   8 -10  124.89    2.20
  -2   9 -16    5.40    2.60
  -2   9  -9   23.90    1.70
  -2  10 -17  111.99    3.10
  -2  10 -16   85.29    2.80
  -2  10  -9  150.78    1.80
  -2  11 -17   13.30    2.80
  -2  12 -17    4.30    2.90
  -2  12 -16   77.99    2.70
  -2  12  -9  109.99    1.50
  -2  13 -16    2.50    2.60
  -2  13  -9   32.50    1.40
  -2  14 -15    9.50    2.50
  -2  14 -10  236.78    2.00
  -2  15 -13    5.40    2.00
  -2  15 -12  133.79    2.30
  -1  -1 -15  193.28    3.30
  -1  -1 -14  139.99    3.00
  -1  -1 -13  388.46    3.40
  -1  -1 -11  642.94    3.60
  -1   0 -18   66.59    3.30
  -1   1 -20   84.89    3.80
  -1   2 -22   72.69    4.70
  -1   3 -23   15.50    4.60
  -1   5 -24    1.60    3.60
  -1   6 -25   -0.20    4.20
  -1   7 -25    0.40    3.70
  -1   9 -26    6.30    4.50
  -1  11 -26   15.30    4.40
  -1  12 -26   21.40    4.70
  -1  15  -1    3.10    1.10
  -1  23 -15    0.80    1.90
   0  -5 -18   54.59    4.10
   0  -5 -17   49.20    3.30
   0  -5  -9   31.10    1.90
   0  -4 -21  133.99    4.80
   0  -3 -23   19.90    4.70
   0  -2 -24   34.00    4.60
   0   2 -28    3.50    4.70
   0   3 -29    1.40    5.30
   0  14   4   16.00    1.90
   0  17   3    8.60    2.10
   0  19   2   23.70    2.30
   0  24  -3    0.30    1.70
   1  -8 -19   81.59    4.00
   1  -6 -24   23.80    4.70
   1   6   7  220.18    2.60
   1  23   3    0.30    2.70
   1  24   2    4.60    2.70
   1  25   1   13.90    2.60
   2 -11 -19   84.29    4.80
   2 -11 -18   12.40    3.70
   2 -10 -22   47.10    4.40
   2  -9 -25    2.40    5.10
   2  -7 -28   11.60    5.50
   2  14  10  270.07    4.40
   2  18   9    6.80    2.90
   2  20   8    5.30    3.40
   2  22   7    0.50    3.20
   3 -13 -20    2.50    3.90
   3 -11 -26    9.50    4.70
   3 -11  -2   60.29    1.30
   3  -1   9  112.99    2.60
   3   3  11  453.95    3.80
   3  15  12  276.47    4.80
   3  21  10    4.90    4.10
   3  23   9    6.40    3.70
   4 -15 -20   19.20    4.40
   4 -14 -24   33.90    5.20
   4   8  14  219.38    4.40
   4   9  14    4.70    3.80
   4  13  14    5.40    4.10
   4  14  14  106.89    4.80
   4  21  12    2.80    4.10
   4  23  11   -1.50    3.80
   5 -17 -18   -3.10    4.40
   5 -17 -17   -0.10    3.40
   5 -17 -12   35.50    3.30
   5 -17 -11   57.19    3.20
   5   2  14  429.56    5.40
   5  17  15   11.00    4.30
   5  20  14    4.10    4.20
   6   1  15   93.69    4.00
   6   4  16    1.50    4.00
   6  11  17    4.60    4.60
   6  18  16    2.80    4.60
   7 -10   9    5.00    2.20
   7   4  17    1.70    4.40
   7  10  18   71.39    5.40
   7  11  18    0.70    4.90
   7  12  18    9.20    5.00
   8  -8  12   12.20    3.50
   8   1  17   17.20    4.50
   8   4  18    7.50    4.60
   9 -20  -4   18.40    1.70
   9 -16   4    0.60    1.50
   9  -8  13  106.39    3.90
   9  -5  15    9.40    4.10
   9   6  19    8.20    5.30
  10 -10  12    4.70    3.60
  10  -9  13    3.00    3.40
  10  -6  15    4.50    4.10
  10   0  18   35.10    5.40
  -2   7 -15   16.50    2.70
  -2   7 -14    7.60    2.00
  -2   7 -12    8.80    1.70
  -2   7 -11   21.30    2.00
  -2   9 -17    7.80    2.80
  -2  10 -18   26.00    3.00
  -2  11 -18   36.70    3.00
  -2  12 -18   36.20    3.30
  -2  13 -17    7.90    2.70
  -2  14 -16    5.70    2.40
  -2  15 -15    4.30    2.30
  -2  15 -14   23.60    2.10
  -2  15 -11    5.40    1.70
  -1  -1 -17   87.19    3.30
  -1  -1 -16   31.40    3.00
  -1  -1 -10  295.57    2.70
  -1   0 -19    1.90    3.30
  -1   0  -7   18.90    1.90
  -1   1 -21   99.59    4.10
  -1   4 -24    7.00    4.00
  -1   5 -25   21.20    4.40
  -1   7 -26    1.80    4.70
  -1   8 -26    1.60    4.10
   0  -5 -19   39.30    3.60
   0  -5  -8  328.27    2.80
   0  -2 -25   54.99    5.40
   0  -1 -26   -0.80    4.60
   0  -1  -1    0.40    0.20
   0   0 -27   -2.50    4.80
   0   1 -28    6.00    4.80
   0   8   4  312.77    2.50
   0  25  -5    1.70    1.60
   1  -9 -16  494.35    5.40
   1  -9 -15   92.69    3.40
   1  -9 -14  379.86    4.20
   1  -9 -13   25.70    2.80
   1  -9 -12   57.99    3.20
   1  -8 -20   77.99    4.30
   1  -7 -23   43.90    4.40
   1  -6 -25   30.20    4.70
   1  -4 -28   -5.40    5.20
   1  -3 -29    4.30    5.40
   1  15   7   47.70    2.80
   1  18   6   63.39    3.00
   1  20   5    1.30    2.80
   1  27  -2    7.90    2.60
   2 -11 -20    7.10    4.60
   2 -10 -23   23.90    4.40
   2 -10  -5   23.80    1.70
   2  -8 -27    4.00    5.20
   2  -4   4   21.20    0.90
   2   4   9  596.64    3.50
   2   9  10   97.99    2.90
   2  10  10    9.30    3.00
   2  12  10   40.50    3.00
   2  13  10   33.10    3.20
   2  17   9   57.99    3.60
   2  23   6    9.80    3.20
   3 -13 -21   41.20    4.20
   3 -12 -24   11.70    4.50
   3   1  10  147.49    2.70
   3   8  12    6.10    3.00
   3  13  12   29.90    3.70
   3  14  12    9.20    3.50
   3  18  11   -1.70    3.30
   3  24   8    5.20    3.40
   4 -15 -21    2.50    4.10
   4 -15  -8   38.30    2.30
   4 -14 -25   24.90    5.40
   4  -4   9  103.59    2.50
   4   4  13  614.14    5.10
   4  10  14   25.30    3.70
   4  11  14   51.29    3.80
   4  12  14   60.39    4.00
   4  20  12   19.20    4.00
   4  24  10    4.50    4.10
   5 -17 -20   10.50    4.40
   5 -17 -19    0.60    3.70
   5 -17 -10   33.30    3.10
   5  -2  12  160.98    3.80
   5   0  13    9.70    3.90
   5   6  15  247.88    4.90
   5  19  14    0.30    3.70
   6 -18  -8   -1.40    2.20
   6  -3  13   37.10    3.20
   6  -1  14   34.80    3.50
   6   5  16  154.38    4.80
   6  17  16    3.30    4.40
   7 -20 -15    2.90    3.40
   7 -19  -7   19.90    2.40
   7  -5  13   26.80    2.80
   7   1  16    1.10    3.60
   7   5  17    5.10    4.50
   8 -20  -7    3.40    2.20
   8 -15   4    6.70    1.40
   8 -12   8   13.20    2.20
   8  -9  11   96.59    3.20
   8  -5  14    3.10    3.10
   8  -1  16   16.20    4.00
   8   5  18    7.60    4.70
   9 -13   8    3.90    2.30
   9  -9  12   45.80    3.20
   9  -3  16   33.60    4.00
   9   7  19   12.40    5.30
  10 -13   9   12.60    2.80
  10 -12  10    9.30    3.00
  10  -2  17    4.90    4.90
  -2   6 -15  117.19    3.20
  -2   6 -14  359.96    3.40
  -2   6 -13    6.60    2.30
  -2   6 -12    1.70    2.20
  -2   7 -17   24.30    3.10
  -2   7 -16   46.00    2.50
  -2   7 -10   27.40    1.90
  -2   8 -18   79.79    3.40
  -2   9 -18   16.00    3.00
  -2  10  -8    4.80    1.40
  -2  12  -8   28.20    1.20
  -2  13 -18   10.80    2.90
  -2  14 -17    2.20    2.50
  -2  15 -16   24.80    2.40
  -1  -1 -18  162.68    3.70
  -1  -1  -9  921.41    3.60
  -1   0 -20  188.08    4.10
  -1   1 -22  101.99    4.50
  -1   2 -23   58.69    4.20
  -1   2  -4   11.30    0.90
  -1   3 -24   38.00    4.20
  -1   3  -3   16.00    0.70
  -1   4 -25    2.60    4.40
  -1   6 -26   32.20    4.90
  -1   9 -27    2.60    4.60
  -1  10 -27   14.00    4.60
  -1  19  -4   27.50    1.20
   0  -6 -16  238.78    4.30
   0  -6 -15  220.18    3.70
   0  -6 -14  128.89    3.20
   0  -6 -13  149.69    3.00
   0  -5 -20  230.58    4.70
   0  -4 -22   27.10    4.30
   0  -3 -24   32.70    4.60
   0  -1 -27   21.50    5.60
   0   2 -29    6.50    4.80
   0   9   4 1154.38    3.80
   0  12   4   88.39    2.20
   0  20   1    7.30    1.90
   0  22  -1   -0.60    1.90
   0  23  -2   13.60    2.00
   1  -9 -18  264.57    5.00
   1  -9 -17  125.09    3.80
   1  -9 -11   48.30    2.40
   1  -8 -22   21.10    5.00
   1  -7 -24   17.60    4.60
   1  -5 -27    6.20    4.90
   1   0   4  707.03    2.10
   1   7   7  472.95    3.10
   1  21   4    1.80    2.90
   2 -11 -21    0.10    4.00
   2 -11  -8   16.10    1.90
   2 -10 -24   30.00    4.70
   2  -9 -26   30.70    5.40
   2  -8 -28    1.00    5.40
   2   0   7    1.10    1.60
   2   2   8  205.38    2.40
   2  19   8   48.10    3.40
   2  21   7   30.30    3.50
   2  24   5    0.50    3.20
   2  25   4   -0.30    3.40
   3 -14 -17    2.50    3.70
   3 -14 -16   10.40    3.60
   3 -14 -15   10.50    3.10
   3 -14 -14   64.49    3.60
   3 -13 -22    4.70    4.10
   3 -13  -7   51.79    2.00
   3 -12  -4  154.08    1.90
   3 -11 -27    2.30    5.10
   3   9  12   23.40    3.10
   3  10  12   14.60    3.20
   3  11  12  130.29    3.70
   3  12  12   94.29    3.70
   3  17  11   92.89    4.40
   3  20  10   -3.70    3.40
   3  22   9    1.50    3.40
   3  25   7   -1.50    3.30
   4 -15 -22   11.80    4.40
   4  16  13  170.18    5.30
   4  22  11   -1.10    3.90
   5 -17 -21    9.20    4.40
   5 -11   4    2.80    1.00
   5   3  14   57.09    3.70
   5   7  15  136.29    4.30
   5   8  15    2.50    3.90
   5   9  15   -2.20    4.20
   5  12  15   -0.10    4.50
   5  14  15   19.90    4.10
   5  18  14    2.70    4.40
   5  21  13    0.50    4.40
   6  -7  10   10.70    2.30
   6   2  15   31.30    3.50
   6   6  16   45.50    4.30
   6  15  16    0.30    4.60
   6  16  16   -2.40    4.20
   6  19  15    3.40    4.80
   7 -20 -14    1.30    3.20
   7 -20 -13    2.00    3.20
   7  -6  12   15.70    3.00
   7  -3  14   25.70    3.10
   7  -1  15   12.50    3.30
   7   2  16   -0.40    4.50
   7   6  17   -0.60    4.40
   7  15  17    2.10    5.40
   7  16  17    7.70    5.30
   8  -3  15   -1.20    3.20
   8   6  18   22.40    5.10
   8   7  18   20.00    5.00
   9 -12   9   52.69    2.90
   9  -6  14   13.30    3.70
   9   0  17   -0.40    4.60
  10 -16   5    2.40    1.80
  10   1  18    0.60    4.90
  -2   5 -14   26.90    2.60
  -2   6 -17   88.19    3.50
  -2   6 -11    6.00    2.00
  -2   7 -18   46.40    3.50
  -2   8 -19  122.99    3.50
  -2   9 -19    5.00    3.00
  -2  11 -19   11.80    3.10
  -2  12 -19    4.80    3.20
  -2  13 -19   70.79    3.20
  -2  14 -18    0.70    2.70
  -2  14  -9   38.10    1.20
  -2  15 -17   26.00    2.70
  -2  15 -10   88.79    1.60
  -2  16 -15    0.20    2.10
  -2  16 -14   15.70    2.10
  -2  16 -12   12.80    1.80
  -1  -2 -16   16.40    3.50
  -1  -2 -15  224.98    3.40
  -1  -2 -14  197.68    3.20
  -1  -2 -13  761.52    4.30
  -1  -2 -12  299.57    3.20
  -1  -1 -19   69.29    3.60
  -1   0 -21   -1.40    3.70
  -1   1 -23  110.49    5.10
  -1   1  -5   18.00    1.10
  -1   2 -24   35.10    4.80
  -1   3 -25    2.80    4.70
  -1   5 -26    6.50    4.10
  -1   7 -27   -2.00    5.00
  -1   8 -27   52.19    4.40
  -1  14  -1   31.70    1.20
  -1  21  -7    4.40    0.80
   0  -6 -18   48.30    4.00
   0  -6 -17   92.29    3.60
   0  -6 -11  134.59    2.60
   0  -5 -21   24.70    4.20
   0  -4 -23   90.29    4.70
   0  -4  -5    7.70    1.30
   0  -3 -25   13.60    4.50
   0  -2 -26   26.00    4.60
   0   0 -28    7.80    4.60
   0   1 -29   13.20    4.80
   0   5   3  197.88    1.40
   0  10   4 2009.10    4.70
   0  18   2    2.50    1.80
   1  -9 -19  168.88    4.40
   1  -9 -10  109.99    2.60
   1  -7 -25   14.30    5.00
   1  -7  -4 3094.99    4.90
   1  -5 -28    5.90    5.30
   1  -4 -29   -2.40    5.50
   1   4   6  503.15    2.70
   1   8   7 1010.40    4.10
   1  12   7  208.88    3.20
   1  13   7  105.69    2.60
   1  17   6   44.40    2.80
   1  19   5    6.40    2.80
   1  26  -1    1.40    2.40
   2 -12 -17    0.40    3.70
   2 -12 -16  160.08    4.10
   2 -12 -15    3.90    3.10
   2 -12 -14  195.68    3.80
   2 -12 -13   39.00    3.40
   2 -11 -22    2.40    4.00
   2 -10 -25   15.50    5.20
   2   5   9   10.20    2.10
   2  16   9  128.69    3.40
   2  26   3   -2.00    2.90
   3 -14 -19    3.40    4.20
   3 -14 -18    1.50    3.30
   3 -14 -12  114.89    3.10
   3 -14 -11   71.19    3.10
   3 -13 -23   49.10    4.60
   3 -12 -26    7.70    4.80
   3  -2   8  688.13    3.50
   3  16  11   36.10    4.10
   3  19  10    2.50    3.60
   3  23   8    2.50    4.00
   4 -16 -18    3.00    4.10
   4 -16 -17    2.50    3.80
   4 -16 -16    5.80    3.20
   4 -16 -15   15.60    3.20
   4 -16 -14   17.40    3.60
   4 -16 -13   89.19    3.90
   4 -15 -23    1.50    4.50
   4 -14  -4   24.10    1.60
   4  -5   8 1155.48    4.30
   4  -2  10  526.95    3.90
   4   2  12   95.09    3.10
   4   6  13  645.74    5.70
   4  19  12    7.90    3.80
   4  21  11    0.10    4.10
   4  23  10   -1.40    3.90
   5 -17 -22   23.80    5.20
   5 -17  -9   47.60    2.70
   5 -16  -5   78.39    2.20
   5  -6   9    5.10    2.10
   5   4  14    8.90    3.90
   5  11  15    2.80    4.10
   5  17  14    8.40    4.50
   5  20  13    1.70    4.60
   6 -19 -18    0.60    4.00
   6 -19 -17    2.30    3.80
   6 -19 -16   -1.70    3.50
   6 -19 -15   -0.40    3.30
   6 -19 -14    3.00    3.40
   6 -19 -13    1.10    3.30
   6   0  14   20.60    3.20
   6   3  15   60.79    4.30
   6   7  16    8.70    4.30
   6   8  16    3.80    4.20
   6  12  16    0.00    4.60
   6  13  16    0.40    4.50
   7 -20 -12    0.10    3.00
   7 -17  -1    4.60    0.80
   7   7  17    3.30    4.50
   7   8  17   73.29    4.90
   7   9  17    1.80    5.40
   7  12  17   16.10    5.30
   7  13  17   -3.80    4.90
   7  14  17    9.20    4.90
   8   0  16   79.69    4.80
   8   3  17    1.60    4.20
   8   8  18   27.40    5.20
   8   9  18   30.50    5.50
   8  11  18    2.60    5.10
   8  12  18    6.70    5.30
   9  -4  15    5.90    4.20
   9  -2  16    0.40    3.80
   9   4  18    1.00    4.70
  10  -5  15   13.50    4.30
  10  -1  17    6.30    5.00
  10   2  18    8.50    5.20
  -2   5 -16    7.70    3.20
  -2   5 -15   10.10    2.50
  -2   5 -13   49.90    2.20
  -2   6 -18  319.47    4.30
  -2   7 -19    6.80    3.40
  -2   8 -20    6.80    3.30
  -2   8  -8  195.48    2.00
  -2  10 -20    8.80    3.40
  -2  11 -20   42.80    3.50
  -2  12 -20    3.70    3.30
  -2  13 -20    0.80    3.40
  -2  13  -8    9.80    1.10
  -2  14 -19    9.60    2.90
  -2  16 -16   21.60    2.40
  -2  16 -11   57.19    1.70
  -1  -2 -18   18.50    3.60
  -1  -2 -17   31.50    3.20
  -1  -2 -11 1806.02    5.40
  -1  -1 -20   86.59    4.00
  -1  -1  -8   17.60    1.70
  -1   0 -22  318.77    5.30
  -1   4 -26    2.80    4.10
  -1   5 -27    4.30    4.80
  -1   6 -27    2.50    4.30
  -1  16  -2    7.50    1.20
   0  -6 -19   77.69    3.90
   0  -6 -10  142.49    2.50
   0  -5 -22  118.99    4.60
   0  -5  -7   15.40    1.60
   0  -4 -24   16.90    4.40
   0  -2 -27   -0.60    5.40
   0  -2  -2 1333.47    2.20
   0  -1 -28    2.00    5.10
   0   0 -29   -4.30    5.50
   0  24  -4    0.60    1.80
   0  26  -8    4.30    1.20
   1  -9 -20   30.00    4.30
   1  -8  -6   17.90    1.90
   1   2   5   19.40    1.30
   1   9   7   27.10    2.30
   1  10   7  101.69    2.50
   1  11   7  206.38    2.70
   1  16   6    8.40    2.50
   1  23   2    0.20    2.70
   1  24   1    2.80    2.70
   1  25   0    1.80    2.60
   2 -12 -19   40.90    4.60
   2 -12 -18   40.70    3.70
   2 -12 -12   78.99    2.80
   2 -12 -11    9.40    2.80
   2 -11 -23   19.90    4.50
   2   6   9    7.50    2.20
   2  15   9    7.10    3.00
   2  18   8   -0.20    3.20
   2  20   7   -0.20    3.30
   2  22   6    0.10    3.20
   3 -14 -20    4.20    4.30
   3 -14 -10   98.69    2.90
   3 -13 -24    2.40    4.40
   3   0   9    1.90    2.30
   3   2  10   12.90    2.30
   3  15  11   53.19    4.30
   3  21   9   12.30    3.50
   3  24   7   -1.20    3.70
   4 -16 -20    6.60    4.50
   4 -16 -19   16.50    4.00
   4 -16 -12   11.70    3.20
   4 -15 -24   18.10    5.00
   4   0  11    2.60    2.30
   4   7  13  184.98    4.00
   4  13  13    9.60    4.10
   4  14  13  162.68    4.80
   4  18  12   80.29    4.40
   4  24   9   21.70    4.40
   5  -1  12  141.29    3.70
   5   1  13   19.70    3.20
   5  16  14    3.30    4.70
   5  22  12    1.70    4.40
   6 -19 -12    3.70    3.00
   6 -18  -7    0.10    2.00
   6 -10   7    7.40    1.70
   6  10  16   60.69    4.40
   6  11  16    6.20    4.30
   6  17  15   -0.20    4.60
   6  20  14   -2.40    5.00
   7  -7  11   27.80    2.80
   7  -4  13    3.40    3.30
   7  -2  14    4.80    3.60
   7   0  15    4.00    3.40
   7   3  16   20.50    4.10
   7  11  17    6.30    4.90
   7  17  16    1.60    5.50
   8 -21 -11    4.90    3.00
   8  -4  14   28.50    3.60
   8  -2  15   -0.60    3.80
   8   4  17   59.69    5.40
   9  -7  13    3.30    3.50
   9   1  17   84.19    4.70
   9   5  18   40.80    5.10
   9   6  18   22.50    5.70
  10  -8  13   18.20    3.50
  10  -3  16   13.00    3.90
  10   3  18   18.00    5.10
  11 -10  12    3.00    3.50
  -2   4 -15  197.98    3.40
  -2   4 -14  136.29    3.00
  -2   4 -13  173.18    2.90
  -2   5 -17   38.90    3.00
  -2   6 -19   41.20    3.20
  -2   7 -20   87.09    3.80
  -2   9 -21    1.20    3.60
  -2  11 -21    3.80    3.70
  -2  12 -21    3.90    3.30
  -2  14 -20    4.50    3.20
  -2  15 -19   11.00    3.10
  -2  16 -18   44.90    2.90
  -2  16 -17    4.90    2.60
  -1  -2 -19  135.49    4.00
  -1  -2 -10  543.35    3.30
  -1  -1 -21  102.59    4.20
  -1   0 -23    0.30    4.30
  -1   0  -6 6527.35    7.00
  -1   1 -24   40.20    4.40
  -1   2 -25   23.20    4.20
  -1   3 -26    3.80    4.20
  -1   4 -27    5.00    4.90
  -1   6 -28   24.90    5.30
  -1   7 -28    1.90    4.60
   0  -6 -20   18.60    4.00
   0  -6  -9   41.80    2.50
   0  -5 -23    3.50    4.20
   0  -4 -25   29.20    5.40
   0  -3 -26    8.80    4.70
   0  15   3    7.30    1.70
   0  19   1   16.10    2.10
   1 -10 -16  259.27    4.80
   1 -10 -15   26.20    3.80
   1  -9 -21  128.69    4.90
   1  -8 -24   11.50    4.50
   1  -7 -26    1.70    5.00
   1  -6 -28   10.60    5.30
   1   5   6  152.08    2.30
   1  20   4  229.98    3.60
   1  27  -3    4.50    2.40
   2 -12 -20    2.90    3.90
   2 -12 -10   11.70    2.50
   2 -11 -24    3.70    4.70
   2 -10 -26   17.20    5.20
   2  -9 -28   40.60    5.70
   2   3   8   58.49    2.10
   2   7   9  338.47    3.20
   2  14   9   37.30    2.90
   2  23   5    5.50    3.30
   3 -14 -21    5.30    3.90
   3 -13  -6    2.40    1.70
   3   6  11   33.60    2.70
   3   7  11  147.29    3.60
   3  14  11   61.49    3.70
   3  18  10   15.00    3.30
   3  22   8    2.40    3.60
   3  25   6   -2.70    3.90
   4 -16 -21   59.19    5.20
   4 -16 -11  109.09    3.40
   4   8  13   29.40    3.60
   4   9  13   93.49    3.90
   4  10  13   12.00    3.50
   4  12  13   20.80    3.60
   4  17  12    2.60    4.10
   4  20  11    1.60    4.00
   4  22  10   18.70    4.30
   5 -18 -18    2.10    4.00
   5 -18 -17    0.50    4.10
   5 -18 -15    0.50    3.60
   5   2  13  301.17    4.70
   5   5  14  243.98    4.70
   5  15  14   51.19    4.40
   5  19  13    3.70    4.00
   6 -19 -11    4.60    3.00
   6  -5  11    7.50    2.70
   6   1  14   34.50    3.50
   6   4  15   23.60    3.70
   6  16  15    6.00    4.60
   7 -20 -10    3.50    2.90
   7 -19  -6    1.30    2.10
   7   1  15    7.50    4.10
   7   4  16    0.80    4.20
   7  16  16    2.90    5.20
   8 -21 -10    6.10    3.00
   8   1  16   11.50    4.00
   8   5  17   15.10    4.50
   9  -8  12   14.80    3.30
   9  -5  14   14.80    3.80
   9  -3  15   18.70    4.20
   9  -1  16    7.80    3.70
   9   2  17    1.40    4.20
   9   7  18   33.70    5.30
   9   8  18    4.90    5.50
  10  -9  12   17.80    3.30
  10  -6  14    8.10    4.10
  10   0  17   -3.90    4.30
  11 -14   8    9.00    2.70
  11 -13   9    0.10    2.80
  11 -12  10    9.20    3.30
  11 -11  11   -4.80    2.70
  -2   4 -17  273.57    3.70
  -2   4 -16   13.30    2.80
  -2   5 -19  128.39    3.90
  -2   6 -20  110.09    3.60
  -2   6  -9    5.60    1.70
  -2   7  -8  147.69    1.90
  -2   8 -21   19.20    3.10
  -2   9 -22   10.60    3.80
  -2  10 -22    1.10    3.50
  -2  11 -22   27.40    3.50
  -2  13 -21   60.29    3.40
  -2  15 -20   40.30    3.30
  -2  15  -9    6.00    1.20
  -2  17 -16    2.00    2.20
  -2  17 -15   21.50    2.10
  -2  17 -14    4.80    2.00
  -2  17 -13   94.59    2.00
  -1  -3 -17    5.60    3.40
  -1  -3 -16    7.70    2.90
  -1  -3 -15   -0.10    2.70
  -1  -3 -14   27.80    2.80
  -1  -3 -13   39.40    3.00
  -1  -2 -20  167.38    4.10
  -1  -1 -22  100.39    4.70
  -1   0 -24   84.89    5.20
  -1   1 -25   38.80    4.30
  -1   2 -26    4.30    4.80
  -1   3 -27    5.50    4.80
  -1   5 -28    4.30    4.80
   0  -7 -17   33.70    3.60
   0  -7 -16  122.39    3.50
   0  -7 -14  213.98    3.40
   0  -7 -13  174.18    3.20
   0  -6 -21   30.40    4.20
   0  -5 -24   87.49    4.70
   0  -3 -27   -4.50    4.90
   0  -2 -28    8.50    4.90
   0  -1 -29    2.70    5.10
   0   6   3 2368.76    4.00
   0  14   3   28.30    2.10
   0  25  -6    0.60    1.50
   1 -10 -18   20.50    3.70
   1 -10 -17    9.80    3.40
   1 -10 -14  480.25    4.60
   1 -10 -13  157.78    3.40
   1 -10 -12 1030.50    5.60
   1  -9 -23   93.79    5.70
   1  -8 -25   65.59    5.10
   1  -7 -27   -1.90    5.10
   1  -6  -2  206.48    1.20
   1  -1   3 2855.91    3.30
   1  15   6   15.70    2.60
   1  18   5  228.28    3.10
   2 -12 -22    3.40    4.90
   2 -12 -21   36.90    4.20
   2 -11 -25   28.50    5.20
   2   1   7  126.69    2.00
   2   8   9  170.48    2.90
   2   9   9   24.60    2.90
   2  12   9  144.99    3.30
   2  17   8   31.20    3.00
   2  21   6   33.60    3.30
   2  24   4    4.40    3.10
   2  25   3    3.60    3.40
   2  26   2    9.40    3.30
   2  27   1    0.30    3.00
   3 -14 -23    6.90    4.80
   3 -14 -22    0.80    4.10
   3 -13 -26    2.40    5.00
   3  -3   7  151.78    2.20
   3   8  11    5.50    2.80
   3   9  11   14.00    3.30
   3  11  11  170.58    4.10
   3  13  11  391.96    4.80
   3  17  10  132.09    4.40
   3  20   9    1.90    3.20
   3  26   5    3.70    3.60
   4 -16 -22   -0.70    4.40
   4 -16 -10   22.10    3.00
   4  -8   5   44.60    1.40
   4  -3   9  171.18    2.80
   4   1  11  157.38    3.00
   4   4  12  755.12    5.40
   4  16  12   23.80    4.30
   5 -18 -19    0.30    3.80
   5 -18 -13   -3.30    3.30
   5  -9   6    1.90    1.40
   5  -4  10  100.29    2.90
   5   7  14   37.90    3.90
   5  13  14    2.70    4.10
   5  14  14    7.30    4.10
   5  18  13    1.00    4.00
   5  21  12    5.50    4.30
   6  -3  12   54.69    3.40
   6  15  15   -4.00    4.50
   6  19  14   -2.10    4.30
   7  -8  10    9.60    2.40
   7  -5  12    0.30    3.10
   7  15  16    1.90    5.00
   8  -8  11    2.20    2.90
   8  -5  13   11.90    3.30
   8  -1  15   18.00    4.20
   8   6  17   53.09    5.00
   8  13  17    7.20    5.50
   9 -15   5    6.30    1.80
   9   3  17   24.40    5.10
   9   9  18    2.10    5.30
  10 -15   6    1.80    2.20
  10 -10  11    7.50    3.50
  10  -4  15   -1.30    4.30
  10   1  17    7.50    5.10
  11  -5  15    3.50    3.80
  -2   3 -17    5.00    3.40
  -2   3 -15   16.50    2.60
  -2   3 -14    9.90    2.40
  -2   4 -19  165.98    4.20
  -2   4 -18   31.70    3.20
  -2   4 -11   13.30    1.80
  -2   5 -20   35.20    3.40
  -2   6 -21   10.80    3.20
  -2   8 -22    3.60    3.30
  -2   9  -7   47.00    1.40
  -2  10  -7   93.19    1.30
  -2  11  -7   89.89    1.20
  -2  12 -22    0.70    3.30
  -2  14 -21   17.90    3.20
  -2  14  -8  254.07    1.50
  -2  16 -19    3.10    2.80
  -2  16 -10    0.20    1.40
  -2  17 -18   12.90    3.10
  -2  17 -17   -0.90    2.60
  -2  17 -12    2.80    1.60
  -1  -3 -19    5.00    4.10
  -1  -3 -18    7.70    3.40
  -1  -3 -12  278.87    3.00
  -1  -2 -21  143.59    4.40
  -1  -1 -23  122.39    4.70
  -1  -1  -7  417.66    2.50
  -1   0 -25   -1.80    4.90
  -1   1 -26   24.90    5.00
  -1   4 -28    0.40    5.10
   0  -7 -19  129.09    4.20
   0  -7 -12  482.15    3.80
   0  -6 -23   26.20    4.90
   0  -6 -22   17.80    4.10
   0  -6  -8   60.79    2.30
   0  -5 -25    4.70    4.90
   0  -5  -6   85.69    1.70
   0  -4 -26   15.60    4.90
   0  -3 -28    2.00    5.80
   0  -2 -29   12.30    5.50
   0  20   0  103.19    2.30
   0  21  -1    3.70    2.00
   0  23  -3   -0.60    1.80
   1 -10 -19   17.60    4.00
   1 -10 -11   46.40    3.10
   1  -8 -26   -1.20    4.90
   1  -7 -28    3.90    5.60
   1  14   6   47.50    2.70
   1  21   3   41.60    2.80
   1  26  -2    0.10    2.40
   2 -12 -23   35.50    4.90
   2 -12  -9   67.59    2.60
   2 -11 -26   -0.90    5.60
   2 -11  -6   66.89    2.10
   2   4   8  410.06    3.00
   2  16   8    7.00    3.20
   2  19   7   35.20    2.80
   3 -15 -18    2.70    4.00
   3 -15 -17    7.50    3.70
   3 -15 -16    7.50    3.50
   3 -15 -15   20.10    3.70
   3 -15 -14   40.50    3.60
   3 -14 -24    3.40    5.10
   3  16  10   88.69    4.40
   3  19   9   24.50    3.70
   3  23   7    2.80    3.70
   4 -16 -23   57.49    5.00
   4 -15  -6   24.80    1.90
   4  -1  10    8.10    2.20
   4   5  12   58.39    3.30
   4  15  12    3.00    4.20
   4  19  11    1.50    3.40
   4  21  10    5.80    4.10
   4  23   9   -0.80    3.70
   5 -18 -21    3.50    4.20
   5 -18 -12   12.00    3.20
   5  -2  11  179.98    3.80
   5   0  12  637.84    5.10
   5   3  13  232.08    4.20
   5   9  14   21.90    3.90
   5  10  14   34.00    4.10
   5  11  14   61.69    4.30
   5  12  14   17.80    4.10
   5  20  12    5.70    4.50
   5  22  11   -5.50    4.80
   6 -19 -10    5.60    2.50
   6 -18  -6    8.40    2.00
   6  -6  10   17.30    2.50
   6   8  15    8.40    4.50
   6  12  15   31.70    4.90
   7 -20  -9   -0.10    2.80
   7 -18  -3   10.00    1.30
   7 -12   6   36.50    1.90
   7  -3  13    9.40    3.10
   7  -1  14   87.39    3.80
   7   2  15    3.50    3.70
   7   8  16    4.20    4.70
   7  12  16   34.30    5.30
   7  14  16    5.80    4.80
   8 -21  -9   17.90    2.80
   8  -3  14   71.79    3.50
   8   8  17   20.40    5.00
   8  10  17   -1.60    4.90
   8  11  17   62.09    5.60
   8  12  17    5.20    5.10
   9 -17   2   46.20    1.30
   9  -9  11    5.60    3.00
   9   0  16    8.00    3.90
   9   4  17   20.40    4.60
  10 -14   7   -2.40    2.50
  10  -7  13   15.60    3.70
  10   2  17    4.50    5.00
  11  -8  13    5.20    3.30
  -2   3 -18   37.90    3.20
  -2   3 -12  229.28    2.70
  -2   4 -20   14.90    3.30
  -2   5 -21   37.30    3.40
  -2   5  -9   11.10    1.70
  -2   6 -22   31.00    3.90
  -2   8 -23    2.00    4.20
  -2   9 -23    6.20    3.50
  -2  10 -23    5.50    3.30
  -2  11 -23    2.30    3.70
  -2  12 -23    4.60    3.90
  -2  12  -7   54.09    1.10
  -2  14 -22    3.20    3.50
  -2  15 -21   12.70    3.30
  -2  16 -20   45.20    3.40
  -2  17 -19   14.00    3.00
  -1  -3 -20   48.70    3.80
  -1  -3 -11   33.90    2.10
  -1  -2 -22   76.69    4.40
  -1  -1 -24   36.10    4.40
  -1   2 -27    0.70    4.40
  -1   3 -28    0.60    4.40
  -1  17  -3   62.19    1.30
   0  -7 -21   48.60    4.70
   0  -7 -11  304.67    3.10
   0  -4 -27    0.20    5.10
   0  13   3  259.87    2.50
   0  22  -2   18.10    2.00
   1 -10 -21   10.70    4.40
   1  -8 -27   69.29    6.00
   1   3   5   83.69    1.60
   1  19   4   32.50    2.90
   1  22   2   23.20    2.50
   2 -13 -19    3.40    4.30
   2 -13 -18    3.80    3.50
   2 -13 -17    0.40    3.30
   2 -13 -16   50.29    3.40
   2 -13 -15   22.60    3.20
   2 -13 -14   43.50    3.20
   2 -13 -13  142.19    4.00
   2 -12 -24    6.90    4.90
   2  15   8   44.90    3.40
   2  22   5    4.80    3.30
   3 -15 -20   22.20    4.40
   3 -15 -19   -2.30    3.60
   3 -14 -25    6.90    5.20
   3 -14  -8   37.50    2.20
   3   4  10  683.93    4.20
   3  21   8    5.10    3.10
   3  24   6   20.90    4.00
   4 -17 -19    5.70    4.50
   4 -17 -18   -5.20    4.20
   4 -17 -17    3.60    4.00
   4 -17 -16    2.30    3.90
   4 -17 -15   30.10    3.80
   4 -16  -9   78.09    2.90
   4   6  12   31.60    3.30
   4  14  12  285.17    5.30
   4  18  11   28.60    4.40
   4  24   8    6.30    4.40
   5 -18 -11    5.80    2.90
   5 -17  -7   14.10    2.20
   5   4  13  454.65    5.40
   5  16  13    8.60    4.70
   6   0  13   -1.60    3.80
   6   9  15    7.10    4.00
   6  17  14    4.60    4.40
   6  20  13   -1.50    4.90
   7 -10   8    6.50    2.00
   7   3  15    9.10    4.60
   7   9  16    5.90    4.60
   7  11  16   -2.10    4.70
   7  17  15   -1.50    5.40
   8  -6  12   21.30    3.40
   8   0  15    4.40    3.50
   8   3  16    6.50    4.10
   9 -14   6   -0.90    2.00
   9  -4  14    1.50    4.00
   9  -2  15    9.50    3.70
   9   1  16   12.20    4.80
   9   5  17    1.40    4.60
  10 -17   3   -0.40    1.60
  10 -13   8    9.10    2.80
  10 -12   9    1.70    2.70
  10  -5  14   20.90    4.30
  10  -3  15    3.70    4.50
  10  -1  16    0.20    4.10
  10   3  17    6.20    5.20
  11  -9  12    9.00    3.60
  11  -6  14    8.20    4.30
  11  -4  15   10.30    4.20
  -2   2 -17   13.70    3.50
  -2   2 -16   99.79    3.20
  -2   2 -15   14.60    2.70
  -2   2 -14    2.80    2.50
  -2   3 -20   35.30    3.80
  -2   3 -19   24.10    3.40
  -2   4 -21   10.40    3.30
  -2   5 -22    7.50    3.40
  -2   6 -23    4.40    4.10
  -2   7 -23    9.80    3.60
  -2   8 -24    3.10    4.30
  -2   8  -7  303.17    1.90
  -2   9 -24   15.90    4.50
  -2  10 -24    4.80    4.20
  -2  11 -24   22.20    4.20
  -2  13 -23   29.30    3.60
  -2  14 -23   16.00    3.90
  -2  15 -22   74.59    3.80
  -2  16 -21   -0.60    3.50
  -2  17 -11   85.49    1.60
  -2  18 -17   47.60    2.80
  -2  18 -16   -0.80    2.30
  -2  18 -15   26.50    2.20
  -2  18 -14    0.20    1.90
  -1  -4 -17   61.59    3.40
  -1  -4 -16    3.80    3.00
  -1  -4 -15   43.00    2.80
  -1  -4 -14   36.20    3.20
  -1  -3 -21   23.80    4.00
  -1  -3 -10  532.45    3.30
  -1  -2 -23   53.69    4.50
  -1  -2  -8  316.67    2.50
  -1  -1 -25   28.80    4.50
  -1   0 -26   10.50    4.60
  -1   1 -27    3.50    4.40
  -1   2 -28    1.30    5.20
   0  -7 -22   43.70    4.30
   0  -7 -10  527.25    3.50
   0  -6 -24    8.50    4.40
   0  -5 -26    9.20    4.80
   0  -4 -28    3.30    5.50
   0  -4  -4  673.73    2.30
   0  -3 -29    1.70    5.30
   0  12   3  350.46    2.70
   1 -10 -23    7.10    5.00
   1 -10 -22   12.60    4.30
   1 -10 -10  934.11    4.50
   1  -9 -25   31.60    5.00
   1  -9  -7  178.08    2.30
   1  23   1    0.10    2.40
   1  24   0    3.90    2.60
   1  27  -4    7.10    2.30
   2 -13 -21   -0.30    4.40
   2 -13 -20   14.70    4.00
   2 -13 -12   62.29    3.40
   2 -12 -25   21.00    5.10
   2 -11 -27   30.00    5.50
   2   5   8  563.44    3.40
   2  18   7   18.80    2.80
   2  20   6   -0.70    3.10
   2  23   4   23.90    3.30
   2  27   0    1.60    3.20
   3 -15 -22   50.89    5.10
   3 -15 -21    7.10    4.00
   3 -15 -12   41.30    3.20
   3 -13  -5   92.99    2.00
   3 -12  -3   24.70    1.30
   3  -4   6  480.05    2.50
   3   5  10  185.48    3.10
   3  15  10  384.16    5.00
   3  18   9    7.30    3.60
   3  22   7   14.40    3.60
   3  25   5    2.00    3.60
   3  26   4    1.70    3.40
   4 -17 -21    8.20    5.00
   4 -17 -20    2.60    4.60
   4 -17 -14   20.50    3.60
   4 -17 -13   42.60    3.50
   4  -4   8 1179.98    4.40
   4   8  12  212.68    4.50
   4  12  12  365.76    5.70
   4  13  12   11.90    3.70
   4  17  11    2.20    4.10
   4  20  10   40.80    3.70
   4  22   9   -2.00    4.30
   4  25   7    6.50    4.10
   5 -16  -4   20.00    1.70
   5  -5   9  280.47    3.10
   5   5  13   14.80    3.90
   5  15  13   33.80    4.40
   5  19  12    2.00    3.90
   5  21  11   11.50    4.50
   5  23  10    8.00    4.80
   6 -20 -17    1.40    3.90
   6 -20 -16    0.20    3.70
   6 -20 -15   -0.30    3.40
   6 -19  -9    9.20    2.60
   6  -7   9   14.70    2.20
   6  -4  11    0.20    2.80
   6  -2  12    8.40    3.50
   6  16  14    1.20    4.50
   7 -21 -14   -1.50    3.30
   7 -15   2    6.90    0.90
   7  -6  11   11.00    2.50
   7   0  14  144.09    4.10
   7   4  15   29.20    4.60
   7  16  15   18.60    5.00
   8 -10   9   27.70    2.40
   8  -4  13    2.00    3.30
   8  -2  14    1.70    3.80
   8   4  16   11.70    4.10
   8   5  16    4.10    4.50
   8  15  16    9.00    5.30
   9 -13   7    0.40    2.40
   9 -12   8    6.50    2.60
   9 -11   9    5.00    2.60
   9  -7  12   21.00    3.50
   9   2  16    1.40    4.70
   9   6  17    2.40    4.70
   9   7  17   12.30    5.10
  10  -8  12   -2.90    3.40
  10   0  16    7.60    4.90
  10   4  17    5.60    5.00
  11 -10  11    1.30    3.60
  -2   3 -21   28.10    4.10
  -2   4 -22   45.10    3.70
  -2   5 -23   16.70    4.10
  -2   6 -24    1.90    4.00
  -2   7 -24   -1.70    3.70
  -2   7  -7  888.71    2.80
  -2   9 -25    2.90    4.30
  -2  13 -24   -1.70    4.10
  -2  15 -23    9.50    3.80
  -2  16 -22   16.70    3.60
  -2  17 -20   30.80    3.00
  -2  18 -18    1.80    2.80
  -2  18 -13    2.70    1.70
  -1  -4 -20   80.69    4.70
  -1  -4 -19  211.48    4.30
  -1  -4 -18    4.30    3.40
  -1  -4 -13  239.28    3.30
  -1  -3 -22   34.50    4.30
  -1  -2 -24   37.70    4.50
  -1  -1 -26   20.00    5.10
  -1   0 -27    2.50    5.20
  -1   0  -5    1.60    1.20
  -1   1 -28    6.00    5.10
  -1  15  -2   44.20    1.10
   0  -8 -19  292.07    4.80
   0  -8 -18   33.60    3.70
   0  -8 -17  428.96    4.90
   0  -8 -15  594.94    4.80
   0  -8 -14   15.30    3.00
   0  -7 -23    8.00    4.30
   0  -6 -25   12.40    4.80
   0  -5 -27    2.00    5.10
   0   8   3 1753.22    3.80
   0  11   3  892.81    3.40
   0  26  -9    0.60    1.30
   1 -11 -19  282.37    5.20
   1 -11 -18   22.80    3.70
   1 -11 -17  268.87    4.60
   1 -11 -16    6.30    3.40
   1 -11 -15  299.37    4.20
   1 -11 -14   68.69    3.30
   1 -10 -24   42.70    5.20
   1  -9 -26    4.50    5.10
   1  -8 -28    3.90    5.40
   1  -7  -3  144.39    1.50
   1   8   6   57.29    2.10
   1   9   6  313.47    2.80
   1  10   6 1372.16    4.70
   1  16   5  130.99    2.50
   1  20   3    7.90    2.80
   2 -13 -22    3.50    4.30
   2 -12 -26    5.20    5.10
   2   2   7  721.13    3.30
   2   6   8  208.78    3.00
   2  14   8  255.07    3.70
   2  17   7   67.89    3.50
   2  24   3    6.30    3.00
   2  25   2    3.90    3.20
   2  26   1   -0.50    3.10
   3 -15 -23    3.90    5.00
   3   2   9   40.40    2.30
   3  13  10   10.40    3.70
   3  14  10   33.80    3.40
   3  20   8    7.10    3.10
   4 -17 -22    3.60    5.00
   4 -17 -12   28.70    3.30
   4 -16  -8   33.70    2.50
   4   0  10   12.80    2.30
   4   3  11   54.09    2.80
   4   9  12   16.50    3.40
   4  10  12  105.79    3.90
   4  11  12   12.50    3.50
   5 -18 -10   27.20    2.80
   5  -3  10    2.30    2.70
   5  -1  11    7.80    3.00
   5  14  13    7.80    4.40
   5  18  12    0.60    4.00
   6 -20 -14    2.40    3.50
   6 -13   3   72.29    1.20
   6   1  13  157.28    4.30
   6   5  14  212.98    5.00
   6  15  14    1.80    4.40
   6  19  13    1.60    4.30
   6  21  12   -2.00    4.80
   7 -21 -13    1.40    3.20
   7  -4  12    8.20    2.90
   7  -2  13   14.40    3.10
   7   5  15    9.80    4.10
   7  15  15   -1.10    5.10
   8   1  15   14.00    3.90
   8   6  16   -0.70    4.60
   8  13  16   20.10    5.70
   8  14  16    7.50    5.10
   9  -5  13    8.80    3.90
   9  -3  14    1.10    4.10
   9  -1  15   21.30    3.60
   9   9  17   29.20    5.40
   9  10  17   21.00    5.50
  10  -2  15    5.60    4.40
  11  -7  13   14.00    4.20
  11  -3  15    3.50    4.70
  -2   1 -18    0.30    3.60
  -2   1 -16   10.00    2.90
  -2   1 -14  161.28    3.50
  -2   2 -21    9.40    4.20
  -2   2 -20    8.20    3.60
  -2   3 -22   67.79    4.40
  -2   3 -10  155.68    2.30
  -2   4 -23   16.50    3.80
  -2   5 -24    7.00    4.20
  -2   5  -8  557.54    2.70
  -2   7 -25   14.30    4.70
  -2   8 -25    5.40    4.50
  -2  11 -25   -2.60    4.10
  -2  12 -25    1.60    4.30
  -2  13 -25    3.90    4.50
  -2  13  -7    0.40    0.80
  -2  14 -24    1.30    4.00
  -2  17 -21   10.00    3.50
  -2  18 -19   34.80    3.20
  -1  -4 -21  146.49    4.40
  -1  -3 -23   16.90    4.40
  -1  -3  -9   38.00    2.00
  -1  -2 -25   25.30    4.60
  -1  -1  -6  396.26    2.20
  -1   2 -29   -3.80    4.70
  -1  18  -4   77.09    1.30
  -1  20  -6  180.38    1.40
   0  -8 -21  115.59    5.50
   0  -8 -20   66.49    4.30
   0  -7 -24   29.90    4.70
   0  -7  -9  112.59    2.30
   0  -6 -26   -1.20    4.90
   0  -5 -28    4.10    5.80
   0  -5  -5  150.88    1.90
   0  -4 -29   21.90    5.50
   0   4   2  273.77    1.40
   1 -11 -21   99.69    4.60
   1 -11 -20   39.90    4.40
   1 -11 -13  297.77    3.90
   1  -9 -27   11.70    5.40
   1  15   5   43.50    2.50
   1  18   4   87.39    2.80
   1  26  -3   -1.70    2.40
   2 -13 -24    1.60    5.00
   2 -13 -23    3.10    4.40
   2 -11  -5  129.39    2.00
   2   0   6  121.79    1.70
   2  12   8   29.40    3.10
   2  19   6   49.60    3.30
   2  21   5    3.30    2.80
   3 -15 -24   21.70    4.90
   3 -14  -7   34.50    2.00
   3   7  10  573.84    4.30
   3   8  10   18.80    3.20
   3  11  10  250.07    4.40
   3  12  10   22.50    3.20
   3  17   9   76.09    3.50
   3  23   6    1.30    3.40
   4 -15  -5   25.80    1.70
   4  16  11  315.27    5.40
   4  19  10   12.60    3.60
   4  21   9    4.80    4.10
   4  23   8   -1.30    3.60
   5 -19 -19   -1.30    4.20
   5 -19 -18    3.80    3.60
   5 -19 -17    0.30    3.50
   5 -19 -16   -3.70    3.60
   5 -19 -15   11.50    3.40
   5  -6   8  368.96    3.20
   5   2  12  162.08    3.70
   5   8  13    5.70    4.00
   5  10  13   59.69    4.50
   5  11  13   11.00    4.10
   5  12  13   16.20    4.00
   5  17  12   39.30    5.10
   5  20  11   -1.20    3.80
   5  22  10    5.70    4.70
   6 -20 -13   -0.40    3.30
   6   6  14   15.80    3.70
   6  14  14   44.70    4.80
   6  18  13    1.70    4.10
   7 -21 -12   -2.20    3.20
   7 -19  -5   21.50    1.80
   7   6  15    3.40    4.20
   7   7  15   -3.30    4.50
   7  12  15   17.80    5.50
   7  13  15   12.10    4.80
   7  14  15   15.00    4.90
   8 -20  -5    2.40    1.60
   8 -16   2    2.30    1.10
   8  -7  11   13.60    3.10
   8  -1  14   26.30    4.00
   8   2  15    4.70    3.80
   8   8  16   23.80    4.80
   8   9  16  100.89    5.80
   8  11  16    0.50    5.00
   8  12  16   33.20    5.20
   9  -8  11   68.79    3.60
   9   0  15    1.00    4.30
   9   4  16    0.90    5.10
  10  -9  11   31.10    3.50
  10  -6  13    0.60    3.40
  10  -4  14    6.10    4.40
  10   1  16   -1.90    4.20
  10   6  17    4.50    5.10
  11 -15   6   -0.30    2.80
  11 -11  10   -0.90    2.60
  11  -5  14   23.50    4.00
  -2   1 -20  132.39    4.50
  -2   1 -19   69.19    3.50
  -2   1 -13  378.16    3.30
  -2   2 -22   18.50    4.20
  -2   2 -11  272.97    2.70
  -2   3 -23   13.30    3.80
  -2   4 -24    0.70    4.20
  -2   5 -25    6.40    4.40
  -2   6 -25    5.30    3.90
  -2   8 -26    5.60    4.60
  -2   9 -26   28.00    4.60
  -2  10 -26    1.10    4.40
  -2  11 -26   -3.30    4.30
  -2  16  -9  119.19    1.30
  -2  17 -22   14.60    3.50
  -2  18 -20    0.90    3.10
  -2  18 -12   13.40    1.50
  -1  -5 -17   41.30    3.40
  -1  -4 -22   11.40    4.40
  -1  -4 -11  462.75    3.40
  -1  -3 -24   34.10    4.60
  -1  -2 -26    5.70    4.70
  -1  -2  -7 2998.30    5.50
  -1  -1 -27    0.20    4.70
  -1   0 -28    3.10    4.70
  -1   1 -29   10.20    4.90
  -1  19  -5    7.50    1.10
   0  -8 -22   64.89    4.60
   0  -8 -11   70.99    3.00
   0  -7 -25    0.80    5.00
   0  -6 -27    3.80    5.10
   0  17   1    2.90    1.90
   0  25  -7    0.20    1.50
   1 -11 -22   59.79    4.50
   1 -11 -12   17.90    2.80
   1 -10 -26   88.09    6.10
   1  -9 -28    0.50    5.50
   1   4   5   22.80    1.40
   1  21   2    3.30    2.50
   2 -14 -19   12.80    4.30
   2 -14 -18    0.50    4.10
   2 -14 -17    3.40    3.40
   2 -14 -16   10.40    3.80
   2 -14 -15   14.60    3.50
   2 -13 -25    8.90    5.20
   2 -13 -10   -0.70    2.50
   2 -12  -7   17.50    2.10
   2   3   7  153.48    2.50
   2   8   8  208.98    2.90
   2   9   8  406.66    3.50
   2  11   8    2.40    2.50
   2  16   7   73.99    3.40
   2  22   4    2.60    3.00
   3 -16 -20    1.40    4.30
   3 -16 -19    3.60    4.10
   3 -16 -18    6.60    3.50
   3 -16 -17   -3.50    3.30
   3 -16 -16    6.10    3.40
   3 -16 -15   28.80    3.50
   3 -15 -10   49.10    2.70
   3   0   8   62.49    2.10
   3   3   9  435.36    3.40
   3   9  10   80.39    3.00
   3  10  10   24.60    3.10
   3  16   9   19.70    3.30
   3  19   8    2.60    3.00
   3  21   7   11.00    3.10
   3  24   5    2.20    3.40
   4 -17 -11   32.30    3.00
   4  -5   7  266.07    2.50
   4   1  10   12.80    2.80
   4  15  11    0.80    3.60
   4  18  10  101.29    4.80
   4  24   7    8.10    4.20
   5 -19 -14   -1.30    3.10
   5 -18  -9   -0.40    2.30
   5 -17  -6    4.60    1.90
   5   3  12   17.10    3.70
   6 -20 -12    6.80    3.10
   6 -19  -8    0.40    2.20
   6  -5  10   51.89    2.30
   6  -3  11    7.90    3.00
   6  -1  12   23.40    3.20
   6   2  13  156.38    4.10
   6   7  14   -0.50    3.80
   6   9  14   23.80    4.10
   6  11  14   32.60    4.40
   6  12  14    7.60    4.20
   6  17  13    4.10    4.20
   6  20  12   -3.20    4.20
   7  -5  11   75.19    3.30
   7  -1  13   74.59    3.60
   7   2  14    3.90    3.70
   7   9  15    2.00    4.40
   7  10  15   57.39    4.80
   7  17  14    5.60    4.60
   8  -5  12   67.09    3.60
   8  -3  13   11.50    3.50
   8   3  15   -3.10    4.70
   8  16  15   15.10    6.00
   9 -20  -3    3.30    1.00
  10  -1  15    0.10    4.70
  10   2  16    6.30    4.30
  11 -14   7    0.20    3.00
  11 -13   8   -0.70    3.00
  11  -8  12    0.90    4.10
  11  -2  15    1.30    4.90
  -2   0 -18   98.89    3.60
  -2   0 -17    4.30    3.00
  -2   0 -16  147.59    3.40
  -2   0 -15    3.70    2.70
  -2   1 -21   54.99    3.70
  -2   1 -12  185.18    2.80
  -2   2 -23   62.99    4.70
  -2   2 -10  163.58    2.60
  -2   3 -24    2.30    3.90
  -2   3  -9  464.95    2.70
  -2   4 -25   29.20    4.30
  -2   4  -8  424.16    2.60
  -2   6 -26    7.60    4.90
  -2   6  -7    7.10    1.50
  -2   7 -26    8.00    4.20
  -2  17 -10   -0.30    1.10
  -2  18 -21    6.10    3.10
  -2  19 -18    2.00    2.70
  -2  19 -17    2.40    2.40
  -2  19 -16    1.80    2.10
  -2  19 -15    4.40    2.00
  -1  -5 -20   13.70    3.90
  -1  -5 -19   19.10    3.70
  -1  -5 -14   35.30    2.70
  -1  -5 -13   15.20    3.10
  -1  -4 -23   33.20    4.30
  -1  -4 -10  354.46    3.00
  -1  -3 -25    1.70    4.60
  -1  -2 -27    2.40    5.10
  -1  -1 -28    1.60    4.80
  -1   0 -29   -5.10    4.90
  -1  10  -1    1.40    0.90
   0  -9 -19   14.40    4.30
   0  -9 -16   29.40    3.50
   0  -9 -15  313.77    4.70
   0  -8 -23    5.70    4.40
   0  -7 -26   86.89    5.50
   0  -7  -8 1033.30    4.10
   0  -6 -28    0.30    4.70
   0  14   2   36.40    1.90
   0  20  -1    7.40    1.80
   0  23  -4   27.70    1.90
   1 -11 -24   48.90    5.50
   1 -11 -11   25.00    2.60
   1 -10 -27    7.80    5.70
   1 -10  -8  878.71    4.00
   1  14   5  153.58    2.80
   1  17   4   54.49    2.50
   1  22   1   15.60    2.40
   1  23   0    1.30    2.50
   1  24  -1    2.70    2.50
   1  25  -2   -1.20    2.30
   2 -14 -21    4.70    4.00
   2 -14 -20    9.90    3.90
   2 -14 -14   58.59    3.70
   2 -13 -26    6.50    5.20
   2  18   6    0.10    3.00
   2  20   5   13.10    3.20
   2  23   3    6.50    3.30
   3 -16 -22    1.10    4.70
   3 -16 -21    1.00    4.20
   3 -16 -14    7.10    3.30
   3  15   9   63.69    4.00
   3  22   6    5.80    3.50
   3  25   4    0.70    3.40
   3  26   3    1.30    3.40
   4 -18 -20   16.20    4.50
   4 -18 -19   -0.10    3.90
   4 -18 -18    4.60    4.00
   4 -18 -17    2.00    3.90
   4 -16  -7   62.49    2.30
   4   5  11    9.90    2.90
   4  14  11  245.58    4.80
   4  20   9    5.20    3.90
   4  22   8   33.40    4.10
   4  25   6    6.40    4.10
   5 -19 -13   13.30    3.10
   5   0  11    1.50    2.70
   5  15  12  235.78    6.10
   5  19  11   18.50    3.90
   5  21  10   -2.80    4.60
   5  23   9   12.10    4.20
   6 -18  -5    6.20    1.60
   6  -9   7    2.70    1.70
   6   3  13   37.10    4.00
   6  16  13   30.40    4.50
   6  19  12    0.90    4.40
   7 -21 -11    1.40    3.00
   7   3  14   24.60    3.80
   7  16  14    3.70    4.60
   7  19  13   -6.10    4.80
   8   0  14    6.10    3.60
   8   4  15   10.70    4.10
   8  15  15    5.30    5.10
   9  -9  10    4.80    3.00
   9  -6  12    4.60    3.60
   9  -2  14    7.20    3.70
   9   1  15   21.40    4.10
   9   6  16   43.10    5.30
   9   7  16   38.50    6.00
   9   8  16   14.70    6.00
   9  11  16    1.20    5.60
   9  12  16   17.50    5.60
  10 -16   4   10.20    1.90
  10  -7  12    8.60    3.50
  10  -3  14    1.90    4.40
  10   3  16   10.80    4.50
  11  -6  13   -0.50    4.00
  11  -4  14   -2.50    4.50
  -2   0 -20    8.70    3.50
  -2   0 -19   -1.00    3.30
  -2   0 -14   11.20    2.50
  -2   0 -13    9.90    2.60
  -2   1 -22   27.50    4.10
  -2   1 -11  490.95    3.30
  -2   2 -24   11.60    4.80
  -2   3 -25   20.40    4.90
  -2   4 -26    3.50    4.70
  -2   5 -26   35.00    4.40
  -2   6 -27   12.80    5.10
  -2   7 -27   47.40    4.50
  -2   8 -27    3.40    4.20
  -2  19 -19    2.50    2.50
  -2  19 -14    6.50    1.70
  -1  -5 -22   16.20    4.20
  -1  -5 -21    9.00    4.10
  -1  -5 -12   96.19    2.70
  -1  -4 -24   14.00    4.50
  -1  -3 -26   -1.90    4.80
  -1  -3  -8  114.29    2.10
  -1  -2 -28    3.40    5.70
  -1  -1 -29   13.00    5.40
   0  -9 -21   64.09    4.50
   0  -9 -20    5.40    4.10
   0  -9 -14   20.50    3.10
   0  -8 -25    1.40    5.30
   0  -8 -24   33.90    4.90
   0  -8 -10   75.49    2.50
   0  -6  -6  480.55    2.60
   0  21  -2    4.70    1.80
   0  22  -3    3.90    1.80
   1 -12 -21    0.60    4.50
   1 -12 -19    6.90    4.10
   1 -12 -18    8.50    3.60
   1 -12 -17   71.99    3.90
   1 -12 -16   13.00    3.40
   1 -12 -15  144.79    3.80
   1 -11 -25    5.70    5.00
   1 -11 -10   49.30    2.90
   1  -8  -4   94.09    1.70
   1   5   5   36.00    1.60
   1  13   5    0.70    2.30
   2 -14 -23    7.60    4.20
   2 -14 -22   20.30    4.30
   2 -14 -13   31.40    2.90
   2 -13  -9   68.19    2.50
   2  15   7   24.20    2.70
   2  24   2    1.80    2.80
   2  25   1    0.40    3.10
   2  26   0   11.40    3.20
   2  27  -1    0.40    2.70
   3 -16 -23    1.70    4.50
   3 -16 -13  104.09    3.70
   3 -15  -9   10.30    2.30
   3 -11  -1    4.80    0.90
   3   4   9  711.23    4.10
   3  14   9   87.99    4.00
   3  18   8    3.70    3.10
   3  20   7   -2.80    3.40
   4 -18 -21   -1.20    4.20
   4 -18 -16    0.60    3.10
   4  -1   9  208.18    2.80
   4   6  11  746.33    5.20
   4   7  11    5.30    2.70
   4  11  11   14.90    3.80
   4  12  11   30.20    3.50
   4  17  10   -0.90    3.50
   4  23   7    8.00    4.20
   5  -2  10   14.40    2.40
   5   4  12   13.70    3.30
   5  14  12   15.00    4.70
   5  18  11    0.90    3.90
   5  24   8    1.90    4.40
   6 -20 -11   -0.80    2.80
   6 -12   4    2.70    1.20
   6 -10   6    3.10    1.70
   6   0  12  288.07    4.20
   6   4  13    6.70    4.00
   6  15  13   -2.50    4.10
   6  21  11   -3.30    4.20
   7 -20  -7    4.80    2.20
   7   0  13    3.50    3.40
   7   4  14    4.80    3.90
   8   5  15   13.40    4.10
   8  13  15    6.70    5.50
   9   2  15   11.10    4.20
   9  10  16   26.80    5.40
  10  -5  13   -2.80    3.70
  10   0  15   -3.20    4.10
  10   4  16    0.10    4.70
  10   5  16   37.40    5.40
  11  -9  11    5.40    3.40
  11  -1  15   10.30    5.20
  -2  -1 -19   80.99    3.90
  -2  -1 -18    0.50    3.30
  -2  -1 -17    4.20    3.00
  -2  -1 -16   11.00    3.00
  -2  -1 -15  145.79    3.50
  -2   0 -22   17.10    4.10
  -2   0 -21    4.50    3.90
  -2   0 -12   57.99    2.60
  -2   1 -24   26.80    4.60
  -2   1 -23   12.90    3.90
  -2   2 -25   13.30    4.90
  -2   3 -26   16.70    4.50
  -2   5 -27    2.40    4.50
  -2   5  -7   21.50    1.50
  -2   9  -6  824.42    2.10
  -2  10  -6   26.80    1.00
  -2  19 -20   -0.30    2.80
  -1  -6 -20   22.00    4.30
  -1  -6 -19   46.90    4.00
  -1  -6 -18   49.90    3.70
  -1  -6 -16    9.90    3.20
  -1  -6 -15    4.90    3.30
  -1  -5 -23   29.60    4.40
  -1  -4 -25    3.50    4.60
  -1  -4  -9  297.07    2.90
  -1  -3 -27    0.90    5.20
  -1  14  -2    5.60    1.10
   0  -9 -23   61.69    5.10
   0  -9 -22    8.30    4.40
   0  -9 -13  504.75    4.40
   0  -8 -26   10.10    5.50
   0  -7 -28   36.10    5.10
   0  16   1    2.30    1.80
   0  18   0   11.00    1.80
   1 -12 -23    6.40    5.30
   1 -12 -22   12.80    4.30
   1 -12 -14    4.10    3.00
   1 -12 -13  358.76    4.60
   1 -11 -26   16.60    5.30
   1   2   4   12.40    1.20
   1  16   4    6.20    2.20
   1  20   2   87.19    3.10
   2 -14 -24   20.30    4.80
   2   1   6   80.59    1.80
   2   4   7  604.04    3.20
   2  14   7   20.40    2.60
   2  17   6   71.89    3.30
   2  21   4   21.70    3.10
   3 -16 -12   12.90    3.10
   3 -14  -6    8.60    1.90
   3 -13  -4    3.20    1.40
   3   1   8  194.38    2.40
   3  13   9  570.64    5.50
   3  17   8  184.08    4.40
   3  23   5    3.90    3.30
   4 -18 -14   13.10    3.50
   4   9  11   30.40    3.20
   4  10  11   97.99    3.60
   4  16  10   20.10    3.50
   4  19   9    5.20    3.50
   4  21   8    7.70    4.00
   5   1  11    8.00    2.80
   5   5  12  356.26    4.60
   5   6  12   74.29    3.90
   5  13  12    6.40    4.00
   5  17  11   43.40    4.60
   5  20  10    7.80    3.80
   5  22   9   10.10    4.20
   6  -2  11  305.37    4.30
   6  13  13    2.30    4.60
   6  14  13    4.60    4.10
   6  18  12    5.40    4.10
   7 -21 -10    0.80    2.80
   7  -9   8   35.90    2.00
   7  -6  10    5.10    2.70
   7  -2  12    1.00    3.50
   7   5  14   -1.40    4.00
   7  13  14    1.00    4.60
   7  14  14    6.30    4.50
   7  18  13   17.20    4.70
   8 -21  -7   23.40    2.20
   8  -6  11   -1.60    2.80
   8  -4  12   49.50    3.60
   8   7  15   51.29    4.80
   8   8  15   20.80    4.50
   8  12  15    0.80    5.10
   9 -21  -5    0.70    1.50
   9 -16   3   14.90    1.50
   9  -7  11    3.20    3.40
   9  -1  14   -1.20    3.70
   9   3  15   18.50    4.40
  10 -15   5    0.10    2.10
  10 -12   8    3.00    2.80
  10  -8  11   10.10    3.30
  10   1  15    1.00    4.60
  10   6  16    2.90    4.80
  10   7  16    3.10    5.50
  10   8  16   -2.10    5.60
  11  -7  12    1.60    3.80
  11  -3  14   11.60    4.20
  11   0  15   -6.90    5.20
  -2  -1 -21   37.90    4.00
  -2  -1 -20  129.09    4.10
  -2  -1 -14  155.98    3.10
  -2   0 -23   13.10    4.40
  -2   1 -25    2.20    4.60
  -2   1 -10  886.21    3.90
  -2   2 -26   31.10    4.70
  -2   2  -9  534.85    3.00
  -2   3 -27    6.90    4.70
  -2   4 -27    8.20    4.50
  -2   5 -28   19.20    4.90
  -2  18 -11    0.40    1.10
  -2  19 -13    7.00    1.60
  -1  -6 -22   23.50    4.60
  -1  -6 -21   27.70    4.10
  -1  -6 -14   16.00    2.80
  -1  -5 -25   20.30    5.00
  -1  -5 -24    3.30    4.50
  -1  -4 -26   -2.90    4.80
  -1  -3 -28    8.40    5.00
  -1  -2 -29   -4.50    5.10
  -1  -2  -6  252.87    2.00
  -1  -1  -5   16.70    1.20
  -1  16  -3  162.68    1.40
   0 -10 -18  400.46    5.40
   0  -9 -24   68.49    5.10
   0  -9 -12   13.80    2.70
   0  -8 -27    3.80    5.70
   0  -8  -9  360.06    3.10
   0   2   1 3561.64    2.80
   0  13   2   13.10    1.80
   1 -12 -24   60.89    5.20
   1 -11 -27    0.30    5.30
   1 -10  -7   21.50    1.90
   1   6   5   72.19    1.70
   1  11   5  125.89    2.50
   1  18   3  151.38    2.80
   1  26  -4   -0.80    2.30
   2 -15 -20   -2.50    4.30
   2 -15 -19    5.50    3.90
   2 -15 -18    0.20    3.90
   2 -15 -17   -2.20    3.80
   2 -14 -25   -2.30    4.70
   2 -12  -6   48.50    2.00
   2  -1   5    6.20    1.20
   2  19   5   73.79    3.30
   3 -17 -19   14.90    4.30
   3 -17 -18   -0.50    4.20
   3 -15  -8   52.99    2.50
   3  -3   6   21.80    1.70
   3   6   9  453.65    3.80
   3  12   9    2.20    2.90
   3  19   7   10.20    3.30
   3  21   6    3.20    3.50
   3  24   4   30.00    3.70
   4 -18 -13    5.80    3.30
   4 -17  -9    1.80    2.60
   4   3  10   11.10    2.50
   4  24   6   11.20    3.60
   5 -20 -18    1.70    4.20
   5 -20 -17    7.30    4.20
   5 -19 -11   23.40    2.90
   5   7  12  266.87    4.70
   5   8  12   92.49    3.80
   5   9  12   19.40    3.80
   5  11  12  115.89    4.20
   5  12  12    3.90    3.80
   6 -21 -15    4.20    3.30
   6   1  12   21.00    3.20
   6   6  13   20.80    3.80
   6   7  13  111.29    4.60
   6  12  13   70.59    4.70
   6  17  12   -2.00    4.10
   6  20  11   -5.00    4.10
   6  22  10    3.10    4.40
   7  -4  11   19.70    2.80
   7   1  13   75.39    4.00
   7   6  14   28.40    4.10
   7   7  14    3.80    4.20
   7   8  14   18.40    4.40
   7   9  14    3.00    4.70
   7  10  14  124.29    5.10
   7  17  13   -1.30    4.50
   7  20  12    9.30    4.80
   8 -10   8  135.59    3.20
   8  -1  13  101.39    4.40
   8   2  14    7.30    3.80
   8  16  14    0.00    5.00
   9 -11   8   -0.10    2.70
   9  -5  12    7.40    3.70
   9  -3  13    9.80    3.40
   9   0  14   94.69    4.80
   9   4  15    8.40    4.40
  10 -14   6    4.10    2.30
  10 -13   7   -1.00    2.70
  10  -6  12   19.50    3.70
  10  -4  13    0.30    4.20
  11 -10  10    1.10    3.20
  11  -5  13    3.50    3.80
  -2  -2 -19   10.00    3.50
  -2  -2 -18   20.00    3.40
  -2  -2 -17   11.40    3.10
  -2  -1 -23   10.00    4.60
  -2  -1 -22   31.70    4.30
  -2   0 -24   40.70    4.40
  -2   0 -11    1.40    2.20
  -2   1 -26    9.40    4.60
  -2   2 -27    6.00    4.90
  -2   4 -28    2.70    4.60
  -2  20 -19    0.10    2.70
  -2  20 -18   19.00    2.50
  -2  20 -17    1.60    2.10
  -1  -6 -23   24.20    4.30
  -1  -6 -13   22.10    2.70
  -1  -5 -26    9.60    5.10
  -1  -5 -10  386.36    3.30
  -1  -4 -27    0.10    5.10
  -1  -3 -29    0.60    5.30
  -1  -3  -7   15.90    1.70
   0 -10 -22   77.79    5.30
   0 -10 -21    7.10    4.20
   0 -10 -20  174.38    5.00
   0 -10 -17  172.08    4.10
   0 -10 -16  654.93    5.50
   0 -10 -15  204.88    3.90
   0  -9 -25   43.30    5.20
   0  -9 -11 1468.25    5.50
   0  -8 -28    7.40    5.80
   0  12   2   23.20    1.90
   0  24  -6    1.20    1.60
   1 -13 -20   26.40    4.70
   1 -13 -18   73.39    4.30
   1 -12 -12    2.70    2.70
   1 -11  -9  181.78    2.70
   1  -9  -5  833.82    3.40
   1   0   3    1.20    0.80
   1   7   5   29.70    1.80
   1   8   5 1389.26    4.50
   1   9   5  140.89    2.80
   1  10   5  330.67    3.10
   1  15   4   28.10    2.30
   1  21   1   18.10    2.40
   2 -15 -23   -1.60    5.00
   2 -15 -22    1.30    4.20
   2 -15 -21    1.00    4.00
   2 -15 -16    4.00    3.20
   2 -15 -15    2.60    3.50
   2 -13  -8    1.80    1.80
   2 -11  -4  235.88    2.10
   2   6   7    9.10    2.40
   2  12   7   63.19    2.60
   2  16   6   13.50    3.00
   2  22   3   17.60    3.10
   3 -17 -23   10.20    5.40
   3 -17 -22   12.50    5.20
   3 -17 -21   21.50    4.30
   3 -17 -20    5.00    3.90
   3 -17 -17    5.10    3.40
   3 -17 -16   -6.90    3.80
   3 -16 -11  102.59    3.00
   3   7   9   32.60    2.60
   3   8   9  122.69    3.00
   3  10   9   53.39    2.90
   3  11   9  214.18    3.80
   3  16   8   58.29    3.30
   3  25   3    6.30    3.40
   3  26   2   -0.10    3.40
   4 -18 -12   42.90    3.60
   4 -16  -6   37.10    2.10
   4   0   9    1.60    2.20
   4  14  10  352.16    5.90
   4  18   9   26.50    3.50
   4  20   8   31.80    4.10
   4  22   7    1.30    4.00
   4  25   5    7.70    4.00
   5 -20 -16    5.50    3.30
   5 -20 -15   -0.30    3.40
   5 -17  -5   15.40    1.80
   5  -5   8  579.24    3.70
   5  -1  10   63.59    2.60
   5  16  11   18.10    4.00
   5  19  10   -0.10    3.60
   5  21   9   13.60    3.90
   5  23   8    0.40    3.80
   6 -21 -14   10.90    3.30
   6  -7   8   45.80    2.00
   6   2  12    4.00    3.90
   6   8  13    8.90    3.90
   6   9  13   15.70    4.00
   6  10  13   44.40    4.20
   6  16  12    5.00    4.10
   6  19  11   -5.20    4.30
   7 -14   3    1.30    1.20
   7   2  13   14.20    3.50
   7  16  13    7.80    4.70
   7  19  12    3.70    5.10
   8   3  14   73.79    4.40
   8  15  14   13.40    5.20
   9   5  15    7.90    4.60
   9   6  15    0.00    4.70
   9  11  15   39.20    5.80
   9  12  15    6.90    5.20
   9  13  15   26.30    5.60
  10  -9  10   -0.20    3.00
  10  -1  14    4.40    4.40
  11 -11   9   -1.70    2.60
  11  -2  14    5.20    4.80
  11   1  15    8.50    4.60
  -2  -2 -22   19.70    4.80
  -2  -2 -21    9.10    3.90
  -2  -2 -20   11.60    3.60
  -2  -2 -15   11.40    2.90
  -2  -2 -14    0.90    3.10
  -2  -1 -24   26.70    4.30
  -2  -1 -12  199.38    2.90
  -2   0 -26    4.80    4.80
  -2   0 -25    6.30    4.30
  -2   1 -27    4.60    4.80
  -2   2 -28    2.80    4.80
  -2   3 -28   23.00    4.70
  -2  14  -7   19.50    0.80
  -2  20 -16   19.80    2.00
  -2  20 -15    0.60    1.80
  -1  -7 -21   13.50    3.90
  -1  -7 -20   36.90    4.20
  -1  -7 -19  101.89    4.20
  -1  -7 -17  128.39    3.90
  -1  -7 -16  257.67    4.00
  -1  -6 -25    4.60    5.00
  -1  -6 -24   -1.00    4.70
  -1  -5 -27    7.30    5.50
  -1  -4 -28    3.40    5.20
  -1  -4  -8   19.40    1.80
  -1   0  -4  628.94    2.00
   0  -9 -26   73.79    5.80
   0  -5  -4   44.70    1.30
   0  19  -1   16.90    2.00
   1 -13 -22   18.90    4.50
   1 -13 -21    4.40    4.10
   1 -13 -17   80.99    3.90
   1 -13 -16   72.49    3.70
   1 -13 -15  159.68    4.50
   1 -12 -26   53.79    5.50
   1  22   0    1.70    2.40
   1  25  -3    5.90    2.60
   2 -15 -24   15.00    4.60
   2 -15 -14   20.90    3.50
   2 -14 -10    0.10    2.50
   2   2   6  137.79    2.00
   2   7   7  916.41    4.20
   2   8   7  402.46    3.60
   2  11   7  118.59    2.70
   2  18   5   24.20    3.00
   2  20   4    3.20    3.10
   2  23   2    7.50    2.90
   2  27  -2   -0.80    2.90
   3 -17 -15    0.40    3.10
   3  15   8  204.98    4.40
   3  18   7   39.30    3.60
   3  20   6    5.50    3.40
   3  22   5   31.50    3.60
   4 -19 -20    1.30    4.40
   4 -19 -19    1.70    4.30
   4 -19 -18    2.50    4.10
   4 -19 -17    2.30    4.00
   4 -15  -4  169.28    1.90
   4  -7   5 1387.66    3.80
   4  -4   7  349.96    2.80
   4  -2   8  335.07    3.20
   4   4  10  932.11    5.40
   4  17   9    6.30    3.90
   4  23   6   -3.40    4.00
   5 -19 -10    1.50    2.50
   5 -18  -7   -0.20    2.20
   5   3  11  519.85    4.90
   5  15  11   36.30    4.50
   5  18  10    8.60    4.40
   5  24   7    1.00    4.30
   6 -21 -13   -4.20    3.20
   6  -1  11   42.80    3.00
   6  15  12    4.30    4.00
   6  21  10   -2.50    4.20
   7 -21  -9    0.60    2.30
   7  -7   9    3.70    2.50
   7  -1  12   81.79    3.80
   7   3  13   10.90    4.10
   7  15  13   13.90    4.70
   8 -15   3    7.20    1.40
   8 -11   7   52.99    2.50
   8  -5  11    5.30    3.10
   8  -3  12   88.89    3.60
   8   0  13    3.40    4.00
   8   4  14   31.40    4.50
   8  14  14   22.80    5.30
   9 -15   4   13.30    2.00
   9 -14   5   14.10    2.20
   9 -13   6   13.20    2.30
   9  -2  13   51.09    3.80
   9   1  14    2.30    4.00
   9   7  15    2.50    4.70
   9   9  15   14.30    5.10
  10 -18   1   15.60    1.50
  10  -3  13   -1.10    4.30
  10   4  15   -0.50    4.40
  11 -12   8   13.30    3.40
  11  -8  11    0.00    3.60
  11  -6  12   -2.30    4.00
  11  -4  13    2.60    4.40
  11   2  15    1.00    4.50
  -3   7 -20    4.20    3.40
  -3   7 -19  336.47    4.40
  -3   7 -18   21.00    3.40
  -3   7 -17  589.94    4.70
  -3   7 -16   47.20    3.10
  -3   8 -20   13.70    3.60
  -3   8 -19  202.98    3.50
  -3   8 -17  105.69    2.90
  -3   8 -16   43.20    2.90
  -3   9 -20   42.80    3.70
  -3   9 -19    8.10    3.30
  -3   9 -18  224.08    3.40
  -3   9 -17   42.20    3.00
  -3   9 -16  372.76    3.70
  -3  10 -20   32.30    3.50
  -3  10 -19   16.70    3.30
  -3  10 -18   15.00    3.00
  -3  10 -17   11.60    2.80
  -3  10 -16   70.59    2.70
  -3  11 -19   13.50    3.20
  -3  11 -18    4.80    2.90
  -3  11 -17   11.20    2.80
  -2  -3 -20   40.80    4.30
  -2  -3 -19   22.40    3.60
  -2  -2 -23   64.99    4.40
  -2  -2 -13   93.09    3.10
  -2  -1 -25    4.40    4.40
  -2   0 -27    6.70    5.30
  -2   0 -10  251.87    2.70
  -2   1 -28   -2.00    5.00
  -2   1  -9  106.89    2.10
  -2   2  -8  196.38    2.10
  -2   6  -6  261.77    1.70
  -2  19 -12   13.30    1.40
  -1  -7 -23    5.00    4.30
  -1  -7 -22    4.40    4.20
  -1  -7 -15  141.39    3.50
  -1  -6 -26   22.30    4.70
  -1  -5 -28    8.80    5.70
   0 -10 -25   17.70    5.50
   0 -10 -24   22.80    4.90
   0 -10 -13   58.59    3.00
   0  -9 -27   22.10    5.00
   0  -9 -10   23.30    2.40
   0  -8  -8  296.37    2.90
   0  -6  -5  174.78    1.90
   0  -3  -2   87.99    0.90
   0   6   2  150.78    1.40
   0  15   1    0.80    1.60
   1 -13 -24   14.30    4.70
   1 -13 -23    8.50    4.40
   1 -13 -14   22.40    3.70
   1   3   4  983.10    2.90
   1  14   4   52.09    2.30
   1  17   3   81.89    2.50
   1  19   2   95.99    2.80
   1  23  -1    1.40    2.40
   1  24  -2   -0.40    2.40
   2 -15 -13    3.30    3.20
   2  15   6   13.50    2.90
   2  24   1   10.40    2.90
   2  25   0    1.70    3.20
   2  26  -1    3.40    2.80
   3 -17 -14   24.60    3.10
   3 -16 -10   48.20    2.90
   3   3   8   19.50    2.10
   3  23   4    1.50    3.50
   4 -19 -16   -0.20    3.70
   4 -18 -11   10.00    3.00
   4 -17  -8    6.20    2.40
   4   5  10   21.10    2.70
   4  12  10  610.64    5.90
   4  19   8   -0.10    3.60
   4  21   7    2.20    3.90
   5  -9   5  116.29    1.70
   5   0  10  273.17    3.90
   5   4  11   48.70    3.60
   5  14  11    7.50    4.00
   5  20   9    3.10    3.50
   5  22   8   -0.50    3.80
   6 -20  -9    3.10    2.70
   6  -3  10   20.30    2.90
   6   3  12   57.49    3.70
   6  18  11    4.70    3.90
   7 -22 -12    0.10    3.00
   7 -19  -4    4.30    1.40
   7 -13   4   30.70    1.50
   7 -12   5   10.60    1.80
   7  -5  10   16.40    2.90
   7  -3  11    9.40    3.00
   7   0  12   71.69    4.20
   7   4  13    6.30    3.60
   7  18  12    0.40    4.40
   7  20  11    0.30    4.90
   8   6  14    2.70    4.10
   8  10  14    9.20    4.90
   8  11  14   -1.20    4.80
   8  17  13    1.10    4.90
   9  -6  11   53.99    3.80
   9  -4  12    1.50    3.20
  10  -7  11    2.50    3.40
  10  -5  12    2.80    3.80
  10   0  14   -1.90    3.90
  10   5  15   10.60    4.70
  10   6  15    5.60    4.80
  10   7  15   45.90    5.70
  11 -13   7    4.10    3.00
  11  -1  14    4.40    4.40
  11   3  15    0.60    4.80
  11   4  15   11.10    5.40
  -3   5 -19   81.19    4.20
  -3   5 -18  424.86    4.80
  -3   5 -17  107.99    4.00
  -3   6 -21  185.18    4.40
  -3   6 -20    6.40    3.10
  -3   6 -19  123.89    3.50
  -3   6 -18    8.40    2.90
  -3   6 -17  161.88    3.40
  -3   6 -16   40.00    3.10
  -3   7 -22    2.70    3.90
  -3   7 -21   50.49    3.30
  -3   7 -15  668.03    4.40
  -3   8 -22   31.10    4.00
  -3   8 -21   36.70    3.40
  -3   8 -15   21.10    2.60
  -3   9 -22   34.10    4.10
  -3   9 -21    7.50    3.20
  -3   9 -15   74.89    2.70
  -3  10 -22   24.40    3.70
  -3  10 -21   15.10    3.40
  -3  10 -15   38.10    2.40
  -3  11 -21    8.30    3.60
  -3  11 -20    3.80    3.30
  -3  11 -16    9.30    2.70
  -3  11 -15   -0.90    2.60
  -3  12 -20  122.29    3.50
  -3  12 -19   -3.10    3.10
  -3  12 -18   76.49    3.10
  -2  -3 -22   71.79    4.40
  -2  -3 -21   27.10    4.10
  -2  -3 -16   51.29    3.20
  -2  -3 -15   16.90    3.00
  -2  -2 -25   11.80    5.00
  -2  -2 -24   12.00    4.30
  -2  -1 -26   -2.80    4.70
  -2  -1 -11  466.35    3.40
  -2   0 -28    0.30    5.40
  -2   3  -7  154.68    1.90
  -2  12  -6   21.10    0.80
  -2  20 -14   15.90    1.70
  -1  -7 -25   -5.10    5.60
  -1  -7 -24   -0.40    4.70
  -1  -7 -13   33.50    3.20
  -1  -6 -27    3.30    5.10
  -1  -6 -11  129.79    2.70
  -1  -5  -9  562.64    3.30
   0 -11 -22   10.20    4.80
   0 -11 -21   27.20    4.30
   0 -11 -19    2.30    4.10
   0 -11 -17   35.10    3.80
   0 -10 -12   57.99    2.80
   0   7   2  664.33    2.30
   0  23  -5   -0.30    1.70
   0  25  -8    1.60    1.40
   1 -13 -26    0.00    5.40
   1 -13 -13  102.29    3.90
   2 -16 -21    9.60    4.60
   2 -16 -20   11.00    4.10
   2 -16 -19    7.80    3.80
   2 -16 -18    6.40    4.20
   2 -15 -12   85.39    3.50
   2 -13  -7    4.70    2.00
   2  21   3   31.40    3.20
   3 -17 -13    2.30    2.90
   3 -14  -5    8.00    1.70
   3 -12  -2  184.98    1.50
   3   0   7    0.70    1.70
   3  14   8    3.60    2.90
   3  17   7   30.50    3.60
   3  21   5    2.60    3.30
   3  24   3    2.00    3.20
   4 -19 -15    1.30    3.40
   4   7  10   31.20    2.80
   4   8  10   70.29    3.20
   4   9  10   37.20    3.20
   4  10  10  229.08    4.20
   4  16   9  364.76    5.50
   4  24   5   -0.20    4.00
   5 -20 -13    0.00    3.00
   5   5  11  166.78    4.00
   5  13  11  331.27    5.60
   5  17  10   98.19    4.70
   5  23   7   19.30    4.40
   6 -21 -12    3.00    3.00
   6  -8   7    1.50    1.50
   6   0  11    0.10    3.10
   6   4  12  179.08    4.20
   6  13  12   -2.00    4.20
   6  17  11    7.70    4.00
   6  20  10   -1.00    4.00
   6  22   9    1.30    4.30
   7 -20  -6   18.30    2.00
   7   6  13   -0.30    4.30
   7  11  13    1.40    4.70
   7  17  12    5.10    4.50
   8 -14   4   20.70    1.70
   8 -13   5    9.40    1.90
   8   8  14    1.40    4.40
   9  -9   9    3.80    2.90
   9  -1  13    7.60    3.60
   9   3  14    3.10    4.20
  10  -2  13    1.70    4.20
  10   1  14   -1.30    4.10
  10   8  15   24.40    5.20
  10   9  15    3.30    5.20
  11 -15   5    5.30    2.60
  11 -14   6    4.60    2.90
  11  -9  10   -0.10    3.40
  11  -3  13    5.20    4.50
  11   0  14    2.80    5.00
  -3   4 -20  254.37    4.70
  -3   4 -19   51.59    3.80
  -3   4 -18   73.69    3.80
  -3   4 -17  103.49    4.00
  -3   5 -22    0.70    4.00
  -3   5 -21   16.10    3.40
  -3   5 -15   40.80    3.20
  -3   6 -23   62.69    4.50
  -3   6 -22    2.40    3.40
  -3   6 -15   78.99    2.60
  -3   7 -23    1.80    4.20
  -3   7 -14   81.69    2.70
  -3   8 -23   12.00    3.70
  -3   8 -14   98.49    2.50
  -3   9 -23   16.30    4.10
  -3   9 -14  110.69    2.50
  -3  10 -23   14.40    3.90
  -3  10 -14   12.70    2.20
  -3  11 -23    1.70    3.70
  -3  11 -22   -0.10    3.40
  -3  12 -22  117.99    3.80
  -3  12 -21    2.50    3.20
  -3  12 -16    5.50    2.40
  -3  12 -15    1.60    2.60
  -3  13 -20   10.50    3.00
  -3  13 -19    6.20    2.90
  -3  13 -18   11.70    2.80
  -3  13 -17    4.10    2.70
  -2  -4 -20   15.30    4.40
  -2  -4 -19  166.48    4.40
  -2  -4 -18   31.60    4.00
  -2  -3 -24    4.50    5.20
  -2  -3 -23   13.20    4.40
  -2  -3 -14   11.00    2.80
  -2  -2 -26   26.90    5.70
  -2  -2 -12   14.90    2.30
  -2  -1 -27    5.10    4.70
  -2   5  -6  566.54    2.20
  -1  -8 -22   37.10    4.40
  -1  -8 -21    9.70    4.30
  -1  -8 -20  125.59    4.70
  -1  -8 -18   23.30    3.80
  -1  -8 -16    9.80    4.00
  -1  -7 -26    2.50    5.40
  -1  -6 -28   16.50    5.60
  -1  13  -2   85.59    1.10
   0 -11 -24   16.40    5.60
   0 -11 -23   57.19    5.00
   0 -11 -15   38.60    3.40
   0 -10 -27    2.30    5.50
   0  -9  -9 1558.64    5.40
   0  -7  -6 1084.99    3.70
   0  21  -3   77.99    2.10
   0  22  -4    7.40    1.70
   1 -14 -22    1.00    4.50
   1 -14 -20    6.90    3.90
   1 -14 -19   16.90    3.90
   1 -14 -18   -0.20    4.20
   1 -14 -17   20.80    4.10
   1  13   4  175.98    2.80
   1  20   1    8.80    2.50
   1  26  -5   -1.30    2.40
   2 -16 -23    8.20    4.40
   2 -16 -22   -1.40    4.20
   2 -16 -17   21.30    3.50
   2 -16 -16    3.00    3.70
   2 -14  -9    9.80    2.40
   2   0   5    0.10    1.60
   2   3   6  657.13    3.10
   2  14   6   64.59    2.60
   2  17   5   22.90    2.50
   2  19   4   22.70    3.00
   3 -18 -22    2.90    5.20
   3 -18 -21    5.90    4.30
   3 -18 -20    4.00    4.10
   3 -18 -19    5.40    4.00
   3 -18 -18   -1.70    4.40
   3 -18 -17    3.20    4.10
   3 -17 -12    2.60    3.30
   3   4   8   50.09    2.30
   3  13   8   14.10    3.00
   3  19   6    2.70    3.20
   3  25   2    5.70    3.60
   3  26   1    5.10    3.20
   4 -19 -14    2.60    3.30
   4 -18 -10   13.40    2.80
   4  15   9   -0.30    3.40
   4  18   8   71.09    4.40
   4  22   6   15.80    4.30
   4  25   4   11.40    4.00
   5 -20 -12    6.50    3.20
   5 -19  -9    1.70    2.30
   5 -10   4    1.80    1.10
   5  -2   9   20.40    2.60
   5   1  10   62.49    3.20
   5   8  11   40.20    4.20
   5   9  11   18.60    3.80
   5  10  11    7.20    3.50
   5  11  11  113.89    4.20
   5  16  10    5.40    4.00
   5  19   9   22.90    3.90
   5  21   8    3.20    4.20
   6 -19  -6    5.90    1.90
   6 -18  -4    7.20    1.50
   6   5  12   91.69    4.00
   6   6  12   14.40    3.50
   6   7  12    3.90    3.80
   6  10  12    4.50    4.30
   6  11  12    7.10    3.90
   6  16  11   44.50    5.20
   6  19  10    2.30    4.20
   6  23   8    3.40    5.10
   7 -22 -11    3.30    3.10
   7  -2  11   30.00    3.70
   7   7  13   11.40    4.00
   7   9  13   37.20    4.50
   7  10  13   30.40    4.50
   7  16  12   -2.60    4.60
   7  19  11    0.90    4.40
   8 -21  -6    7.40    1.90
   8 -20  -4    2.40    1.30
   8  -6  10    4.20    3.10
   8  -4  11   14.70    3.40
   8   2  13   28.70    4.10
   8  15  13    3.80    5.10
   8  18  12    7.80    5.50
   9 -18   0    5.90    1.00
   9  -3  12   21.10    3.80
   9   0  13    0.50    4.00
   9   4  14   -0.20    4.10
   9   5  14   18.70    5.10
   9  13  14    5.10    5.10
  10  -8  10    0.80    3.10
  10  -4  12   14.80    4.30
  10   2  14   -2.70    4.10
  11  -7  11    3.20    3.70
  11  -5  12    3.80    4.20
  -3   3 -21   23.50    4.00
  -3   3 -20   24.80    4.00
  -3   3 -19   64.99    3.50
  -3   3 -18  268.67    4.60
  -3   4 -22   90.89    4.00
  -3   4 -21   22.50    3.40
  -3   4 -16   39.80    2.90
  -3   5 -23    3.10    3.80
  -3   6 -24    5.80    4.40
  -3   6 -14    5.40    2.20
  -3   7 -24   15.00    4.00
  -3   7 -13  443.76    3.30
  -3   8 -25    1.30    4.40
  -3   8 -24   23.70    3.90
  -3   8 -13    2.90    2.10
  -3   9 -25   16.80    4.50
  -3   9 -24   -1.30    3.70
  -3  10 -24   11.30    4.10
  -3  11 -24    5.90    3.90
  -3  11 -14    5.20    2.00
  -3  12 -23    5.00    3.80
  -3  13 -22    1.80    3.40
  -3  13 -21   -1.50    3.20
  -3  13 -16    7.60    2.40
  -3  14 -20  148.29    3.80
  -3  14 -19   69.49    3.30
  -3  14 -18   83.49    3.20
  -2  -4 -23   18.60    5.10
  -2  -4 -22   40.00    4.40
  -2  -4 -21    9.00    4.10
  -2  -4 -17  285.77    4.30
  -2  -4 -16   11.70    3.20
  -2  -3 -25   22.10    4.80
  -2  -3 -13   25.90    2.60
  -2  -2 -27    3.40    4.70
  -2  -1 -28    1.90    4.80
  -2  -1 -10  899.41    4.00
  -2   0  -9    6.40    1.80
  -2   1  -8  258.67    2.30
  -2  18 -10   24.80    1.00
  -2  21 -17   -1.90    2.10
  -1  -8 -23   20.50    4.60
  -1  -8 -15   28.50    3.30
  -1  -7 -27   -0.20    5.10
  -1  -7 -12   21.00    2.50
  -1  -6 -10   13.10    2.20
  -1  -3  -6  186.18    2.00
  -1  -2  -5   19.10    1.30
  -1  17  -4   44.70    1.10
   0 -11 -25   94.49    5.70
   0 -11 -14  227.38    3.90
   0 -10 -11   47.60    2.70
   1 -14 -24    3.40    5.40
   1 -14 -16    8.50    3.40
   1 -13 -12    2.50    2.70
   1  -8  -3  751.72    2.50
   1   4   4   47.50    1.40
   1  16   3  175.98    2.70
   2 -16 -15   12.20    3.50
   2 -15 -11    4.40    2.80
   2  13   6   43.00    2.50
   2  22   2    1.60    2.80
   3 -18 -16   -0.40    3.80
   3  -2   6  534.65    2.70
   3   5   8   31.70    2.30
   3  11   8  152.18    3.80
   3  12   8   19.30    2.90
   3  16   7   17.50    2.90
   3  22   4    6.20    3.40
   4 -19 -13   28.90    3.50
   4  -1   8   10.50    2.00
   4  14   9  478.15    5.90
   4  20   7    1.10    3.20
   5 -21 -17   -1.50    3.90
   5 -21 -16    2.60    3.70
   5  -4   8   12.30    2.00
   5  15  10  341.17    6.50
   5  24   6   15.90    4.40
   6 -21 -11    0.00    3.10
   6 -20  -8    1.40    2.50
   6  -2  10    5.70    2.70
   6  21   9    4.60    4.10
   7 -21  -8    8.40    2.40
   7  -4  10   14.10    3.00
   7  15  12   38.90    4.70
   7  21  10    0.30    4.40
   8  -1  12   39.40    3.70
   8   3  13   10.90    4.10
   8  14  13   13.30    5.00
   9  -7  10    0.10    3.30
   9  -5  11   16.40    3.70
   9   6  14   16.00    4.70
   9   7  14   44.30    4.80
   9   8  14    1.30    4.80
   9   9  14   27.90    5.00
   9  10  14   63.29    5.70
   9  11  14    4.20    5.20
  10  -6  11    4.90    3.60
  10  -1  13   14.80    4.30
  10   3  14    0.60    4.20
  11 -10   9    9.40    3.40
  11  -2  13   -1.80    4.70
  11   2  14    8.90    4.70
  -3   2 -21   10.20    4.00
  -3   2 -20   14.00    4.10
  -3   2 -19    6.00    3.90
  -3   2 -18  117.79    3.90
  -3   3 -23    2.70    4.20
  -3   3 -22    9.40    3.50
  -3   3 -16  529.45    4.40
  -3   4 -24   49.50    4.60
  -3   4 -23   47.00    3.80
  -3   4 -14    5.10    2.90
  -3   5 -25    5.30    4.30
  -3   6 -25   65.69    4.30
  -3   7 -26   15.30    4.60
  -3   7 -25   34.80    4.10
  -3   8 -26   12.90    4.70
  -3   9 -26    0.60    4.40
  -3  10 -25    1.10    3.70
  -3  11 -25    1.90    4.10
  -3  12 -24   20.70    4.00
  -3  12 -14    3.80    2.10
  -3  13 -23    3.20    3.60
  -3  13 -15   29.10    2.40
  -3  14 -22   88.29    4.00
  -3  14 -21   78.59    3.80
  -3  14 -17   23.10    2.50
  -3  14 -16   41.70    2.60
  -2  -4 -24    1.90    4.60
  -2  -4 -15  193.78    3.60
  -2  -3 -26   16.70    4.90
  -2  -2 -28    5.10    5.00
  -2  -2 -11  275.17    3.00
  -2  16  -8    7.40    0.80
  -2  20 -13    1.30    1.40
  -2  21 -16    5.90    2.00
  -1  -9 -21   44.80    5.10
  -1  -9 -20   71.49    4.90
  -1  -9 -19   60.99    4.70
  -1  -8 -26   -2.20    5.40
  -1  -8 -25   31.50    5.10
  -1  -8 -14  111.89    3.40
  -1  -5  -8  624.84    3.30
   0 -12 -22    8.20    4.80
   0 -12 -21   89.19    4.60
   0 -12 -20   52.89    4.40
   0 -12 -19  148.79    4.90
   0 -12 -18  262.27    5.60
   0 -11 -27   70.59    6.10
   0 -11 -26   -1.10    5.00
   0  -8  -7 1154.78    4.10
   0  18  -1  145.79    2.20
   1 -14 -15   19.30    3.20
   1 -12  -9  167.38    2.70
   1  -6  -1   76.89    0.80
   1  21   0   14.10    2.30
   1  25  -4   -2.00    2.30
   2 -16 -14    5.00    3.50
   2  -9  -1   78.49    1.10
   2   4   6   48.20    2.00
   2  12   6   25.60    2.80
   2  16   5    7.30    2.70
   2  20   3   22.40    3.00
   2  23   1    6.60    2.80
   2  26  -2    7.60    3.10
   3 -18 -15    9.20    3.70
   3 -17 -11   18.90    3.10
   3   6   8  654.23    4.00
   3   7   8  383.06    3.60
   3   9   8  113.29    3.30
   3  10   8    8.40    2.50
   3  18   6    2.40    3.30
   3  20   5   -0.50    3.20
   4 -20 -19   -1.20    4.20
   4 -20 -18   -2.70    4.20
   4 -17  -7    4.00    2.20
   4 -16  -5   64.09    2.00
   4   3   9  171.58    3.10
   4  17   8   -1.10    3.20
   4  23   5   28.10    3.80
   5 -21 -15   11.70    3.80
   5 -20 -11    1.50    3.00
   5 -11   3    3.80    1.00
   5  14  10    3.20    4.30
   5  18   9    5.80    3.80
   5  20   8   17.00    4.10
   5  22   7   25.70    4.50
   6  -6   8   19.80    1.90
   6  -4   9    4.40    2.20
   6   2  11  292.47    4.80
   6  15  11    1.80    4.00
   6  18  10   14.50    4.00
   7  14  12    1.00    4.40
   7  18  11    2.50    4.40
   7  20  10    3.10    4.80
   8   5  13   11.70    4.60
   8  12  13   42.00    5.30
   8  17  12   18.60    4.80
   9   1  13    7.90    3.90
   9  15  13    9.00    5.40
  10 -17   2   10.30    1.70
  10 -12   7   -0.20    2.70
  10   0  13   -2.10    4.30
  10   4  14    2.00    4.50
  10   5  14   20.60    4.70
  10   6  14    7.80    5.30
  11  -8  10   -3.00    3.30
  11  -4  12    5.00    4.20
  11  -1  13   14.40    4.90
  11   3  14    7.50    5.20
  -3   1 -20    5.30    4.00
  -3   1 -19   78.19    4.20
  -3   2 -23    0.40    4.30
  -3   2 -22   28.70    3.70
  -3   2 -17    5.90    3.10
  -3   2 -16   42.00    3.70
  -3   3 -24   54.29    4.20
  -3   3 -15  423.16    4.10
  -3   4 -25   40.60    4.30
  -3   5 -26   87.39    5.30
  -3   5 -13    9.00    2.30
  -3   6 -26   32.40    4.50
  -3   7 -27   31.90    5.20
  -3   7 -12  259.77    2.90
  -3   8 -12    4.10    2.00
  -3   9 -12   25.30    2.00
  -3  13 -24   -2.00    3.80
  -3  13 -14   25.60    2.30
  -3  14 -23   47.00    3.80
  -3  15 -21   15.70    3.50
  -3  15 -20    3.70    3.30
  -3  15 -19   13.80    3.10
  -3  15 -18    1.00    2.70
  -2  -5 -23   14.30    4.70
  -2  -5 -22    5.30    4.30
  -2  -5 -21   40.40    4.30
  -2  -5 -20   34.60    4.10
  -2  -5 -19  121.49    4.10
  -2  -5 -18   20.40    3.70
  -2  -4 -26    3.80    5.20
  -2  -4 -25   32.60    4.70
  -2  -4 -14  130.49    3.10
  -2  -3 -28   29.30    5.90
  -2  -3 -27   13.50    5.20
  -2  -3 -12  227.98    3.10
  -2   4  -6   49.99    1.40
  -1  -9 -24    4.50    5.50
  -1  -9 -23   17.00    4.80
  -1  -9 -22   17.80    4.40
  -1  -9 -18  320.37    4.80
  -1  -9 -17   99.29    4.00
  -1  -8 -27   52.89    6.20
  -1  -8 -13   30.80    2.80
  -1  -7 -11   35.10    2.50
  -1  -6  -9  251.97    2.70
  -1  -1  -4   96.89    1.30
  -1  15  -3   12.80    1.00
   0 -12 -24    5.00    4.90
   0 -12 -23   34.70    4.90
   0 -10 -10   45.40    2.50
   0  16   0   24.80    1.50
   1 -14 -14   34.80    3.20
   1 -13 -11   70.89    2.80
   1  -9  -4  203.58    2.10
   1   1   3 2919.81    3.90
   1   5   4   56.99    1.50
   1  11   4  249.58    2.80
   1  15   3   16.20    2.20
   1  22  -1    0.30    2.30
   1  23  -2    4.30    2.20
   1  24  -3    1.00    2.50
   2 -17 -22    3.50    5.00
   2 -17 -21    3.00    4.90
   2 -17 -20   16.50    4.80
   2 -17 -19    8.20    4.50
   2 -16 -13   30.40    3.40
   2 -14  -8    2.20    2.20
   2 -10  -2  346.07    1.80
   2  -8   0   11.90    0.60
   2   5   6  594.34    3.20
   2  11   6    3.10    2.70
   2  18   4   16.80    2.80
   2  24   0    3.30    2.60
   2  25  -1   -1.50    2.80
   3 -18 -14   23.50    4.00
   3 -13  -3  134.19    1.80
   3  15   7   54.69    3.40
   3  23   3    1.60    3.20
   4 -20 -17   -0.40    4.00
   4 -20 -16    3.00    3.70
   4 -19 -12   -1.20    3.10
   4 -18  -9    4.60    2.60
   4  12   9   23.10    3.20
   4  16   8    3.10    4.00
   4  19   7   12.70    3.20
   4  21   6   24.50    3.50
   4  24   4   11.70    3.90
   5 -19  -8    3.10    2.40
   5 -18  -6    5.50    2.00
   5   3  10   -1.40    3.30
   5  17   9  100.69    5.00
   6 -22 -14    1.20    3.40
   6  -1  10   14.20    3.20
   6   3  11   10.80    3.60
   6  13  11   11.60    4.70
   6  14  11   26.60    4.40
   6  17  10    5.80    4.60
   6  20   9   -1.40    4.00
   6  22   8    6.60    4.20
   7 -18  -2    1.50    0.70
   7  -9   7   63.29    2.10
   7   3  12  251.07    4.70
   7   4  12    8.90    3.90
   7  13  12   21.30    4.60
   7  17  11    5.50    4.30
   8  -7   9   67.99    3.20
   8  -5  10  117.59    3.80
   8  -3  11   33.00    3.40
   8   0  12  186.68    4.60
   8   6  13   -0.20    4.10
   8   7  13    2.80    4.20
   8   8  13    5.80    4.30
   8   9  13   66.19    4.80
   8  10  13   19.10    4.70
   9 -11   7   50.59    3.00
   9   2  13   49.99    4.30
   9  14  13    4.20    5.20
  10 -13   6    9.40    2.50
  10  -3  12   22.10    3.70
  10   7  14    3.10    4.80
  10   9  14   16.70    5.30
  10  10  14   16.40    5.20
  11 -11   8   -0.50    2.50
  11  -6  11    2.40    4.10
  11   4  14    4.30    4.70
  -3   1 -23   74.39    4.70
  -3   1 -22   34.60    4.00
  -3   1 -21   -2.50    3.70
  -3   1 -18   27.60    3.40
  -3   2 -25    6.10    4.90
  -3   2 -24   18.00    4.20
  -3   2 -15  237.78    3.60
  -3   3 -26   56.79    5.20
  -3   3 -25   22.10    4.30
  -3   3 -14  301.87    3.50
  -3   4 -26    2.40    4.60
  -3   4 -13  131.59    2.80
  -3   5 -27   -0.50    5.30
  -3   6 -27   16.00    4.80
  -3   6 -12   19.10    2.30
  -3  10 -12   14.60    1.90
  -3  12 -13   15.90    2.00
  -3  14 -15    0.10    2.30
  -3  15 -23    8.80    3.70
  -3  15 -22    5.20    3.40
  -3  15 -17   22.20    2.70
  -2  -5 -25   -5.50    5.10
  -2  -5 -24   13.40    4.70
  -2  -5 -16    7.70    3.20
  -2  -5 -15   13.40    3.50
  -2  -4 -27    5.90    5.30
  -2  -2 -10  152.08    2.50
  -2   0  -8  239.88    2.30
  -2  19 -11    5.70    1.00
  -2  21 -15   -0.40    1.70
  -1  -9 -25    4.40    5.10
  -1  -9 -16  638.44    5.40
  -1  -9 -15  165.88    4.20
  -1  23 -10   -0.10    0.10
   0 -12 -26    7.50    5.30
   0 -12 -25   11.90    5.00
   0 -12 -15   75.89    3.50
   0 -11 -12  280.07    3.80
   0  -9  -8  309.17    2.90
   0  13   1   29.00    1.70
   1 -15 -22    3.10    4.10
   1 -15 -21   -1.90    4.20
   1 -15 -20    6.50    4.00
   1 -15 -19   -0.40    4.00
   1 -15 -18   24.00    4.40
   1 -14 -13   10.90    3.40
   1  17   2   12.30    2.10
   1  19   1   -0.50    2.30
   2 -17 -18   12.40    3.90
   2 -17 -17    0.90    4.10
   2 -15 -10   89.39    2.70
   2 -13  -6    5.10    1.80
   2   6   6  298.47    2.70
   2  10   6   34.70    2.30
   2  15   5   57.39    2.60
   2  21   2   21.00    2.90
   3 -19 -21    3.30    4.80
   3 -19 -20    5.00    4.50
   3 -19 -19    1.60    4.30
   3 -16  -8   14.00    2.10
   3 -15  -6   66.19    2.20
   3   2   7   49.60    2.40
   3  14   7  169.08    3.70
   3  17   6   50.29    3.60
   3  21   4    8.40    3.20
   3  24   2   16.00    3.20
   3  25   1    4.50    3.20
   4   0   8  133.49    2.60
   4  22   5    2.30    3.80
   4  25   3    2.50    3.80
   4  26   2    3.20    3.70
   5 -21 -14   -2.10    3.50
   5 -17  -4    0.90    1.50
   5   4  10  100.29    3.70
   5  19   8    7.90    4.00
   5  21   7    8.20    4.00
   5  23   6    0.00    3.70
   6 -22 -13    2.30    3.50
   6 -21 -10   -0.30    2.80
   6  12  11  140.79    4.90
   6  23   7    2.80    4.30
   7 -22 -10   -2.90    2.60
   7  -3  10  170.98    3.90
   7   0  11    2.80    3.80
   7   5  12    3.00    3.60
   7   6  12   17.20    4.30
   7  11  12   88.19    4.90
   7  16  11    0.30    4.40
   7  19  10   -2.00    4.30
   8 -10   7   10.30    2.50
   8  15  12   11.70    4.70
   8  18  11    2.70    4.90
   9  -6  10   11.70    3.70
   9  -1  12    6.00    4.10
   9   3  13   13.60    4.10
   9   4  13    7.20    4.50
  10 -16   3    2.50    2.00
  10 -15   4    8.20    2.40
  10 -14   5    0.80    2.50
  10  -7  10   29.30    3.60
  10  -5  11    3.10    3.20
  10   1  13   13.20    4.10
  11  -3  12   16.50    4.30
  11   0  13    4.60    4.30
  11   6  14    4.80    5.00
  11   7  14    5.80    5.10
  12  -8  10    6.50    4.00
  12  -6  11   24.10    4.40
  -3   0 -22    9.20    4.60
  -3   0 -21    2.30    3.80
  -3   0 -20   12.90    3.60
  -3   0 -19   -3.00    3.40
  -3   0 -18   46.40    3.40
  -3   1 -25  104.79    5.30
  -3   1 -24   14.40    4.30
  -3   2 -26   33.10    4.80
  -3   2 -14  101.69    3.00
  -3   3 -27   50.19    5.00
  -3   4 -27   35.90    4.80
  -3  11 -12  110.59    2.00
  -3  13 -13  162.88    2.70
  -3  14 -14    7.20    2.30
  -3  15 -16   28.00    2.40
  -3  16 -21  135.49    3.80
  -3  16 -20    4.80    3.00
  -3  16 -19  114.09    3.40
  -2  -6 -23    0.60    4.60
  -2  -6 -22   31.90    4.50
  -2  -6 -21   11.50    4.20
  -2  -6 -18  320.87    4.70
  -2  -5 -26   40.30    5.40
  -2  -4 -28    1.10    5.30
  -2  -3 -11  159.78    2.70
  -1 -10 -22   41.60    4.90
  -1 -10 -21    2.50    4.90
  -1 -10 -19   30.80    4.60
  -1  -9 -27   -0.60    5.70
  -1  -9 -26    7.40    5.20
  -1  -8 -12  164.28    3.20
  -1   3  -2 2047.70    1.90
  -1  18  -5  234.18    1.50
  -1  21  -8    0.90    0.90
   0 -13 -22   27.00    4.90
   0 -13 -21    3.50    4.40
   0 -13 -20    0.90    4.50
   0 -12 -14  414.96    4.60
   0  -7  -5  286.67    2.40
   0  19  -2   23.10    1.70
   1 -15 -17   16.70    3.60
   1 -15 -16  100.09    4.40
   1 -13 -10    3.40    2.30
   1 -12  -8   64.59    2.50
   1   7   4 1708.23    4.20
   1   8   4    2.10    1.70
   1   9   4   87.39    2.00
   1  14   3  163.08    2.60
   2 -17 -16   11.90    3.80
   2 -16 -12   13.50    3.20
   2 -11  -3  117.29    1.70
   2   7   6  143.89    2.30
   2   8   6   69.99    2.30
   2   9   6  968.00    4.30
   2  17   4  123.09    3.20
   2  19   3   80.69    3.10
   3 -19 -18    5.10    4.30
   3 -19 -17   -0.20    4.10
   3 -18 -13    1.60    3.30
   3 -17 -10    3.40    2.70
   3  13   7  264.37    4.40
   3  19   5    2.90    2.70
   3  26   0   -2.70    3.00
   4 -19 -11   29.80    3.00
   4  -9   3  273.87    1.60
   4   6   9 1083.59    5.90
   4   8   9  295.57    4.10
   4   9   9    2.20    3.00
   4  15   8   27.60    3.60
   4  18   7   38.80    3.30
   4  20   6    7.60    3.50
   5 -20 -10    0.30    2.70
   5   0   9    3.60    2.70
   5   5  10  381.46    4.40
   5  10  10   40.50    3.90
   5  11  10  167.98    4.40
   5  16   9   14.00    3.80
   5  24   5    0.60    4.20
   6  -3   9   -0.10    2.70
   6   0  10  225.88    4.20
   6   5  11    9.30    3.40
   6  11  11    1.70    3.60
   6  16  10    0.70    4.00
   6  19   9   17.90    4.20
   6  21   8    4.80    4.20
   7 -10   6   12.30    2.10
   7  -7   8   51.29    2.50
   7  -5   9  124.99    3.30
   7   7  12    2.10    3.80
   7   8  12    3.70    3.90
   7   9  12   10.80    4.10
   7  15  11   26.10    4.90
   7  21   9   -4.90    4.50
   8  -2  11  169.48    4.10
   8   2  12    8.60    4.30
   8  14  12   45.20    5.20
   9 -12   6   -1.30    2.30
   9   5  13    8.80    4.10
   9   6  13   16.90    4.80
   9   7  13    0.00    5.20
   9   9  13    0.60    5.10
   9  10  13   12.20    5.00
   9  11  13   33.40    5.20
   9  16  12    0.20    5.30
  10   2  13    2.20    4.10
  11 -12   7    4.90    3.00
  11  -9   9    1.80    3.50
  11  -5  11    4.60    4.20
  11   1  13   13.20    4.30
  12  -3  12    3.70    4.80
  -3  -1 -22   33.60    4.90
  -3  -1 -20    7.80    4.10
  -3   0 -25    3.50    5.10
  -3   0 -24   12.60    4.40
  -3   0 -23    2.40    4.20
  -3   0 -17    4.20    3.10
  -3   0 -16  505.75    5.00
  -3   1 -26    3.40    5.10
  -3   2 -27    1.60    4.50
  -3   4 -12   59.69    2.30
  -3   6 -11   35.20    2.10
  -3   7 -11  150.18    2.40
  -3   8 -11    6.70    1.80
  -3   9 -11   13.20    1.70
  -3  12 -12   90.69    2.10
  -3  15 -15    1.50    2.30
  -3  16 -22    6.00    3.30
  -3  16 -18   -2.70    2.80
  -3  16 -17   40.80    2.90
  -2  -6 -25   11.50    5.10
  -2  -6 -24    2.30    4.80
  -2  -6 -17   84.89    3.70
  -2  -6 -16  593.64    5.40
  -2  -5 -27    3.90    5.20
  -2  -4 -12  125.39    3.00
  -2   3  -6  660.53    2.50
  -1 -10 -24   42.70    5.00
  -1 -10 -23    6.10    4.60
  -1 -10 -17    9.40    3.70
  -1  -5  -7  623.94    3.10
  -1  -4  -6  504.15    2.70
   0 -13 -25   12.20    5.20
   0 -13 -24   23.30    4.90
   0 -13 -23    4.60    4.70
   0 -13 -19    1.80    4.00
   0 -13 -18    8.40    3.90
   0 -13 -17    0.50    4.00
   0 -12 -13   21.20    3.60
   0 -11 -11  412.06    3.80
   0  -8  -6   36.50    2.40
   0  -2  -1 3667.53    2.80
   0   3   1   -0.50    0.50
   0  12   1 1103.49    3.40
   0  20  -3    9.40    1.90
   1 -15 -15   23.50    3.80
   1 -14 -12   31.60    2.80
   1  20   0    5.60    2.30
   1  26  -6    2.50    2.10
   2 -17 -15    1.40    3.50
   2  14   5   29.00    2.30
   2  22   1   10.00    2.80
   3 -19 -16    3.00    3.70
   3 -18 -12   60.19    3.60
   3  -8   2  322.17    1.10
   3   3   7  150.48    2.40
   3  16   6   84.99    3.80
   3  22   3   13.50    3.40
   4 -20 -14    8.80    3.30
   4   1   8    7.50    2.20
   4  14   8  376.46    5.40
   4  23   4   -0.50    3.70
   5 -21 -13   11.10    3.20
   5   6  10   31.70    3.10
   5   7  10  370.26    4.90
   5   9  10   95.19    3.70
   5  15   9   38.50    4.00
   5  18   8    4.60    3.50
   5  20   7   -0.80    4.00
   5  22   6    2.00    4.30
   5  25   4    2.00    4.20
   6  -5   8   63.59    2.70
   6   6  11   48.40    3.70
   6   7  11   76.59    3.80
   6  15  10   10.00    4.10
   6  18   9   -4.00    4.40
   7   1  11  286.97    4.70
   7  14  11   -1.10    4.60
   7  18  10    2.00    4.20
   7  20   9   -0.60    4.60
   8 -11   6    2.00    2.30
   8  -4  10   49.40    3.60
   8  12  12   63.59    5.40
   8  17  11   -0.80    4.60
   9  -3  11   13.10    3.60
   9   0  12  180.18    4.70
   9   8  13  104.89    5.40
  10  -4  11    5.20    4.00
  10  -1  12   13.90    4.30
  10   3  13    2.20    4.20
  10   4  13    0.40    4.90
  10  11  13    3.60    5.60
  10  12  13    3.80    5.40
  11 -13   6   -0.20    3.00
  11  -7  10   -1.70    3.70
  11  -2  12    6.00    4.50
  11   2  13    2.50    4.30
  12  -9   9   -1.40    3.90
  12  -5  11    8.10    4.40
  -3  -1 -24   16.20    5.10
  -3  -1 -23   64.09    4.60
  -3  -1 -18   27.80    3.50
  -3  -1 -17  187.68    4.50
  -3   0 -26   12.90    5.20
  -3   0 -15   -0.40    3.00
  -3   1 -27   41.90    4.90
  -3   1 -14   45.00    2.90
  -3   2 -28    5.30    4.80
  -3   2 -13  272.27    3.20
  -3   3 -12   49.99    2.70
  -3   5 -11  123.79    2.60
  -3  10 -11    2.50    1.90
  -2  -7 -23    8.70    5.30
  -2  -7 -22    4.50    4.70
  -2  -7 -21    3.40    4.00
  -2  -7 -20   89.79    5.10
  -2  -7 -19    8.10    4.40
  -2  -6 -26   14.10    5.40
  -2  -5 -28   23.90    5.50
  -2  -5 -13   50.89    2.80
  -2  -3 -10  159.78    2.50
  -2  -2  -9  566.04    3.30
  -2  -1  -8  278.87    2.80
  -1 -10 -26   41.50    5.50
  -1  -9 -13  190.38    3.60
  -1  -8 -11  229.48    3.20
  -1  -6  -8   41.30    2.00
  -1  -3  -5   80.09    1.50
  -1  19  -6   14.10    1.10
  -1  20  -7    3.00    1.00
   0 -13 -16   40.00    3.70
   0  17  -1    4.90    1.60
   1 -16 -23    3.80    4.70
   1 -16 -22    3.80    4.60
   1 -16 -21    3.60    4.20
   1 -16 -20    6.20    4.60
   1  16   2    5.70    2.00
   2 -18 -22    5.00    5.30
   2 -18 -21    9.00    4.70
   2 -18 -20    7.40    4.90
   2 -17 -14    9.50    3.30
   2 -16 -11    1.30    2.80
   2 -15  -9    3.00    1.90
   2 -14  -7   27.90    2.20
   2  13   5    1.50    2.60
   2  23   0    2.70    2.60
   2  26  -3   -0.60    2.70
   3 -19 -15    5.20    3.60
   3 -14  -4  108.09    1.80
   3  -5   4  344.67    1.80
   3  12   7    3.90    2.60
   3  18   5   47.70    3.40
   3  20   4   18.00    3.30
   3  23   2   15.70    3.20
   4 -21 -18    8.20    4.30
   4 -18  -8   57.49    2.80
   4 -15  -3   50.49    1.40
   4  -4   6  501.55    3.10
   4  17   7   26.20    3.40
   4  19   6    4.60    3.40
   4  21   5   -1.90    3.70
   4  24   3    0.70    3.60
   5   1   9   14.80    2.90
   5  14   9    8.40    4.00
   6 -22 -12    6.10    3.10
   6 -20  -7    5.60    2.20
   6  14  10  163.78    5.50
   6  20   8    0.60    3.90
   6  22   7    7.00    4.20
   7 -21  -7    1.40    1.90
   7  -2  10    2.90    3.00
   7   2  11   30.90    3.50
   7  17  10   -0.50    4.30
   8  -6   9    4.70    3.00
   8  -1  11  264.17    4.50
   8   4  12   49.10    4.30
   8  10  12    1.70    4.90
   8  11  12   -0.70    4.60
   8  16  11   10.90    4.70
   8  19  10    3.10    4.60
   9 -17   1    0.00    1.30
   9 -13   5   46.30    2.50
   9  -7   9    3.10    3.20
   9  -5  10   -0.10    3.60
   9   1  12    3.20    3.80
   9  14  12    3.00    5.10
  10 -11   7   25.00    3.00
  10  -8   9    6.20    3.30
  10  -6  10   -1.50    3.50
  10   5  13   -0.60    4.40
  10   6  13    4.20    4.80
  10   7  13   17.10    4.90
  10   9  13    8.00    5.10
  10  10  13    9.80    5.10
  11 -14   5    2.60    2.90
  11 -10   8    0.80    3.60
  11   3  13    4.50    4.50
  11   4  13    6.30    5.00
  12  -7  10    3.20    3.70
  12  -2  12   25.10    4.60
  -3  -2 -23    5.40    4.90
  -3  -2 -22   29.90    4.20
  -3  -2 -21   12.70    4.20
  -3  -2 -20    9.90    3.90
  -3  -2 -19    6.10    3.50
  -3  -2 -18  117.69    4.40
  -3  -1 -26   12.10    5.10
  -3  -1 -25   98.19    4.90
  -3  -1 -16   18.80    3.30
  -3   0 -27   11.70    4.80
  -3   0 -14  183.58    3.70
  -3   1 -13  267.67    3.70
  -3   4 -11   65.79    2.60
  -3  14 -13   61.29    2.30
  -3  15 -14  108.99    2.40
  -3  16 -16    1.00    2.20
  -3  17 -21    5.70    3.30
  -3  17 -20    6.80    3.10
  -3  17 -19   17.60    2.90
  -2  -7 -25   21.60    5.70
  -2  -7 -24    1.40    4.90
  -2  -7 -18   44.50    4.00
  -2  -6 -27   13.50    5.30
  -2  -4 -11   11.50    2.20
  -2   9  -5   63.09    0.90
  -1 -11 -23    3.80    5.20
  -1 -11 -22   27.00    4.70
  -1 -11 -21   18.00    4.50
  -1 -11 -20    5.20    4.10
  -1 -11 -19  193.88    5.40
  -1 -10 -27   14.40    5.60
  -1  -9 -12  150.98    3.70
  -1  -7  -9  316.87    3.00
   0 -14 -21    0.40    4.90
   0 -13 -15   22.50    3.50
   0 -11 -10  313.57    3.40
   0  -9  -7  617.54    3.40
   0  21  -4   26.90    1.90
   0  22  -5   14.10    1.70
   0  25  -9    4.50    1.50
   1 -16 -24    1.50    4.50
   1 -16 -18    2.00    4.30
   1 -15 -14   65.59    3.40
   1 -14 -11   26.90    2.60
   1  13   3   63.69    2.00
   1  18   1   32.60    2.10
   1  25  -5    0.90    2.30
   2 -18 -19   18.70    4.20
   2 -18 -18    3.90    4.40
   2   2   5  279.47    2.10
   2  16   4    5.80    2.20
   2  18   3   21.80    2.60
   2  20   2    3.80    2.70
   2  25  -2    0.30    2.50
   3 -17  -9    6.20    2.70
   3 -16  -7   11.90    1.90
   3  11   7  167.68    3.30
   3  15   6   57.99    3.00
   3  24   1    9.60    3.30
   4 -21 -17    1.60    4.30
   4 -20 -13   -0.20    3.10
   4 -19 -10    0.80    2.70
   4 -17  -6   18.50    2.00
   4   2   8  322.17    3.30
   4  16   7  280.87    5.20
   4  25   2   16.40    3.80
   4  26   1    2.20    3.60
   5 -21 -12   -4.40    3.20
   5 -19  -7   -0.60    2.10
   5 -15  -1    2.10    0.80
   5  -8   5   85.29    1.80
   5  13   9  449.56    6.10
   5  17   8   99.89    4.30
   5  21   6    3.50    4.10
   5  23   5   16.50    3.70
   6 -21  -9    3.60    2.50
   6 -19  -5    1.40    1.50
   6 -11   4   27.90    1.40
   6  -2   9  166.48    3.10
   6  13  10    3.40    4.00
   6  17   9    2.30    3.90
   6  23   6    3.50    4.70
   7 -22  -9    5.90    2.50
   7 -20  -5    2.00    1.50
   7 -11   5  269.47    2.80
   7   3  11    8.50    3.50
   7  12  11    2.90    4.20
   7  16  10    1.40    4.50
   7  19   9    8.30    4.10
   7  21   8    7.90    4.50
   8   0  11   -5.50    3.80
   8   6  12   20.30    4.20
   8   7  12  123.49    5.10
   8   8  12   12.50    4.60
   8   9  12   64.29    4.80
   8  15  11   -0.10    4.60
   8  18  10   -0.40    4.70
   9  -2  11  127.89    4.00
   9   2  12   54.59    4.30
   9  17  11    3.10    5.10
  10  -3  11    6.50    3.80
  10   0  12   10.10    3.80
  11  -6  10    1.20    3.80
  11  -4  11   -0.60    3.70
  11   5  13   -1.60    4.70
  11   6  13    3.60    4.80
  11   7  13   19.10    5.00
  11   8  13    9.20    5.10
  12  -1  12    1.80    5.20
  -3  -2 -25    7.50    4.80
  -3  -2 -24   14.00    4.40
  -3  -2 -17    7.10    3.30
  -3  -1 -27   47.40    5.10
  -3  -1 -15  225.88    3.60
  -3   0 -28   13.90    4.90
  -3  13 -12   26.80    1.90
  -3  17 -18    6.60    2.70
  -2  -7 -27   42.90    5.90
  -2  -7 -26    4.70    5.30
  -2  -5 -12   18.30    2.60
  -2   0  -7   -0.10    1.60
  -2   2  -6  142.39    1.60
  -2  21 -14    7.60    1.30
  -1 -11 -26   10.10    5.70
  -1 -11 -25    5.50    5.10
  -1 -11 -18   10.40    4.00
  -1  -8 -10  348.67    3.30
  -1   0  -3    0.60    0.80
   0 -14 -25    3.60    4.90
   0 -14 -24   23.30    4.90
   0 -14 -23    3.70    4.60
   0 -14 -20    1.10    4.10
   0 -14 -19   43.70    4.20
   0 -14 -18   15.80    4.50
   1 -16 -17   13.90    3.60
   1 -15 -13    4.40    3.40
   1 -12  -7   68.69    2.40
   1   2   3   55.49    1.10
   1  22  -2    7.90    2.20
   1  23  -3    3.20    2.20
   1  24  -4    1.10    2.30
   2 -18 -17   49.50    4.10
   2 -17 -13   33.70    3.40
   2  -1   4   26.10    1.10
   2  12   5   15.00    2.20
   3 -20 -19    4.90    4.40
   3 -19 -14   -1.00    3.40
   3 -18 -11    1.70    2.90
   3   0   6 3037.10    5.90
   3   5   7  599.54    3.80
   3   6   7  614.14    4.10
   3   7   7   19.70    2.30
   3   8   7  188.18    3.00
   3   9   7   14.40    2.30
   3  17   5    0.70    3.20
   3  21   3   -2.50    3.10
   3  25   0   14.30    3.30
   3  26  -1    2.70    3.20
   4 -21 -16    0.30    4.00
   4   3   8  440.96    3.60
   4  12   8  383.46    4.80
   4  22   4    1.00    3.60
   5 -22 -15    7.40    3.60
   5   2   9   23.50    2.70
   5  12   9    8.90    3.70
   5  16   8    0.00    3.80
   5  19   7   12.90    3.60
   5  24   4   16.00    4.40
   6  -8   6  171.58    2.40
   6  12  10   77.39    4.20
   6  16   9   69.89    5.20
   6  19   8    1.00    3.70
   6  21   7    5.30    4.00
   7  -6   8   64.39    2.70
   7  -1  10  293.87    4.60
   7  11  11    3.20    4.10
   8 -22  -7    6.20    2.10
   8 -12   5   54.69    2.20
   8  -3  10  303.77    4.30
   8  14  11   12.90    4.50
   8  20   9   -0.20    4.50
   9 -14   4   10.00    2.10
   9   3  12   19.40    4.30
   9   4  12   -0.10    4.50
   9  12  12   17.40    5.10
   9  16  11    0.30    5.00
  10   1  12   10.70    4.00
  10  13  12    5.80    5.60
  11 -16   3   -1.00    2.50
  11 -15   4   -0.60    2.40
  11  -8   9    1.90    2.90
  11  -3  11    4.90    4.50
  11   0  12   15.10    4.20
  12  -8   9   11.40    4.00
  12  -6  10    2.90    4.10
  12   0  12   36.00    5.30
  -3  -3 -25   26.50    5.70
  -3  -3 -24   54.99    4.90
  -3  -3 -23    6.50    4.10
  -3  -3 -21   31.90    4.30
  -3  -3 -19   67.59    3.80
  -3  -3 -18  281.07    5.10
  -3  -2 -27    9.70    5.20
  -3  -2 -26   23.70    4.80
  -3  -1 -28    0.70    5.00
  -3  -1 -14   44.90    3.50
  -3   0 -13   11.30    2.70
  -3   1 -12  172.38    3.10
  -3   3 -11  438.56    3.20
  -3   6 -10  191.08    2.40
  -3   8 -10   16.80    1.70
  -3   9 -10   84.89    2.00
  -3  12 -11    3.30    1.60
  -3  16 -15    1.70    2.00
  -3  17 -17   30.00    2.50
  -2  -8 -25    6.50    5.30
  -2  -8 -24    1.70    4.90
  -2  -8 -23   -2.90    4.70
  -2  -8 -22    1.30    4.30
  -2  -8 -21   17.10    4.30
  -2  -8 -20    8.40    4.20
  -2  -8 -19  123.89    4.50
  -2  -7 -15   17.00    3.30
  -2  -6 -13    7.40    2.70
  -2  -4 -10  342.27    3.10
  -2   5  -5  360.16    1.80
  -2  20 -12    0.60    1.00
  -1 -11 -16    7.10    3.40
  -1  -2  -4   11.70    1.20
  -1  16  -4    4.00    1.10
   0 -14 -17   62.79    3.90
   0 -12 -11  134.19    3.60
   0  14   0   14.00    1.60
   0  18  -2    3.80    1.80
   1 -16 -16    7.30    3.40
   1  12   3  190.58    2.30
   1  19   0  127.79    2.80
   2 -18 -16   -3.00    3.60
   2 -13  -5   73.99    1.90
   2  15   4    0.00    2.50
   2  21   1    4.30    2.70
   3 -20 -18    9.50    4.00
   3 -20 -17    5.90    4.20
   3 -15  -5   17.40    1.80
   3  14   6   24.30    2.90
   3  19   4    1.00    3.00
   4 -21 -15   -0.20    3.50
   4 -20 -12    6.40    2.90
   4   4   8 1159.48    5.60
   4  10   8  236.98    4.40
   4  11   8    4.60    2.90
   4  15   7   15.10    3.80
   4  18   6   26.50    3.30
   4  20   5   -0.60    2.90
   4  23   3   33.00    3.80
   5 -22 -14   10.30    3.70
   5 -21 -11   11.90    3.10
   5 -18  -5    5.20    1.70
   5   3   9  544.55    4.60
   5  11   9  251.67    4.60
   5  22   5   19.90    4.50
   5  25   3    3.00    4.00
   6 -22 -11    1.20    2.70
   6  -1   9   31.50    3.10
   6   4  10  241.98    4.40
   6  10  10    1.20    3.90
   6  11  10    3.30    3.60
   6  18   8    6.40    4.40
   7   6  11   14.10    3.70
   7   7  11   24.50    3.80
   7   8  11   41.20    4.10
   7   9  11   92.49    4.60
   7  15  10    8.40    4.20
   7  18   9   -0.20    4.10
   7  20   8    7.20    4.40
   7  22   7    9.90    5.10
   8  -5   9   35.70    3.30
   8   1  11  265.87    5.00
   8  13  11    3.40    4.60
   8  17  10    9.30    4.50
   9 -16   2    0.40    1.50
   9 -15   3    8.60    1.90
   9  -4  10    6.90    3.00
   9  -1  11   13.50    3.50
   9   5  12    4.20    4.20
   9   6  12    3.30    4.20
   9   7  12   15.90    4.40
   9   8  12   16.60    4.70
   9   9  12   44.30    4.90
   9  10  12  133.49    5.90
   9  15  11    5.80    4.90
  10 -12   6   24.80    2.90
  10  -9   8   -1.50    3.00
  10  -7   9   12.80    3.70
  10  -5  10    4.50    3.30
  10   2  12    1.00    4.00
  10   3  12   16.70    4.70
  10  12  12   34.70    5.40
  11 -11   7   -1.40    2.40
  11   1  12    6.10    4.10
  12  -3  11   11.10    4.70
  12   1  12    1.90    5.00
  -3  -4 -23   44.00    5.00
  -3  -4 -21   22.50    4.90
  -3  -3 -26   69.19    5.30
  -3  -3 -17  292.17    4.50
  -3  -2 -15  254.67    3.90
  -3   4 -10  761.72    3.70
  -3  10 -10   24.90    1.70
  -3  17 -16   -2.20    2.30
  -3  18 -20   33.00    2.90
  -3  18 -19   15.80    2.90
  -2  -8 -27    1.60    5.70
  -2  -8 -26   17.10    5.20
  -2  -8 -17  224.28    4.40
  -2  -7 -14    6.90    3.50
  -2  -5 -11   51.39    2.50
  -2  22 -16   -0.90    1.70
  -1 -12 -25   23.60    5.50
  -1 -12 -24   26.40    5.20
  -1 -12 -23   51.89    5.00
  -1 -12 -22    1.20    4.60
  -1 -12 -20    2.30    4.10
  -1 -12 -19    7.70    4.70
  -1  -9 -11  291.37    3.40
  -1  -7  -8   39.80    2.20
  -1  -6  -7  190.98    2.30
  -1  -5  -6  134.99    2.00
  -1  14  -3  139.69    1.20
   0 -14 -16   28.00    3.70
   0 -13 -13   98.79    3.50
   0 -11  -9  940.01    4.50
   1 -17 -23    4.40    4.70
   1 -17 -22    0.50    4.40
   1 -17 -21    2.30    4.20
   1 -17 -20   29.20    4.80
   1 -16 -15    1.90    3.00
   1 -15 -12   26.00    2.90
   1  -5   0 2561.84    1.90
   1  11   3  297.87    2.70
   1  17   1   45.00    2.20
   2 -19 -21    6.10    5.00
   2 -19 -20   -0.60    4.80
   2 -18 -15   31.50    3.90
   2 -17 -12    6.50    3.00
   2  10   5   62.89    2.60
   2  17   3    5.40    2.60
   2  19   2   28.40    2.80
   2  22   0    1.70    2.60
   3 -20 -16    6.10    3.90
   3 -19 -13    5.60    2.80
   3  13   6    1.70    3.10
   3  22   2    6.60    3.10
   4 -19  -9   34.30    2.80
   4 -16  -4   14.60    1.60
   4   6   8   53.19    2.90
   4   7   8   10.10    3.10
   4   8   8  134.39    3.30
   4   9   8  244.48    3.70
   4  24   2   -0.60    3.50
   5  -1   8   17.90    2.20
   5   4   9  158.78    3.60
   5   5   9  291.47    4.50
   5  10   9   28.50    3.40
   5  15   8  291.17    5.40
   5  18   7   16.30    3.60
   5  20   6    5.50    3.50
   6 -12   3   -0.60    1.30
   6   5  10   51.69    3.40
   6   6  10   16.30    3.40
   6   7  10    8.90    3.40
   6   8  10   14.00    3.40
   6   9  10    5.60    3.50
   6  15   9    1.00    4.00
   6  20   7    1.00    3.60
   6  22   6   -0.80    4.10
   7 -12   4    1.20    1.60
   7  -3   9    6.00    3.20
   7   0  10  390.26    4.70
   7  14  10   -1.10    4.00
   7  17   9    9.10    4.40
   8 -21  -5   20.20    1.50
   8 -13   4    2.00    1.80
   8  -2  10   55.79    3.50
   8   2  11  168.18    4.80
   8  12  11   76.39    5.10
   8  16  10    1.90    4.60
   8  19   9   -0.30    4.60
   9  -8   8   80.39    3.40
   9  -6   9  109.39    4.00
   9   0  11    4.40    3.60
   9  14  11    0.90    5.00
  10   4  12   12.50    4.30
  10   5  12   -0.20    4.70
  10  10  12    2.50    5.20
  10  11  12    5.00    5.00
  11  -9   8    9.40    3.60
  11  -2  11   32.10    4.40
  11   2  12    4.80    4.20
  11   3  12   18.60    4.80
  12 -11   7    5.70    3.10
  12  -5  10    5.70    4.40
  12   2  12   20.80    5.50
  -4   6 -22    4.20    4.10
  -4   6 -21   19.60    4.00
  -4   7 -22   66.09    4.50
  -4   7 -21   22.00    4.00
  -4   8 -22   26.70    3.90
  -4   8 -21   31.90    3.80
  -3  -4 -26    9.00    5.60
  -3  -4 -25   41.20    5.00
  -3  -4 -24   37.90    4.80
  -3  -4 -19   51.39    4.10
  -3  -3 -27   58.09    5.30
  -3  -3 -16  537.55    4.80
  -3  -2 -14  102.89    3.20
  -3  -1 -13  259.27    3.40
  -3   0 -12  770.62    4.20
  -3  14 -12    6.90    1.90
  -3  15 -13   27.60    1.80
  -3  16 -14   21.40    2.00
  -3  18 -18   19.50    2.70
  -2  -9 -25    3.90    5.40
  -2  -9 -24    3.60    5.00
  -2  -9 -23    5.10    4.70
  -2  -9 -22   10.70    4.50
  -2  -9 -21    4.00    4.30
  -2  -9 -20   22.80    4.30
  -2  -9 -19    8.30    4.70
  -2  -8 -16  206.08    4.20
  -2  -1  -7  121.79    2.00
  -2   1  -6   81.59    1.50
  -2  10  -5   42.00    0.70
  -1 -12 -26   22.40    5.50
  -1 -10 -12  438.86    4.60
  -1  -8  -9  999.50    4.40
  -1  11  -2  314.47    1.40
   0 -15 -24   16.80    4.90
   0 -15 -23    2.30    4.60
   0 -15 -22    0.40    4.40
   0 -15 -21    0.70    4.20
   0 -15 -20    4.80    4.00
   0 -15 -19    0.20    4.50
   0 -14 -15   90.19    3.70
   0  16  -1    1.40    1.50
   0  24  -8    2.30    1.60
   1 -17 -19   -0.30    3.70
   1 -17 -18   91.39    4.70
   1 -16 -14    3.50    3.50
   1 -10  -4  572.34    2.80
   1  -9  -3 1149.48    3.20
   1   3   3   13.80    1.10
   1  20  -1   -1.30    2.40
   1  26  -7    1.30    2.20
   2 -19 -19   24.70    4.10
   2 -18 -14   -1.70    3.60
   2 -14  -6    9.30    1.90
   2   4   5   59.89    1.90
   2  14   4    2.40    2.60
   2  23  -1    5.40    2.70
   2  26  -4    0.40    2.70
   3 -18 -10   91.29    3.30
   3 -17  -8   43.50    2.60
   3  16   5   17.20    2.70
   3  20   3    6.50    3.10
   3  23   1    1.50    3.20
   4 -21 -14   -0.40    3.40
   4 -20 -11    7.70    3.00
   4 -18  -7    6.00    2.20
   4 -10   2    3.40    0.80
   4  -3   6 3857.61    7.30
   4   0   7   33.20    2.10
   4  14   7  241.38    4.40
   4  17   6    4.10    3.00
   4  19   5    9.80    3.50
   4  21   4   13.10    3.20
   4  25   1   -0.80    3.60
   5 -22 -13    1.50    3.40
   5   6   9    2.90    3.00
   5   7   9   58.89    3.20
   5  14   8    6.40    3.70
   5  17   7   66.09    4.50
   5  23   4   -1.60    3.60
   6 -21  -8    3.20    2.40
   6   0   9    0.10    3.10
   6  14   9   77.89    4.50
   6  17   8   15.10    4.20
   6  23   5    5.40    4.10
   7  13  10   25.30    4.40
   7  19   8    6.50    4.70
   7  21   7    8.50    5.10
   8   3  11   31.60    4.10
   8  10  11   37.40    4.60
   8  15  10    1.90    4.70
   8  18   9    5.00    4.80
   9 -11   6    4.70    2.50
   9   1  11   14.10    4.20
   9  13  11   35.90    5.10
   9  17  10    6.10    4.90
  10 -13   5    6.00    2.50
  10  -4  10    9.30    3.90
  10   6  12   17.30    4.70
  10   7  12    6.90    4.70
  10   8  12    1.60    4.80
  11 -12   6    5.30    3.00
  11  -7   9    0.40    3.50
  11   5  12    0.80    5.30
  11   6  12    2.40    4.90
  11   7  12    2.40    5.50
  11   8  12    0.90    5.40
  11   9  12   12.40    5.90
  11  10  12    5.30    5.30
  12  -9   8   -0.30    3.60
  12  -7   9    4.60    4.00
  12  -2  11   14.60    4.30
  12   3  12    4.60    4.70
  -4   4 -23   96.79    4.40
  -4   4 -22    0.40    4.20
  -4   4 -21    1.00    3.70
  -4   4 -20   10.70    3.80
  -4   5 -24   66.39    4.50
  -4   5 -23   11.30    3.90
  -4   5 -22  103.19    4.00
  -4   5 -21   24.10    3.50
  -4   5 -20  218.58    4.00
  -4   5 -19   72.29    3.90
  -4   6 -25   81.19    4.70
  -4   6 -24   11.20    4.00
  -4   6 -23   44.50    4.10
  -4   6 -20   49.20    3.40
  -4   6 -19   43.50    3.70
  -4   7 -25   15.50    4.20
  -4   7 -24   20.70    4.00
  -4   7 -23   11.50    3.90
  -4   7 -20  144.89    3.70
  -4   7 -19   89.19    3.70
  -4   8 -25    2.80    4.40
  -4   8 -24   53.79    4.50
  -4   8 -23   13.40    3.70
  -4   8 -19   80.49    3.60
  -4   9 -23    4.50    4.10
  -4   9 -22   23.90    3.80
  -4   9 -21   25.90    3.70
  -4   9 -20   39.70    3.80
  -4  10 -22   16.40    3.60
  -4  10 -21   18.80    3.40
  -3  -5 -24   45.70    4.60
  -3  -5 -23    1.70    4.60
  -3  -5 -22    6.10    4.40
  -3  -5 -21   18.90    4.30
  -3  -5 -20   80.89    4.20
  -3  -4 -27   39.80    5.40
  -3  -4 -17  104.59    4.00
  -3  -3 -15  436.86    4.60
  -3   1 -11   12.40    2.20
  -3   3 -10    4.30    1.90
  -3  13 -11  405.56    2.50
  -2  -9 -27   -2.20    5.90
  -2  -9 -26   37.90    5.40
  -2  -8 -15  245.48    4.10
  -2  -7 -13   14.80    2.80
  -2   4  -5   44.80    1.00
  -1 -12 -17    1.00    3.70
  -1  -9 -10   18.00    2.40
  -1  -4  -5   23.00    1.40
   0 -14 -14   26.50    3.90
   0 -13 -12  225.08    3.60
   0 -12 -10    5.20    2.50
   0 -10  -7  175.98    2.90
   0  -9  -6 1384.16    4.40
   0  -7  -4 1947.81    4.20
   0  19  -3  107.29    2.20
   1 -17 -17   -0.10    3.60
   1 -15 -11    1.10    3.00
   1 -11  -5  931.81    3.70
   1  10   3  112.59    2.30
   1  14   2    3.10    2.10
   2 -19 -18    6.50    3.90
   2 -19 -17   32.70    4.70
   2 -16  -9   20.90    2.60
   2   5   5  346.07    2.50
   2   6   5   20.40    1.90
   2   7   5  824.22    3.70
   2   8   5  118.29    2.40
   2  20   1   17.10    3.00
   2  24  -2    3.40    2.60
   2  25  -3    0.00    2.60
   3 -20 -15    0.80    3.50
   3 -16  -6    1.70    1.90
   3  -2   5  174.58    1.80
   3  12   6    0.50    2.50
   3  18   4   12.80    2.70
   3  24   0    8.10    3.20
   3  25  -1    2.70    3.30
   3  26  -2    0.60    3.30
   4  13   7    5.40    3.10
   4  22   3   11.10    3.60
   4  26   0    4.30    3.50
   5 -20  -8    3.40    2.40
   5  -9   4   98.39    1.60
   5   0   8   14.20    2.30
   5  19   6    1.80    3.80
   5  21   5    8.40    3.50
   5  24   3    2.20    4.10
   6 -20  -6   11.10    2.00
   6 -18  -3   10.20    1.20
   6  -3   8   58.99    2.40
   6  13   9    7.00    3.80
   6  19   7   32.80    4.00
   6  21   6   21.20    4.80
   6  24   4    8.30    4.40
   7 -22  -8    0.50    2.30
   7  -5   8    1.20    2.50
   7   2  10    2.60    3.30
   7  12  10    4.90    4.20
   7  16   9    6.60    4.00
   8 -14   3   74.59    2.00
   8 -10   6  228.48    3.40
   8  -4   9   35.70    3.50
   8   5  11    1.10    3.80
   8   6  11    0.80    4.00
   8   7  11   14.10    4.20
   8   8  11    3.70    4.20
   8  14  10   33.60    5.50
   8  20   8   19.50    4.60
   9  12  11   40.50    5.20
   9  16  10   -1.00    5.00
  10  -6   9   24.40    4.00
  10   0  11    0.80    3.70
  10  13  11    2.90    5.40
  10  14  11    2.10    5.40
  11  -1  11    6.90    3.90
  12  -1  11   11.60    4.40
  -4   2 -23   48.70    4.60
  -4   2 -22   43.10    4.70
  -4   2 -21    9.50    4.10
  -4   3 -25   41.30    4.90
  -4   3 -24    0.40    4.00
  -4   3 -23   66.39    4.30
  -4   3 -22    1.40    3.70
  -4   3 -21  127.69    4.00
  -4   3 -20    5.80    3.40
  -4   3 -19  326.97    4.90
  -4   4 -26    7.20    4.90
  -4   4 -25  149.79    4.90
  -4   4 -24   12.30    4.30
  -4   4 -19  131.19    3.80
  -4   4 -18   20.00    4.00
  -4   5 -26   35.10    4.70
  -4   5 -25    9.10    4.60
  -4   5 -18  436.86    4.60
  -4   6 -18  237.98    3.90
  -4   6 -17  193.28    4.20
  -4   7 -17  167.68    3.80
  -4   8 -18   52.59    3.10
  -4   9 -25    1.20    3.80
  -4   9 -19   68.49    3.20
  -4  10 -25    7.20    4.60
  -4  10 -24   29.00    4.20
  -4  10 -20   13.10    3.30
  -4  10 -19   89.19    3.80
  -4  11 -24   28.20    4.30
  -4  11 -23   25.90    3.80
  -4  11 -22   30.80    3.80
  -4  11 -21   79.39    3.60
  -4  11 -20   21.40    3.30
  -3  -5 -27   -0.30    5.60
  -3  -5 -26   93.99    5.50
  -3  -5 -25    0.60    5.00
  -3  -5 -19   80.59    4.30
  -3  -5 -18  417.96    5.00
  -3  -3 -14  314.97    4.00
  -3  -2 -13  268.47    3.40
  -3  -1 -12  171.48    2.90
  -3   2 -10   14.90    2.40
  -3   7  -9   29.40    1.80
  -3   8  -9  121.09    2.10
  -3  17 -15   60.09    2.20
  -3  18 -17    3.90    2.30
  -2 -10 -24    3.60    5.20
  -2 -10 -23    0.60    5.40
  -2 -10 -22    6.50    5.20
  -2 -10 -21   11.50    4.80
  -2  -9 -17    8.80    3.70
  -2  -8 -14   64.89    3.30
  -2  -6 -11    5.60    2.60
  -2  -5 -10   31.90    2.30
  -2  -4  -9  572.64    3.40
  -2  -3  -8   57.69    2.10
  -1 -13 -24    0.10    5.00
  -1 -13 -23   24.90    4.90
  -1 -13 -22    0.60    4.70
  -1 -13 -20    3.40    4.10
  -1 -12 -16   15.00    3.60
   1 -18 -21    1.20    5.10
   1 -17 -16   78.49    4.40
   1 -16 -13    1.50    3.00
   1  -8  -2   58.39    1.30
   1   9   3  806.42    3.50
   1  25  -6    1.40    2.20
   2 -18 -13   -1.50    3.50
   2   0   4  748.33    2.50
   2  13   4   71.99    2.80
   2  16   3   51.19    2.80
   3 -21 -18   -2.10    4.20
   3 -20 -14   -0.20    3.40
   3   2   6  545.75    3.20
   3  11   6   69.49    2.70
   3  15   5   48.60    2.90
   3  21   2   -5.80    2.80
   4 -21 -13    9.30    3.30
   4  12   7    0.50    3.50
   4  16   6    8.60    3.20
   5  13   8   33.30    3.60
   5  16   7    0.00    3.80
   5  25   2    4.80    4.00
   6  -9   5    4.60    1.70
   6   1   9   31.70    3.00
   6  12   9   53.79    4.10
   6  16   8    0.10    3.90
   7 -19  -3   11.20    1.00
   7 -13   3   40.20    1.60
   7  -2   9  110.79    3.30
   7   3  10  166.48    4.30
   7  10  10   86.69    4.40
   7  11  10  180.48    5.50
   7  15   9    5.90    4.00
   7  18   8   12.30    4.20
   7  20   7    5.30    4.60
   7  22   6   -3.80    4.90
   8 -17   0    2.40    1.00
   8  -6   8    9.10    2.80
   8   0  10  226.38    5.20
   8  17   9   -3.20    4.50
   9  -5   9   13.30    3.00
   9   4  11  136.39    5.40
   9  10  11   -2.60    4.70
   9  15  10   13.00    5.40
   9  18   9    7.40    5.20
  10 -19  -1    2.20    1.20
  10 -14   4    6.90    2.30
  10  -3  10   77.59    3.90
  10  12  11    1.30    4.90
  11 -13   5    0.70    3.00
  11 -10   7   -1.40    3.20
  11  -6   9    3.50    3.70
  11   0  11    0.90    4.00
  12   0  11   -3.80    4.50
  -4   1 -24   13.40    5.00
  -4   1 -23    6.10    4.70
  -4   1 -22   11.20    4.60
  -4   1 -21   36.00    4.50
  -4   2 -26  121.09    5.60
  -4   2 -25   49.99    4.60
  -4   2 -20   10.20    3.50
  -4   2 -19   13.20    4.00
  -4   3 -27   16.00    5.20
  -4   3 -26    4.60    4.60
  -4   3 -18   74.09    3.50
  -4   4 -17  462.75    4.90
  -4   5 -17   13.80    3.20
  -4   8 -17   34.10    2.90
  -4   9 -17  180.58    3.80
  -4  10 -18    6.40    3.20
  -4  11 -19  158.08    3.80
  -4  12 -24    7.00    3.90
  -4  12 -23    2.80    4.00
  -4  12 -22   13.10    3.70
  -4  12 -21    3.70    3.30
  -4  12 -20   11.60    3.40
  -3  -6 -26   35.80    6.00
  -3  -6 -25   66.39    6.20
  -3  -6 -22    4.90    4.30
  -3  -6 -21  194.48    4.90
  -3  -6 -20    2.00    4.80
  -3  -5 -17  115.99    4.20
  -3  -4 -15  141.99    3.70
  -3   0 -11    2.20    2.20
  -3   5  -9  412.26    2.80
  -3   9  -9   79.99    1.90
  -3  19 -19    7.30    2.90
  -2 -10 -26   -1.10    5.60
  -2 -10 -25    4.90    5.10
  -2 -10 -20    6.50    4.20
  -2 -10 -19   88.09    4.50
  -2  -9 -16    8.40    3.50
  -2  -7 -12    8.70    2.60
  -2   0  -6  116.79    1.70
  -2   3  -5  338.37    1.80
  -1 -13 -19    6.40    4.10
  -1   2  -2  117.29    0.70
   0 -16 -23    5.20    4.60
   0 -16 -22   12.10    4.50
   0 -16 -21   -0.30    4.80
   0 -13 -11   90.59    3.60
   0 -11  -8   98.39    2.40
   0   7   1  147.59    1.40
   0  20  -4  147.59    2.20
   0  23  -7    3.20    1.70
   1 -18 -20   11.90    4.50
   1 -18 -19    6.70    4.70
   1 -17 -15   -0.70    3.60
   1   5   3    2.70    1.50
   1   8   3 1992.70    4.70
   1  18   0    4.30    1.90
   1  22  -3    6.10    2.20
   2 -19 -16    3.50    3.50
   2 -15  -7   13.00    2.10
   2  18   2   67.39    2.50
   3 -21 -17    9.90    4.00
   3 -19 -11    1.00    3.00
   3  10   6    4.90    2.30
   3  17   4   -2.00    3.20
   3  19   3   33.00    3.20
   4 -22 -16   -0.20    3.90
   4 -17  -5   16.10    1.80
   4  18   5   14.10    3.10
   4  20   4    0.50    2.80
   4  23   2    4.70    3.40
   5 -19  -6    0.80    1.80
   5   1   8   24.60    2.40
   5  12   8    7.20    3.40
   5  18   6    8.40    4.00
   5  20   5    8.00    3.90
   5  22   4    3.80    3.60
   6 -13   2    8.40    1.10
   6  -5   7   31.10    2.30
   6   2   9  168.08    3.70
   6  15   8   14.30    4.60
   6  18   7    6.50    3.80
   6  20   6    8.00    4.10
   6  22   5    6.20    4.00
   7 -21  -6   13.80    1.80
   7  -1   9  285.07    4.70
   7   4  10   18.10    3.50
   7   5  10   16.00    3.70
   7   7  10   15.40    3.60
   7   8  10   11.40    3.70
   7   9  10    2.90    3.80
   7  14   9   -0.80    4.70
   8 -16   1   29.90    1.40
   8  -3   9   77.49    4.20
   8   1  10   17.90    4.40
   8  12  10    4.90    4.60
   8  13  10   69.69    5.20
   8  16   9    5.50    4.80
   8  19   8    3.70    4.50
   9 -12   5    9.50    2.40
   9  -7   8   25.10    3.00
   9  -1  10   43.30    4.20
   9   5  11   16.80    4.40
   9   7  11    1.80    4.20
   9   8  11   71.19    5.00
   9   9  11    4.40    4.70
   9  14  10    2.90    5.10
  10 -11   6    3.90    2.90
  10   2  11    9.90    4.10
  10   3  11   -0.30    4.50
  10  10  11    9.90    5.20
  10  11  11    3.50    4.90
  11  -8   8    3.90    3.30
  11  -3  10    2.60    3.80
  11   1  11    7.00    4.10
  11  11  11   -6.10    5.90
  12 -10   7   15.50    3.70
  12  -8   8    5.20    3.80
  12  -6   9    1.20    4.10
  12  -3  10   10.20    4.50
  12   1  11    6.90    4.70
  -4   0 -24  110.09    5.10
  -4   0 -23    9.80    4.80
  -4   0 -22   32.20    4.70
  -4   0 -21    3.90    4.30
  -4   1 -26    4.50    5.20
  -4   1 -25    3.90    4.40
  -4   1 -20    8.60    3.50
  -4   1 -19   63.09    3.90
  -4   2 -27   29.80    5.10
  -4   2 -18   72.99    3.60
  -4   3 -17  234.28    4.00
  -4   4 -16   51.29    4.10
  -4   5 -16  398.46    4.30
  -4   6 -16  395.66    4.20
  -4   7 -16  238.48    3.50
  -4   8 -16  179.38    3.50
  -4   9 -16    3.30    2.80
  -4  10 -17   51.09    3.20
  -4  11 -18    5.40    3.10
  -4  12 -19    0.60    2.90
  -4  13 -23   99.39    4.50
  -4  13 -22    6.60    3.70
  -3  -6 -27   12.50    5.70
  -3  -6 -18    7.50    4.50
  -3  -5 -16  727.63    5.60
  -3  -4 -14    7.10    3.60
  -3  -3 -13  388.96    3.90
  -3  -2 -12   19.80    2.60
  -3   1 -10  146.19    2.60
  -3   4  -9  692.63    3.30
  -3  15 -12  300.37    2.40
  -3  16 -13   15.80    1.90
  -3  18 -16    1.30    2.20
  -2 -10 -18   25.90    4.10
  -2  -8 -13   64.39    3.20
  -2  -2  -7  731.73    3.30
  -2  22 -15   17.40    1.40
  -1 -14 -24    3.70    5.20
  -1 -14 -23   -0.10    4.90
  -1 -14 -22   19.90    5.40
  -1  -7  -7  461.45    3.00
  -1  -6  -6 1128.89    3.80
  -1  -3  -4 1014.60    2.90
  -1  -1  -3 2629.24    3.70
   0 -16 -19   40.90    4.20
   0  17  -2   91.59    1.80
   0  21  -5  145.39    2.30
   0  22  -6    5.10    1.70
   1 -18 -18   15.10    4.30
   1 -16 -12    3.80    3.20
   1 -15 -10    5.00    2.90
   1 -13  -7  104.29    2.20
   1  -3   1    6.50    0.30
   1   6   3  321.27    2.00
   1  13   2  106.99    2.40
   2 -20 -20    8.70    4.40
   2 -20 -19   -0.60    4.50
   2 -19 -15   15.00    3.80
   2 -17 -10   -0.60    2.70
   2  12   4   -3.00    2.50
   3 -20 -13    1.50    3.20
   3   4   6  484.35    3.50
   3   9   6   29.80    2.40
   3  14   5   91.99    3.10
   3  22   1    4.60    3.00
   4 -19  -8   -0.60    2.40
   4  -2   6  226.98    2.80
   4   2   7   81.69    2.50
   4  15   6   31.10    3.30
   4  24   1    0.90    3.40
   5   2   8  212.68    3.30
   5  11   8   85.59    3.70
   5  15   7   19.00    3.70
   5  23   3    9.00    4.10
   6  -2   8   62.19    2.60
   6   3   9    2.40    3.00
   6   4   9    2.60    3.50
   6  10   9   71.09    3.80
   6  23   4    2.20    4.40
   7 -10   5    1.50    1.90
   7  -4   8   10.20    2.80
   7  17   8   -2.50    4.00
   7  19   7   15.20    4.80
   7  21   6    7.10    4.90
   8 -11   5   13.80    2.20
   8   2  10   62.69    4.40
   8  11  10    6.10    4.20
   9  -4   9  221.28    4.50
   9  13  10    1.50    5.00
   9  17   9    3.50    4.80
  10 -18   0    0.70    1.60
  10 -16   2    5.70    2.10
  10  -5   9    9.90    3.20
  10   4  11    4.40    4.10
  10   5  11    9.90    4.20
  10   6  11    5.20    5.20
  10   7  11    3.00    5.10
  10   8  11    8.40    4.60
  10   9  11   33.50    4.90
  11 -14   4   -3.10    2.90
  11  -2  10   -1.00    4.30
  11   3  11    6.20    4.20
  11   9  11    5.40    5.40
  12   2  11   12.40    4.60
  12   3  11    8.20    4.90
  -4  -1 -24   26.30    4.80
  -4  -1 -23    9.90    4.60
  -4  -1 -22   16.90    4.60
  -4  -1 -21   35.70    4.70
  -4   0 -27   -3.30    5.10
  -4   0 -26   81.79    5.00
  -4   0 -25    7.50    4.60
  -4   0 -20    0.50    3.80
  -4   0 -19    5.30    4.20
  -4   1 -27    5.50    4.60
  -4   1 -18    5.20    3.40
  -4   2 -17   50.09    3.60
  -4   3 -16  346.97    4.30
  -4   5 -15   47.70    3.20
  -4   7 -15  263.47    3.60
  -4  10 -16    5.70    2.70
  -4  11 -17  107.29    3.30
  -4  12 -18   23.50    2.90
  -4  13 -21  162.68    4.00
  -4  13 -20   18.00    3.20
  -3  -7 -26   24.00    5.80
  -3  -7 -25   44.20    5.30
  -3  -7 -24   19.60    4.90
  -3  -7 -23   -0.10    4.80
  -3  -7 -22   -0.20    4.50
  -3  -7 -20    0.40    4.50
  -3  -5 -15   35.60    3.50
  -3  -1 -11   10.60    2.30
  -3   3  -9  451.15    3.00
  -3  10  -9   55.29    1.60
  -3  14 -11   67.79    1.80
  -3  17 -14   14.40    1.90
  -3  19 -18   10.10    2.40
  -2 -11 -26    0.20    5.50
  -2 -11 -25    2.10    5.40
  -2 -11 -24   24.00    5.20
  -2 -11 -23    8.00    4.90
  -2 -11 -22   27.50    4.70
  -2 -10 -17  110.59    4.10
  -2  -9 -14    1.20    3.60
  -2  -7 -11   21.20    2.50
  -2  -6 -10   87.49    2.60
  -2  -5  -9   12.20    2.10
  -2  21 -13    1.50    0.90
  -1 -14 -20   38.20    4.30
  -1  17  -5   11.00    1.20
   0 -16 -18    2.10    3.90
   0 -14 -12   -0.40    3.60
   0  15  -1    2.10    1.30
   0  25 -10    0.50    1.50
   1 -18 -17   15.10    4.40
   1 -17 -14   82.79    3.50
   1  19  -1    9.00    2.30
   2 -20 -18   15.60    4.60
   2 -18 -12   -0.30    2.80
   2 -16  -8   10.90    2.20
   2  15   3    4.80    2.10
   2  19   1   29.60    2.60
   2  22  -1   -0.10    2.60
   2  26  -5    1.00    2.60
   3 -21 -16    4.60    3.80
   3 -17  -7   15.40    2.20
   3 -13  -2   22.40    1.20
   3  -1   5  189.88    1.90
   3   5   6   30.40    2.20
   3   7   6  262.57    3.10
   3   8   6  588.44    4.20
   3  23   0    3.90    3.10
   4 -21 -12    0.60    2.90
   4   3   7  820.82    4.60
   4   9   7   98.79    3.80
   4  10   7   49.90    3.00
   4  14   6  168.48    4.40
   4  17   5   37.60    3.20
   4  19   4    1.40    3.20
   4  21   3    5.40    3.10
   4  25   0   23.70    3.80
   4  26  -1    5.20    3.70
   5  -2   7   27.70    2.10
   5   3   8  185.18    3.30
   5   9   8   36.80    3.20
   5  10   8   35.60    3.30
   5  17   6   42.10    4.20
   5  21   4    2.60    3.90
   5  24   2    9.60    4.10
   6   5   9   61.69    3.30
   6   6   9   50.89    3.40
   6   7   9   14.60    3.40
   6   8   9   17.50    3.40
   6  14   8  102.49    4.60
   6  17   7    0.10    3.70
   6  21   5    4.40    3.90
   7 -14   2   82.19    1.50
   7   0   9    2.30    3.30
   7  16   8   -0.60    4.30
   8  -5   8  203.28    3.90
   8  -2   9  265.47    4.90
   8   3  10  304.07    4.90
   8   9  10    5.10    4.60
   8  15   9   -1.10    4.30
   8  18   8   -0.70    4.30
   8  20   7   -1.20    4.40
   9   0  10  469.05    5.70
  10 -17   1    2.70    1.80
  10  -9   7   40.20    3.20
  10  -7   8   13.90    3.50
  10  -1  10   34.60    3.80
  10  14  10    5.10    5.10
  11 -11   6   -1.80    2.50
  11  -5   9    1.40    3.50
  11   4  11    1.50    4.30
  11   5  11   -0.90    4.50
  11   6  11    7.20    4.60
  11   7  11    5.50    4.70
  11   8  11    3.10    4.90
  12 -11   6    2.50    3.20
  12  -5   9    5.60    4.40
  12  -2  10    3.70    4.40
  12   4  11   32.80    4.90
  12   5  11    9.40    4.80
  -4  -2 -24   79.99    5.70
  -4  -2 -23   43.80    5.20
  -4  -1 -27    3.00    5.10
  -4  -1 -26    5.60    5.00
  -4  -1 -25   -9.30    4.60
  -4  -1 -20   10.80    3.90
  -4  -1 -19   56.79    4.20
  -4   0 -18  108.19    3.90
  -4   1 -17  254.47    4.20
  -4   2 -16  285.37    4.20
  -4   4 -15  706.23    4.90
  -4   8 -15   16.70    2.40
  -4   9 -15  160.78    3.00
  -4  12 -17    4.00    2.90
  -4  13 -19  139.59    3.40
  -4  14 -22    5.50    3.40
  -4  14 -21   -0.20    3.50
  -3  -7 -27   30.20    5.70
  -3  -7 -19  342.47    5.40
  -3  -7 -18   21.00    4.70
  -3  -3 -12   49.99    2.80
  -3   0 -10  111.49    2.40
  -2 -11 -19   11.80    4.20
  -2  -4  -8  400.96    3.00
  -2   2  -5  277.87    1.70
  -1 -14 -19    5.70    4.10
  -1 -14 -18   15.90    4.60
  -1 -13 -15   70.29    4.10
  -1 -12 -13  159.18    3.70
  -1  -5  -5   37.40    1.60
   0 -17 -23    2.70    4.50
   0 -17 -22    1.00    5.00
   0 -17 -21    0.10    4.90
   0 -16 -17  108.89    4.30
   0 -15 -14   -1.20    3.20
   0 -13 -10  106.29    2.90
   0  12   0   21.10    1.60
   1 -18 -16   11.40    4.30
   1  15   1    4.10    1.80
   1  26  -8    2.60    2.30
   2 -20 -17    4.80    4.30
   2 -19 -14   10.00    3.10
   2 -13  -4    3.60    1.70
   2 -12  -3   60.79    1.50
   2  11   4   16.80    2.00
   2  17   2   12.40    2.50
   2  23  -2    2.40    2.50
   2  24  -3    1.70    2.70
   2  25  -4   -0.60    2.80
   3 -21 -15    2.00    3.70
   3 -14  -3  131.89    1.70
   3  13   5   10.30    2.50
   3  16   4   39.70    2.80
   3  18   3   11.50    3.20
   3  20   2    1.30    2.70
   3  24  -1   10.60    3.00
   3  25  -2   11.20    3.10
   3  26  -3    0.50    2.80
   4 -22 -14    6.30    3.30
   4 -18  -6    7.60    2.00
   4   6   7  705.53    4.90
   4   7   7  975.60    5.40
   4   8   7  273.27    3.80
   4  22   2    0.10    3.40
   5 -22 -11    1.60    3.10
   5 -21  -9    5.10    2.50
   5 -17  -3    4.10    1.20
   5   5   8  586.64    4.90
   5   7   8  263.77    4.30
   5   8   8   51.09    3.30
   5  14   7    0.30    3.40
   5  19   5    0.30    3.20
   5  25   1   -0.60    3.90
   6 -23 -11    1.60    3.10
   6 -22  -9    5.00    2.40
   6  -4   7   75.89    2.60
   6  -1   8    1.90    2.50
   6  13   8   13.30    3.60
   6  19   6    2.50    3.50
   6  24   3    1.10    3.70
   7   1   9  278.37    4.80
   7  12   9   26.50    4.10
   7  18   7    2.50    4.30
   7  22   5    5.30    5.00
   8   4  10   45.90    4.00
   8   5  10  111.39    4.50
   8   6  10    8.10    3.90
   8   7  10  158.98    5.10
   8   8  10   40.20    4.50
   8  17   8   -1.40    4.40
   9 -13   4   21.40    2.20
   9  -8   7   57.39    3.20
   9  -6   8   45.60    3.10
   9  -3   9    7.70    3.70
   9   1  10   44.00    4.00
   9  11  10   30.90    5.10
   9  15   9    3.60    5.00
   9  18   8    2.30    5.00
  10 -12   5    3.10    2.70
  10  -4   9    3.70    3.20
  10   0  10    2.60    4.30
  10  12  10    8.10    5.20
  10  16   9    0.50    5.40
  11 -15   3    1.50    2.60
  11  -9   7    3.90    3.40
  11  -7   8    6.20    3.50
  11  -1  10   -0.60    3.70
  12  -9   7    1.40    3.50
  12  -7   8    8.50    3.90
  12  -1  10   10.90    4.40
  -4  -2 -27   29.20    5.40
  -4  -2 -26  128.49    5.60
  -4  -2 -25   50.49    5.00
  -4  -2 -22   38.10    4.30
  -4  -2 -21    6.90    4.20
  -4  -2 -20    9.30    4.20
  -4  -1 -18    4.80    3.50
  -4   0 -17   10.60    3.40
  -4   1 -16   13.30    3.30
  -4   2 -15   55.49    3.80
  -4   5 -14  478.85    4.50
  -4   6 -14  322.77    3.80
  -4   7 -14   85.69    3.00
  -4  10 -15   35.00    2.60
  -4  11 -16    7.80    2.60
  -4  13 -18   11.90    2.80
  -4  14 -20    8.20    3.30
  -3  -8 -26   34.20    5.50
  -3  -8 -25    0.70    5.20
  -3  -8 -24   21.80    5.20
  -3  -8 -21   39.60    4.50
  -3  -5 -14  728.93    5.10
  -3  -2 -11  240.78    3.10
  -3  18 -15    5.10    1.90
  -3  19 -17    5.60    2.20
  -2 -12 -25    1.00    5.30
  -2 -12 -24    6.00    5.20
  -2 -12 -23    0.30    4.90
  -2 -12 -22   -2.40    5.20
  -2 -11 -18   35.90    4.20
  -2 -11 -17   15.60    4.20
  -2  -9 -13   60.59    3.20
  -2  -3  -7  145.29    2.20
  -1 -15 -24    7.00    5.60
  -1 -15 -23    1.70    5.10
  -1 -15 -22   11.50    5.20
  -1 -14 -17    4.70    4.30
  -1  10  -2  501.65    1.40
  -1  22 -10    9.40    1.00
   0 -17 -20    9.30    4.20
   0 -11  -7 1460.25    5.20
   0 -10  -6  694.43    3.40
   0  -9  -5  350.96    2.80
   1 -19 -20   37.70    4.80
   1 -19 -19   40.30    5.30
   1 -17 -13    3.50    2.90
   1 -16 -11    3.10    2.60
   1   0   2  335.57    1.20
   1  12   2  210.08    2.30
   1  17   0   28.90    2.00
   2 -20 -16   18.60    4.30
   2 -18 -11    2.30    3.20
   2 -14  -5   13.90    1.70
   2 -11  -2  312.27    1.80
   2  10   4   12.90    2.40
   2  14   3  105.89    2.80
   3 -20 -12   -0.40    3.20
   3 -12  -1   85.99    1.10
   3  12   5    0.90    2.80
   3  21   1    3.10    2.70
   4  -1   6   14.90    2.30
   4  13   6   40.60    3.20
   4  16   5   53.89    3.70
   4  23   1   38.70    3.70
   5 -20  -7    0.90    2.10
   5  13   7  294.67    4.90
   5  16   6   10.70    3.80
   5  22   3    8.10    4.10
   6 -21  -7    0.00    2.10
   6 -14   1    8.40    1.00
   6 -10   4   12.90    1.50
   6   0   8   60.19    3.10
   6  12   8   69.69    4.60
   6  16   7   31.60    4.30
   6  22   4    1.20    4.40
   7  10   9    7.50    3.80
   7  15   8    2.40    4.00
   7  20   6    1.30    4.00
   8  13   9   -2.40    4.40
   8  19   7   -0.70    4.40
   8  21   6   -1.10    4.60
   9   2  10   98.09    4.60
   9   3  10   12.20    4.10
   9   9  10    3.00    4.30
   9  10  10  215.38    6.10
  10   1  10   32.30    4.80
  10  11  10   16.50    4.90
  11  -4   9    6.70    3.60
  11   0  10   44.50    4.20
  12  -4   9   11.00    3.90
  12   0  10   12.80    4.60
  -4  -3 -27    7.40    6.10
  -4  -3 -26   13.90    5.60
  -4  -3 -25   30.30    5.10
  -4  -3 -24    3.20    4.90
  -4  -3 -23   68.29    4.70
  -4  -3 -22    0.00    4.30
  -4  -2 -19   12.20    4.00
  -4  -2 -18   73.29    4.50
  -4  -1 -17  266.47    4.30
  -4   0 -16  374.56    4.50
  -4   9 -14    2.40    2.50
  -4  12 -16   -0.20    2.70
  -4  13 -17  102.39    3.20
  -4  14 -19    0.80    2.80
  -4  15 -22  150.28    4.20
  -3  -6 -15   81.89    3.80
  -3  -1 -10  144.69    2.70
  -3   1  -9  105.49    2.30
  -3   5  -8   32.40    1.80
  -3   6  -8  659.33    3.00
  -3  11  -9  224.08    1.90
  -3  13 -10    9.20    1.40
  -2 -12 -21    2.20    4.40
  -2 -12 -20    5.30    4.30
  -2  -7 -10   28.70    2.50
  -1 -15 -21   -0.70    4.40
  -1 -15 -20   -1.80    4.60
  -1 -13 -14   86.59    3.70
  -1 -12 -12   46.60    3.70
   0 -17 -18    5.70    4.40
   0 -15 -13    7.40    3.00
   0 -14 -11   31.30    2.80
   0  18  -3  191.18    2.30
   1 -19 -18   50.29    5.00
   1 -18 -15   46.20    3.70
   1 -15  -9    1.40    2.20
   1  -7  -1   25.50    0.90
   1  25  -7    3.30    2.40
   2 -19 -13    1.60    3.50
   2 -17  -9   57.39    2.90
   2 -15  -6    0.30    2.10
   2   2   4   53.89    1.70
   2  20   0    2.10    2.50
   3 -22 -17    6.90    4.30
   3 -21 -14    0.70    3.30
   3 -18  -8   64.79    2.80
   3   0   5   -0.60    1.50
   3  15   4   27.20    3.10
   4 -21 -11    9.70    2.80
   4 -20  -9    7.20    2.40
   4  12   6  194.78    4.30
   4  18   4   -0.20    2.90
   4  20   3    7.80    2.90
   4  24   0   -1.00    3.30
   5  12   7    1.50    3.50
   5  18   5    5.90    3.70
   5  20   4    5.80    3.80
   5  23   2    4.70    4.00
   6 -19  -4    0.70    1.30
   6  11   8    4.40    4.00
   6  15   7   10.70    4.10
   6  18   6   -1.80    3.80
   6  20   5    1.00    3.60
   6  23   3    6.50    4.30
   7 -15   1    7.60    1.10
   7   3   9    2.90    3.10
   7   4   9   65.99    4.20
   7   8   9    7.80    3.80
   7   9   9   70.49    4.20
   7  14   8   12.60    4.10
   7  17   7    7.60    4.10
   7  23   4    9.60    4.40
   8 -22  -6    0.80    1.50
   8  -4   8   13.40    3.40
   8   0   9    8.60    4.00
   8  12   9   54.69    4.90
   8  16   8    2.00    4.40
   9  -5   8   20.60    3.20
   9  -2   9  216.08    4.40
   9   4  10    5.30    4.30
   9   5  10    4.90    4.00
   9   7  10    0.50    4.20
   9   8  10   51.29    4.60
   9  17   8    7.80    4.80
  10  -8   7   29.60    3.40
  10  -6   8   16.80    3.20
  10  -3   9    7.80    3.20
  10   2  10    1.30    4.00
  10   9  10    4.60    5.10
  10  15   9   -2.50    5.10
  11 -16   2    1.50    2.40
  11 -12   5   -0.10    2.90
  11  -3   9    3.10    4.20
  11   1  10   -1.10    4.10
  11   2  10   -0.50    4.70
  11  10  10    3.20    5.50
  11  11  10    0.50    5.20
  12 -12   5    3.60    3.20
  12  -6   8    1.20    4.10
  12  -3   9   17.60    4.60
  12   1  10   11.50    4.40
  12   2  10    3.30    4.70
  -4  -4 -26    8.70    5.80
  -4  -4 -25  155.08    6.40
  -4  -4 -24    9.40    5.00
  -4  -4 -23  101.39    5.10
  -4  -4 -22   -0.50    5.10
  -4  -3 -20    6.20    4.30
  -4  -3 -19  326.67    5.20
  -4  -1 -16   15.50    3.90
  -4   0 -15   10.10    3.70
  -4  11 -15   18.60    2.60
  -4  14 -18   -0.50    2.80
  -4  15 -21   11.90    3.30
  -4  15 -20  148.09    3.70
  -3  -9 -26    0.90    5.50
  -3  -9 -25   13.70    5.20
  -3  -9 -24   -3.90    5.00
  -3  -9 -23   17.40    5.00
  -3  -9 -22   30.50    4.90
  -3  -9 -21    6.50    5.10
  -3  -8 -18  109.29    4.40
  -3  -6 -14    3.40    3.30
  -3  -3 -11  452.95    3.70
  -3   4  -8   50.89    2.20
  -3   7  -8  388.26    2.40
  -3   8  -8  571.94    2.70
  -2 -13 -25    7.50    6.10
  -2 -13 -24    4.70    5.80
  -2 -12 -19   10.20    4.20
  -2 -12 -18   41.40    5.00
  -2 -11 -16    1.10    3.50
  -2  -9 -12   22.40    3.40
  -2  -8 -11    8.80    2.70
  -2  -5  -8  564.34    3.40
  -2   1  -5    5.30    1.20
  -1 -15 -19    7.30    4.20
  -1 -14 -16    1.80    3.60
  -1  -7  -6  366.16    2.70
   0 -18 -22    5.50    5.40
   0 -17 -17    7.10    4.30
   0 -13  -9    4.20    2.90
   0  -5  -2   42.30    1.10
   1 -19 -17   49.99    4.90
   1 -17 -12    5.50    3.30
   1 -12  -5   25.70    2.00
   1 -11  -4   64.99    1.90
   1  21  -3  112.69    2.80
   2 -21 -19    2.90    4.10
   2 -20 -15    5.60    3.80
   2   9   4  814.12    3.80
   2  16   2  101.09    2.80
   2  18   1   14.70    2.50
   2  21  -1    4.00    2.70
   3 -16  -5   17.10    1.70
   3  11   5    9.30    2.30
   3  17   3   38.70    3.30
   3  19   2   12.60    2.90
   3  22   0   14.50    3.20
   4 -22 -13   -2.50    3.20
   4 -19  -7   11.00    2.30
   4  15   5    6.10    3.60
   4  21   2    9.50    3.50
   4  25  -1    2.10    3.60
   4  26  -2    0.30    3.30
   5   0   7    0.80    2.20
   5  15   6  177.88    5.00
   6  -8   5   60.89    1.90
   6  -3   7   51.49    2.80
   6  10   8    5.70    3.40
   7 -22  -7   10.80    2.00
   7 -11   4    4.80    1.80
   7  -2   8  105.59    3.20
   7   5   9  112.69    4.10
   7   6   9   27.00    3.80
   7   7   9    7.10    3.50
   7  13   8   44.10    4.70
   7  19   6   13.40    4.30
   7  21   5   20.30    4.40
   8   1   9  390.26    5.60
   8  11   9   68.39    4.60
   8  15   8    4.90    4.30
   8  18   7   29.10    4.60
   8  20   6   43.20    4.80
   9 -14   3   15.70    1.90
   9  -1   9   46.60    4.00
   9  13   9    7.50    4.70
   9  16   8   -1.80    4.90
   9  19   7   18.40    4.80
  10 -13   4    6.70    2.70
  10   4  10   13.40    4.20
  10   5  10   11.40    4.10
  10   6  10   -3.50    4.50
  10   7  10   28.50    4.60
  10   8  10   -1.00    4.50
  10  14   9    9.10    5.10
  11 -10   6    1.40    3.00
  11  -8   7    0.20    3.30
  11   3  10    3.00    4.20
  11   4  10    8.10    4.60
  11   6  10    4.30    4.90
  11   7  10   -1.70    5.00
  11   9  10    3.00    4.80
  12 -10   6    5.60    3.30
  12  -8   7   18.70    3.80
  12   3  10   11.20    4.70
  12   4  10    6.30    5.30
  12   6  10    3.20    5.20
  12   7  10   -2.50    5.30
  -4  -4 -21    5.80    4.20
  -4  -4 -20    8.80    4.40
  -4  -3 -18   76.59    4.00
  -4   1 -14   73.69    3.30
  -4   5 -13   33.10    2.40
  -4   7 -13  195.88    3.00
  -4   8 -13   29.50    2.30
  -4  10 -14   25.60    2.40
  -4  12 -15    4.70    2.60
  -4  13 -16   30.50    2.70
  -4  15 -19   18.70    3.20
  -3  -9 -19    8.80    4.60
  -3  -7 -15  692.73    5.40
  -3  -2 -10   12.70    2.30
  -3   0  -9    0.50    2.00
  -3   3  -8   20.80    2.10
  -3  16 -12   45.70    1.70
  -3  19 -16    3.00    1.90
  -2 -13 -23   35.50    5.20
  -2 -13 -22    4.90    4.80
  -2 -12 -17    3.30    4.30
  -2 -10 -13   26.00    3.60
  -1 -16 -23    3.00    5.00
  -1 -14 -15   19.30    3.60
  -1 -13 -13   12.50    3.20
  -1  -2  -3   56.49    1.20
  -1  15  -4   29.70    1.00
   0 -18 -21   33.10    4.70
   0 -18 -20    2.40    4.90
   0 -16 -14    1.10    3.20
   0 -15 -12   15.60    3.00
   0  -3  -1   -0.30    0.60
   0  14  -1   77.89    1.70
   0  16  -2   52.89    1.60
   0  24  -9    0.60    1.60
   1 -18 -14    4.40    3.20
   1 -16 -10   43.90    2.60
   1 -10  -3  509.35    2.50
   1  18  -1    5.70    2.00
   1  22  -4   19.00    2.20
   1  23  -5    1.90    2.30
   1  24  -6   -1.30    2.20
   2 -21 -18   13.20    4.00
   2 -19 -12   11.40    3.50
   2 -16  -7   35.40    2.20
   2   3   4  309.17    2.10
   2   8   4   12.60    1.90
   2  13   3    1.20    2.00
   3 -22 -16    9.10    4.20
   3 -21 -13    4.70    3.50
   3 -20 -11    4.80    3.10
   3  -3   4  789.62    2.70
   3  14   4   23.20    3.20
   3  23  -1    7.50    2.90
   4   0   6  218.68    2.70
   4  11   6    0.30    2.80
   4  17   4    8.70    3.40
   4  19   3   -1.00    3.20
   5  11   7  171.88    4.10
   5  17   5   18.10    3.90
   5  21   3    3.40    3.70
   5  24   1   13.60    3.70
   5  25   0   -4.90    3.80
   6   2   8   60.59    3.10
   6   9   8  111.79    4.00
   6  14   7   57.09    4.00
   6  17   6    5.60    3.50
   6  19   5   18.70    3.70
   6  21   4   10.00    3.80
   6  24   2    5.60    3.70
   7  16   7    3.10    4.20
   7  22   4    3.80    4.30
   8  -6   7   16.20    2.90
   8  -3   8  353.16    4.80
   8   9   9   94.59    5.10
   8  14   8    1.10    4.90
   8  17   7    4.70    4.90
   9  -7   7   39.30    3.20
   9  18   7   10.30    5.00
  10  -5   8   20.70    3.80
  10  13   9   11.40    4.80
  10  16   8   -2.70    5.30
  11  -2   9   35.90    3.90
  11  13   9    2.00    5.30
  12  -5   8   21.70    4.40
  12  -2   9    1.20    4.00
  -4  -5 -26   36.20    5.60
  -4  -5 -25    8.90    5.30
  -4  -5 -24   65.89    5.30
  -4  -5 -23   14.30    4.70
  -4  -4 -19  133.19    4.70
  -4  -1 -15  482.55    4.80
  -4   0 -14  296.77    4.50
  -4   2 -13   26.90    3.30
  -4   9 -13   98.79    2.40
  -4  11 -14   52.29    2.60
  -4  14 -17    9.60    2.50
  -3 -10 -25   -3.20    5.20
  -3 -10 -24   13.20    5.00
  -3 -10 -23   17.60    5.20
  -3 -10 -22   21.50    4.80
  -3  -6 -13   10.40    2.90
  -3  -5 -12  519.65    4.20
  -3  -4 -11   66.09    2.90
  -3   2  -8  702.73    3.60
  -3  15 -11   58.49    1.70
  -3  17 -13   86.69    1.90
  -3  20 -18    3.10    2.30
  -2 -13 -20    4.50    4.20
  -2 -13 -19   71.29    4.80
  -1  -6  -5   72.19    1.70
  -1   1  -2 1694.03    2.20
   0 -18 -19   73.39    5.00
   0 -17 -16   14.70    3.70
   0 -14 -10   37.50    2.60
   0  19  -4   87.29    2.10
   1 -20 -20    9.90    4.40
   1 -19 -16   51.79    4.20
   1  16   0    1.10    1.80
   2 -21 -17    8.10    4.40
   2 -20 -14   14.70    3.70
   2 -18 -10   29.20    2.60
   2 -10  -1   47.80    1.10
   2   4   4   21.00    1.70
   2   5   4 1404.86    4.20
   2   7   4  275.07    2.40
   2  22  -2    0.10    2.50
   2  23  -3    0.60    2.70
   2  25  -5    0.70    3.00
   2  26  -6   -0.30    2.70
   3 -19  -9    4.30    2.70
   3  20   1    8.20    3.20
   3  24  -2    5.10    3.00
   3  25  -3   -1.60    3.20
   3  26  -4   -0.70    3.00
   4   1   6   13.30    2.50
   4  14   5   62.09    3.80
   4  22   1    8.00    3.60
   5 -23 -12    3.50    3.50
   5  -8   4  454.15    2.80
   5  -3   6  342.37    3.40
   5   1   7   98.19    2.60
   5  10   7   78.39    3.60
   5  14   6    2.90    3.30
   5  19   4    2.30    3.10
   6 -23 -10   -0.50    2.60
   6   4   8  119.89    3.70
   6   5   8   64.69    3.50
   6   6   8   21.80    3.10
   6   7   8   44.20    3.30
   6   8   8    7.20    3.20
   6  13   7   12.30    4.20
   6  22   3    1.50    4.30
   7 -20  -4   14.80    1.20
   7 -16   0   -0.90    0.90
   7  -9   5   34.80    1.90
   7  -7   6   58.19    2.40
   7  12   8    3.00    3.90
   7  15   7    7.80    4.70
   7  18   6   21.30    4.20
   7  20   5    3.70    4.00
   8   4   9   38.00    3.80
   8   6   9    3.20    4.00
   8   7   9   68.69    4.20
   8   8   9   44.50    4.30
   8  19   6    0.80    4.40
   8  21   5    2.30    4.40
   9 -15   2   23.20    2.00
   9   0   9   21.50    3.90
   9  10   9   13.20    4.80
   9  11   9    6.00    4.50
   9  15   8    2.50    4.70
  10  -7   7   13.90    3.60
  10  -1   9  177.58    4.60
  10  12   9   -1.10    4.90
  11 -13   4   -1.40    2.80
  11  -5   8   29.60    3.50
  11  -1   9    3.60    4.10
  11  12   9   10.20    5.30
  12 -13   4    4.60    3.00
  12  -1   9    4.00    4.30
  -5   5 -24   93.09    5.20
  -4  -6 -26   14.00    5.50
  -4  -6 -22    6.80    4.70
  -4  -5 -20  230.68    5.20
  -4  -4 -18   21.70    4.10
  -4  -3 -16  356.96    4.60
  -4  -2 -15   55.69    3.50
  -4  15 -18  122.89    3.30
  -4  16 -20   12.00    3.00
  -3 -10 -20   32.30    4.50
  -3  -8 -15   23.50    3.90
  -3  -3 -10    6.20    2.30
  -3  -1  -9  107.29    2.40
  -3  12  -9    0.20    1.20
  -3  18 -14    6.20    1.70
  -2 -14 -24    0.90    5.20
  -2 -13 -18    3.80    4.60
  -2  -9 -11   68.79    2.90
  -2  -8 -10  118.69    2.90
  -2  -7  -9  338.47    3.20
  -2  -6  -8  212.88    2.90
  -2   0  -5    4.30    1.30
  -1 -16 -20    2.50    4.30
  -1 -14 -14   42.50    3.60
   0 -17 -15    8.80    4.00
   0 -16 -13   60.69    3.40
   0  -7  -3  278.97    1.70
   1 -20 -19    9.90    4.40
   1 -19 -15   61.09    4.60
   1 -18 -13   61.29    3.40
   1 -15  -8   47.40    2.60
   2 -21 -16   12.60    4.30
   2 -17  -8    8.50    2.20
   2  12   3    2.60    2.30
   2  15   2    3.00    2.40
   2  19   0    1.40    2.50
   2  24  -4    2.20    2.80
   3 -22 -15    7.60    3.80
   3   2   5  184.78    2.20
   3  13   4    8.50    2.90
   3  16   3   31.50    2.60
   3  18   2   13.40    3.00
   4 -22 -12   10.70    3.10
   4 -16  -3   83.09    1.60
   4 -15  -2  339.07    1.90
   4  -3   5  982.40    3.80
   4   9   6  410.46    4.10
   4  23   0    4.50    3.30
   5 -21  -8   15.20    2.50
   5 -19  -5   10.60    1.70
   5   3   7  530.85    4.70
   5   8   7  168.08    3.60
   5  22   2    8.50    3.50
   6 -22  -8    3.50    2.20
   6 -20  -5    7.30    1.70
   6  -5   6   89.29    2.50
   6  -2   7   72.29    2.60
   6  16   6   14.60    3.70
   6  18   5    1.30    3.80
   6  20   4    9.90    3.80
   7  -4   7  108.69    3.20
   7   0   8  133.99    3.40
   7  10   8    3.40    4.30
   7  11   8   49.00    4.10
   7  23   3    1.10    4.20
   8 -13   3   24.20    1.90
   8  -2   8   29.10    3.80
   8  13   8   24.10    4.40
   8  16   7   13.90    4.40
   9   8   9   61.79    5.10
   9   9   9    0.40    4.30
   9  14   8    0.40    4.50
   9  17   7    5.70    4.60
  10 -14   3    3.10    2.60
  10 -11   5   26.10    2.70
  10  -4   8    9.70    3.70
  10   0   9    6.40    3.70
  10  15   8    0.20    5.00
  11  -7   7   47.30    4.00
  11   0   9    2.20    4.40
  11  11   9    2.90    5.00
  12  -7   7    3.50    3.90
  12  -4   8    5.90    4.30
  12   0   9   -0.50    4.30
  -5   2 -26    1.30    5.20
  -5   2 -25   22.80    5.10
  -5   2 -24    0.90    4.60
  -5   2 -23   22.00    4.70
  -5   3 -26   15.50    5.60
  -5   3 -25   48.70    4.90
  -5   3 -24   35.30    4.50
  -5   3 -23   31.20    4.00
  -5   4 -25    4.20    4.50
  -5   4 -24   14.80    4.40
  -5   4 -23    5.70    3.90
  -5   4 -22   49.70    4.00
  -5   4 -21   27.40    4.20
  -5   5 -25    4.80    4.30
  -5   5 -23   -1.60    3.90
  -5   5 -22   59.79    4.00
  -5   5 -21   -3.00    4.20
  -5   6 -25    3.70    4.10
  -5   6 -24    1.70    4.00
  -5   6 -23   15.20    3.90
  -5   6 -21   66.19    4.60
  -5   7 -25   58.29    4.20
  -5   7 -24   21.70    4.00
  -5   7 -23   26.70    3.80
  -5   7 -22    7.50    4.30
  -5   8 -24    1.10    4.30
  -5   8 -23    0.80    4.10
  -4  -6 -21   17.40    4.50
  -4  -6 -20   51.09    4.90
  -4  -4 -17  438.36    5.10
  -4   0 -13    5.00    3.30
  -4   4 -12  747.93    4.30
  -4   5 -12   53.79    2.30
  -4   6 -12   33.20    2.10
  -4   7 -12   41.10    2.30
  -4  10 -13   11.10    2.00
  -4  12 -14   68.69    2.60
  -4  13 -15   15.70    2.50
  -4  14 -16   21.40    2.60
  -4  16 -19   12.10    3.20
  -3 -11 -25   -0.60    5.40
  -3 -11 -24    3.90    5.30
  -3 -11 -22   -3.40    5.40
  -3 -10 -19   17.90    4.30
  -3   1  -8  192.28    2.40
  -3  14 -10   33.60    1.50
  -2 -14 -22    0.20    4.70
  -2 -13 -17    5.50    4.50
  -2 -12 -15   20.10    3.50
  -2 -10 -12   17.60    3.00
  -2  -3  -6  664.33    3.10
  -1 -10  -8 1277.87    5.00
  -1  19  -7   18.00    1.20
  -1  21  -9    1.20    1.10
   0 -19 -21    3.50    5.20
   0 -15 -11    3.00    2.80
   0 -11  -6    6.30    1.90
   0 -10  -5   27.80    2.20
   0  10   0 3025.50    4.50
   0  20  -5    2.60    1.70
   0  23  -8   20.00    1.70
   1 -20 -18   22.20    4.20
   1 -16  -9   -1.20    2.50
   1   1   2 1683.13    2.70
   1  19  -2   92.29    2.60
   1  26  -9    1.10    2.00
   2 -20 -13    2.00    3.40
   2 -19 -11    1.00    3.20
   2  17   1    1.40    1.90
   3 -21 -12    4.30    3.00
   3 -18  -7    3.60    2.40
   3   7   5   32.20    2.20
   3  21   0    5.60    3.10
   4 -23 -14    0.20    3.40
   4 -20  -8    2.80    2.30
   4 -17  -4  118.59    2.00
   4   2   6  221.38    2.80
   4   3   6 3895.51    8.60
   4   8   6  237.78    3.40
   4  13   5  103.59    3.40
   4  16   4    4.40    3.10
   4  18   3    0.10    3.30
   4  20   2    3.50    2.80
   4  24  -1    3.20    3.30
   5   4   7  428.66    4.20
   5   5   7  100.09    3.30
   5   7   7  195.28    3.50
   5  13   6   48.70    3.50
   5  16   5    3.50    3.30
   5  18   4    3.10    3.60
   5  20   3    2.30    3.60
   5  23   1    2.40    3.90
   6 -11   3   12.90    1.40
   6  12   7   34.80    3.70
   6  15   6   18.30    4.00
   6  23   2    1.40    3.70
   7   9   8   34.10    3.80
   7  14   7   -3.70    4.10
   7  17   6   11.30    4.10
   7  19   5   35.90    4.80
   7  21   4   13.00    4.20
   8  -5   7   13.90    3.00
   8  12   8   16.60    4.30
   8  18   6   19.70    4.40
   8  20   5    2.80    5.00
   9 -12   4   30.30    2.30
   9  -6   7   97.09    3.60
   9  -3   8   21.70    3.20
   9   3   9    7.00    4.10
   9   5   9   15.00    4.30
   9   6   9  102.09    4.90
   9   7   9    4.40    4.20
   9  13   8    3.80    4.50
   9  19   6   12.30    4.90
  10   8   9    6.50    4.70
  10   9   9   36.90    4.80
  10  14   8   -2.80    5.10
  10  17   7    3.70    5.00
  11  -9   6   54.09    3.60
  11   2   9   30.80    5.00
  11   9   9    1.70    4.90
  11  10   9   11.80    5.10
  12  -9   6    1.80    3.50
  12   8   9    8.60    5.40
  12   9   9    1.10    5.30
  -5   0 -25    7.60    5.10
  -5   0 -24   30.20    4.90
  -5   1 -26   17.80    5.00
  -5   1 -25   62.69    4.90
  -5   1 -24    7.90    4.40
  -5   1 -23   63.39    4.50
  -5   1 -22   15.60    4.60
  -5   2 -22    8.10    4.00
  -5   2 -21   36.60    4.40
  -5   3 -20    5.60    4.00
  -5   4 -20   70.59    4.20
  -5   6 -20    0.20    3.80
  -5   7 -20   25.10    4.20
  -5   8 -22   -0.10    3.50
  -5   8 -21   17.80    4.00
  -5   9 -24    0.10    4.20
  -5   9 -23   30.60    4.10
  -5   9 -22   13.80    4.10
  -5  10 -24    1.80    4.60
  -4  -7 -26   -0.80    5.70
  -4  -7 -25   16.30    5.30
  -4  -7 -23   16.10    5.00
  -4  -6 -19   37.10    4.60
  -4  -4 -16   45.40    4.30
  -4  -3 -15  278.17    4.40
  -4  -2 -14  366.36    4.30
  -4   2 -12   98.99    3.20
  -4   8 -12  204.38    2.70
  -4  15 -17    5.90    2.60
  -3 -11 -21    4.80    4.70
  -3 -11 -20    8.10    4.90
  -3  -7 -13  429.76    4.50
  -3  -5 -11  119.79    3.10
  -3  -4 -10  753.22    4.60
  -3   0  -8   69.59    2.40
  -3  20 -17   -0.40    2.00
  -2 -14 -20    4.50    4.30
  -2 -14 -19    4.10    4.60
  -2  -5  -7   22.40    2.00
  -2   5  -4 1349.36    2.50
  -1 -17 -22   -0.80    4.50
  -1 -17 -21   12.60    4.60
  -1 -16 -17    5.40    4.40
  -1 -15 -15    9.60    3.50
  -1 -14 -13   33.90    3.40
  -1 -12 -10    7.70    2.70
  -1  -8  -6   57.59    2.10
   0 -19 -20    0.90    5.20
   0 -17 -14    7.10    3.60
   0 -16 -12    6.80    3.40
   0  22  -7   14.70    1.80
   1 -20 -17   14.30    4.10
   1 -19 -14   20.90    4.00
   1 -18 -12    6.70    3.40
   1  -9  -2  122.29    1.50
   2 -21 -15    6.60    4.20
   2 -18  -9   40.70    3.20
   2  11   3  779.62    4.20
   2  20  -1    8.40    2.70
   3 -22 -14   10.80    3.70
   3   4   5 2145.49    5.50
   3   5   5    7.50    2.00
   3   6   5 1114.79    4.70
   3  12   4   24.50    2.80
   3  22  -1    3.00    2.80
   4   4   6  477.55    4.00
   4   5   6 1211.98    5.40
   4   7   6  269.47    3.70
   4  25  -2   16.40    3.50
   4  26  -3    5.50    3.30
   5 -23 -11   19.40    3.50
   5  -2   6  663.23    4.20
   5  12   6   15.40    3.10
   5  24   0    5.40    3.90
   6  11   7   29.10    3.60
   6  17   5    2.30    3.90
   6  21   3   -1.00    4.10
   6  24   1   -0.10    3.70
   7 -17  -1    4.40    0.70
   7 -12   3   65.19    1.90
   7  -3   7   32.70    3.00
   7   2   8  106.79    3.70
   7   3   8  105.59    4.20
   7   8   8   37.40    3.60
   7  22   3    6.10    4.80
   8  -1   8   49.20    3.60
   8  11   8   22.20    4.30
   8  15   7    5.50    4.00
   9 -16   1   29.20    1.70
   9  -8   6   44.00    3.10
   9  12   8   10.40    4.70
   9  18   6    2.00    4.80
  10  -3   8  168.58    4.10
  10   3   9    8.30    4.00
  10   4   9   -2.50    4.20
  10   6   9   27.40    4.40
  10   7   9   17.40    4.70
  10  16   7    3.20    5.30
  11  -3   8    2.60    4.10
  11   3   9    6.40    4.10
  11   4   9    1.00    4.20
  11   5   9    2.90    5.10
  11   6   9    3.10    4.60
  11   7   9   -3.80    4.70
  11  13   8   -4.40    5.40
  12  -3   8    5.60    3.90
  12   4   9    3.70    4.80
  12   5   9   14.80    4.80
  13  -2   8    5.30    5.10
  -5  -1 -26   24.20    5.30
  -5  -1 -25   67.69    5.40
  -5  -1 -24    1.30    5.00
  -5  -1 -23   67.69    5.30
  -5   0 -26   12.30    4.70
  -5   0 -23    2.80    4.30
  -5   0 -22   27.80    4.20
  -5   0 -21    0.90    4.60
  -5   1 -21    5.50    4.00
  -5   1 -20   -0.40    4.10
  -5   2 -20   59.49    3.80
  -5   3 -19    6.40    3.80
  -5   5 -19   28.00    3.30
  -5   6 -19  212.88    4.40
  -5   7 -19   59.19    4.10
  -5   8 -20   24.80    3.70
  -5   9 -21   14.80    3.60
  -5   9 -20   19.50    3.60
  -5  10 -23   27.20    4.00
  -5  10 -22    2.90    3.80
  -4  -8 -25    5.40    5.80
  -4  -1 -13  575.14    4.70
  -4   1 -12    6.00    2.60
  -4   9 -12   15.20    2.00
  -4  11 -13    8.90    2.10
  -4  16 -18   20.40    2.80
  -4  17 -20   59.69    3.40
  -3 -12 -24   23.00    5.50
  -3 -12 -23    4.70    5.90
  -3 -11 -19   10.90    4.40
  -3 -10 -17    7.80    4.00
  -3  -9 -15   75.79    3.90
  -3  19 -15   -0.10    1.60
  -2 -15 -23    9.60    4.90
  -2 -15 -22   75.29    5.80
  -2 -14 -18   -1.00    4.70
  -2  -9 -10   95.89    2.80
  -2  -8  -9  168.88    2.80
  -2  -1  -5    5.50    1.40
  -1 -17 -20   19.70    4.40
  -1 -13 -11    3.20    2.80
  -1  -5  -4   58.59    1.50
  -1   9  -2   71.99    0.80
  -1  20  -8  112.79    1.40
   0  13  -1   27.60    1.40
   0  17  -3    7.50    1.60
   0  25 -11    7.20    1.70
   1 -20 -16   36.70    4.70
   1   8   2  207.68    2.10
   1  17  -1   44.90    2.00
   1  20  -3   -0.70    2.10
   1  25  -8   -0.80    2.40
   2  -1   3  109.29    1.20
   2  14   2   57.89    2.50
   3 -19  -8    3.20    2.60
   3  -5   3  209.78    1.60
   3  15   3    2.40    2.60
   3  17   2   29.00    3.00
   3  19   1   31.00    2.60
   4 -23 -13   17.10    3.60
   4 -22 -11    1.50    3.30
   4 -18  -5    3.00    1.80
   4  -2   5  324.37    2.80
   4  12   5    2.40    2.70
   4  15   4  215.98    4.70
   4  21   1   23.00    3.10
   5 -22  -9    2.50    2.80
   5  15   5    3.50    3.30
   5  21   2    3.90    3.30
   5  25  -1   -1.80    3.40
   6 -15   0  178.58    1.20
   6  -9   4   24.30    1.70
   6   0   7   -0.10    2.40
   6  14   6   40.00    3.60
   6  19   4    0.60    3.30
   7 -23  -8    4.00    2.30
   7  -6   6  218.68    3.20
   7   4   8   14.30    3.20
   7   5   8    4.90    3.30
   7   6   8   65.89    3.80
   7  16   6    1.60    3.90
   7  18   5    2.10    4.20
   7  20   4    3.70    4.20
   8  -7   6    8.90    2.60
   8  -4   7   17.60    3.10
   8   0   8  305.37    4.90
   8  10   8  136.49    5.20
   8  14   7    9.80    4.10
   8  17   6    3.00    4.20
   8  19   5    3.10    4.40
   8  21   4    0.20    4.30
   9  11   8   -0.70    4.80
   9  15   7    4.90    4.40
   9  20   5   -1.00    4.50
  10 -15   2   23.20    2.30
  10 -12   4   24.30    2.80
  10  -2   8   19.90    4.10
  10  12   8   -1.50    4.80
  11  -6   7    1.50    3.30
  11  -2   8    6.00    4.00
  11  12   8   12.50    5.60
  12 -12   4    2.20    3.00
  12  -2   8   -1.50    4.50
  13  -5   7    9.00    4.50
  13  -1   8    3.60    5.20
  -5  -2 -26    3.30    5.20
  -5  -2 -25   25.60    5.70
  -5  -2 -24   -0.60    4.90
  -5  -2 -23   23.80    5.30
  -5  -1 -22   16.30    4.20
  -5  -1 -21    5.40    4.50
  -5   0 -20    4.60    4.40
  -5   1 -19    1.60    3.90
  -5   3 -18   48.00    4.00
  -5   4 -18   78.79    4.00
  -5   5 -18   34.40    3.70
  -5   6 -18   29.20    3.60
  -5   7 -18    3.80    3.60
  -5   8 -19   39.30    3.80
  -5  10 -21   18.70    3.50
  -5  11 -23    2.60    4.00
  -5  11 -22    3.70    3.70
  -4  -8 -23   12.40    5.10
  -4  -8 -22   26.60    5.10
  -4  -8 -21   35.50    5.00
  -4  -7 -19   88.29    4.80
  -4  -6 -17  192.98    4.90
  -4  -5 -16  420.56    5.10
  -4  -3 -14  240.78    4.00
  -4   0 -12  219.68    3.40
  -4   5 -11    9.40    2.40
  -4  13 -14    6.60    2.20
  -4  14 -15  104.59    2.50
  -3 -11 -18    1.50    4.10
  -3  -8 -13    2.30    3.10
  -3  -7 -12  267.07    3.80
  -3  -6 -11   36.60    2.90
  -3   4  -7 1638.74    4.40
  -3   5  -7  613.44    3.00
  -3   6  -7  602.94    2.90
  -2 -14 -17   -0.50    4.60
  -2 -13 -15   28.00    4.20
  -2  -7  -8  146.69    2.60
  -2   3  -4  306.77    1.50
  -1 -17 -19    7.40    4.20
  -1  -3  -3   16.30    1.20
   0 -19 -18    5.90    4.90
   0 -18 -15  132.29    4.90
   0 -15 -10    6.50    2.50
   1 -21 -19   21.90    4.60
   1 -14  -6   54.69    2.20
   1 -13  -5   21.40    2.00
   1   2   2  104.59    1.10
   2 -22 -17    3.20    3.70
   2 -21 -14    1.40    3.50
   2 -20 -12    4.50    3.40
   2 -14  -4   -1.10    1.60
   2  10   3  149.39    2.80
   2  16   1  177.58    3.10
   2  18   0  123.89    2.80
   2  21  -2    6.80    2.40
   2  26  -7    1.10    2.60
   3 -22 -13    2.10    3.60
   3  11   4    4.50    2.40
   3  23  -2    0.80    2.80
   3  24  -3    8.10    3.00
   3  26  -5    1.10    3.00
   4 -21  -9    5.30    2.60
   4  17   3   75.59    3.80
   4  19   2    4.70    2.80
   4  22   0    3.50    3.30
   5 -20  -6   -0.20    1.80
   5  -1   6   15.00    2.70
   5  17   4    6.50    3.20
   5  19   3   -2.60    3.10
   5  22   1    2.50    3.80
   6 -23  -9    4.00    2.70
   6 -21  -6    5.70    1.90
   6   1   7    6.70    2.90
   6   9   7    1.10    3.20
   6  22   2    2.50    3.80
   7 -21  -5    7.10    1.40
   7  -2   7   25.30    3.00
   7  12   7   -0.50    3.70
   7  15   6    1.60    4.30
   7  23   2    2.00    4.10
   8 -14   2   30.50    1.80
   8   1   8   48.50    3.70
   8   2   8   33.30    4.20
   8   8   8   11.00    4.00
   8   9   8    2.10    4.10
   8  22   3    5.70    5.30
   9 -17   0   28.30    1.60
   9  -1   8   43.50    3.70
   9  10   8  125.59    5.00
   9  14   7    8.70    4.80
   9  17   6   34.40    4.80
  10  -8   6   29.90    3.40
  10  -1   8   32.90    4.10
  10  11   8   18.60    4.90
  10  15   7    1.70    5.00
  11 -15   2    6.00    2.50
  11 -12   4    0.30    2.90
  11  -8   6   -0.50    3.50
  11  11   8    2.80    5.00
  12 -10   5   10.20    3.40
  12  -8   6   10.40    3.70
  12  -5   7   -2.90    4.20
  12  -1   8    6.40    4.70
  13   0   8    1.90    4.40
  -5  -3 -26   13.90    5.50
  -5  -3 -24   35.00    5.20
  -5  -2 -22    1.90    4.30
  -5  -2 -21   38.50    4.70
  -5  -1 -20   -0.30    4.00
  -5   0 -19   -2.20    3.60
  -5   1 -18    2.20    3.70
  -5   2 -18  146.19    4.00
  -5   5 -17   36.20    3.70
  -5   8 -18  187.28    4.40
  -5   9 -19    9.30    3.00
  -5  10 -20    0.30    3.30
  -5  11 -21   21.30    3.70
  -5  12 -23   28.90    3.80
  -4  -9 -25    1.60    5.50
  -4  -9 -24    3.50    5.10
  -4  -8 -20   14.30    4.30
  -4  -7 -18  148.19    4.80
  -4  -5 -15   46.00    3.70
  -4  -1 -12    8.60    3.20
  -4   2 -11   31.10    2.80
  -4   3 -11   51.89    2.40
  -4   6 -11  713.03    3.80
  -4   7 -11    2.90    2.10
  -4  10 -12  105.69    2.20
  -4  12 -13   20.30    2.20
  -4  15 -16   37.90    2.30
  -4  17 -19   44.80    2.90
  -3 -13 -24    0.40    5.70
  -3 -11 -17   14.90    4.10
  -3  -9 -14  116.49    3.90
  -3  -5 -10  188.78    3.10
  -3   3  -7  150.78    2.00
  -3   7  -7   23.00    1.60
  -2 -15 -19   12.90    4.70
  -2  -6  -7    8.80    2.40
  -1 -18 -21   -1.10    4.80
  -1 -16 -15   11.80    4.10
  -1 -11  -8  224.88    3.40
  -1   0  -2  383.66    1.40
   0 -19 -17   16.20    4.70
   1 -20 -15    3.00    4.40
   1 -19 -13   20.30    3.70
   1   7   2  516.35    2.30
   1  21  -4   13.60    2.30
   1  23  -6   29.60    2.60
   1  24  -7    2.40    2.30
   2 -22 -16    7.20    4.10
   2 -19 -10   44.60    3.40
   2 -13  -3  286.17    2.10
   2  22  -3   11.30    2.50
   2  23  -4    4.00    2.60
   2  24  -5    2.20    3.00
   2  25  -6    2.60    2.70
   3 -23 -15   -0.50    4.20
   3 -21 -11    1.80    3.00
   3 -11   0  175.38    0.80
   3  14   3  143.89    3.50
   3  20   0    4.40    3.10
   4 -19  -6    0.50    2.00
   4  11   5   17.00    2.70
   4  14   4   13.60    3.50
   4  23  -1   17.90    3.40
   5 -11   2   64.19    1.20
   5  10   6    9.40    2.90
   5  14   5   23.80    3.30
   6   7   7  141.39    3.90
   6   8   7    2.90    3.20
   6  13   6   10.00    3.40
   6  16   5    8.10    3.50
   6  18   4   -0.10    3.90
   6  20   3   -1.40    3.40
   6  23   1    8.20    4.20
   7 -10   4   30.60    1.70
   7  11   7   82.29    4.10
   7  17   5    5.70    4.10
   7  21   3   14.50    4.20
   8   5   8  209.48    4.80
   8   6   8    8.90    3.60
   8   7   8   48.20    4.20
   8  16   6    3.80    4.20
   8  18   5   49.80    5.00
   8  20   4   74.19    5.70
   9 -20  -3    2.40    1.00
   9 -13   3   26.00    2.30
   9   0   8  484.75    5.70
   9   1   8   41.20    4.40
   9  19   5   23.30    5.10
  10   0   8   10.20    4.20
  10  10   8    5.20    4.80
  10  14   7   -0.60    4.80
  10  17   6    5.40    5.00
  11 -10   5    2.80    2.90
  11  -5   7    9.80    3.30
  11  -1   8    1.20    3.60
  11   0   8   39.10    4.50
  11  10   8    3.60    4.90
  11  14   7    4.90    5.50
  12   0   8    2.00    4.10
  12   9   8    1.90    5.30
  13  -4   7   10.00    4.00
  13   1   8   -2.10    4.50
  13   2   8    1.90    4.70
  -5  -4 -25    4.20    5.20
  -5  -4 -24   16.50    5.30
  -5  -3 -22   10.80    4.50
  -5  -1 -19    0.50    3.80
  -5   0 -18   36.20    3.70
  -5   2 -17   16.40    3.30
  -5   3 -17   60.29    3.40
  -5   6 -17  322.37    4.10
  -5   7 -17   80.09    3.50
  -5   9 -18  145.79    4.00
  -5  10 -19   13.50    3.30
  -5  11 -20    6.10    3.20
  -5  12 -22   48.70    3.70
  -5  12 -21   18.70    3.80
  -4  -9 -22   23.10    5.10
  -4  -7 -17  174.68    4.70
  -4  -3 -13   69.89    3.50
  -4   8 -11  223.18    2.60
  -4  16 -17   -5.80    2.40
  -3 -13 -23    0.00    5.10
  -3 -13 -22    2.40    5.40
  -3 -12 -19   -2.50    4.30
  -3 -10 -15   39.90    3.70
  -3  -4  -9  725.43    4.00
  -3  -2  -8  693.33    3.80
  -3   2  -7   50.59    1.90
  -3  11  -8  124.39    1.40
  -3  13  -9  454.05    2.00
  -2 -16 -23   12.10    5.00
  -2 -15 -18   15.50    4.70
  -2 -14 -16    5.50    4.00
  -2 -13 -14   19.70    3.50
  -2  -2  -5  284.77    2.10
  -2   2  -4   49.40    1.40
  -1 -18 -20    2.30    4.50
  -1 -17 -17    3.00    3.90
  -1 -10  -7  106.69    2.50
  -1  16  -5  142.49    1.30
   0 -20 -20   33.30    5.00
   0  -6  -2  165.18    1.40
   1 -21 -17   64.39    5.20
   1 -16  -8   21.00    2.50
   1   3   2 2568.74    3.70
   1   6   2  173.28    1.60
   1  18  -2    2.50    2.00
   2   9   3   34.90    2.30
   2  13   2   49.00    2.50
   2  19  -1    1.70    2.70
   3 -20  -9    3.30    2.90
   3  -1   4   21.40    1.60
   3  10   4    3.30    2.20
   3  16   2   89.79    3.30
   3  18   1    6.30    3.00
   4 -11   1  175.18    0.80
   4  10   5    7.30    2.50
   4  20   1    2.30    3.20
   4  24  -2    8.70    3.50
   4  25  -3   -2.70    3.60
   4  26  -4    2.40    3.50
   5   0   6  121.09    2.60
   5  13   5   74.19    4.00
   5  16   4   19.40    3.40
   5  18   3    1.50    3.50
   5  20   2    7.70    3.20
   5  23   0    3.10    3.40
   5  24  -1   28.00    4.10
   6  -3   6  272.77    3.30
   6   4   7   76.79    3.20
   6   6   7  140.59    3.80
   6  24   0    3.20    4.00
   7  -5   6   16.80    2.50
   7  -1   7  151.28    3.40
   7  10   7   39.80    3.80
   7  19   4   25.00    4.00
   7  22   2    1.40    4.60
   8  -6   6   65.29    2.80
   8  -3   7   52.89    3.30
   8  12   7   61.09    4.70
   8  15   6    0.80    4.60
   9 -18  -1    2.30    1.40
   9  -7   6   63.09    3.00
   9   2   8  169.48    4.80
   9   4   8    2.50    4.60
   9   5   8   16.70    4.70
   9   6   8   44.50    4.70
   9   7   8   29.50    4.40
   9  13   7    3.50    4.40
   9  16   6   -2.50    4.80
   9  18   5    7.00    5.20
   9  20   4    6.60    5.10
  10 -16   1    1.20    2.00
  10  -4   7   37.50    3.60
  10   1   8   35.20    3.80
  10   8   8   25.50    4.60
  10   9   8    1.20    4.50
  10  13   7    2.50    5.00
  10  16   6    4.50    5.80
  11 -16   1    2.90    2.50
  11  -4   7   -3.00    4.10
  11   1   8    1.10    4.40
  11   9   8   13.50    5.00
  11  13   7    1.30    5.30
  12  -7   6   14.10    4.00
  12  -4   7    6.70    3.90
  12   1   8    0.60    4.10
  12   2   8    0.00    4.20
  12   3   8    5.70    4.70
  12   4   8    5.70    5.10
  12   5   8   23.50    5.50
  12   7   8    8.30    5.10
  12   8   8    0.70    5.10
  13  -3   7    1.80    4.70
  -5  -5 -25    5.80    6.00
  -5  -4 -23    3.40    4.90
  -5  -3 -20    0.60    4.10
  -5  -2 -19    7.20    4.00
  -5  -1 -18    5.70    3.60
  -5   0 -17    4.10    3.80
  -5   3 -16   87.29    3.90
  -5   4 -16   58.29    3.80
  -5   5 -16  109.09    3.90
  -5   6 -16  167.88    3.90
  -5   8 -17   27.10    3.10
  -5  10 -18    0.10    3.30
  -5  11 -19   41.70    3.40
  -5  12 -20   73.19    3.90
  -5  13 -22   -2.80    3.70
  -4 -10 -25    6.40    5.60
  -4 -10 -24   37.60    5.50
  -4 -10 -23    4.20    5.40
  -4  -8 -18   60.89    4.40
  -4  -6 -15  324.87    4.90
  -4  -5 -14  484.55    4.90
  -4  -2 -12   96.69    3.10
  -4   0 -11    1.70    2.70
  -4  11 -12    8.30    2.00
  -4  17 -18   25.20    2.80
  -3 -13 -21    0.30    4.90
  -3 -13 -20   10.40    5.00
  -3 -12 -18   81.99    4.50
  -3 -10 -14   17.00    3.90
  -3  -9 -13   23.80    3.30
  -3  -8 -12    6.50    2.90
  -3  -7 -11  145.49    3.20
  -3   1  -7   35.00    1.90
  -3   8  -7  192.68    1.80
  -3  17 -12   64.09    1.50
  -3  20 -16   -0.40    1.60
  -2 -11 -11   13.50    3.00
  -2 -10 -10    8.50    2.80
  -2  -9  -9   23.50    2.40
  -1 -18 -19    2.40    4.20
  -1 -16 -14   28.80    4.10
  -1  -9  -6  336.87    2.80
  -1  12  -3  192.08    1.20
   0 -20 -19    1.70    4.40
   0 -17 -12   31.40    3.60
   0 -14  -8   70.59    2.50
   0 -12  -6  281.97    2.70
   1 -20 -14   21.70    4.00
   1 -19 -12   31.80    3.60
   1   4   2   27.10    1.10
   1   5   2  376.16    1.90
   1  14   0   22.50    1.90
   2 -22 -15    0.90    3.90
   2 -21 -13    7.20    3.40
   2 -20 -11   13.90    3.20
   2 -18  -8   16.90    2.90
   2   0   3    2.10    1.10
   3 -17  -5   43.20    1.90
   3 -16  -4    5.60    1.50
   3  21  -1   -0.50    2.90
   4 -23 -12    7.20    3.20
   4 -22 -10   16.40    3.10
   4 -20  -7    7.80    2.30
   4  16   3    2.50    3.10
   4  18   2   22.80    3.40
   5 -23 -10    0.20    3.10
   5 -21  -7    0.00    2.10
   5  -9   3  178.28    1.80
   5  -4   5 1288.17    4.80
   5   1   6   18.10    2.30
   5  25  -2   -0.50    4.00
   6  -6   5  101.09    2.40
   6  15   5    0.90    3.40
   6  17   4    3.60    3.90
   6  19   3    2.00    3.90
   6  21   2    4.10    3.70
   7   0   7   -0.40    2.90
   7   9   7   65.39    3.90
   7  16   5    4.60    4.20
   8  -2   7  234.98    4.70
   8  17   5   -2.70    4.50
   8  19   4    2.90    4.70
   8  21   3    1.70    4.30
   9 -19  -2   10.10    1.30
   9 -11   4   -0.30    2.30
   9  -3   7    5.00    3.50
   9  12   7   31.40    4.40
   9  15   6    1.10    4.70
  10 -13   3   13.30    2.60
  10  -7   6   16.60    3.00
  10   2   8   23.30    4.00
  10   5   8   17.80    4.20
  10   6   8   18.10    4.40
  10   7   8   10.40    4.30
  10  12   7   -1.20    5.40
  10  18   5   16.10    5.20
  11 -13   3    2.50    2.80
  11   2   8    4.20    4.00
  11   3   8    4.10    4.00
  11   4   8   18.00    4.20
  11   5   8   31.50    4.70
  11   6   8    3.40    4.60
  11   7   8    7.30    4.60
  12  -9   5   13.80    3.70
  12  -3   7   29.50    4.50
  13  -6   6    4.60    4.30
  13  -2   7    2.70    4.80
  -5  -5 -24   93.19    5.60
  -5  -5 -23    2.50    4.90
  -5  -5 -22   65.89    5.30
  -5  -4 -21   24.50    4.40
  -5  -4 -20   71.09    4.90
  -5  -1 -17   32.60    3.80
  -5   1 -16   18.90    3.40
  -5   2 -16  331.37    4.50
  -5   7 -16   11.40    2.90
  -5   8 -16  184.48    3.70
  -5   9 -17    4.50    2.80
  -4 -10 -22   15.50    5.20
  -4 -10 -21   17.70    5.70
  -4  -8 -17   45.20    4.30
  -4  -4 -13  635.94    5.00
  -4  -3 -12  476.15    4.70
  -4   9 -11   28.00    1.90
  -4  14 -14  118.69    2.50
  -4  15 -15    3.60    2.10
  -3 -14 -22   89.79    6.00
  -3 -13 -19    1.80    4.40
  -3 -12 -17    7.80    4.20
  -3 -11 -15    2.40    3.60
  -3  -6 -10  187.48    3.20
  -3   0  -7   -0.80    2.10
  -3  16 -11   33.30    1.40
  -3  18 -13    7.00    1.50
  -2 -16 -19    2.90    4.60
  -2 -15 -17   25.70    4.00
  -2 -14 -15   12.60    3.60
  -2  -5  -6  623.84    3.30
  -1 -18 -18   -0.80    4.70
  -1  -6  -4  650.83    2.80
   0 -15  -9    6.90    2.30
   0 -11  -5 1068.89    3.90
   0  12  -1 1101.29    3.20
   0  24 -10    2.90    1.60
   1 -21 -16   12.90    4.30
   1 -11  -3  659.83    2.80
   1  16  -1    5.70    1.90
   2   8   3   49.30    2.00
   2  15   1   15.80    2.40
   2  17   0   -1.00    2.30
   3 -23 -14    3.30    3.70
   3 -22 -12    5.60    3.30
   3 -18  -6   13.40    2.20
   3 -15  -3    8.20    1.30
   3  -7   2   28.90    0.90
   3   9   4   19.50    2.40
   3  13   3   72.39    2.70
   4   0   5   -5.20    2.00
   4  13   4   35.80    3.10
   4  21   0    5.10    3.30
   5   3   6  324.37    3.90
   5  15   4   47.70    3.70
   5  21   1    4.20    3.10
   6 -12   2   16.30    1.30
   6  -2   6  149.79    3.00
   6  11   6    2.30    3.20
   6  14   5    2.10    3.90
   6  22   1   -2.00    4.30
   7 -13   2   25.30    1.50
   7  -4   6    4.10    2.60
   7   1   7  155.38    3.80
   7   7   7   15.40    3.40
   7   8   7    1.70    3.50
   7  13   6   35.70    4.00
   7  18   4    0.90    3.90
   7  20   3   -3.60    3.80
   7  23   1    1.30    4.00
   8 -12   3   47.80    2.30
   8  -1   7  260.07    4.70
   8  10   7   14.40    4.00
   8  14   6    8.80    4.20
   8  22   2    3.10    5.10
   9  -6   6   69.99    3.40
   9  11   7   48.70    4.60
   9  17   5   -1.20    4.80
  10 -17   0    2.40    1.80
  10 -11   4    3.00    2.80
  10  -9   5   12.40    3.20
  10  -3   7    4.20    3.00
  10  15   6    2.70    4.80
  11 -11   4   -1.30    2.20
  11  -9   5    1.10    3.30
  11  -3   7   12.10    3.70
  11  11   7    1.00    5.20
  11  15   6   -0.70    5.20
  12  -6   6   17.60    4.20
  12  -2   7   -0.30    4.30
  12  11   7    7.40    5.40
  13  -5   6    8.40    4.40
  -5  -6 -25    2.20    5.40
  -5  -6 -24    5.60    5.10
  -5  -6 -23   18.10    5.40
  -5  -4 -19   78.79    4.60
  -5  -3 -18   45.50    4.30
  -5  -2 -17   13.60    3.60
  -5   0 -16  255.37    4.40
  -5   4 -15  392.56    4.30
  -5   5 -15    5.60    3.40
  -5   6 -15  299.77    4.20
  -5  10 -17    0.60    3.20
  -5  11 -18    1.40    2.90
  -5  12 -19    4.90    3.10
  -5  13 -20    2.50    3.40
  -4 -11 -23   27.50    5.00
  -4 -10 -20   13.30    4.70
  -4  -9 -18   23.80    4.20
  -4  -8 -16  203.88    5.20
  -4  -7 -15  260.77    4.60
  -4  -6 -14  333.87    4.70
  -4  -5 -13   33.00    3.70
  -4  -1 -11  146.99    3.00
  -4   3 -10    9.10    2.10
  -4   6 -10   26.10    2.20
  -4  13 -13   10.20    2.00
  -4  16 -16   10.80    2.50
  -3 -13 -18   12.60    4.20
  -3 -12 -16    1.10    4.00
  -3  -8 -11    6.20    3.10
  -3  -3  -8   19.20    2.10
  -2  -7  -7  937.81    4.10
  -2  -3  -5  351.66    2.40
  -1 -19 -20   39.40    5.50
  -1 -18 -17    1.30    4.50
  -1 -17 -15    4.90    4.20
  -1  -8  -5 1216.18    4.10
  -1  -4  -3    3.80    1.20
   0 -19 -15    9.10    3.70
   0 -18 -13   68.99    3.40
   0 -16 -10   -1.00    2.70
   0   8   0  280.47    1.60
   1 -18 -10   13.10    3.00
   2 -19  -9    1.40    2.80
   2   1   3  105.89    1.50
   2  12   2  119.99    2.30
   2  20  -2   22.10    2.70
   3 -21 -10   30.40    3.00
   3   0   4  594.24    2.80
   3   8   4  900.21    4.40
   3  15   2  245.18    3.90
   3  19   0   13.40    2.80
   3  23  -3   18.00    3.10
   3  24  -4    2.60    3.20
   3  25  -5    9.10    3.10
   3  26  -6   -0.70    3.20
   4  -7   3 1807.22    3.90
   4  15   3   28.70    3.60
   4  19   1   27.20    3.30
   4  22  -1    1.60    3.30
   5   4   6  338.37    3.90
   5   5   6  727.03    4.90
   5  17   3    6.40    3.70
   5  19   2    2.80    2.90
   5  22   0   31.10    4.00
   6 -22  -7   16.40    1.80
   6  10   6    5.90    3.10
   6  23   0    5.00    4.00
   7  -7   5  167.28    2.60
   7   2   7   22.80    3.10
   7   4   7  108.29    3.70
   7   5   7    8.70    3.20
   7   6   7   32.60    3.40
   7  12   6   37.80    3.80
   7  15   5    2.20    4.50
   7  21   2   -1.20    4.50
   8 -15   1    7.50    1.70
   8 -10   4  335.27    3.50
   8   0   7    1.30    3.60
   8   9   7   51.89    4.10
   8  13   6   13.10    4.50
   8  16   5   49.60    4.40
   8  20   3    3.80    4.70
   9 -14   2   27.90    2.20
   9  -2   7  190.68    4.10
   9  10   7    5.80    4.30
   9  14   6   -0.90    4.30
   9  19   4   23.60    4.90
  10  -6   6   70.19    4.00
  10  -2   7    9.40    3.60
  10  10   7   30.10    5.00
  10  11   7   18.70    4.80
  10  14   6    3.70    5.10
  10  17   5   -0.80    4.80
  11  -6   6    0.30    3.60
  11  -2   7   22.60    4.20
  11  10   7   -3.10    5.20
  11  14   6   -0.40    5.40
  12  -1   7   -0.10    4.30
  13   0   7   -1.90    4.50
  13   1   7    7.00    4.80
  -5  -7 -24   22.30    5.70
  -5  -6 -22    8.60    4.80
  -5  -5 -20    2.60    4.50
  -5  -3 -17   66.09    4.30
  -5  -1 -16   17.50    3.50
  -5   1 -15   55.49    3.40
  -5   7 -15  156.68    3.60
  -5   9 -16  112.89    3.30
  -5  11 -17   12.70    3.10
  -5  12 -18   46.30    3.30
  -5  14 -21   36.60    3.80
  -4 -11 -22   27.50    5.40
  -4 -11 -21   78.19    5.80
  -4 -10 -19   97.09    4.80
  -4  -9 -17  187.58    4.90
  -4  -2 -11   32.20    2.80
  -4   1 -10   10.10    2.30
  -4   7 -10   31.80    2.10
  -4  10 -11   99.79    2.20
  -4  12 -12  379.06    3.10
  -4  17 -17   22.50    2.50
  -4  18 -19   15.80    2.80
  -3 -15 -23    3.20    5.50
  -3 -13 -17    4.30    4.90
  -3 -11 -14    6.10    3.60
  -3 -10 -13   85.69    3.60
  -3  -7 -10  602.44    4.30
  -3  -1  -7   32.50    1.90
  -3  15 -10  375.76    1.90
  -3  19 -14    2.40    1.40
  -2 -17 -20   26.10    5.10
  -2 -11 -10  112.39    3.20
  -2 -10  -9  169.38    3.00
  -2   8  -4    7.70    0.70
  -1 -16 -13   28.80    3.40
  -1 -13  -9   85.39    2.80
  -1 -12  -8   59.09    2.50
  -1  14  -4   50.39    1.10
  -1  23 -12    0.90    1.10
   0  -4  -1 1786.12    2.50
   0  16  -3   16.10    1.40
   0  19  -5  152.78    2.30
   1 -21 -15   50.79    4.60
   1 -20 -13    4.40    3.60
   2 -22 -14    4.50    3.60
   2 -21 -12   -4.50    3.20
   2  21  -3    5.80    2.60
   2  26  -8    0.50    2.50
   3   7   4  109.79    2.40
   3  12   3   15.10    2.20
   3  17   1   72.29    2.80
   4 -21  -8    5.80    2.30
   4   6   5  272.07    3.20
   4  12   4   -1.60    2.70
   4  17   2   95.39    3.40
   4  23  -2   21.70    3.40
   5 -22  -8    1.80    2.40
   5  14   4   56.49    4.00
   5  23  -1    6.50    3.70
   6  -8   4  196.48    2.20
   6  -1   6   24.40    2.30
   6   9   6  199.18    4.30
   6  13   5    5.00    3.90
   6  16   4   10.60    3.50
   6  18   3   11.50    3.90
   6  20   2    0.50    3.40
   6  24  -1    1.80    4.10
   7 -22  -6    2.80    1.40
   7  -9   4  181.58    2.60
   7  17   4   47.60    4.20
   7  19   3   35.00    4.70
   8   1   7  269.47    4.90
   8   7   7  117.49    4.30
   8   8   7  165.48    4.80
   8  18   4   15.40    4.40
   9  -8   5   46.20    3.30
   9   9   7   25.20    4.50
   9  13   6   12.60    4.80
   9  20   3    3.40    5.00
  10 -18  -1   10.70    1.90
  10 -14   2    4.50    2.60
  10  -1   7  145.49    4.80
  10   9   7   40.30    5.40
  11 -14   2    1.80    3.00
  11  -1   7    3.60    4.20
  12  -8   5   32.90    3.80
  12   0   7    5.30    3.90
  12   7   7    3.30    5.70
  12   8   7   13.30    5.30
  13  -7   5    5.50    4.40
  13  -4   6   19.30    4.70
[truncated: 883,499 more chars]
