# Supplementary material for: Insight into the formation of bismuth-tungsten carbonyl clusters
Source: Commun Chem. 2023 Jun 5;6:109. doi: 10.1038/s42004-023-00905-6 (PMC10241888; doi:10.1038/s42004-023-00905-6)
Supplement: Supplementary file 4 — Supplementary Data 2.cif [file 42004_2023_905_MOESM4_ESM.cif]

data_try
_audit_creation_date               2023-01-30
_audit_creation_method
;
Olex2 1.5
(compiled 2022.04.07 svn.rca3783a0 for OlexSys, GUI svn.r6498)
;
_shelx_SHELXL_version_number       '2018/3'
_audit_contact_author_address      ?
_audit_contact_author_email        ?
_audit_contact_author_name         ''
_audit_contact_author_phone        ?
_publ_contact_author_id_orcid      ?
_publ_section_references
;
Dolomanov, O.V., Bourhis, L.J., Gildea, R.J, Howard, J.A.K. & Puschmann, H.
 (2009), J. Appl. Cryst. 42, 339-341.

Sheldrick, G.M. (2015). Acta Cryst. C71, 3-8.
;
_chemical_name_common              ?
_chemical_name_systematic          ?
_chemical_formula_moiety           'C4 O4 W, 2(C18 H36 K N2 O6), C2 H8 N2'
_chemical_formula_sum              'C42 H80 K2 N6 O16 W'
_chemical_formula_weight           1187.17
_chemical_melting_point            ?
loop_
  _atom_type_symbol
  _atom_type_description
  _atom_type_scat_dispersion_real
  _atom_type_scat_dispersion_imag
  _atom_type_scat_source
 'C' 'C' 0.0181 0.0091 'International Tables Vol C Tables 4.2.6.8 and 6.1.1.4'
 'H' 'H' 0.0000 0.0000 'International Tables Vol C Tables 4.2.6.8 and 6.1.1.4'
 'K' 'K' 0.3868 1.0657 'International Tables Vol C Tables 4.2.6.8 and 6.1.1.4'
 'N' 'N' 0.0311 0.0180 'International Tables Vol C Tables 4.2.6.8 and 6.1.1.4'
 'O' 'O' 0.0492 0.0322 'International Tables Vol C Tables 4.2.6.8 and 6.1.1.4'
 'W' 'W' -5.4734 5.5774 'International Tables Vol C Tables 4.2.6.8 and 6.1.1.4'

_shelx_space_group_comment
;
The symmetry employed for this shelxl refinement is uniquely defined
by the following loop, which should always be used as a source of
symmetry information in preference to the above space-group names.
They are only intended as comments.
;
_space_group_crystal_system        'monoclinic'
_space_group_IT_number             15
_space_group_name_H-M_alt          'C 1 2/c 1'
_space_group_name_Hall             '-C 2yc'
loop_
  _space_group_symop_operation_xyz
 'x, y, z'
 '-x, y, -z+1/2'
 'x+1/2, y+1/2, z'
 '-x+1/2, y+1/2, -z+1/2'
 '-x, -y, -z'
 'x, -y, z-1/2'
 '-x+1/2, -y+1/2, -z'
 'x+1/2, -y+1/2, z-1/2'

_cell_length_a                     21.5280(2)
_cell_length_b                     13.73490(10)
_cell_length_c                     18.1264(2)
_cell_angle_alpha                  90
_cell_angle_beta                   90.6190(10)
_cell_angle_gamma                  90
_cell_volume                       5359.39(9)
_cell_formula_units_Z              4
_cell_measurement_reflns_used      139208
_cell_measurement_temperature      100.0
_cell_measurement_theta_max        76.54
_cell_measurement_theta_min        3.82
_shelx_estimated_absorpt_T_max     ?
_shelx_estimated_absorpt_T_min     ?
_exptl_absorpt_coefficient_mu      5.958
_exptl_absorpt_correction_T_max    0.1586
_exptl_absorpt_correction_T_min    0.1049
_exptl_absorpt_correction_type     none
_exptl_absorpt_process_details     multi-scan
_exptl_absorpt_special_details     ?
_exptl_crystal_colour              yellow
_exptl_crystal_density_diffrn      1.471
_exptl_crystal_density_meas        ?
_exptl_crystal_density_method      'not measured'
_exptl_crystal_description         plate
_exptl_crystal_F_000               2456
_exptl_crystal_size_max            0.04
_exptl_crystal_size_mid            0.035
_exptl_crystal_size_min            0.01
_exptl_transmission_factor_max     ?
_exptl_transmission_factor_min     ?
_diffrn_reflns_av_R_equivalents    0.0382
_diffrn_reflns_av_unetI/netI       0.0106
_diffrn_reflns_Laue_measured_fraction_full  1.000
_diffrn_reflns_Laue_measured_fraction_max  0.994
_diffrn_reflns_limit_h_max         23
_diffrn_reflns_limit_h_min         -27
_diffrn_reflns_limit_k_max         17
_diffrn_reflns_limit_k_min         -13
_diffrn_reflns_limit_l_max         22
_diffrn_reflns_limit_l_min         -22
_diffrn_reflns_number              95093
_diffrn_reflns_point_group_measured_fraction_full  1.000
_diffrn_reflns_point_group_measured_fraction_max  0.994
_diffrn_reflns_theta_full          67.686
_diffrn_reflns_theta_max           76.378
_diffrn_reflns_theta_min           3.818
_diffrn_ambient_temperature        100.0
_diffrn_detector                   Pilatus300K
_diffrn_detector_area_resol_mean   5.81
_diffrn_detector_type              'DECTRIS PILATUS 300K'
_diffrn_measured_fraction_theta_full  1.000
_diffrn_measured_fraction_theta_max  0.994
_diffrn_measurement_details
;
 8769 frames, detector distance = 60 mm
;
_diffrn_measurement_device         'Eulerian 4-circle diffractometer'
_diffrn_measurement_device_type    'STOE STADIVARI'
_diffrn_measurement_method         'rotation method, \w scans'
_diffrn_radiation_collimation      '0.5 mm diameter'
_diffrn_radiation_monochromator    'Graded multilayer mirror'
_diffrn_radiation_polarisn_norm    270
_diffrn_radiation_probe            x-ray
_diffrn_radiation_type             'Cu K\a'
_diffrn_radiation_wavelength       1.54186
_diffrn_source                     'GeniX 3D HF Cu'
_reflns_Friedel_coverage           0.000
_reflns_Friedel_fraction_full      .
_reflns_Friedel_fraction_max       .
_reflns_number_gt                  5397
_reflns_number_total               5600
_reflns_special_details
;
 Reflections were merged by SHELXL according to the crystal
 class for the calculation of statistics and refinement.
 
 _reflns_Friedel_fraction is defined as the number of unique
 Friedel pairs measured divided by the number that would be
 possible theoretically, ignoring centric projections and
 systematic absences.
;
_reflns_threshold_expression       'I > 2\s(I)'
_computing_cell_refinement		   ?
_computing_data_collection         ?
_computing_data_reduction          ?
_computing_molecular_graphics      'Olex2 1.5 (Dolomanov et al., 2009)'
_computing_publication_material    'Olex2 1.5 (Dolomanov et al., 2009)'
_computing_structure_refinement    'SHELXL 2018/3 (Sheldrick, 2015)'
_computing_structure_solution      ?
_refine_diff_density_max           1.504
_refine_diff_density_min           -2.330
_refine_diff_density_rms           0.117
_refine_ls_extinction_coef         .
_refine_ls_extinction_method       none
_refine_ls_goodness_of_fit_ref     1.048
_refine_ls_hydrogen_treatment      mixed
_refine_ls_matrix_type             full
_refine_ls_number_parameters       316
_refine_ls_number_reflns           5600
_refine_ls_number_restraints       0
_refine_ls_R_factor_all            0.0472
_refine_ls_R_factor_gt             0.0462
_refine_ls_restrained_S_all        1.048
_refine_ls_shift/su_max            0.000
_refine_ls_shift/su_mean           0.000
_refine_ls_structure_factor_coef   Fsqd
_refine_ls_weighting_details      
 'w=1/[\s^2^(Fo^2^)+(0.0848P)^2^+18.7563P] where P=(Fo^2^+2Fc^2^)/3'
_refine_ls_weighting_scheme        calc
_refine_ls_wR_factor_gt            0.1250
_refine_ls_wR_factor_ref           0.1262
_refine_special_details            ?
_olex2_refinement_description
;
1. Fixed Uiso
 At 1.2 times of:
  All C(H,H) groups, All C(H,H,H,H,H) groups
2.a Secondary CH2 refined with riding coordinates:
 C8(H8A,H8B), C9(H9A,H9B), C7(H7A,H7B), C5(H5A,H5B), C19(H19A,H19B), C11(H11A,
 H11B), C15(H15A,H15B), C18(H18A,H18B), C17(H17A,H17B), C4(H4A,H4B), C20(H20A,
 H20B), C6(H6A,H6B), C10(H10A,H10B), C14(H14A,H14B), C16(H16A,H16B), C3(H3A,
 H3B), C13(H13A,H13B), C12(H12A,H12B)
;
_atom_sites_solution_hydrogens     mixed
_atom_sites_solution_primary       ?
_atom_sites_solution_secondary     ?
loop_
  _atom_site_label
  _atom_site_type_symbol
  _atom_site_fract_x
  _atom_site_fract_y
  _atom_site_fract_z
  _atom_site_U_iso_or_equiv
  _atom_site_adp_type
  _atom_site_occupancy
  _atom_site_site_symmetry_order
  _atom_site_calc_flag
  _atom_site_refinement_flags_posn
  _atom_site_refinement_flags_adp
  _atom_site_refinement_flags_occupancy
  _atom_site_disorder_assembly
  _atom_site_disorder_group
 W1 W 0.500000 0.72954(2) 0.750000 0.03603(11) Uani 1 2 d S T P . .
 K002 K 0.34931(4) 0.24281(6) 0.64120(4) 0.03341(17) Uani 1 1 d . . . . .
 O3 O 0.22480(12) 0.30571(19) 0.64562(15) 0.0361(5) Uani 1 1 d . . . . .
 O4 O 0.25485(11) 0.11921(19) 0.58655(14) 0.0361(5) Uani 1 1 d . . . . .
 O8 O 0.42011(12) 0.09769(19) 0.71139(15) 0.0382(5) Uani 1 1 d . . . . .
 O7 O 0.37313(14) 0.2543(2) 0.79750(16) 0.0400(6) Uani 1 1 d . . . . .
 O5 O 0.42873(14) 0.2547(2) 0.51878(18) 0.0426(6) Uani 1 1 d . . . . .
 O2 O 0.44496(14) 0.5709(2) 0.85662(16) 0.0459(6) Uani 1 1 d . . . . .
 N2 N 0.38145(14) 0.0610(2) 0.55534(17) 0.0353(6) Uani 1 1 d . . . . .
 O6 O 0.40798(17) 0.4166(2) 0.60702(19) 0.0572(8) Uani 1 1 d . . . . .
 N1 N 0.31806(15) 0.4274(2) 0.72450(17) 0.0389(7) Uani 1 1 d . . . . .
 O1 O 0.38052(19) 0.7662(2) 0.6509(2) 0.0621(10) Uani 1 1 d . . . . .
 C2 C 0.46540(17) 0.6303(3) 0.8165(2) 0.0377(8) Uani 1 1 d . . . . .
 C8 C 0.32656(17) -0.0009(3) 0.5444(2) 0.0379(8) Uani 1 1 d . . . . .
 H8A H 0.319409 -0.039021 0.589921 0.045 Uiso 1 1 calc R U . . .
 H8B H 0.334654 -0.047487 0.503968 0.045 Uiso 1 1 calc R U . . .
 N3 N 0.2573(2) 0.8132(3) 0.4092(2) 0.0519(9) Uani 1 1 d . . . . .
 C9 C 0.40625(18) 0.0902(3) 0.4835(2) 0.0401(8) Uani 1 1 d . . . . .
 H9A H 0.371385 0.113130 0.451934 0.048 Uiso 1 1 calc R U . . .
 H9B H 0.424413 0.032283 0.459477 0.048 Uiso 1 1 calc R U . . .
 C7 C 0.26865(17) 0.0568(3) 0.5260(2) 0.0372(7) Uani 1 1 d . . . . .
 H7A H 0.275364 0.096100 0.480962 0.045 Uiso 1 1 calc R U . . .
 H7B H 0.233413 0.012057 0.516531 0.045 Uiso 1 1 calc R U . . .
 C5 C 0.18202(19) 0.2261(3) 0.6425(2) 0.0386(8) Uani 1 1 d . . . . .
 H5A H 0.138941 0.251103 0.639156 0.046 Uiso 1 1 calc R U . . .
 H5B H 0.185954 0.186311 0.687825 0.046 Uiso 1 1 calc R U . . .
 C19 C 0.41483(19) 0.0020(3) 0.6798(2) 0.0401(8) Uani 1 1 d . . . . .
 H19A H 0.372257 -0.023284 0.687033 0.048 Uiso 1 1 calc R U . . .
 H19B H 0.444346 -0.042724 0.704827 0.048 Uiso 1 1 calc R U . . .
 C11 C 0.47363(18) 0.3303(3) 0.5257(2) 0.0418(8) Uani 1 1 d . . . . .
 H11A H 0.496763 0.336228 0.479027 0.050 Uiso 1 1 calc R U . . .
 H11B H 0.503714 0.313462 0.565392 0.050 Uiso 1 1 calc R U . . .
 C15 C 0.32296(19) 0.4098(3) 0.8047(2) 0.0429(9) Uani 1 1 d . . . . .
 H15A H 0.285361 0.374808 0.821029 0.051 Uiso 1 1 calc R U . . .
 H15B H 0.324293 0.473269 0.830570 0.051 Uiso 1 1 calc R U . . .
 C18 C 0.41349(19) 0.0932(3) 0.7896(2) 0.0421(8) Uani 1 1 d . . . . .
 H18A H 0.444628 0.047846 0.810769 0.050 Uiso 1 1 calc R U . . .
 H18B H 0.371611 0.068659 0.801800 0.050 Uiso 1 1 calc R U . . .
 C17 C 0.42254(19) 0.1928(3) 0.8218(2) 0.0432(9) Uani 1 1 d . . . . .
 H17A H 0.422985 0.188950 0.876338 0.052 Uiso 1 1 calc R U . . .
 H17B H 0.462813 0.219969 0.805797 0.052 Uiso 1 1 calc R U . . .
 C4 C 0.20905(19) 0.3705(3) 0.7040(2) 0.0411(8) Uani 1 1 d . . . . .
 H4A H 0.211155 0.335691 0.751799 0.049 Uiso 1 1 calc R U . . .
 H4B H 0.166098 0.394681 0.696691 0.049 Uiso 1 1 calc R U . . .
 C20 C 0.42883(18) 0.0065(3) 0.5986(2) 0.0402(8) Uani 1 1 d . . . . .
 H20A H 0.469791 0.037845 0.591967 0.048 Uiso 1 1 calc R U . . .
 H20B H 0.431580 -0.060672 0.579098 0.048 Uiso 1 1 calc R U . . .
 C6 C 0.19584(17) 0.1650(3) 0.5763(2) 0.0389(8) Uani 1 1 d . . . . .
 H6A H 0.163164 0.114960 0.569661 0.047 Uiso 1 1 calc R U . . .
 H6B H 0.196428 0.206323 0.531558 0.047 Uiso 1 1 calc R U . . .
 C10 C 0.45520(18) 0.1696(3) 0.4871(2) 0.0417(8) Uani 1 1 d . . . . .
 H10A H 0.491008 0.147453 0.517444 0.050 Uiso 1 1 calc R U . . .
 H10B H 0.470198 0.184220 0.436854 0.050 Uiso 1 1 calc R U . . .
 C14 C 0.3613(2) 0.5055(3) 0.7038(2) 0.0464(9) Uani 1 1 d . . . . .
 H14A H 0.400249 0.497944 0.732648 0.056 Uiso 1 1 calc R U . . .
 H14B H 0.342765 0.569018 0.717042 0.056 Uiso 1 1 calc R U . . .
 C21 C 0.2719(2) 0.7446(4) 0.4683(3) 0.0486(10) Uani 1 1 d . . . . .
 C16 C 0.3799(2) 0.3512(3) 0.8265(2) 0.0442(9) Uani 1 1 d . . . . .
 H16A H 0.417675 0.381991 0.806348 0.053 Uiso 1 1 calc R U . . .
 H16B H 0.384072 0.348829 0.880889 0.053 Uiso 1 1 calc R U . . .
 C3 C 0.25374(19) 0.4549(3) 0.7049(2) 0.0423(8) Uani 1 1 d . . . . .
 H3A H 0.253528 0.485637 0.655509 0.051 Uiso 1 1 calc R U . . .
 H3B H 0.239036 0.503944 0.740694 0.051 Uiso 1 1 calc R U . . .
 C13 C 0.3765(2) 0.5061(3) 0.6227(3) 0.0508(10) Uani 1 1 d . . . . .
 H13A H 0.337939 0.511187 0.592654 0.061 Uiso 1 1 calc R U . . .
 H13B H 0.403454 0.562311 0.611045 0.061 Uiso 1 1 calc R U . . .
 C1 C 0.4241(2) 0.7499(3) 0.6876(3) 0.0419(9) Uani 1 1 d . . . . .
 C12 C 0.4438(2) 0.4249(4) 0.5431(3) 0.0538(10) Uani 1 1 d . . . . .
 H12A H 0.476212 0.475244 0.550573 0.065 Uiso 1 1 calc R U . . .
 H12B H 0.417031 0.445349 0.501131 0.065 Uiso 1 1 calc R U . . .
 H3C H 0.283(3) 0.804(5) 0.366(3) 0.065 Uiso 1 1 d . U . . .
 H3D H 0.218(3) 0.798(5) 0.393(3) 0.065 Uiso 1 1 d . U . . .
 H21A H 0.272(3) 0.672(5) 0.450(3) 0.065 Uiso 1 1 d . U . . .
 H21B H 0.316(3) 0.752(4) 0.493(3) 0.044(13) Uiso 1 1 d . . . . .

loop_
  _atom_site_aniso_label
  _atom_site_aniso_U_11
  _atom_site_aniso_U_22
  _atom_site_aniso_U_33
  _atom_site_aniso_U_23
  _atom_site_aniso_U_13
  _atom_site_aniso_U_12
 W1 0.02988(15) 0.04340(17) 0.03480(15) 0.000 -0.00032(9) 0.000
 K002 0.0318(4) 0.0331(3) 0.0353(4) -0.0018(3) -0.0018(3) -0.0010(3)
 O3 0.0340(12) 0.0330(12) 0.0415(13) -0.0021(10) 0.0037(10) -0.0007(10)
 O4 0.0292(12) 0.0364(13) 0.0425(13) -0.0048(11) -0.0043(10) 0.0019(10)
 O8 0.0395(13) 0.0350(13) 0.0398(13) -0.0012(10) -0.0064(10) 0.0032(11)
 O7 0.0406(15) 0.0373(13) 0.0419(15) -0.0047(11) -0.0084(12) 0.0031(11)
 O5 0.0349(14) 0.0376(13) 0.0553(18) -0.0055(12) 0.0066(13) -0.0039(11)
 O2 0.0486(16) 0.0478(16) 0.0414(14) -0.0007(12) -0.0036(12) -0.0053(13)
 N2 0.0340(15) 0.0321(14) 0.0397(15) -0.0007(12) -0.0017(12) 0.0036(12)
 O6 0.073(2) 0.0407(16) 0.0586(18) -0.0064(14) 0.0176(16) -0.0120(15)
 N1 0.0426(17) 0.0357(15) 0.0383(16) -0.0040(12) -0.0028(13) -0.0015(13)
 O1 0.057(2) 0.0488(19) 0.080(3) -0.0013(16) -0.030(2) 0.0010(14)
 C2 0.0327(17) 0.0447(19) 0.0355(17) -0.0041(15) -0.0002(14) -0.0019(15)
 C8 0.0382(19) 0.0312(17) 0.0442(19) -0.0058(15) -0.0024(15) 0.0006(15)
 N3 0.055(2) 0.050(2) 0.051(2) -0.0004(17) 0.0015(18) -0.0029(18)
 C9 0.0405(19) 0.042(2) 0.0377(18) -0.0049(15) 0.0059(15) 0.0024(16)
 C7 0.0363(18) 0.0352(17) 0.0399(18) -0.0059(14) -0.0053(14) -0.0039(14)
 C5 0.0312(18) 0.0351(19) 0.049(2) 0.0035(15) 0.0029(16) 0.0005(14)
 C19 0.0405(19) 0.0355(18) 0.0442(19) -0.0008(15) -0.0047(15) 0.0069(15)
 C11 0.0347(18) 0.047(2) 0.0432(19) 0.0048(17) -0.0044(15) -0.0069(16)
 C15 0.051(2) 0.041(2) 0.0360(19) -0.0076(15) -0.0016(17) 0.0048(16)
 C18 0.042(2) 0.043(2) 0.0417(19) 0.0012(16) -0.0076(15) 0.0066(16)
 C17 0.0376(19) 0.049(2) 0.043(2) -0.0037(17) -0.0098(16) 0.0025(17)
 C4 0.0401(19) 0.0408(19) 0.0423(19) -0.0059(16) 0.0028(15) 0.0062(16)
 C20 0.0346(18) 0.0383(18) 0.047(2) -0.0036(16) -0.0004(15) 0.0076(15)
 C6 0.0286(16) 0.0379(18) 0.050(2) 0.0004(16) -0.0042(15) 0.0011(14)
 C10 0.0355(18) 0.045(2) 0.045(2) 0.0001(17) 0.0063(15) 0.0037(16)
 C14 0.055(2) 0.0370(19) 0.047(2) -0.0075(17) -0.0017(18) -0.0074(18)
 C21 0.050(3) 0.044(2) 0.051(3) -0.0034(19) -0.002(2) -0.0004(19)
 C16 0.048(2) 0.044(2) 0.0402(19) -0.0101(16) -0.0069(16) -0.0021(18)
 C3 0.047(2) 0.0360(18) 0.044(2) -0.0051(15) -0.0030(16) 0.0063(16)
 C13 0.064(3) 0.038(2) 0.051(2) -0.0061(18) 0.008(2) -0.0096(19)
 C1 0.036(2) 0.0333(16) 0.056(2) -0.0011(17) -0.0059(18) -0.0009(15)
 C12 0.053(2) 0.052(2) 0.057(3) 0.002(2) -0.001(2) -0.012(2)

_geom_special_details
;
 All esds (except the esd in the dihedral angle between two l.s. planes)
 are estimated using the full covariance matrix.  The cell esds are taken
 into account individually in the estimation of esds in distances, angles
 and torsion angles; correlations between esds in cell parameters are only
 used when they are defined by crystal symmetry.  An approximate (isotropic)
 treatment of cell esds is used for estimating esds involving l.s. planes.
;
loop_
  _geom_bond_atom_site_label_1
  _geom_bond_atom_site_label_2
  _geom_bond_distance
  _geom_bond_site_symmetry_2
  _geom_bond_publ_flag
 W1 C2 1.971(4) . ?
 W1 C2 1.971(4) 2_656 ?
 W1 C1 1.997(4) . ?
 W1 C1 1.997(4) 2_656 ?
 K002 O3 2.818(3) . ?
 K002 O4 2.820(3) . ?
 K002 O8 2.806(3) . ?
 K002 O7 2.878(3) . ?
 K002 O5 2.821(3) . ?
 K002 N2 3.027(3) . ?
 K002 O6 2.773(3) . ?
 K002 N1 3.030(3) . ?
 O3 C5 1.430(5) . ?
 O3 C4 1.427(4) . ?
 O4 C7 1.426(4) . ?
 O4 C6 1.428(4) . ?
 O8 C19 1.437(5) . ?
 O8 C18 1.427(5) . ?
 O7 C17 1.424(5) . ?
 O7 C16 1.437(5) . ?
 O5 C11 1.424(5) . ?
 O5 C10 1.424(5) . ?
 O2 C2 1.181(5) . ?
 N2 C8 1.467(5) . ?
 N2 C9 1.469(5) . ?
 N2 C20 1.483(5) . ?
 O6 C13 1.435(6) . ?
 O6 C12 1.405(6) . ?
 N1 C15 1.475(5) . ?
 N1 C14 1.471(5) . ?
 N1 C3 1.475(5) . ?
 O1 C1 1.167(6) . ?
 C8 H8A 0.9900 . ?
 C8 H8B 0.9900 . ?
 C8 C7 1.512(5) . ?
 N3 C21 1.458(6) . ?
 N3 H3C 0.96(6) . ?
 N3 H3D 0.92(7) . ?
 C9 H9A 0.9900 . ?
 C9 H9B 0.9900 . ?
 C9 C10 1.517(6) . ?
 C7 H7A 0.9900 . ?
 C7 H7B 0.9900 . ?
 C5 H5A 0.9900 . ?
 C5 H5B 0.9900 . ?
 C5 C6 1.497(6) . ?
 C19 H19A 0.9900 . ?
 C19 H19B 0.9900 . ?
 C19 C20 1.507(6) . ?
 C11 H11A 0.9900 . ?
 C11 H11B 0.9900 . ?
 C11 C12 1.484(7) . ?
 C15 H15A 0.9900 . ?
 C15 H15B 0.9900 . ?
 C15 C16 1.516(6) . ?
 C18 H18A 0.9900 . ?
 C18 H18B 0.9900 . ?
 C18 C17 1.500(6) . ?
 C17 H17A 0.9900 . ?
 C17 H17B 0.9900 . ?
 C4 H4A 0.9900 . ?
 C4 H4B 0.9900 . ?
 C4 C3 1.506(6) . ?
 C20 H20A 0.9900 . ?
 C20 H20B 0.9900 . ?
 C6 H6A 0.9900 . ?
 C6 H6B 0.9900 . ?
 C10 H10A 0.9900 . ?
 C10 H10B 0.9900 . ?
 C14 H14A 0.9900 . ?
 C14 H14B 0.9900 . ?
 C14 C13 1.509(6) . ?
 C21 C21 1.501(10) 7_566 ?
 C21 H21A 1.05(6) . ?
 C21 H21B 1.05(6) . ?
 C16 H16A 0.9900 . ?
 C16 H16B 0.9900 . ?
 C3 H3A 0.9900 . ?
 C3 H3B 0.9900 . ?
 C13 H13A 0.9900 . ?
 C13 H13B 0.9900 . ?
 C12 H12A 0.9900 . ?
 C12 H12B 0.9900 . ?

loop_
  _geom_angle_atom_site_label_1
  _geom_angle_atom_site_label_2
  _geom_angle_atom_site_label_3
  _geom_angle
  _geom_angle_site_symmetry_1
  _geom_angle_site_symmetry_3
  _geom_angle_publ_flag
 C2 W1 C2 92.5(2) . 2_656 ?
 C2 W1 C1 97.52(17) 2_656 2_656 ?
 C2 W1 C1 93.60(17) . 2_656 ?
 C2 W1 C1 97.52(17) . . ?
 C2 W1 C1 93.60(17) 2_656 . ?
 C1 W1 C1 163.9(2) . 2_656 ?
 O3 K002 O4 60.80(8) . . ?
 O3 K002 O7 96.58(8) . . ?
 O3 K002 O5 126.12(9) . . ?
 O3 K002 N2 119.36(8) . . ?
 O3 K002 N1 60.86(8) . . ?
 O4 K002 O7 119.92(9) . . ?
 O4 K002 O5 101.50(9) . . ?
 O4 K002 N2 59.38(8) . . ?
 O4 K002 N1 121.03(9) . . ?
 O8 K002 O3 135.81(8) . . ?
 O8 K002 O4 96.76(8) . . ?
 O8 K002 O7 60.16(8) . . ?
 O8 K002 O5 93.83(9) . . ?
 O8 K002 N2 61.38(8) . . ?
 O8 K002 N1 119.40(8) . . ?
 O7 K002 N2 120.80(9) . . ?
 O7 K002 N1 60.12(9) . . ?
 O5 K002 O7 131.93(9) . . ?
 O5 K002 N2 59.96(9) . . ?
 O5 K002 N1 118.90(9) . . ?
 N2 K002 N1 178.81(9) . . ?
 O6 K002 O3 100.26(10) . . ?
 O6 K002 O4 140.16(10) . . ?
 O6 K002 O8 117.78(10) . . ?
 O6 K002 O7 95.51(10) . . ?
 O6 K002 O5 59.54(9) . . ?
 O6 K002 N2 119.21(10) . . ?
 O6 K002 N1 59.70(10) . . ?
 C5 O3 K002 112.1(2) . . ?
 C4 O3 K002 116.5(2) . . ?
 C4 O3 C5 110.4(3) . . ?
 C7 O4 K002 118.5(2) . . ?
 C7 O4 C6 110.9(3) . . ?
 C6 O4 K002 114.7(2) . . ?
 C19 O8 K002 115.4(2) . . ?
 C18 O8 K002 114.9(2) . . ?
 C18 O8 C19 110.3(3) . . ?
 C17 O7 K002 113.4(2) . . ?
 C17 O7 C16 111.3(3) . . ?
 C16 O7 K002 115.3(2) . . ?
 C11 O5 K002 112.9(2) . . ?
 C11 O5 C10 111.1(3) . . ?
 C10 O5 K002 121.2(2) . . ?
 C8 N2 K002 111.0(2) . . ?
 C8 N2 C9 109.8(3) . . ?
 C8 N2 C20 109.1(3) . . ?
 C9 N2 K002 108.5(2) . . ?
 C9 N2 C20 110.7(3) . . ?
 C20 N2 K002 107.7(2) . . ?
 C13 O6 K002 118.4(3) . . ?
 C12 O6 K002 120.7(3) . . ?
 C12 O6 C13 111.0(4) . . ?
 C15 N1 K002 109.9(2) . . ?
 C14 N1 K002 109.8(2) . . ?
 C14 N1 C15 109.4(3) . . ?
 C14 N1 C3 110.3(3) . . ?
 C3 N1 K002 107.9(2) . . ?
 C3 N1 C15 109.6(3) . . ?
 O2 C2 W1 179.6(4) . . ?
 N2 C8 H8A 109.0 . . ?
 N2 C8 H8B 109.0 . . ?
 N2 C8 C7 112.8(3) . . ?
 H8A C8 H8B 107.8 . . ?
 C7 C8 H8A 109.0 . . ?
 C7 C8 H8B 109.0 . . ?
 C21 N3 H3C 113(4) . . ?
 C21 N3 H3D 106(4) . . ?
 H3C N3 H3D 104(5) . . ?
 N2 C9 H9A 108.6 . . ?
 N2 C9 H9B 108.6 . . ?
 N2 C9 C10 114.7(3) . . ?
 H9A C9 H9B 107.6 . . ?
 C10 C9 H9A 108.6 . . ?
 C10 C9 H9B 108.6 . . ?
 O4 C7 C8 108.8(3) . . ?
 O4 C7 H7A 109.9 . . ?
 O4 C7 H7B 109.9 . . ?
 C8 C7 H7A 109.9 . . ?
 C8 C7 H7B 109.9 . . ?
 H7A C7 H7B 108.3 . . ?
 O3 C5 H5A 109.9 . . ?
 O3 C5 H5B 109.9 . . ?
 O3 C5 C6 109.1(3) . . ?
 H5A C5 H5B 108.3 . . ?
 C6 C5 H5A 109.9 . . ?
 C6 C5 H5B 109.9 . . ?
 O8 C19 H19A 109.8 . . ?
 O8 C19 H19B 109.8 . . ?
 O8 C19 C20 109.6(3) . . ?
 H19A C19 H19B 108.2 . . ?
 C20 C19 H19A 109.8 . . ?
 C20 C19 H19B 109.8 . . ?
 O5 C11 H11A 109.4 . . ?
 O5 C11 H11B 109.4 . . ?
 O5 C11 C12 111.3(3) . . ?
 H11A C11 H11B 108.0 . . ?
 C12 C11 H11A 109.4 . . ?
 C12 C11 H11B 109.4 . . ?
 N1 C15 H15A 109.0 . . ?
 N1 C15 H15B 109.0 . . ?
 N1 C15 C16 113.1(3) . . ?
 H15A C15 H15B 107.8 . . ?
 C16 C15 H15A 109.0 . . ?
 C16 C15 H15B 109.0 . . ?
 O8 C18 H18A 109.8 . . ?
 O8 C18 H18B 109.8 . . ?
 O8 C18 C17 109.5(3) . . ?
 H18A C18 H18B 108.2 . . ?
 C17 C18 H18A 109.8 . . ?
 C17 C18 H18B 109.8 . . ?
 O7 C17 C18 109.1(3) . . ?
 O7 C17 H17A 109.9 . . ?
 O7 C17 H17B 109.9 . . ?
 C18 C17 H17A 109.9 . . ?
 C18 C17 H17B 109.9 . . ?
 H17A C17 H17B 108.3 . . ?
 O3 C4 H4A 109.8 . . ?
 O3 C4 H4B 109.8 . . ?
 O3 C4 C3 109.3(3) . . ?
 H4A C4 H4B 108.3 . . ?
 C3 C4 H4A 109.8 . . ?
 C3 C4 H4B 109.8 . . ?
 N2 C20 C19 113.2(3) . . ?
 N2 C20 H20A 108.9 . . ?
 N2 C20 H20B 108.9 . . ?
 C19 C20 H20A 108.9 . . ?
 C19 C20 H20B 108.9 . . ?
 H20A C20 H20B 107.8 . . ?
 O4 C6 C5 109.1(3) . . ?
 O4 C6 H6A 109.9 . . ?
 O4 C6 H6B 109.9 . . ?
 C5 C6 H6A 109.9 . . ?
 C5 C6 H6B 109.9 . . ?
 H6A C6 H6B 108.3 . . ?
 O5 C10 C9 109.0(3) . . ?
 O5 C10 H10A 109.9 . . ?
 O5 C10 H10B 109.9 . . ?
 C9 C10 H10A 109.9 . . ?
 C9 C10 H10B 109.9 . . ?
 H10A C10 H10B 108.3 . . ?
 N1 C14 H14A 108.9 . . ?
 N1 C14 H14B 108.9 . . ?
 N1 C14 C13 113.4(3) . . ?
 H14A C14 H14B 107.7 . . ?
 C13 C14 H14A 108.9 . . ?
 C13 C14 H14B 108.9 . . ?
 N3 C21 C21 111.5(5) . 7_566 ?
 N3 C21 H21A 113(3) . . ?
 N3 C21 H21B 117(3) . . ?
 C21 C21 H21A 109(3) 7_566 . ?
 C21 C21 H21B 103(3) 7_566 . ?
 H21A C21 H21B 103(4) . . ?
 O7 C16 C15 108.6(3) . . ?
 O7 C16 H16A 110.0 . . ?
 O7 C16 H16B 110.0 . . ?
 C15 C16 H16A 110.0 . . ?
 C15 C16 H16B 110.0 . . ?
 H16A C16 H16B 108.4 . . ?
 N1 C3 C4 113.8(3) . . ?
 N1 C3 H3A 108.8 . . ?
 N1 C3 H3B 108.8 . . ?
 C4 C3 H3A 108.8 . . ?
 C4 C3 H3B 108.8 . . ?
 H3A C3 H3B 107.7 . . ?
 O6 C13 C14 107.2(4) . . ?
 O6 C13 H13A 110.3 . . ?
 O6 C13 H13B 110.3 . . ?
 C14 C13 H13A 110.3 . . ?
 C14 C13 H13B 110.3 . . ?
 H13A C13 H13B 108.5 . . ?
 O1 C1 W1 176.9(4) . . ?
 O6 C12 C11 110.2(4) . . ?
 O6 C12 H12A 109.6 . . ?
 O6 C12 H12B 109.6 . . ?
 C11 C12 H12A 109.6 . . ?
 C11 C12 H12B 109.6 . . ?
 H12A C12 H12B 108.1 . . ?

loop_
  _geom_torsion_atom_site_label_1
  _geom_torsion_atom_site_label_2
  _geom_torsion_atom_site_label_3
  _geom_torsion_atom_site_label_4
  _geom_torsion
  _geom_torsion_site_symmetry_1
  _geom_torsion_site_symmetry_2
  _geom_torsion_site_symmetry_3
  _geom_torsion_site_symmetry_4
  _geom_torsion_publ_flag
 K002 O3 C5 C6 -53.9(3) . . . . ?
 K002 O3 C4 C3 52.1(4) . . . . ?
 K002 O4 C7 C8 52.6(3) . . . . ?
 K002 O4 C6 C5 -45.0(3) . . . . ?
 K002 O8 C19 C20 53.8(3) . . . . ?
 K002 O8 C18 C17 -50.5(4) . . . . ?
 K002 O7 C17 C18 -47.7(4) . . . . ?
 K002 O7 C16 C15 54.4(4) . . . . ?
 K002 O5 C11 C12 -52.3(4) . . . . ?
 K002 O5 C10 C9 41.7(4) . . . . ?
 K002 N2 C8 C7 40.9(4) . . . . ?
 K002 N2 C9 C10 47.3(4) . . . . ?
 K002 N2 C20 C19 43.3(4) . . . . ?
 K002 O6 C13 C14 56.2(4) . . . . ?
 K002 O6 C12 C11 -32.1(5) . . . . ?
 K002 N1 C15 C16 43.1(4) . . . . ?
 K002 N1 C14 C13 39.5(4) . . . . ?
 K002 N1 C3 C4 43.9(4) . . . . ?
 O3 C5 C6 O4 67.1(4) . . . . ?
 O3 C4 C3 N1 -66.5(4) . . . . ?
 O8 C19 C20 N2 -67.5(4) . . . . ?
 O8 C18 C17 O7 66.2(4) . . . . ?
 O5 C11 C12 O6 55.8(5) . . . . ?
 N2 C8 C7 O4 -62.5(4) . . . . ?
 N2 C9 C10 O5 -60.7(4) . . . . ?
 N1 C15 C16 O7 -67.1(5) . . . . ?
 N1 C14 C13 O6 -63.5(5) . . . . ?
 C8 N2 C9 C10 168.8(3) . . . . ?
 C8 N2 C20 C19 -77.4(4) . . . . ?
 C9 N2 C8 C7 -79.1(4) . . . . ?
 C9 N2 C20 C19 161.7(3) . . . . ?
 C7 O4 C6 C5 177.5(3) . . . . ?
 C5 O3 C4 C3 -178.6(3) . . . . ?
 C19 O8 C18 C17 177.0(3) . . . . ?
 C11 O5 C10 C9 178.0(3) . . . . ?
 C15 N1 C14 C13 160.1(4) . . . . ?
 C15 N1 C3 C4 -75.7(4) . . . . ?
 C18 O8 C19 C20 -173.9(3) . . . . ?
 C17 O7 C16 C15 -174.7(3) . . . . ?
 C4 O3 C5 C6 174.4(3) . . . . ?
 C20 N2 C8 C7 159.5(3) . . . . ?
 C20 N2 C9 C10 -70.7(4) . . . . ?
 C6 O4 C7 C8 -171.7(3) . . . . ?
 C10 O5 C11 C12 167.6(4) . . . . ?
 C14 N1 C15 C16 -77.5(4) . . . . ?
 C14 N1 C3 C4 163.7(3) . . . . ?
 C16 O7 C17 C18 -179.5(3) . . . . ?
 C3 N1 C15 C16 161.5(3) . . . . ?
 C3 N1 C14 C13 -79.2(4) . . . . ?
 C13 O6 C12 C11 -177.3(4) . . . . ?
 C12 O6 C13 C14 -157.8(4) . . . . ?

_shelx_res_file
;
TITL try_a.res in C2/c
    try.res
    created by SHELXL-2018/3 at 18:40:38 on 30-Jan-2023
REM Old TITL try in C2/n #15
REM SHELXT solution in C2/c: R1 0.101, Rweak 0.007, Alpha 0.014
REM <I/s> 0.623 for 238 systematic absences, Orientation as input
REM Formula found by SHELXT: C44 K2 N6 O14 W1
CELL 1.54186 21.528 13.7349 18.1264 90 90.619 90
ZERR 4 0.0002 0.0001 0.0002 0 0.001 0
LATT 7
SYMM -X,+Y,0.5-Z
SFAC C H K N O W
UNIT 168 320 8 24 64 4

L.S. 99
PLAN  7
TEMP -173
CONF
BOND
list 4
MORE -1
BOND $H
fmap 2
acta
REM <olex2.extras>
REM <HklSrc "%.\\BWX0036.hkl">
REM </olex2.extras>

WGHT    0.084800   18.756300
FVAR       0.17776
W1    6    0.500000    0.729545    0.750000    10.50000    0.02988    0.04340 =
         0.03480    0.00000   -0.00032    0.00000
K002  3    0.349311    0.242807    0.641205    11.00000    0.03182    0.03306 =
         0.03528   -0.00178   -0.00185   -0.00097
O3    5    0.224795    0.305712    0.645618    11.00000    0.03397    0.03302 =
         0.04153   -0.00214    0.00372   -0.00065
O4    5    0.254855    0.119205    0.586552    11.00000    0.02919    0.03641 =
         0.04251   -0.00481   -0.00435    0.00192
O8    5    0.420110    0.097695    0.711389    11.00000    0.03946    0.03505 =
         0.03980   -0.00121   -0.00636    0.00323
O7    5    0.373129    0.254291    0.797504    11.00000    0.04060    0.03734 =
         0.04190   -0.00470   -0.00842    0.00306
O5    5    0.428733    0.254675    0.518785    11.00000    0.03494    0.03764 =
         0.05527   -0.00547    0.00663   -0.00390
O2    5    0.444965    0.570869    0.856623    11.00000    0.04857    0.04781 =
         0.04135   -0.00071   -0.00364   -0.00532
N2    4    0.381449    0.060964    0.555344    11.00000    0.03402    0.03206 =
         0.03975   -0.00067   -0.00171    0.00358
O6    5    0.407985    0.416562    0.607018    11.00000    0.07270    0.04072 =
         0.05858   -0.00640    0.01764   -0.01199
N1    4    0.318057    0.427416    0.724502    11.00000    0.04259    0.03574 =
         0.03826   -0.00404   -0.00277   -0.00148
O1    5    0.380521    0.766192    0.650865    11.00000    0.05656    0.04876 =
         0.08033   -0.00128   -0.02992    0.00104
C2    1    0.465399    0.630279    0.816488    11.00000    0.03274    0.04471 =
         0.03551   -0.00407   -0.00022   -0.00192
C8    1    0.326562   -0.000925    0.544433    11.00000    0.03818    0.03115 =
         0.04421   -0.00585   -0.00235    0.00065
AFIX  23
H8A   2    0.319409   -0.039021    0.589921    11.00000   -1.20000
H8B   2    0.334654   -0.047487    0.503968    11.00000   -1.20000
AFIX   0

N3    4    0.257289    0.813194    0.409249    11.00000    0.05451    0.05032 =
         0.05104   -0.00041    0.00155   -0.00286
C9    1    0.406245    0.090248    0.483499    11.00000    0.04046    0.04223 =
         0.03773   -0.00490    0.00591    0.00241
AFIX  23
H9A   2    0.371385    0.113130    0.451934    11.00000   -1.20000
H9B   2    0.424413    0.032283    0.459477    11.00000   -1.20000
AFIX   0
C7    1    0.268648    0.056833    0.525977    11.00000    0.03630    0.03524 =
         0.03993   -0.00588   -0.00529   -0.00391
AFIX  23
H7A   2    0.275364    0.096100    0.480962    11.00000   -1.20000
H7B   2    0.233413    0.012057    0.516531    11.00000   -1.20000
AFIX   0
C5    1    0.182015    0.226117    0.642482    11.00000    0.03124    0.03512 =
         0.04944    0.00352    0.00286    0.00049
AFIX  23
H5A   2    0.138941    0.251103    0.639156    11.00000   -1.20000
H5B   2    0.185954    0.186311    0.687825    11.00000   -1.20000
AFIX   0
C19   1    0.414827    0.002008    0.679849    11.00000    0.04047    0.03546 =
         0.04415   -0.00085   -0.00467    0.00692
AFIX  23
H19A  2    0.372257   -0.023284    0.687033    11.00000   -1.20000
H19B  2    0.444346   -0.042724    0.704827    11.00000   -1.20000
AFIX   0
C11   1    0.473629    0.330316    0.525720    11.00000    0.03466    0.04741 =
         0.04321    0.00479   -0.00442   -0.00693
AFIX  23
H11A  2    0.496763    0.336228    0.479027    11.00000   -1.20000
H11B  2    0.503714    0.313462    0.565392    11.00000   -1.20000
AFIX   0
C15   1    0.322960    0.409845    0.804651    11.00000    0.05127    0.04122 =
         0.03603   -0.00760   -0.00159    0.00479
AFIX  23
H15A  2    0.285361    0.374808    0.821029    11.00000   -1.20000
H15B  2    0.324293    0.473269    0.830570    11.00000   -1.20000
AFIX   0
C18   1    0.413487    0.093219    0.789555    11.00000    0.04151    0.04289 =
         0.04166    0.00117   -0.00764    0.00660
AFIX  23
H18A  2    0.444628    0.047846    0.810769    11.00000   -1.20000
H18B  2    0.371611    0.068659    0.801800    11.00000   -1.20000
AFIX   0
C17   1    0.422541    0.192833    0.821798    11.00000    0.03758    0.04875 =
         0.04302   -0.00368   -0.00981    0.00250
AFIX  23
H17A  2    0.422985    0.188950    0.876338    11.00000   -1.20000
H17B  2    0.462813    0.219969    0.805797    11.00000   -1.20000
AFIX   0
C4    1    0.209045    0.370500    0.704012    11.00000    0.04012    0.04084 =
         0.04234   -0.00591    0.00281    0.00618
AFIX  23
H4A   2    0.211155    0.335691    0.751799    11.00000   -1.20000
H4B   2    0.166098    0.394681    0.696691    11.00000   -1.20000
AFIX   0
C20   1    0.428825    0.006487    0.598624    11.00000    0.03465    0.03834 =
         0.04750   -0.00358   -0.00043    0.00758
AFIX  23
H20A  2    0.469791    0.037845    0.591967    11.00000   -1.20000
H20B  2    0.431580   -0.060672    0.579098    11.00000   -1.20000
AFIX   0
C6    1    0.195837    0.165016    0.576304    11.00000    0.02864    0.03794 =
         0.04996    0.00043   -0.00418    0.00107
AFIX  23
H6A   2    0.163164    0.114960    0.569661    11.00000   -1.20000
H6B   2    0.196428    0.206323    0.531558    11.00000   -1.20000
AFIX   0
C10   1    0.455201    0.169564    0.487084    11.00000    0.03548    0.04504 =
         0.04481    0.00007    0.00633    0.00373
AFIX  23
H10A  2    0.491008    0.147453    0.517444    11.00000   -1.20000
H10B  2    0.470198    0.184220    0.436854    11.00000   -1.20000
AFIX   0
C14   1    0.361251    0.505473    0.703766    11.00000    0.05488    0.03702 =
         0.04735   -0.00749   -0.00171   -0.00741
AFIX  23
H14A  2    0.400249    0.497944    0.732648    11.00000   -1.20000
H14B  2    0.342765    0.569018    0.717042    11.00000   -1.20000
AFIX   0

C21   1    0.271905    0.744630    0.468337    11.00000    0.05035    0.04387 =
         0.05145   -0.00342   -0.00193   -0.00037
C16   1    0.379898    0.351170    0.826473    11.00000    0.04839    0.04387 =
         0.04016   -0.01010   -0.00693   -0.00210
AFIX  23
H16A  2    0.417675    0.381991    0.806348    11.00000   -1.20000
H16B  2    0.384072    0.348829    0.880889    11.00000   -1.20000
AFIX   0
C3    1    0.253739    0.454861    0.704899    11.00000    0.04711    0.03597 =
         0.04387   -0.00506   -0.00296    0.00635
AFIX  23
H3A   2    0.253528    0.485637    0.655509    11.00000   -1.20000
H3B   2    0.239036    0.503944    0.740694    11.00000   -1.20000
AFIX   0
C13   1    0.376480    0.506121    0.622699    11.00000    0.06374    0.03768 =
         0.05100   -0.00607    0.00771   -0.00958
AFIX  23
H13A  2    0.337939    0.511187    0.592654    11.00000   -1.20000
H13B  2    0.403454    0.562311    0.611045    11.00000   -1.20000
AFIX   0

C1    1    0.424113    0.749890    0.687610    11.00000    0.03581    0.03328 =
         0.05635   -0.00110   -0.00593   -0.00088
C12   1    0.443847    0.424901    0.543052    11.00000    0.05307    0.05170 =
         0.05656    0.00151   -0.00064   -0.01190
AFIX  23
H12A  2    0.476212    0.475244    0.550573    11.00000   -1.20000
H12B  2    0.417031    0.445349    0.501131    11.00000   -1.20000
AFIX   0
H3C   2    0.282764    0.803628    0.366431    11.00000   -1.20000
H3D   2    0.217640    0.798163    0.393287    11.00000   -1.20000
H21A  2    0.271917    0.671698    0.450237    11.00000   -1.20000

H21B  2    0.315619    0.751674    0.493475    11.00000    0.04380
HKLF 4


REM  try_a.res in C2/c
REM wR2 = 0.1262, GooF = S = 1.048, Restrained GooF = 1.048 for all data
REM R1 = 0.0462 for 5397 Fo > 4sig(Fo) and 0.0472 for all 5600 data
REM 316 parameters refined using 0 restraints

END

WGHT      0.0848     18.7506

REM Highest difference peak  1.504,  deepest hole -2.330,  1-sigma level  0.117
Q1    1   0.4650  0.8241  0.8054  11.00000  0.05    1.50
Q2    1   0.4484 -0.1024  0.8332  11.00000  0.05    1.50
Q3    1   0.3838  0.4244  0.5676  11.00000  0.05    1.16
Q4    1   0.4518  0.4004  0.5922  11.00000  0.05    1.10
Q5    1   0.4594  0.7330  0.6835  11.00000  0.05    0.66
Q6    1   0.5000  0.6795  0.7500  10.50000  0.05    0.63
Q7    1   0.4594  0.6825  0.8308  11.00000  0.05    0.45
;
_shelx_res_checksum                85732
_shelx_hkl_file
;
  -6   4   5  155.21    4.37   0
  -3  -1   6    5.53    2.41   0
   2   4  -3  614.17    6.01   0
   6  -2   0 3178.08    9.57   0
   7   1  -3  387.37    5.69   0
  -5   3   3 4898.80   15.42   0
  -4   0   5    2.14    2.20   0
   1  -3   5 1228.19    8.99   0
   3  -3   3   20.05    1.01   0
   8  -2   0 2088.91    9.81   0
  -5   1   5   50.90    2.95   0
  -3  -1   5  984.74    9.04   0
   0  -2   3   18.91    1.54   0
  -2  -2   6    7.26    2.43   0
  -1  -1   2   31.59    1.36   0
   6   0  -2   11.52    1.80   0
   8   0  -2 1778.37   11.47   0
   9  -1  -1 1350.83    9.65   0
  -6   4   4  122.40    3.27   0
  -4   0   4 2201.45   11.97   0
   2   0  -1   -0.05    0.52   0
   3   1  -2  828.27    5.68   0
   3   5  -3 1072.12    9.56   0
   7  -1  -1   48.94    1.92   0
  -6   2   5    8.91    2.02   0
  -4   4   1 1174.29    4.12   0
  -2  -2   5   28.51    2.53   0
  -5   1   4  196.14    3.82   0
  -3  -1   4  565.59    5.99   0
   1  -3   4  530.08    5.08   0
   5   3  -3 4909.06   18.98   0
   7  -3   2  217.72    2.11   0
   2   2  -2  578.74    4.70   0
   4  -4   5  918.59    6.49   0
  -5   5   2  985.90    5.05   0
  -1  -3   6  307.50    5.72   0
   1   5  -2  832.22    6.59   0
  10  -2   1  220.25    3.88   0
  -6   2   4  477.95    5.96   0
   2  -4   6 2274.19   13.44   0
   2   6  -2 1675.74   10.93   0
   5   1  -2  138.24    3.21   0
   7   1  -2   55.10    2.69   0
  -7   3   5 1976.60   13.69   0
  -6   4   3  711.93    6.02   0
  -5   3   2  905.42    5.56   0
  -4   0   3    0.68    1.84   0
  -2  -2   4 6640.70   19.44   0
  -1  -3   5 3867.79   16.72   0
  -3  -1   3 9237.91   20.60   0
   2   4  -2 6859.00   18.60   0
   8   0  -1   -2.19    1.57   0
   9  -1   0   70.46    2.49   0
  -3   1   1 1817.75    6.01   0
   0   6  -1  564.37    5.37   0
   4   0  -1    1.63    1.30   0
   4   2  -2  277.51    3.92   0
   8  -2   1  256.86    3.45   0
  -6   0   5   -2.94    2.01   0
  -5  -1   5   53.85    3.01   0
  -2   6   0  647.63    4.11   0
   0  -2   2 1380.04    5.66   0
   0   2  -1  159.59    1.73   0
   3   5  -2   25.30    1.77   0
   6   0  -1    0.31    1.46   0
  -7   3   4  288.16    4.93   0
  -6   2   3    5.09    1.37   0
   1  -3   3 3402.66   10.20   0
   3  -1   0    9.88    0.77   0
  -4  -2   5   15.68    2.37   0
  -2  -2   3 2648.05   10.86   0
   0  -4   6    9.69    2.08   0
   5   3  -2  885.40    7.75   0
   7  -1   0 1016.46    6.80   0
  10  -2   2 1481.46    9.54   0
  -6   0   4  283.81    4.96   0
  -5  -1   4  194.06    4.21   0
  -4   2   1    4.89    0.78   0
   4  -4   4 2162.83    7.08   0
   6  -2   1   25.38    1.15   0
  -4   0   2  432.75    4.30   0
   2   6  -1  489.89    6.02   0
   7   1  -1   49.90    2.14   0
  -7   1   4   11.70    1.87   0
  -3  -3   5  880.39    8.81   0
   0  -4   5  465.66    5.73   0
   0   4  -1  495.71    4.00   0
   4  -2   1  485.54    2.32   0
  -4  -2   4 1634.00   10.68   0
  -3  -1   2  771.21    5.53   0
   1   5  -1   85.07    2.28   0
   3   1  -1 1931.49    7.82   0
   5   1  -1 2948.91   11.84   0
   8   0   0 1006.58    8.15   0
   9  -1   1 1920.83   11.03   0
  -7   3   3  549.13    5.57   0
  -1  -1   1    9.20    0.83   0
   2  -4   4  174.14    2.74   0
  -6   4   2  343.66    3.35   0
   1   7   0  489.33    6.02   0
  -8   2   4  635.29    7.41   0
  -6   0   3    0.73    1.72   0
   1   3  -1 5200.71   12.78   0
   3   5  -1  845.89    7.84   0
  -6   2   2  845.25    6.05   0
  -5  -1   3 3189.87   13.83   0
  -3  -3   4    2.09    1.83   0
   2   2  -1 1385.75    6.57   0
   4   2  -1    5.34    1.71   0
  -7   1   3  365.20    5.13   0
  -2  -4   5   63.31    2.91   0
   4   4  -1 1179.30    8.92   0
   5   3  -1 3741.00   15.63   0
   8  -2   2  282.52    3.60   0
  -4  -2   3  931.75    7.60   0
  -2  -2   2  566.53    4.69   0
   0  -4   4   71.41    2.21   0
   0   6   0 4191.33   14.63   0
   3   3  -1 1480.46    8.47   0
   6   0   0  191.28    3.22   0
   7  -1   1 1817.49    9.17   0
  -5   3   1 3780.91    8.89   0
   7  -3   3  847.91    4.66   0
   7   1   0 1039.82    8.17   0
  -9   3   4   14.32    2.10   0
  -6  -2   4  455.59    6.60   0
  -1  -5   6  300.08    5.86   0
   2   6   0  621.21    6.96   0
   9  -1   2    5.42    1.44   0
  -8   2   3    3.99    1.53   0
   8   0   1    0.17    1.51   0
  -3  -3   3 3081.37   13.40   0
  -2  -4   4 1775.30   11.02   0
   4   0   0   65.86    1.84   0
  -7   3   2  370.62    4.06   0
  -6   0   2   12.86    1.92   0
  -5  -3   4  644.42    7.65   0
  -4   0   1    0.00    1.32   0
   1  -5   5   56.15    2.32   0
   1  -3   2   44.85    1.29   0
   1   7   1  209.28    4.27   0
   3   5   0  345.56    5.14   0
   5   1   0  542.28    5.22   0
  -7  -1   3  384.50    5.77   0
  -7   1   2   50.76    2.13   0
  -1  -5   5  257.91    4.93   0
   1   5   0   72.75    2.25   0
  -8   0   3    0.51    1.84   0
  -6  -2   3    7.05    2.07   0
  -4  -2   2  273.55    4.19   0
  -3  -1   1 1847.63    7.70   0
   4   4   0  164.59    3.75   0
   0  -4   3  311.43    3.74   0
   2  -4   3   57.12    1.36   0
   2   0   0  842.77    3.51   0
  -9   3   3   12.90    1.57   0
   0  -2   1  151.33    1.80   0
   6  -2   2 3032.39    9.38   0
   7   1   1 1831.02   10.96   0
   8  -2   3    2.19    1.05   0
  -9   1   3  531.22    7.11   0
  -6   2   1  378.85    3.76   0
  -5  -3   3 4705.81   18.93   0
   2   6   1  720.33    7.72   0
   4   2   0 1870.99    9.28   0
   9  -1   3 1877.61   11.59   0
  -8   2   2 5097.65   17.23   0
  -2  -4   3  577.29    5.93   0
   0   4   0 4952.63   12.89   0
   0   6   1  585.10    5.91   0
   3   1   0    8.45    1.31   0
   3   3   0  389.66    4.60   0
   8   0   2  505.54    6.02   0
  -3  -3   2 1069.85    7.66   0
   7  -1   2 1071.25    7.23   0
  -7  -1   2   55.18    2.69   0
  -2  -2   1 1421.70    6.88   0
  -1  -5   4 1948.89   11.56   0
   1  -5   4 1431.64    8.31   0
  -8   0   2 1733.91   11.38   0
  -6  -2   2  838.54    7.99   0
  -6   0   1   -0.53    1.57   0
  -5  -1   1 2828.81   11.88   0
  -3  -5   4 1159.16   10.25   0
  -3   1   0    8.71    0.79   0
   1   3   0  372.29    3.67   0
   2   2   0  824.91    5.18   0
   3   5   1 3583.20   16.17   0
  -9   1   2   36.82    2.23   0
  -7   1   1   48.49    2.07   0
  -5  -3   2  903.08    8.20   0
   9  -1   4   62.77    2.66   0
  -4  -2   1    4.07    2.02   0
  -2   0   0  832.99    3.53   0
   1   5   1  837.30    6.93   0
   5   1   1 5921.44   16.71   0
   7  -3   4  343.06    3.65   0
   7   1   2 1044.80    8.62   0
  -9   3   2    5.55    1.47   0
   2   6   2   67.85    2.86   0
   8  -2   4  171.29    3.39   0
   8   0   3    2.57    1.69   0
  -7   3   1  525.86    4.23   0
   3  -5   4   78.55    1.53   0
  -1   5   1   76.88    1.89   0
  -7  -1   1   49.32    2.60   0
  -6   4   1 1337.39    4.09   0
  -4   2   0 1828.81    5.09   0
  -3  -5   3 1159.07    9.78   0
   0  -4   2  992.58    6.04   0
   0   2   0 3152.93    7.21   0
   0   6   2 1283.04    9.36   0
   4   0   1    1.29    1.25   0
   4   2   1  507.48    5.26   0
   6   2   2 3212.85   15.19   0
 -10   2   2  737.98    7.69   0
  -8   0   1    2.28    1.67   0
  -8   2   1   29.45    1.59   0
  -6  -2   1  380.27    5.46   0
  -4   0   0   69.90    1.94   0
   3   5   2 1549.42   11.16   0
   7  -1   3 3573.25   13.95   0
  -3  -3   1 1444.42    8.68   0
  -2  -6   4  115.21    3.68   0
  -2   6   2 1656.51    9.16   0
  -1  -3   1 5138.52   13.09   0
   3   3   1  611.58    5.71   0
  -3  -1   0   10.27    1.36   0
   4   4   2  471.06    6.25   0
   5  -3   3   64.37    1.21   0
   6  -2   3   10.06    1.17   0
  -9   1   1 1364.14   10.03   0
  -5  -3   1 3786.75   16.31   0
   0  -6   4  487.32    5.87   0
   1  -5   3 1231.36    6.89   0
   3  -1   1 6389.56    9.85   0
   8   0   4  405.96    6.05   0
   5  -1   2  498.72    4.23   0
  -6   0   0  189.75    3.36   0
  -5  -1   0  510.66    5.28   0
  -1  -1   0   20.95    0.88   0
   1   5   2  176.51    3.59   0
   5   1   2  523.04    5.56   0
  -3  -5   2   25.21    2.25   0
   3   1   1 6535.46   14.61   0
   3   5   3  146.42    4.15   0
   7  -3   5 1500.48    8.75   0
  -7   1   0 1014.51    7.15   0
  -6   2   0 3091.88    9.67   0
  -4  -4   1 1167.27    9.31   0
  -4  -2   0 1890.43    9.74   0
  -2  -6   3  103.61    3.57   0
   0   6   3  227.48    4.68   0
   4  -2   2  268.28    2.31   0
  -7  -1   0 1026.93    8.49   0
  -2  -2   0  848.13    5.41   0
  -1  -5   2  831.14    6.82   0
   4   4   3  664.10    7.67   0
 -10   2   1  116.54    3.22   0
  -9   3   1 1887.10    9.69   0
  -8   0   0 1007.56    8.51   0
  -6  -2   0 3191.20   14.87   0
   1   3   1  445.08    4.26   0
   2   2   1 1104.07    6.39   0
   4   2   2  271.07    4.25   0
   8  -2   6 2266.77   14.09   0
   1  -3   1  429.23    2.76   0
  -1   5   2  817.81    6.54   0
  -3  -3   0  384.24    4.82   0
  -2   6   3  102.01    2.97   0
  -6  -2   2  840.10    7.34   0
   1   5   4 1530.41    7.31   0
   4  -4   0  161.97    1.50   0
   9  -3   1 1432.06    9.72   0
   0  -6   1  580.87    4.58   0
   3   5   4   80.14    2.36   0
   6  -2   0 3192.44   10.85   0
   8  -4   1    8.44    1.40   0
  -8   2   5  172.14    3.86   0
   0  -4   0 4984.41    9.72   0
   4   0   0   68.06    1.85   0
   8   0   1   -0.96    1.55   0
  -7   3   5 1992.03   10.36   0
  -6   0   2   11.61    1.73   0
  -3  -5   1  848.82    6.76   0
   4   2   1  512.14    4.61   0
   5  -3   0  403.46    3.24   0
   5  -1   0  530.73    4.30   0
   5   3   2  577.69    5.77   0
  -7   1   3  384.50    4.73   0
  -4   2   2  274.40    2.56   0
  -3   1   1 1861.83    5.68   0
  -2  -2   0  828.68    4.44   0
   4   4   3  670.17    6.17   0
  -6   2   3    3.03    0.93   0
  -5  -1   1 2875.31   11.12   0
   8  -2   1  253.86    4.09   0
  -7  -1   2   46.91    2.04   0
  -1   3   2   13.60    0.44   0
   2   2   1 1047.82    4.96   0
   2   4   3   62.25    1.78   0
  -4   4   4 2809.41    6.00   0
   2   0   0  844.21    3.44   0
   5   1   1 6090.77   15.92   0
   6   2   2 3161.25   13.50   0
  -8   2   4  645.00    6.43   0
  -6  -2   1  370.15    4.84   0
  -2  -4   0  435.99    4.00   0
   3   5   5   80.08    2.52   0
  -3  -3   0  355.42    3.72   0
   6   0   1   -0.60    1.60   0
   7  -3   1 1192.55    7.43   0
   8   0   2  525.43    6.22   0
  -5  -5   1  309.42    4.89   0
   1   3   2   48.75    1.27   0
  -5   3   3 4495.03   10.57   0
  -4  -6   1   58.57    2.46   0
  -1   5   5  240.73    2.42   0
   1   5   5   53.30    1.83   0
   3  -1   0    7.55    0.80   0
   4   4   4 2358.50   12.11   0
  -7   3   4  277.31    3.62   0
  -4  -2   0 1874.57    8.52   0
  -1  -5   0   79.62    1.77   0
   6  -4   1  505.90    4.24   0
   8  -4   2 1430.66    9.15   0
  -7   1   2   50.11    2.02   0
  -6   0   1   -0.16    1.48   0
   1  -5   0   67.98    1.04   0
   8  -2   2  280.99    4.43   0
  -7  -1   1   52.91    2.10   0
   3   5   6   16.81    1.71   0
   4   2   2  271.39    3.59   0
   5  -5   1   55.63    1.28   0
  -5  -3   0  401.28    4.77   0
  -3  -5   0  334.92    4.10   0
  -2   0   0  809.10    3.37   0
   3   1   1 6572.72   13.07   0
   6  -2   1   23.78    1.24   0
   6   2   3    9.67    1.36   0
  -8   2   3    4.28    1.30   0
  -6   2   2  852.92    5.65   0
   7   1   3 3575.67   15.54   0
  -5  -1   0  540.46    4.94   0
   3  -3   0  355.78    2.05   0
   4   4   5  967.90    8.17   0
   7  -1   2 1052.36    7.90   0
  -6  -2   0 3181.89   13.29   0
   1   5   6  867.05    6.85   0
   4   0   1    1.52    1.26   0
   5  -1   1 6087.22   14.67   0
   6   0   2 8733.57   20.98   0
  -2  -6   0  649.79    5.46   0
   7  -3   2  209.96    3.49   0
  -8   0   1   -2.07    1.53   0
  -7  -3   0  303.21    4.96   0
  -4   0   0   65.21    1.83   0
   6   2   4   90.91    2.95   0
   8  -4   3  888.88    7.97   0
   8  -2   3    0.63    1.54   0
  -9   1   2   35.99    2.17   0
  -4  -6   0  164.05    3.47   0
  -7   3   3  515.64    4.62   0
   0  -6   0 3864.97    9.58   0
   5  -3   1   66.00    1.58   0
   5   3   5 1287.30    9.82   0
  -7  -1   0 1003.09    7.73   0
   2   2   2 3598.99    9.70   0
  -8   2   2 5058.01   16.44   0
  -6   0   0  190.09    3.31   0
  -6   4   4  110.99    1.71   0
   2   4   5  339.33    4.29   0
   7  -1   3 3704.34   15.50   0
  -4  -4  -1  154.24    2.94   0
   3   3   4  304.57    3.99   0
   6  -4   2 1922.74    9.23   0
   6  -2   2 3098.24   12.09   0
  -5  -3  -1   67.53    2.13   0
  -4  -2  -1  498.11    4.60   0
  -4   2   1    5.37    0.90   0
  -2  -4  -1   29.56    1.28   0
   1   3   3 3265.32    9.48   0
  -6  -4  -1  506.62    6.04   0
   7  -3   3  860.29    7.37   0
  -7  -3  -1 1222.46    9.43   0
  -6  -2  -1   24.14    2.00   0
  -5  -5  -1   53.56    2.27   0
  -3  -5  -1 3651.66   12.81   0
  -9   1   1 1310.66    9.46   0
  -8   0   0  998.91    8.05   0
  -6   2   1  378.33    3.77   0
  -5   3   2  863.95    4.34   0
   1   1   1 2956.31    6.06   0
   2   4   6 2370.92   12.16   0
   3   1   2  178.02    2.59   0
   5  -1   2  521.77    4.81   0
   7  -1   4  434.11    5.85   0
  -9   3   3   11.99    1.39   0
  -5  -1  -1 5927.61   15.77   0
  -5   1   0  510.36    4.20   0
  -3  -1  -1 6611.12   13.19   0
   4   2   4 3168.33   13.11   0
  -4  -6  -1  229.91    4.02   0
   3   3   5  828.56    6.99   0
   4  -4   1  148.21    1.98   0
   4   0   2  195.77    3.01   0
   5  -5   2   78.35    1.99   0
   6   0   4 2351.36   12.50   0
  -7  -1  -1 1867.69   10.70   0
  -3   1   0    8.31    0.80   0
  -1  -5  -1  816.37    4.65   0
   2   4   7  255.37    4.85   0
  -8   2   1   29.14    1.67   0
  -7   3   2  368.42    3.84   0
   7  -3   4  324.53    5.07   0
  -2  -6  -1  756.04    5.56   0
   3  -1   1 6443.20   11.83   0
   5  -3   2  581.52    4.89   0
   6  -4   3  571.80    5.71   0
  -6   0  -1    1.46    1.56   0
   3   3   6    7.36    1.67   0
   4   2   5   70.73    2.63   0
  -9   1   0   70.68    2.67   0
  -6  -4  -2 1935.66   11.68   0
  -4   0  -1    0.15    1.26   0
   2   0   1    1.28    0.51   0
   2   2   3 3592.39   10.81   0
   5   1   5 3307.32   15.25   0
  -9   3   2    5.49    1.45   0
  -8   0  -1    0.83    1.55   0
  -4  -4  -2  459.51    4.87   0
   5  -1   3  696.05    6.01   0
  -6  -2  -2 3234.31   13.75   0
  -5  -5  -2   84.22    2.66   0
   0   4   6    9.66    1.42   0
  -4  -2  -2  271.84    3.62   0
   3   1   3   12.38    1.57   0
   6  -4   4  105.66    3.04   0
  -7  -1  -2 1108.01    8.50   0
  -3  -5  -2 1526.51    8.33   0
  -1  -1  -1 3002.65    6.13   0
   0   4   7  736.04    7.35   0
   5  -5   3   64.41    2.08   0
  -8   2   0 2103.49   10.89   0
  -6   2   0 3186.40   10.99   0
  -5  -1  -2  509.50    4.91   0
  -4  -6  -2  640.17    6.28   0
   0   2   2 1360.27    4.43   0
   3  -5   1 3731.70    8.50   0
  -2  -4  -2  170.58    2.47   0
   1  -1   0   19.68    0.39   0
   1   3   5 1223.81    7.51   0
  -7   3   1  532.56    4.65   0
  -5   1  -1 5781.79   14.28   0
   0  -2  -1  145.94    1.17   0
  -9   3   1 1920.76   10.58   0
  -8   0  -2  505.85    6.06   0
   4  -4   2  442.66    3.96   0
  -6   0  -2 8563.68   20.72   0
  -2   0  -1    1.51    0.52   0
   1   3   6  265.58    4.13   0
   3  -3   1  586.61    3.55   0
   5  -5   4    4.81    1.45   0
   5  -1   5 3268.87   15.44   0
  -6  -2  -3    9.89    1.82   0
  -3  -1  -2  187.72    2.68   0
  -2  -2  -2 3602.51    9.68   0
   5  -3   4  104.07    2.85   0
  -5  -5  -3   61.52    2.51   0
  -5   3   1 3740.25    9.02   0
   1   3   7   21.34    1.90   0
   3  -1   2  186.56    2.62   0
  -4  -4  -3  661.85    5.99   0
   3   1   5  330.73    4.64   0
  -7  -1  -3 3720.60   15.86   0
  -4   0  -2  194.06    2.99   0
  -2  -6  -2   59.44    1.77   0
  -2   4   6 1718.29    8.84   0
   4  -2   3  192.92    3.06   0
   4   0   6 1854.84   12.21   0
   5  -3   5 1297.69   10.52   0
  -8   2  -1  259.35    4.18   0
  -4  -2  -3  196.37    3.35   0
   1   1   2  275.66    2.42   0
   2   0   2   41.64    1.40   0
   2   2   7    2.85    1.85   0
   3   1   6   11.94    1.91   0
  -7   1  -2 1076.51    7.87   0
  -5  -1  -3  681.80    6.13   0
  -2   4   7   29.39    1.84   0
  -1  -3  -2   46.63    1.23   0
   4  -4   3  663.64    5.73   0
  -9   3   0   29.62    1.86   0
  -6   2  -1   24.55    1.47   0
  -4  -6  -3  908.05    7.57   0
  -3   1  -1 6319.36   11.61   0
  -1  -5  -2  177.10    2.23   0
  -7   3   0  308.57    3.74   0
  -3  -5  -3  153.66    2.87   0
   4  -2   4 3208.45   13.55   0
  -6   0  -3    0.91    1.66   0
   2  -6   1  726.83    3.83   0
   3  -1   3   11.13    1.67   0
  -6  -2  -4   84.87    2.91   0
  -5   1  -2  510.02    4.64   0
   3  -5   2 1542.81    7.27   0
   4  -4   4 2251.47   12.08   0
   4  -2   5   68.84    2.80   0
  -2  -4  -3   58.24    1.66   0
  -1   3   5 3742.27   12.22   0
   3  -3   2  997.92    5.62   0
  -8   2  -2  294.31    4.53   0
  -6   4   2  326.78    2.40   0
  -4  -4  -4 2310.46   11.75   0
  -1   3   6  314.17    4.35   0
  -1   3   7 4437.21   18.11   0
  -1   3   8   88.33    3.73   0
   3  -1   4 1717.84    9.46   0
   4  -4   5  913.07    8.91   0
  -9   3  -1 1396.90    9.78   0
  -7   1  -3 3541.24   15.04   0
   1   1   3 2618.32    8.65   0
   2  -2   1 1047.57    4.28   0
  -8   4   1  174.81    2.85   0
  -3  -1  -3   15.75    1.27   0
  -6   2  -2 3148.11   12.26   0
  -5  -1  -4  816.54    7.16   0
  -5   3   0  390.17    3.24   0
  -4  -2  -4 3159.86   12.85   0
  -4   0  -3    0.40    1.59   0
  -2  -2  -3 3798.72   11.01   0
   3  -5   3  157.56    2.97   0
   3  -1   6   12.55    1.58   0
  -7   3  -1 1172.47    7.44   0
  -4  -6  -4  988.47    8.05   0
   0   2   7  427.67    6.04   0
   2   0   4 6368.25   16.84   0
   3  -3   3   15.12    1.47   0
  -6   0  -4 2293.10   12.06   0
  -3  -3  -4  300.06    3.89   0
  -2   0  -2   37.11    1.31   0
   0   2   6   16.13    1.77   0
  -4   0   6 4467.95   18.74   0
  -3   1   4  586.70    5.66   0
  -4  -2   6 4928.02   18.64   0
  -2   0   2 5149.27   10.79   0
  -2   2   3 2732.68   10.37   0
   1   5   3 1392.80    7.36   0
   6  -4  -2  346.31    5.24   0
   7   3  -2  370.20    4.13   0
   5  -5  -1  313.91    4.64   0
   7  -1  -3  398.33    5.25   0
  -4   0   5   -1.99    1.75   0
  -3  -3   4   -0.17    0.93   0
   3  -5   0  332.25    3.72   0
   4  -2  -2  279.84    3.58   0
   5  -3  -2  897.55    7.08   0
   9   3  -2    5.86    1.40   0
  -4  -2   5   14.40    1.47   0
  -3  -1   3 9454.78   17.20   0
  -2   4   5   63.83    2.70   0
   4   0  -2  472.79    4.09   0
  -3   3   5  988.52    8.48   0
  -1   1   1    9.30    0.55   0
  -1   5   5  252.88    4.54   0
   2  -2  -1 1382.64    5.66   0
   4  -4  -1 1141.20    7.35   0
   6   2  -2  858.23    5.94   0
  -4  -4   7  232.57    4.70   0
  -3   1   3 9238.50   18.69   0
   8   4  -1  183.62    3.03   0
   0   4   2 1054.39    5.37   0
   2  -4   0  438.07    3.50   0
   8   2  -2 5074.77   17.46   0
  -5  -1   6  161.35    3.97   0
  -4   0   4 2206.85   10.38   0
  -4   2   5   13.63    1.53   0
  -2   4   4 1772.52   10.03   0
   0   6   5  180.16    4.08   0
   2  -6   2   68.81    1.62   0
   4  -6   1  210.56    3.43   0
  -3   3   4    3.46    1.53   0
  -2  -4   3  572.27    2.78   0
  -1   5   4 1863.30   10.62   0
   2   6   3  632.82    4.77   0
   6  -4  -1 1342.07    9.52   0
  -4  -4   6 1463.71    9.41   0
  -4  -2   4 1655.47    8.23   0
  -2   2   2  556.87    4.10   0
   5  -5   0  206.44    3.58   0
   8   0  -2 1823.17   10.84   0
  -5   1   5   52.52    2.52   0
  -4   2   4 1713.97    9.92   0
  -5  -3   6   32.46    2.16   0
   1   5   2  180.90    2.16   0
   5  -3  -1 3815.32   13.63   0
   9   3  -1 1910.27   10.61   0
  -4   0   3    0.38    1.44   0
  -3  -3   3 2991.40    8.05   0
  -2   4   3  583.72    5.15   0
   0   6   4  454.23    5.19   0
   4   4   0  161.80    1.36   0
   7   3  -1  509.37    4.59   0
  -3   3   3 3022.13   11.62   0
   3  -5   1 3852.04   11.89   0
   3   1  -1 1929.62    5.90   0
  -3  -1   2  791.61    4.29   0
  -3   1   2  810.82    5.03   0
  -1   5   3  706.83    5.58   0
   3  -1  -1 1926.48    6.91   0
   4  -4   0  172.07    2.80   0
  -5   1   4  195.91    3.50   0
   4  -6   2  612.68    5.64   0
  -6   0   5    2.15    1.59   0
  -5  -3   5  645.27    5.91   0
  -4   2   3  943.14    6.68   0
   6  -4   0 1790.28   10.64   0
   6  -2  -1  379.84    4.70   0
   8   2  -1   29.18    1.78   0
  -4  -2   3  952.01    5.41   0
   1  -5   2  167.24    1.88   0
   5  -5   1   58.31    2.06   0
   8   4   0 1476.75    8.07   0
  -2   0   1    0.07    0.46   0
   5  -1  -1 2863.02   10.56   0
   6   4   0 1846.17    7.09   0
   8   0  -1   -0.52    1.39   0
  -6  -2   5    6.83    1.37   0
  -4   4   4 2861.26   13.65   0
  -3   5   4 1165.70    8.71   0
   4   0  -1    0.27    0.83   0
   5   1  -1 2921.85    9.62   0
  -5   3   4  659.85    6.70   0
   0   6   3  215.23    3.09   0
   2  -6   3  649.11    4.65   0
  -6   0   4  282.20    4.28   0
  -5   1   3 3185.08   12.35   0
   2  -4   1   29.90    1.22   0
   9   3   0   25.17    1.79   0
  -5  -1   3 3070.38   11.01   0
  -3   3   2 1041.77    6.25   0
  -2   4   2 6531.73   15.05   0
  -2   6   4  120.60    3.03   0
   5  -3   0  412.24    4.48   0
  -6   2   4  470.91    5.89   0
  -5  -3   4  648.59    5.06   0
  -4  -4   4 2867.33    8.91   0
  -4   0   2  454.17    3.85   0
  -2   2   1 1393.69    5.59   0
   0   4   1  458.37    2.84   0
   2  -2   0  857.35    4.13   0
   4  -6   3  878.95    6.91   0
  -4   4   3  460.24    5.16   0
  -1   5   2  847.98    5.33   0
   2   6   2   66.49    1.08   0
   3  -5   2 1561.74    7.70   0
   4  -4   1  150.07    2.64   0
   6  -4   1  504.96    5.64   0
   7   3   0  307.60    3.61   0
  -6  -2   4  436.89    4.75   0
  -5   3   3 4809.63   16.43   0
  -3   5   3 1160.79    7.99   0
   5  -5   2   81.54    2.44   0
   5   5   1   56.00    1.05   0
   6  -2   0 3316.01   12.89   0
   8   2   0 2069.00   10.59   0
   4  -2   0 1933.71    8.12   0
   8   0   0  995.62    7.77   0
  -6   0   3    0.70    1.38   0
  -7  -1   4   10.29    1.49   0
  -6   2   3    7.04    1.23   0
  -3   1   1 1849.34    6.74   0
   1  -1   0   19.71    0.55   0
   8   4   1    9.39    1.18   0
  -5   1   2  133.26    2.57   0
  -2   6   3   97.93    2.50   0
   9   3   1 1455.55    9.53   0
  -7  -3   5 1873.32   10.81   0
   5  -1   0  537.28    4.62   0
  -6  -4   5  151.45    2.88   0
   5  -3   1   65.03    2.02   0
  -7   1   3  371.74    5.01   0
  -5  -1   2  127.22    2.35   0
  -4   4   2  454.20    4.80   0
   3  -1   0    8.74    1.02   0
   6  -4   2 1962.47   11.00   0
  -6  -2   3    7.83    1.14   0
  -5  -3   3 4646.85   11.97   0
  -5   3   2  879.35    6.68   0
  -3  -3   2 1019.62    3.71   0
  -3  -1   1 1870.30    5.76   0
   0   2   0 3168.77    4.44   0
   0   6   2 1196.75    5.74   0
   5  -5   3   65.94    2.38   0
  -3   5   2   28.69    1.45   0
   0  -4   2  982.28    3.47   0
   5   1   0  536.45    4.16   0
  -6   0   2   13.91    1.59   0
  -6   2   2  853.29    6.91   0
  -4   2   1    4.15    1.42   0
  -2   4   1   11.14    0.94   0
   4  -4   2  469.30    4.58   0
   4   0   0   67.17    1.73   0
   6  -2   1   26.04    1.81   0
   6   4   1  513.25    4.08   0
   8   0   1    1.75    1.39   0
   8   2   1  260.50    3.99   0
  -4   0   1   -0.17    0.84   0
  -4   6   3  774.94    7.23   0
   1  -5   3 1255.75    5.57   0
   1   5   1  793.60    2.91   0
   3  -5   3  147.73    2.65   0
   7   3   1 1199.37    7.31   0
  -7  -3   4  281.18    3.97   0
   2  -4   2  167.32    2.32   0
  -8   0   3    0.60    1.55   0
   8   4   2 1451.20    8.84   0
  -7   1   2   52.78    2.29   0
  -2   6   2 1647.69    8.29   0
  -1   1   0   20.81    0.59   0
   6  -4   3  581.52    6.28   0
   7   1   1 1815.88    9.39   0
  -6  -4   4  112.29    2.30   0
  -6   4   2  340.48    4.86   0
  -5   1   1 2756.22   10.28   0
  -4  -4   3  450.61    2.86   0
   2   0   0  816.23    3.25   0
   3   1   0    9.87    0.79   0
   4  -2   1  500.45    4.27   0
   5  -5   4    6.02    1.62   0
  -5   5   2  962.66    7.73   0
  -1   5   1   84.38    1.58   0
  -5   3   1 3751.19   13.30   0
  -4   4   1 1156.11    7.14   0
  -6  -2   2  849.59    5.76   0
   5  -1   1 6173.82   15.36   0
   6   2   1   22.35    1.33   0
   8   0   2  521.99    5.83   0
  -8  -2   3    4.80    1.29   0
  -6   2   1  388.23    4.68   0
  -2   2   0  851.08    4.10   0
   6  -2   2 3241.35   13.10   0
   8   2   2  280.53    4.15   0
  -8   0   2 1774.53   10.54   0
  -6   0   1    2.81    1.45   0
  -5  -1   1 2853.09    9.50   0
  -4   6   2  237.20    3.89   0
  -3   5   1  860.89    5.89   0
   3  -5   4   77.72    2.20   0
   4  -4   3  623.38    5.56   0
  -7  -3   3  540.86    5.05   0
   2  -2   1 1067.96    4.66   0
  -3   1   0    8.56    0.81   0
   7   3   2  207.71    3.33   0
   8   4   3  905.11    7.55   0
  -7   1   1   52.75    2.03   0
  -6   4   1 1398.18    9.23   0
  -5  -3   2  885.00    4.83   0
  -2   0   0  830.86    3.30   0
   7   1   2 1090.34    7.63   0
  -7   3   1  529.54    6.04   0
  -4   2   0 1857.64    7.91   0
   5   1   1 5902.21   13.81   0
   6   4   2 1938.70    8.67   0
  -5   5   1  328.11    4.46   0
   1  -5   4 1500.04    7.06   0
   2  -4   3   57.79    1.55   0
   7  -1   3 3681.76   15.17   0
   8   2   3    2.18    1.40   0
  -8  -2   2 4992.46   16.47   0
  -5   1   0  518.22    4.59   0
  -4   0   0   67.36    1.73   0
   3  -5   5   82.37    2.46   0
   3  -1   1 6495.62   12.43   0
   4  -4   4 2414.92   11.48   0
   4  -2   2  274.40    3.36   0
   4   0   1    0.07    0.79   0
  -8   0   1    0.30    1.02   0
  -5   3   0  414.20    4.51   0
  -2   4   0  435.00    3.40   0
  -2   6   1  485.68    4.15   0
   5  -1   2  521.76    4.81   0
  -6   2   0 3074.85   12.34   0
  -4   4   0  164.14    2.77   0
  -4   6   1   56.31    2.13   0
   6   2   2 3029.34   11.34   0
  -9  -3   3    8.78    1.42   0
   7   3   3  857.55    7.01   0
  -7  -3   2  351.05    3.94   0
  -6  -2   1  369.28    3.73   0
  -1  -5   4 1901.84    6.06   0
   7   1   3 3525.91   14.32   0
  -7   1   0 1004.82    7.48   0
  -7   3   0  306.58    4.60   0
  -6   4   0 1855.26   10.46   0
   1  -3   2   45.16    1.13   0
   3  -5   6   16.68    2.00   0
   0   4   0 4948.42    6.96   0
   4  -4   5  996.10    8.07   0
  -3  -1   0    8.82    0.79   0
  -3   5   0  331.76    3.53   0
   0  -2   1  142.26    1.06   0
   6   4   3  593.72    5.41   0
  -5  -1   0  524.12    4.16   0
  -5   5   0  209.82    3.49   0
   1  -5   5   55.73    1.89   0
   5   3   2  574.05    4.48   0
  -8  -2   1   28.72    1.72   0
  -8   0   0  980.49    7.66   0
   2  -4   4  174.96    2.78   0
   5  -3   5 1329.96    9.62   0
   4  -2   3  185.11    2.88   0
   7   1   4  428.06    5.37   0
   0  -4  -6    9.03    2.29   0
   3   3   2  996.55    7.97   0
   0  -2  -8 2114.65   14.28   0
   0  -2   0 3112.77   10.24   0
   1  -5  -1   81.72    3.24   0
   1   3  -7 4628.31   18.17   0
   2   4  -7   32.04    2.55   0
   4  -4   4 2342.39   12.38   0
   4   4   2  453.43    6.59   0
   5  -5   4    6.29    1.65   0
   7   3   5 1507.97   11.63   0
   0  -4  -5  444.68    7.36   0
   0  -4  -3  331.08    5.89   0
   0   2  -6   19.93    1.28   0
   1   3  -1 5006.37   16.76   0
   2   2   2 3513.27   11.75   0
   2   4  -1    6.07    1.98   0
   3  -5   2 1470.25   11.88   0
   4   2   4 3344.63   12.76   0
   5   3   4  102.47    3.09   0
   6   0   6   67.46    1.31   0
   1  -5  -2  859.12    9.93   0
   1  -3   1  459.57    5.09   0
   5  -3   5 1335.56    7.70   0
   6  -4   5  112.50    3.29   0
   2   4   0  450.33    6.46   0
   3  -1   4 1610.12    3.68   0
   1   3   0  375.26    5.07   0
   0  -2  -7  420.73    5.63   0
   2  -4   1   34.44    2.14   0
   3   1   4 1766.67    6.90   0
   5  -5   3   65.95    3.03   0
   0  -2  -1  161.66    2.66   0
   0   2  -7  407.82    4.05   0
   0   2  -1  160.90    2.72   0
   1  -3  -8   98.22    4.04   0
   3  -3   3   13.78    1.51   0
   1  -3   0  383.68    5.01   0
   2   4   1   32.89    2.95   0
   4  -4   3  702.11    7.20   0
   0  -2  -6   15.39    1.87   0
   3  -5   0  330.62    6.36   0
   5   3   5 1315.70   10.02   0
   7   3   6    0.99    1.81   0
   2  -4   0  453.51    6.16   0
   4   0   5    0.64    0.42   0
   6   2   6  228.63    3.87   0
   0  -2  -2 1419.27    7.73   0
   1   3   1  463.58    5.52   0
   1   5  -4 1906.04   15.74   0
   1   5  -3  726.04    9.27   0
   1  -3  -1 5217.03   17.45   0
   1   1   2  280.33    2.50   0
   1   5  -2  858.79    9.89   0
   4   4   4 2291.77   14.78   0
   0  -2  -3   20.17    1.92   0
   0   2   0 3114.96   10.42   0
   0   4  -4   78.65    3.10   0
   0   4  -3  326.48    5.53   0
   1  -3  -6  296.11    5.88   0
   1   5  -6  294.46    6.64   0
   2   4   2  177.00    4.07   0
   4   2   5   68.19    2.11   0
   1   5  -1   88.03    3.87   0
   2  -2   2 3548.57   10.60   0
   3   3   4  292.21    4.60   0
   0   4  -2 1055.09    9.34   0
   1  -3  -5 3801.37   18.63   0
   1  -3  -2   12.95    1.89   0
   2  -4  -5   66.88    3.99   0
   5  -3   4  103.35    2.65   0
   0   4  -6    8.25    1.89   0
   1  -3  -4   18.65    2.72   0
   1   5   0   73.97    3.67   0
   2  -4  -4 1759.30   14.33   0
   2  -4  -3  598.96    8.07   0
   4  -2   4 3369.41   10.19   0
   0   4  -1  524.42    6.74   0
   1   3   2   50.47    2.69   0
   7  -3   5 1560.74   10.09   0
   2   4   3   55.13    2.99   0
   5   1   6   72.75    1.71   0
   5   3   6  562.01    6.55   0
   0   4   0 5070.82   19.69   0
   1  -1  -8  743.19    7.26   0
   1   5   1  788.63    9.27   0
  -1   3  -4  551.50    5.73   0
  -1   3  -3 3191.76   13.32   0
   0   2   1  153.11    2.53   0
   1  -1   1 2838.51    6.63   0
   2  -2  -8   27.33    2.60   0
   2   2   4 4724.03   14.00   0
   4  -4   0  171.02    4.43   0
   6  -2   5    8.43    1.31   0
  -1   3  -5 1230.45    8.33   0
  -1   3  -2   53.37    2.12   0
   1   5   2  182.12    4.91   0
   3   3   5  830.78    7.37   0
   0   4   1  497.38    6.37   0
   1   3   3 3363.05   14.00   0
   2  -2   1 1064.44    6.26   0
   2   4   4  181.66    4.25   0
   5  -3   3   67.64    2.45   0
   6  -4   2 1930.17   13.54   0
  -1   3  -1  450.67    5.26   0
   3  -3  -7  830.47   11.11   0
   4  -4  -1 1170.26   10.97   0
   1  -1  -7 3352.57   14.37   0
  -1   1  -4 1306.19    3.04   0
  -1   3  -6  239.41    3.76   0
  -1   5  -3 1338.75   12.57   0
   1   5   3 1312.54   11.97   0
   2  -2  -7    6.81    1.98   0
   3  -3  -6  385.79    7.43   0
   3  -3   0  374.00    5.05   0
   4  -4  -3  483.98    8.29   0
   4   2   6 1448.46    8.14   0
   4   4   6 1182.29   10.70   0
   7  -3   4  361.03    5.40   0
  -1   3   0  356.99    4.94   0
  -1   5  -5   56.44    3.50   0
  -1   5  -1  849.43    9.83   0
   0   4   2 1034.91    9.18   0
   3   1   5  322.28    2.88   0
   6  -4   1  509.43    7.42   0
  -1   1  -2  270.94    2.02   0
   0   2   2 1402.59    7.43   0
   3  -3  -1 1511.08   10.49   0
   5  -1   5 3281.23    7.96   0
  -1   5   0   75.38    3.74   0
   1   1   3 2530.30    7.47   0
   2  -2  -6   11.79    1.98   0
   4  -2   3  193.38    2.96   0
   2  -2   0  835.46    5.85   0
   2   4   5  340.09    5.83   0
   3  -3  -4    4.06    2.70   0
   5  -3   2  570.85    6.27   0
   6  -4   0 1885.09   14.65   0
  -1   3   1 5130.43   16.92   0
  -1   5   1   86.29    3.79   0
   0   4   3  307.42    5.60   0
   2  -2  -5   29.42    2.40   0
   3   3   6    7.62    1.51   0
   9  -3   4 1559.78   12.62   0
  -2   4  -3   62.65    2.82   0
   2  -2  -1 1385.83    8.19   0
   2   2   5  943.36    6.48   0
   7  -3   3  866.82    8.54   0
  -2   4  -4  171.49    4.04   0
  -1   3  -7   16.50    1.20   0
   1  -1   0   19.73    0.84   0
   4   4   7  320.24    5.80   0
  -2   4  -1   30.55    2.75   0
  -1   1  -1 2970.19    6.95   0
  -1   5   2  846.13    9.53   0
   1  -1  -5 1746.52    9.45   0
   2  -2  -2  565.31    5.93   0
   0   2   3   20.07    1.77   0
  -2   4   0  443.57    6.37   0
  -1   3   2   17.91    1.78   0
   2   4   6 2351.94   14.76   0
   5  -3   0  418.50    6.32   0
   1   3   5 1271.19    9.12   0
   3  -1  -8    4.72    1.96   0
   3  -1   3   15.69    0.93   0
   4  -2  -7  551.71    8.43   0
   7  -3   2  216.06    4.89   0
  -2   4   1    8.87    1.83   0
   1  -1  -1    9.51    1.10   0
   5  -3  -3 4527.84   23.54   0
   1  -1  -3 1398.56    7.43   0
   4  -2  -6 4963.92   24.00   0
  -3   5  -2 1492.80   13.66   0
  -2   2  -2 3430.01   11.02   0
  -1   3   3  687.00    6.85   0
   1  -1  -2   32.20    1.61   0
   2   0  -8  995.55    7.98   0
   4   2   7   95.85    2.28   0
  -3   5  -3  146.84    4.93   0
  -2   2  -1 1065.77    6.49   0
   3  -1  -7 1895.79   12.82   0
   3   3   7 1262.13    9.31   0
   4  -2   1  504.75    5.28   0
   6  -2   3   10.54    1.51   0
   8  -2   4  185.55    4.07   0
  -3   5   0  332.70    6.67   0
   7  -3   0  323.43    6.39   0
   1   1  -8  782.57    5.46   0
   1   1   4 1295.15    5.69   0
   2   4   7  280.20    5.41   0
   7  -3  -1  548.40    8.95   0
  -3   5  -5   71.52    3.65   0
  -2   2  -4 4536.94   11.60   0
  -2   2   0  842.84    6.09   0
   2   2   6 3186.03   11.77   0
  -2   4   3  565.82    7.68   0
   1   3   6  264.33    4.40   0
   4  -2   0 1934.11   11.06   0
  -3   3  -1  605.06    6.44   0
   3  -1  -6    9.50    1.80   0
   4  -2  -1    6.20    2.76   0
   5  -1   4  847.59    5.30   0
   8  -2   3    1.36    1.84   0
  -3   3  -3   16.34    1.89   0
  -1   1   1    9.15    1.08   0
   0   4   6    8.22    2.14   0
   4  -2  -2  265.27    5.33   0
  -3   3   0  385.58    5.43   0
   2   0  -7   -0.45    1.07   0
   6   0   6   73.42    1.43   0
  -3   3  -4  296.12    4.17   0
  -3   3   1 1469.95   10.24   0
   3  -1   2  186.11    2.36   0
   3   1   6    8.66    0.79   0
   5  -1  -7  633.50    9.03   0
   8  -2   2  287.28    5.99   0
  -4   4  -2  455.81    6.75   0
  -4   4  -3  660.69    8.01   0
  -4   4   0  171.16    4.67   0
  -2   2   2  575.71    5.61   0
  -1   3   5 3802.65   16.87   0
   0   2   5   80.34    2.38   0
   4   0  -8 1877.30   13.60   0
  -3   3   2 1078.21    9.09   0
  -2   2  -5  982.88    4.33   0
   6  -2  -1  376.51    6.99   0
  -4   4   1 1082.17   10.78   0
  -2   4   5   66.65    3.42   0
   0   4   7  720.15    9.05   0
   1   3   7   20.56    1.93   0
   5  -1  -6  179.94    5.14   0
  -3   3  -5  841.43    6.45   0
  -1   1   2   32.16    1.47   0
  -4   4   2  431.41    6.95   0
   9  -1   4   69.15    2.99   0
  -3   3   3 3043.93   15.54   0
  -2   2   3 2656.51   12.09   0
   2   2   7    6.96    1.29   0
   3  -1  -3 9456.04   24.81   0
   3  -1   1 6523.27   15.13   0
  -4   4   3  480.11    7.60   0
   4   0  -7   -1.80    1.92   0
  -1   3   6  280.50    5.08   0
   3  -1  -2  764.11    7.15   0
  -4   4   6 1593.23   11.90   0
   3  -5   0  341.98    3.08   0
   4   0   4 5797.20   17.71   0
  -6  -2  -3   13.66    2.02   0
  -3  -1  -2  184.46    2.73   0
   0  -4  -2 1029.95    7.00   0
   1  -7  -1   -0.74    1.79   0
   2   2   6 3154.96   16.78   0
   6  -4   4  106.70    2.25   0
  -7   1  -1 1888.42    8.13   0
  -3  -3  -3   19.25    2.17   0
   0   2   3   19.84    1.32   0
   3   1   5  325.55    5.22   0
   6  -2   6  219.97    4.68   0
  -9   1  -1 1967.98    9.69   0
  -8   0  -2  490.30    5.42   0
  -6   0  -2 8599.28   19.29   0
  -4  -2  -3  186.52    3.76   0
  -2  -4  -3   60.18    2.65   0
   5  -1   5 3288.79   14.89   0
  -1   3   6  300.33    5.45   0
   2  -4  -1    9.14    1.08   0
   3   1   6   10.64    2.29   0
   4  -2   2  271.55    2.48   0
   4   0   5    1.41    1.25   0
 -10   0  -2 2106.74   12.39   0
  -5   1  -1 5961.90   11.62   0
   4   0   6 1767.46   12.46   0
   5  -1   6   75.15    2.86   0
  -1  -5  -3 1354.54    9.88   0
   5  -3   3   64.70    1.65   0
  -8   2   0 2021.38    6.49   0
  -5  -3  -4  104.13    3.44   0
  -5  -1  -3  659.68    6.09   0
  -3   3   4    3.85    1.21   0
   0   2   4  169.50    3.38   0
   1  -5  -2  835.43    6.59   0
   2   0   2   40.82    1.38   0
  -4   0  -2  194.98    2.77   0
   3  -1   2  184.74    2.21   0
  -6  -2  -4   83.96    2.88   0
  -3   3   5  883.80    7.95   0
  -2  -2  -3 3688.54   12.93   0
  -1  -3  -3 3341.27   12.87   0
   0   2   5   73.68    2.60   0
   1  -7  -2  380.93    5.49   0
   1   1   3 2500.69    9.59   0
  -3   3   6  375.00    6.19   0
   0  -6  -3  222.82    4.53   0
   0  -2  -2 1379.57    6.32   0
   0   2   6   15.45    1.90   0
  -8   0  -3    1.73    1.36   0
  -6   2   0 3047.09    5.37   0
  -3  -3  -4  295.90    4.69   0
  -2  -4  -4  167.48    3.92   0
   0  -4  -3  325.85    4.40   0
   3  -3   0  373.29    1.60   0
   5  -3   4  100.68    2.42   0
  -4  -2  -4 3015.39   14.05   0
   1   1   4 1276.20    8.21   0
 -10   0  -3    0.54    1.43   0
  -9   1  -2    5.25    1.38   0
  -7  -1  -4  428.66    5.91   0
  -6   0  -3   -0.36    1.35   0
  -5   3   4  666.28    5.92   0
  -3  -1  -3   14.44    1.40   0
  -1  -1  -2  268.88    2.81   0
   4  -2   3  191.92    2.75   0
   5  -3   5 1289.92    9.56   0
   5  -3   6  546.40    7.41   0
  -7   1  -2 1072.28    6.62   0
   2  -6  -2 1609.27    9.46   0
   2   0   3   -0.31    1.07   0
  -5   3   5  642.82    6.94   0
  -5   3   6   33.49    2.58   0
  -2   2   3 2480.54    9.58   0
   3  -5  -1  809.36    4.98   0
   3  -1   3   12.29    1.46   0
   5  -5   3   65.97    1.50   0
  -5  -1  -4  806.67    7.38   0
  -1   1   1    8.61    0.55   0
   1  -5  -3  696.39    6.57   0
   4  -2   4 2994.01   12.41   0
  -4   2   1    5.55    0.52   0
   2   0   4 6217.05   17.84   0
   2   0   6  869.70    8.95   0
   4  -2   5   68.71    2.66   0
   4  -2   6 1431.34   11.57   0
   2  -4  -2 6476.09   15.40   0
   3  -1   4 1657.41    9.34   0
   3  -1   5  308.80    5.02   0
  -7   3   4  279.68    4.05   0
  -7   3   5 1835.80   11.81   0
  -7   3   6   78.30    3.20   0
  -4   0  -3    1.10    1.55   0
  -3  -3  -5  833.92    8.45   0
  -2  -2  -4 4712.08   16.33   0
  -1  -3  -4  533.03    5.83   0
  -8   0  -4  417.89    5.92   0
  -5   1  -2  515.01    4.08   0
  -4  -2  -5   69.24    3.00   0
   0  -4  -4   79.99    2.80   0
  -2   0  -2   39.45    1.44   0
  -9   1  -3 1884.91   11.13   0
  -3  -1  -4 1701.51    9.93   0
  -3   1  -1 6393.39    9.29   0
  -8   2  -1  257.48    2.69   0
   0  -2  -3   21.90    1.76   0
   2  -6  -3  109.91    3.06   0
  -7   1  -3 3634.83   13.70   0
  -5  -1  -5 3357.37   16.34   0
   1  -5  -4 1982.87   12.44   0
  -1   1   6    5.07    1.72   0
  -4   2   6 4828.01   21.48   0
  -1  -3  -5 1298.68   10.21   0
  -1   1   2   31.23    1.36   0
   4  -4   6 1166.86   11.61   0
  -4   2   5   16.51    1.99   0
  -2  -2  -5  929.20    8.45   0
   0   0   7    2.40    1.84   0
   3  -5  -2   28.77    1.52   0
  -1   1   3 1400.46    7.80   0
  -1   1   4   75.97    2.52   0
   0  -4  -5  473.77    6.70   0
   2  -4  -3  602.07    5.60   0
   4  -4   5 1022.75    9.69   0
   1  -1   7  428.55    7.05   0
   2  -2  -1 1413.73    4.57   0
  -9   1  -4   68.02    2.76   0
  -6   0  -5    1.47    1.84   0
  -4   2   3  947.87    6.54   0
  -3  -1  -5  341.75    5.47   0
   2  -6  -4  125.04    3.58   0
   3  -3   6    9.53    2.29   0
  -6   2   6 1736.58   13.67   0
   0  -2  -4  181.96    3.72   0
   1  -5  -5  258.89    5.29   0
   4  -4   2  482.31    3.71   0
  -7   1  -4  427.96    5.51   0
  -2   0  -3   -0.88    1.66   0
   1  -1   6   56.77    2.86   0
  -1  -3  -6  283.06    5.67   0
  -8   2  -2  290.19    3.44   0
  -8   2   6  208.70    5.34   0
  -6   2  -1   26.16    0.91   0
  -6   2   5    5.36    1.90   0
  -3   1   6    3.87    1.59   0
  -2  -2  -6 3201.71   17.24   0
  -1  -1  -4 1334.24    8.61   0
   0   0   4  733.00    6.99   0
  -4   0  -5   -1.61    2.11   0
   2  -4  -4 1823.13   11.17   0
   3  -5  -3 1221.47    8.34   0
  -9   1  -5  225.75    5.08   0
  -3   1  -2  185.16    2.45   0
  -6   2   4  452.57    5.68   0
  -3   1   5 1031.66    9.11   0
   0   0   3    1.92    1.26   0
   3  -5   6   15.04    2.84   0
   3  -3  -1 1509.15    5.08   0
  -8   2   5  176.38    4.45   0
  -7   1  -5 4607.29   19.81   0
  -5   1  -4  822.37    7.18   0
   0  -2  -5   80.78    3.33   0
   1  -1   4 1324.43    9.21   0
  -2   0  -4 6417.96   18.91   0
  -2   0   6    6.69    2.60   0
   0   0   2 3082.42    9.60   0
   3  -3   3   15.71    1.69   0
  -5   1   6  190.82    4.83   0
  -1  -1  -5  268.02    5.00   0
   2  -2  -2  543.76    4.08   0
  -8   2  -3    1.25    1.19   0
  -4   0  -6 1879.20   13.44   0
   2  -4  -5   65.83    3.00   0
   3  -5  -4 1185.53    9.58   0
   3  -5   5   82.24    3.83   0
  -8   2   4  676.57    7.33   0
  -6   2  -2 3230.85   10.36   0
   1  -1   3 2622.48   11.01   0
   2  -4   6 2406.13   17.23   0
  -5   1  -5 3252.30   15.85   0
  -3   1  -3   17.75    1.77   0
   0  -2  -6   21.20    2.69   0
  -7   1  -6  113.34    4.26   0
  -2   0  -5   -1.32    2.39   0
   1  -3   6  285.26    5.89   0
   3  -3  -2 1070.36    5.93   0
  -5   1   5   45.71    2.82   0
  -3   1   3 9429.87   21.16   0
  -1  -1  -6   51.49    3.25   0
   0  -2   6   17.32    2.02   0
  -8   2  -4  179.76    3.95   0
   1  -1  -3 1379.91    7.84   0
   1  -1   2  273.06    3.14   0
   2  -4  -6 1516.98   13.52   0
   3  -5  -5 1742.24   13.28   0
   3  -5   4   79.90    3.47   0
  -8   2   3    1.95    1.16   0
  -6   2  -3   13.52    1.47   0
  -4   0   6 4226.52   20.31   0
  -3   1  -4 1652.99    9.97   0
   2  -4   5  356.61    6.27   0
  -5   1  -6   75.99    3.43   0
   3  -3  -3 3026.62   12.12   0
  -2   0  -6  883.11    9.36   0
  -2   0   4 1046.46    8.27   0
   0   0  -2 2952.16    9.37   0
   3  -3   1  609.52    3.47   0
  -8   2  -5 1566.35   12.02   0
  -7   1   5 2195.05   14.39   0
  -5   1   4  193.19    3.95   0
   0  -2   5   86.93    3.50   0
   1  -3   5 1198.22   10.16   0
   1  -1  -4   78.14    3.13   0
  -6   2  -4   85.02    2.72   0
   0   0  -3    0.48    1.83   0
   3  -3  -4    2.48    1.65   0
  -9   1   5  371.15    6.64   0
  -6   2   1  359.93    2.90   0
  -3  -1   6    1.94    1.73   0
  -3   1   2  776.68    5.15   0
   3  -5   3  152.28    3.74   0
  -4   0   5    0.46    2.25   0
   1  -1  -5 1711.53   11.59   0
   2  -4   4  174.27    3.95   0
  -8   2  -6 2291.68   16.13   0
  -6   2  -5    9.90    2.00   0
  -2  -2   6   10.43    2.37   0
  -1  -1   4   76.97    3.04   0
   0   0  -4  687.91    7.01   0
   3  -3  -5  940.39    9.10   0
   4  -4  -2  451.15    4.13   0
  -1  -3   6  324.39    6.46   0
   4  -4  -3  466.98    5.20   0
  -7   1   4   11.22    1.68   0
  -2   0   3    3.62    1.93   0
   0   0  -5   -2.25    2.68   0
   1  -1  -6    6.30    2.53   0
   1  -1   1 2955.89    6.85   0
  -6   2  -6  219.86    5.21   0
   0  -2   4  174.02    3.73   0
   1  -5   5   55.09    3.39   0
   2  -6   4  353.90    6.57   0
   3  -3  -6  392.07    7.04   0
   4  -4  -4 2904.92   14.55   0
  -9   1   4   48.23    2.65   0
  -4   2  -3  194.55    3.48   0
   2  -2   1 1063.37    4.39   0
  -6   0   5    1.96    1.39   0
  -4   2  -4 3268.52   14.74   0
  -4   2  -2  271.38    3.10   0
   0   0  -6   83.78    4.03   0
   1  -1  -7 3316.61   19.59   0
   4  -4  -5  211.12    4.88   0
  -1   1  -3 2633.88   11.33   0
   0  -4   5  474.91    7.14   0
   3  -5   2 1649.34    9.42   0
  -4   2  -5   66.83    3.03   0
  -1   1  -4 1260.39    9.10   0
   0   0  -7   -0.97    2.77   0
   4  -4  -6 1559.21   13.50   0
  -1  -3   5 4024.21   18.94   0
  -1   3   1 5185.85   16.15   0
   0   0   2 3134.17    8.62   0
   0   2   5   80.46    3.14   0
   2   0   7    2.66    2.10   0
   2   2  -6   12.81    1.66   0
  -1   3   2   17.19    2.38   0
   3  -3   1  594.78    4.52   0
   3   3  -7  932.79    9.24   0
   4  -2   7   94.69    2.88   0
   1  -1  -1   10.41    1.21   0
   2  -2  -1 1371.09    7.82   0
   6  -4  -2  329.79    7.01   0
  -1   5   1   84.55    3.23   0
  -1   5   2  882.15    9.71   0
   0   0   3    0.68    1.48   0
   0   2   6   16.98    2.75   0
  -1   5   3  727.24    9.51   0
   0   6  -2 1182.31    7.98   0
   2  -2   4 4733.06    9.96   0
   5  -3  -3 4655.79   22.42   0
  -1   5   0   76.81    2.63   0
   2   0   8 1014.22   10.61   0
   3  -1   8   38.65    3.01   0
   3   1  -6    4.83    2.00   0
  -1   3   5 3838.07   19.90   0
   0   0   4  746.52    6.15   0
   2  -2   0  835.27    5.15   0
   3  -1  -4  584.89    6.98   0
   4   2  -7  542.03    7.83   0
  -1   3  -1  461.46    3.28   0
   1  -1   5  270.04    3.87   0
  -1   1   2   31.35    1.89   0
  -1   1   3 1405.88    8.50   0
  -1   5  -1  815.96    6.56   0
   0   0   5   -1.94    1.78   0
   4  -2  -3  936.29    9.08   0
   6  -4   4  113.82    2.05   0
  -1   1   4   83.89    3.31   0
  -1   7   1    4.30    2.29   0
   2  -2   5  936.13    5.54   0
   3  -1   9 1628.55   13.19   0
   3   3  -6  389.99    5.46   0
   5  -1  -5   49.90    2.78   0
   6  -4   3  574.14    5.40   0
  -2   4   4 1829.42   14.46   0
  -1   1   1    8.62    1.17   0
  -1   1   5 1806.60   11.65   0
   1  -1   0   21.02    0.85   0
   1  -1   6   52.01    2.28   0
   6  -2  -4  477.36    7.53   0
   3  -1  -3 9144.38   23.50   0
   4   0  -5   -0.64    1.52   0
   5   3  -7  179.50    4.88   0
  -2   4   1    8.22    1.92   0
  -1   1   6    4.32    2.38   0
   1   1  -3 1387.28    6.50   0
   8  -4   0 1491.74   13.58   0
  -2   2   4 7316.99   23.75   0
  -2   6   2 1563.55   14.30   0
   0   0   7    4.36    1.85   0
   1  -1   7  419.91    5.72   0
   2  -2   6 3166.45   11.74   0
   2   0  -3    0.47    1.77   0
   4  -2  -2  273.60    4.79   0
   4   2  -6 4669.56   20.64   0
   5   1  -6  159.61    4.78   0
  -2   2   3 2740.96   13.29   0
  -2   2   5   30.25    3.06   0
  -2   6   1  464.60    7.44   0
   7  -3  -2  369.07    6.87   0
  -2   2   2  589.20    5.85   0
   8  -4   1    6.13    2.30   0
  -2   2   6   10.53    1.97   0
  -2   4   0  461.83    4.82   0
   0   0   8  381.88    6.53   0
   5  -3   0  411.77    5.41   0
   6  -2  -3    6.65    2.41   0
   1  -1   8    0.04    1.71   0
   4   4  -6 1519.66   11.17   0
  -3   5   3 1200.48   12.28   0
  -2   6   0  603.74    7.17   0
   2  -2   7    3.51    1.16   0
   6   0  -5    0.02    2.15   0
   7  -3  -1  549.05    7.64   0
  -3   3   4    3.36    2.62   0
  -3   3   5  956.71   10.63   0
  -2   2   1 1453.67    7.49   0
  -1   5  -2  180.10    2.08   0
   3  -1  -2  819.79    6.31   0
  -3   3   3 3145.57   15.97   0
  -3   5   2   30.50    2.68   0
   0   4  -3  321.58    1.45   0
   2   2  -4 7359.34   16.99   0
   4  -2  -1    4.71    1.39   0
   5   3  -6   28.99    2.34   0
   1  -1   9  916.90    9.72   0
   3   3  -5  948.24    7.30   0
   5  -3   1   74.67    2.26   0
  -3   3   2 1101.40    8.64   0
   2  -2   8 2325.10   12.72   0
   4   2  -5   11.22    1.77   0
   6  -2  -2  874.55    8.51   0
  -3   5   1  870.93    8.10   0
  -1   1   0   20.74    0.70   0
   7  -3   0  321.49    5.50   0
   2   0  -2 5173.77   12.43   0
   3   5  -5 1877.50    9.84   0
   6   0  -4  285.59    5.36   0
  -2   6  -1  661.25    5.95   0
  -3   1   5 1027.87    9.39   0
  -3   1   6    4.17    2.37   0
  -2   0   5    2.20    1.55   0
  -2   0   7    1.09    1.96   0
  -2   4  -1   35.11    1.24   0
   4   0  -3    2.08    1.86   0
   5  -3   2  583.92    5.10   0
   7  -1  -3  379.60    6.04   0
  -3   1   4  591.91    6.81   0
  -2   0   4 1067.92    7.98   0
  -1  -1   6    6.19    1.74   0
   4  -2   0 1950.77    9.00   0
   6  -2  -1  380.08    5.49   0
   6   2  -5    8.34    2.08   0
  -4   4   2  452.02    6.26   0
  -4   6   2  234.03    5.69   0
  -3   5   0  334.50    4.45   0
  -2   2   0  830.64    4.48   0
  -1  -1   5 1685.72    9.58   0
  -1  -1   7 3451.31   16.25   0
   4   4  -5  216.91    4.01   0
  -4   2   5   17.13    2.16   0
   1   1  -2   31.44    1.15   0
   3  -1  -1 1901.67    7.97   0
   5  -1  -2  133.57    3.09   0
   5   1  -4  192.15    3.84   0
   5   3  -5  667.25    7.49   0
  -4   2   4 1713.35   12.21   0
  -3   1   3 9170.29   22.96   0
  -2   0   3   -0.93    1.74   0
  -1  -1   8  771.94    8.72   0
  -4   6   1   54.81    2.96   0
   3  -3   6    6.26    0.66   0
   5  -3   3   64.52    1.95   0
   7  -3   2  213.66    3.99   0
   7  -1  -2   57.83    2.87   0
   7   1  -4   11.26    2.36   0
  -5   3   4  664.61    8.57   0
  -4   4   1 1180.12    8.46   0
   3   3  -4    2.33    1.26   0
   5   5  -5  636.82    7.20   0
   6   4  -5  148.29    4.42   0
   9  -3   2  556.01    7.66   0
   0  -2   6   19.29    1.62   0
   0  -2   7  441.24    5.39   0
  -3   1   2  820.86    6.10   0
  -3   3   0  362.59    3.59   0
   0  -2   8 2408.44   13.39   0
  -5   3   3 4848.54   20.19   0
  -1  -1   3 1411.47    6.38   0
  -4   2   2  280.43    4.41   0
  -2   0   2 5144.96   12.38   0
   0  -2   5   74.80    1.91   0
   4   0  -2  454.17    4.73   0
   5  -1  -1 2848.64   11.82   0
   9  -3   3  475.12    6.85   0
  -4   6   0  161.56    3.58   0
   5   3  -4  650.06    6.84   0
   7  -1  -1   50.23    2.67   0
  -3   5  -1 3998.06   11.31   0
   3   5  -4 1221.56    7.58   0
   5  -3   4  102.30    2.02   0
   7   1  -3  393.18    5.77   0
   8   0  -2 1807.47   12.47   0
  -5   1   5   54.81    2.76   0
  -5   5   1  324.25    5.03   0
  -4   0   5   -1.56    2.09   0
  -3  -1   7 1836.36   13.21   0
   4   4  -4 3052.80   13.03   0
   6  -2   1   26.47    1.76   0
  -4   4   0  164.00    2.79   0
  -3  -1   6    4.00    1.91   0
   2   0  -1    0.05    0.59   0
   7  -3   4  369.11    4.87   0
  -5   1   4  187.04    4.56   0
   0  -2   4  173.50    2.22   0
   3  -1   0    8.84    0.83   0
   6   4  -4  111.06    3.37   0
  -6   2   4  476.37    7.21   0
  -4   0   4 2139.34   11.97   0
  -4   2   1    4.16    1.51   0
  -3   1   1 1827.72    7.53   0
   5   5  -4   53.38    2.39   0
   6   2  -3    5.92    1.83   0
  -5   3   1 3615.51   13.91   0
   3   1  -2  814.12    5.28   0
   7  -1   0 1027.76    8.23   0
   8  -2   2  294.92    4.90   0
  -5   1   3 3205.95   14.65   0
  -2  -2   7    3.11    2.03   0
  -2  -2   8   20.80    2.34   0
  -2  -2   9    7.14    2.10   0
  -2   6  -2   59.09    0.97   0
   5  -1   0  544.54    5.01   0
   7  -3   5 1555.68    9.44   0
   8   0  -1    1.59    1.87   0
  -6   2   3    2.97    1.52   0
  -6   6   1  697.39    8.14   0
  -5   5   0  213.00    3.57   0
  -4   0   3    2.00    2.01   0
  -2  -2   6    5.36    1.48   0
  -1  -1   2   31.09    1.03   0
   4  -2   2  275.04    2.83   0
   4   0  -1    0.40    1.65   0
   5  -3   5 1333.95    6.30   0
   5   1  -2  126.71    2.79   0
   7   3  -3  517.05    6.89   0
   5   3  -3 4885.93   17.24   0
  -2   0   1    0.94    0.83   0
   1  -3   7   15.62    1.14   0
  -3   3  -1  615.40    3.68   0
   1  -1   1 2903.13    3.42   0
   8  -2   3   -0.03    1.50   0
  -6   0   5    0.81    2.15   0
  -6   2   2  842.62    7.55   0
  -5   1   2  129.60    3.00   0
  -2  -2   5   30.04    1.81   0
   6   4  -3  726.53    7.61   0
  -7   3   2  356.06    5.68   0
  -5  -1   6  176.94    4.69   0
   4   4  -3  484.58    5.17   0
   8   0   0 1005.53    8.95   0
  -4   2   0 1841.98    7.87   0
  -3  -1   3 9554.53   19.74   0
   5   5  -3  935.08    8.22   0
   6   2  -2  878.39    7.65   0
   9  -1   2    3.93    1.96   0
  -7   5   1  536.54    6.92   0
  -6   0   4  284.48    5.24   0
  -5   3   0  402.82    4.36   0
  -4   0   2  438.86    4.67   0
  -4   4  -1  149.69    2.23   0
   2   2  -2  561.47    3.87   0
   3   5  -3 1150.28    7.37   0
   4   6  -3  817.06    7.34   0
  -4  -2   7  534.23    7.61   0
   4   2  -2  287.05    3.80   0
   6  -2   3    8.86    1.12   0
   5  -1   1 6148.60   15.71   0
  -7   3  -4  329.59    5.22   0
  -1  -1   1    7.80    0.71   0
  -7  -1   1   47.17    1.01   0
  -1  -5   2  874.10    8.37   0
   1   3  -5 3689.17   16.74   0
   7  -1  -4   10.82    0.56   0
  -5  -3   2  917.28    6.79   0
   2  -4   1   31.69    2.16   0
   4  -4   0  164.09    3.16   0
  -5   3  -3   63.99    2.49   0
  -3   3  -3   15.90    2.01   0
   4   2  -5   11.80    1.62   0
  -8   2  -2  271.35    3.41   0
   5  -5  -1  316.60    5.08   0
   5  -3  -1 3860.86   11.77   0
   5   1  -4  185.71    2.86   0
  -9  -3   1 1917.54    9.95   0
  -9   3  -4 1499.49   11.05   0
   0   2  -2 1349.02    6.84   0
   1  -3   1  451.05    4.52   0
  -8  -2   1   28.14    1.22   0
  -7   3  -3  829.03    7.31   0
  -1   3  -3 3341.39   13.51   0
   0  -2   1  140.88    2.18   0
   1   3  -4   24.77    1.78   0
   7  -3  -3  514.25    4.28   0
  -9   1  -1 1858.78    6.04   0
   3  -3   0  384.96    4.00   0
   6  -4  -2  351.84    4.47   0
   6   2  -7   18.24    2.27   0
  -8  -4   1  187.67    3.89   0
  -3  -1   1 1957.20    5.76   0
  -1  -5   1   86.94    3.05   0
  -2   4  -4  171.61    4.13   0
   3   1  -2  739.35    4.02   0
   7   1  -6  117.19    2.91   0
  -9   3  -3  441.42    5.39   0
  -6   2  -1   22.84    1.10   0
  -5   3  -2  562.28    5.30   0
  -3   3  -2  949.93    6.78   0
   1   1  -1    7.86    0.58   0
   4  -2  -1    6.54    0.97   0
   6   2  -6 1647.80   11.01   0
  -7  -3   1  518.58    5.11   0
  -3  -5   1  839.20    8.28   0
  -1  -3   1 5153.98   14.83   0
   1   3  -3  649.95    6.03   0
   2  -4   0  443.95    5.17   0
   2  -2   0  843.65    4.62   0
   4  -4  -1 1181.49    7.91   0
   5  -5  -2  927.67    8.49   0
  -6  -4   1 1382.61    9.63   0
  -5   1   0  541.70    2.54   0
  -2  -2   1 1415.12    6.50   0
   0   4  -4   80.08    3.01   0
   1  -5   0   84.49    3.04   0
  -7   3  -2  205.83    3.32   0
  -3   1   0    9.34    0.67   0
  -6   4  -3  575.66    6.54   0
  -5  -3   1 3760.17   13.23   0
  -2   4  -3   55.91    2.59   0
  -1   3  -2   47.46    1.89   0
   3  -5  -1  849.61    7.85   0
  -6  -4  -4  112.16    2.95   0
  -5  -1  -3  672.44    5.73   0
   3  -3   1  571.64    3.99   0
  -8   2  -1  264.81    4.32   0
  -2  -4  -3   56.02    1.41   0
   1  -1   0   19.69    0.43   0
   3  -5   1 3863.53   11.32   0
   4  -6   3  878.87    7.99   0
  -5  -5  -4    6.94    1.33   0
  -5   3   1 3783.63   10.16   0
  -3   1  -1 6462.44   12.14   0
   4  -2   4 3299.94   13.93   0
  -9   3   0   25.24    2.05   0
  -6   0  -3    0.02    1.20   0
  -6   4   3  693.29    4.15   0
  -1   3   6  323.71    3.60   0
  -1   3   8   94.99    2.93   0
   3  -1   3   11.21    1.65   0
   4  -4   3  686.64    6.22   0
  -5   1  -2  519.42    4.76   0
  -4  -4  -4 2398.63   10.52   0
  -1   3   7 4462.43   15.50   0
   2  -4   0  436.72    2.85   0
  -8   4   2 4244.61   14.21   0
  -7   3   0  311.38    3.98   0
   4  -4   4 2401.68   13.32   0
   0   2   4  172.12    2.26   0
   1   1   3 2685.01    7.94   0
   2   0   3    2.47    1.26   0
  -7   1  -3 3646.57   15.11   0
  -3  -1  -3   12.26    1.35   0
   3  -5   2 1539.55    8.48   0
   0   2   8 2318.09   13.39   0
  -5  -1  -4  826.52    6.58   0
  -4   0  -3    1.01    1.45   0
   0   2   7  406.03    5.12   0
   2  -6   1  722.75    5.30   0
   2  -2   1 1069.03    4.68   0
   2   0   4 6393.79   15.98   0
   3  -1   6   10.77    1.54   0
  -8   4   1  178.06    3.21   0
  -6   2  -2 3133.93   12.48   0
  -4   2  -1  501.15    3.97   0
  -3  -5  -4   80.63    1.98   0
  -3  -3  -4  289.74    3.37   0
   0   2   6   19.00    1.41   0
   1   1   4 1292.07    6.52   0
   2   0   7    1.59    1.78   0
  -7   3  -1 1157.01    7.89   0
  -6   0  -4 2274.28   11.56   0
  -6   4   2  344.84    3.13   0
  -5   3   0  395.79    3.64   0
   1   1   7  420.23    5.60   0
   2   0   6  912.52    7.86   0
   3  -5   3  164.79    3.30   0
   3  -3   3   14.08    1.66   0
  -5  -5  -5 1472.98    9.34   0
  -5  -3  -5 1270.21    8.76   0
  -1  -1  -2  269.40    2.08   0
  -5   1  -3  680.00    5.66   0
   3  -5   4   73.09    2.88   0
   2  -6   2   61.51    2.40   0
  -4  -4  -5  982.18    7.29   0
  -3   1  -2  182.32    2.42   0
   2  -4   1   33.23    1.26   0
 -13  -5   7  121.24    6.95   0
 -12  -6   7  494.03   12.54   0
 -12  -2   4  259.04    6.42   0
 -12   0   4  568.94    8.18   0
  -9  -5   3   89.66    4.15   0
  -9  -3   2    9.74    2.39   0
  -7  -9   8  400.43   12.25   0
  -7  -5   2   92.64    3.84   0
  -6  -8   5  166.77    6.55   0
  -3  -9   6  308.93    8.21   0
  -3  -5   1  873.12    7.88   0
  -2  -8   4  638.64    8.98   0
 -15  -1   8    5.37    3.86   0
 -14  -2   6  303.20    8.41   0
 -13  -3   5  534.88   10.10   0
 -11  -7   7   21.05    4.37   0
  -9  -7   5 1045.08   14.56   0
  -8  -8   6   40.62    4.76   0
  -7  -3   1  541.25    6.75   0
  -6  -4   1 1446.95   11.16   0
  -5  -7   3 1023.96   11.44   0
  -4  -8   4 1064.00   12.23   0
  -4  -2   0 1948.79    9.41   0
 -15  -3   8  101.74    6.64   0
 -12  -6   6  172.87    7.90   0
 -11  -5   4  132.02    5.49   0
 -11  -3   3 1542.06   14.27   0
  -9   1   2   37.84    2.03   0
  -8  -6   3  804.17   10.67   0
  -8  -2   1   30.06    2.40   0
  -8   2   2 5040.30   14.23   0
  -7  -9   7  166.42    7.86   0
  -6  -6   2 1169.62   11.57   0
  -5  -9   6   20.52    3.87   0
  -3  -3   0  399.05    4.51   0
   1  -5   1  798.80    5.53   0
 -15  -1   7 1524.18   18.47   0
 -13  -5   6  331.32    9.64   0
 -12  -4   4  282.82    7.32   0
 -11  -7   6   61.55    5.41   0
 -10  -6   4  847.15   12.17   0
 -10   0   2  781.12    7.97   0
 -10   2   3  321.47    4.55   0
  -7   1   1   49.52    1.72   0
  -5  -5   1  336.88    5.74   0
  -5  -1   0  546.35    5.00   0
  -3  -9   5    7.62    3.74   0
 -15  -3   7  575.97   12.80   0
 -13  -1   4   52.51    3.51   0
 -12  -2   3   41.55    3.08   0
 -11   1   3  959.58    8.89   0
  -8  -8   5  356.59    8.76   0
  -8   0   1    0.34    1.41   0
  -6  -8   4   79.67    4.21   0
 -14  -2   5   40.40    3.74   0
 -13  -5   5  721.24   12.75   0
 -13  -3   4  141.01    5.44   0
 -10  -4   2  278.67    6.27   0
  -9  -5   2  858.26   10.70   0
  -7  -9   6  382.05   10.17   0
  -5  -9   5   81.80    5.13   0
  -5  -3   0  418.03    5.35   0
  -3  -7   2  174.18    4.48   0
  -2  -8   3  472.04    7.18   0
  -1  -7   2  391.84    5.67   0
 -16  -2   8   12.96    4.65   0
 -15  -1   6    0.84    3.34   0
 -14   0   5    1.04    2.84   0
 -12   0   3   -0.32    1.66   0
 -11  -7   5    1.38    3.38   0
 -11  -5   3  788.68   11.32   0
 -11  -1   2   43.14    2.85   0
 -10  -6   3  471.42    9.15   0
  -9  -3   1 1845.83   13.56   0
  -8  -6   2  105.81    4.43   0
  -8  -4   1  192.27    4.57   0
  -7  -5   1  556.53    7.82   0
  -6  -2   0 3155.80   13.64   0
  -5  -7   2 2442.60   16.58   0
  -4  -8   3  247.35    5.90   0
  -4  -6   1   58.81    2.84   0
  -4  -4   0  166.71    3.69   0
  -2  -6   1  479.20    5.98   0
 -15  -3   6  173.74    6.94   0
 -14  -6   7   29.71    5.08   0
 -12  -4   3   14.61    3.12   0
 -11  -3   2    0.50    1.81   0
  -8  -8   4    6.39    3.28   0
 -16  -2   7  158.91    7.28   0
 -14  -2   4  652.00   10.62   0
 -13  -5   4  656.08   11.60   0
 -12  -6   4  303.39    8.91   0
  -9  -9   6  479.64   11.36   0
  -9  -7   3    1.77    2.95   0
  -7  -9   5  101.48    5.16   0
  -6 -10   7  204.26    9.24   0
  -6  -8   3  132.68    5.20   0
  -3  -9   4  244.10    6.42   0
   0  -6   1  546.04    5.48   0
 -15  -3   5  713.20   12.69   0
 -15  -1   5  728.62   11.34   0
 -14  -6   6   59.80    5.44   0
 -13  -7   6  466.82   11.79   0
 -13  -1   3 1537.92   13.88   0
 -11  -7   4  334.33    8.74   0
 -10  -2   1  115.26    3.65   0
  -7  -3   0  311.77    5.06   0
  -7  -1   0  983.76    7.56   0
  -6  -4   0 1814.57   12.00   0
  -5  -9   4  446.05    8.95   0
  -3  -5   0  344.09    4.93   0
 -16  -2   6  564.68   11.41   0
 -14   0   4  837.46   10.60   0
 -12  -8   6  359.55   10.89   0
 -12  -2   2  119.36    4.02   0
 -11  -5   2  152.06    5.43   0
 -10  -4   1  152.88    4.78   0
  -9  -5   1  789.89   10.06   0
  -8  -2   0 2054.61   12.51   0
  -6 -10   6  101.32    6.46   0
  -5  -5   0  223.05    4.68   0
 -14  -6   5  219.18    8.32   0
 -13  -7   5  687.56   13.62   0
 -12  -4   2   73.65    4.01   0
 -10  -6   2  359.70    7.70   0
 -10   0   1   -0.55    1.44   0
  -9  -9   5   97.98    5.86   0
  -8  -8   3  522.74    9.53   0
  -8  -6   1  215.03    5.69   0
  -7  -9   4  518.76   10.20   0
  -4  -8   2   14.04    2.30   0
  -1  -5   0   80.01    2.29   0
 -16  -4   6  175.48    7.66   0
 -15  -5   5  210.64    7.80   0
 -15  -3   4  117.53    5.88   0
 -14  -2   3  255.87    6.91   0
 -13  -5   3  483.63    9.79   0
 -12  -6   3  175.88    6.24   0
 -12   0   2  408.95    6.37   0
 -11  -7   3  178.96    6.58   0
 -11  -3   1 3881.97   21.30   0
 -11   1   2   40.05    2.27   0
  -9  -7   2  238.99    6.55   0
  -9   1   1 1289.62    8.40   0
  -8  -4   0 1471.87   12.03   0
  -6  -8   2  146.19    5.04   0
  -5  -7   1  598.50    8.23   0
  -3  -7   1  711.52    8.05   0
  -2  -8   2 1639.67   12.47   0
 -16  -2   5   62.54    5.04   0
 -15  -1   4    3.96    2.94   0
 -12  -8   5  320.96    9.48   0
 -11  -1   1 1511.40   12.00   0
  -9  -3   0   29.36    2.73   0
  -8 -10   6   36.28    4.30   0
  -7  -5   0  868.48    9.36   0
  -6 -10   5  133.46    6.43   0
  -5  -9   3  452.18    8.53   0
  -3  -9   3  131.15    4.74   0
  -1  -7   1    2.57    1.77   0
 -16  -4   5  135.34    6.68   0
 -14  -6   4  649.09   12.55   0
 -13  -7   4  270.47    8.43   0
 -13  -1   2   17.96    2.40   0
  -9  -9   4  507.11   10.79   0
  -8   0   0  946.49    7.29   0
  -4  -6   0  173.76    4.15   0
 -17  -3   6   27.64    4.94   0
 -15  -5   4  191.17    7.23   0
 -14   0   3    1.95    2.29   0
 -12  -8   4    0.17    3.44   0
 -12  -6   2  152.53    5.90   0
 -12  -2   1  101.96    4.06   0
 -11  -9   5    6.28    4.41   0
 -11  -5   1 1719.31   15.91   0
 -10  -6   1  787.45   11.10   0
 -10  -2   0  415.75    6.51   0
  -8  -8   2  679.77   10.73   0
  -7  -9   3   24.94    3.63   0
  -5  -3  -1   72.07    2.72   0
  -4  -2  -1  485.21    4.67   0
  -3  -3  -1  576.79    5.22   0
  -2  -6   0  633.32    6.59   0
 -15  -3   3  178.84    6.56   0
 -13  -5   2  228.46    6.90   0
 -12  -4   1  282.65    6.90   0
 -11  -7   2  376.52    8.76   0
 -10  -4   0   50.92    3.26   0
  -9  -5   0 1228.51   12.28   0
  -6 -10   4    2.47    3.36   0
  -6  -2  -1   22.56    2.18   0
  -4  -4  -1  143.17    3.40   0
 -17  -3   5  200.89    7.55   0
 -16  -4   4  803.14   13.61   0
 -16  -2   4  565.19   10.54   0
 -15  -1   3   52.43    3.76   0
 -14  -6   3  510.48   10.94   0
 -14  -2   2  808.09   11.02   0
 -13  -7   3  346.64    9.25   0
  -9  -9   3   22.35    3.93   0
  -9  -7   1  343.35    7.36   0
  -8  -6   0  177.57    5.21   0
  -8   2   1   27.93    1.24   0
  -7  -3  -1 1172.97    9.58   0
  -6  -4  -1  487.93    6.27   0
  -5  -1  -1 5855.54   15.69   0
  -4  -8   1  188.63    4.85   0
 -15  -5   3  207.81    7.15   0
 -12  -8   3   87.70    5.36   0
 -11  -9   4   20.95    3.53   0
 -11  -3   0  887.60   10.27   0
  -8 -10   4   61.26    5.48   0
  -6  -8   1  289.45    6.68   0
  -5  -9   2  571.98    9.24   0
  -5  -7   0 1144.44   11.09   0
  -5  -5  -1   59.05    2.87   0
  -3  -9   2  538.49    8.23   0
 -12  -6   1  111.64    5.20   0
 -12   0   1    1.62    1.68   0
  -8  -8   1  476.18    9.01   0
  -8  -4  -1    9.15    2.17   0
  -8  -2  -1  252.03    4.55   0
  -7  -9   2  677.99   10.75   0
  -7  -5  -1   66.85    3.35   0
  -7  -1  -1 1748.48   10.06   0
  -3  -7   0  826.29    8.50   0
  -3  -5  -1 3718.54   15.36   0
  -2  -8   1  415.96    6.23   0
 -17  -3   4  125.57    6.06   0
 -16  -4   3  150.00    6.52   0
 -16  -2   3    2.95    3.13   0
 -15  -3   2  237.86    7.09   0
 -13  -5   1  327.92    7.91   0
 -13  -1   1  185.61    4.98   0
 -11  -7   1 1307.51   15.36   0
 -11  -5   0  382.12    7.79   0
 -11  -1   0    2.58    1.38   0
 -11   1   1 1456.00   10.04   0
 -10  -6   0  103.48    4.69   0
 -10   0   0  113.64    3.13   0
  -9  -3  -1 1357.14   11.50   0
  -6 -10   3  467.62    9.57   0
 -14  -6   2  291.02    8.04   0
 -14   0   2 2094.19   15.59   0
 -13  -7   2  419.56    9.59   0
 -12  -4   0  747.14   10.45   0
 -12  -2   0  337.75    6.55   0
 -11  -9   3  158.60    6.67   0
  -9  -9   2  198.17    6.89   0
  -8 -10   3  187.53    7.10   0
 -15  -5   2  200.91    6.71   0
 -15  -1   2    6.63    2.59   0
 -14  -2   1  191.86    5.51   0
 -12  -8   2  310.26    8.75   0
 -10  -4  -1  330.81    6.54   0
 -10  -2  -1  205.42    4.81   0
  -9  -7   0    8.07    2.36   0
  -9  -5  -1  558.88    8.49   0
  -4  -6  -1  214.79    4.54   0
 -15  -7   3   14.98    3.13   0
  -9   1   0   67.96    2.25   0
  -8  -6  -1  107.94    4.24   0
  -7  -9   1   93.82    4.77   0
  -6  -8   0  453.82    8.03   0
  -5  -9   1   79.88    4.12   0
  -1  -7   0  447.26    5.62   0
 -16  -4   2  851.09   13.35   0
 -16  -2   2  749.67   11.27   0
 -15  -3   1   38.65    4.03   0
 -14  -6   1  591.22   11.27   0
 -13  -7   1    2.41    3.43   0
 -13  -5   0  139.43    5.67   0
 -12  -6   0  808.80   12.24   0
 -11  -9   2  901.76   14.27   0
 -11  -3  -1 1947.14   15.12   0
 -10 -10   3  278.80    9.00   0
  -8  -8   0  348.89    7.74   0
  -4  -8   0  176.98    4.66   0
  -2  -6  -1  727.16    7.09   0
  -1  -5  -1  759.88    6.14   0
 -15  -5   1  254.38    7.50   0
 -12  -8   1  593.57   11.27   0
 -11  -7   0 1176.09   14.35   0
 -11  -5  -1  122.14    5.00   0
 -10  -6  -1  147.19    5.39   0
  -9  -9   1    6.71    3.66   0
  -8 -10   2  272.57    7.91   0
  -8   0  -1    2.13    1.41   0
  -7  -3  -2  215.71    4.46   0
  -6  -4  -2 1876.91   12.34   0
  -5  -7  -1  144.81    4.41   0
  -5  -3  -2  548.83    6.08   0
 -16  -6   2  370.84   10.32   0
 -15  -7   2  279.68    8.72   0
 -14   0   1   -0.84    2.19   0
 -13  -1   0  280.73    5.91   0
 -12  -4  -1 1287.23   13.70   0
 -12   0   0 1724.22   12.39   0
  -8  -4  -2 1395.49   11.81   0
  -7  -5  -2  752.05    8.94   0
  -6  -2  -2 3043.99   13.69   0
  -5  -5  -2   78.10    3.20   0
  -4  -4  -2  429.74    5.44   0
  -2  -8   0  117.49    3.84   0
 -17  -3   2   34.48    4.26   0
 -14  -2   0 1692.81   15.46   0
 -12  -2  -1  546.50    8.08   0
 -11  -1  -1  430.25    6.59   0
 -10 -10   2    6.35    4.12   0
  -9  -7  -1  351.69    7.49   0
  -9  -3  -2  526.05    7.40   0
  -8  -2  -2  271.29    5.02   0
  -4  -2  -2  258.87    3.77   0
  -3  -7  -1 1651.42   11.96   0
 -16  -4   1  145.33    5.84   0
 -16  -2   1    2.93    2.68   0
 -14  -6   0  535.65   10.81   0
 -13  -7   0  274.56    8.14   0
 -11  -9   1 1124.12   15.36   0
 -11   1   0    0.80    1.79   0
 -10   0  -1   -0.27    1.49   0
  -9  -5  -2   59.04    3.44   0
  -7  -9   0  681.34   10.59   0
  -5  -9   0  530.09    8.56   0
 -15  -7   1   47.75    4.63   0
 -15  -5   0  392.39    9.17   0
 -15  -3   0   93.37    5.11   0
 -13  -5  -1  137.76    5.66   0
 -12  -8   0  224.08    7.38   0
 -12  -6  -1  305.18    7.49   0
 -11  -7  -1    3.58    3.17   0
  -9  -9   0  588.96   10.84   0
  -8 -10   1  296.00    8.17   0
  -8  -8  -1  357.89    7.85   0
  -8  -6  -2  190.79    5.47   0
  -7  -1  -2 1030.59    8.00   0
  -6 -10   1  881.69   12.33   0
  -6  -8  -1  238.19    6.13   0
  -3  -5  -2 1464.35    9.87   0
 -16  -6   1  156.53    6.98   0
 -11  -5  -2  357.08    7.58   0
 -11  -3  -2  243.54    5.78   0
 -10  -2  -2 1423.23   11.77   0
  -5  -1  -2  491.50    4.91   0
  -4  -8  -1  971.25   10.30   0
 -17  -3   1  800.42   12.80   0
 -14  -4  -1   55.22    3.60   0
 -12  -4  -2  803.53   11.11   0
 -11  -9   0  100.58    5.74   0
 -10 -10   1  143.30    6.54   0
 -10  -6  -2  165.34    5.40   0
 -16  -4   0  474.58    9.83   0
 -15  -1   0   54.17    3.62   0
 -14  -6  -1  385.76    9.44   0
 -14  -2  -1   43.17    3.59   0
 -14   0   0  862.47    9.92   0
 -13  -1  -1  144.84    4.55   0
  -9  -7  -2 1182.69   13.67   0
  -8   2   0 1996.59    8.44   0
  -5  -7  -2  196.92    5.03   0
  -1  -7  -1  199.14    3.87   0
 -16  -2   0  238.08    6.83   0
 -15  -7   0  290.76    8.48   0
 -15  -3  -1  929.87   12.79   0
 -12  -8  -1  530.81   10.81   0
 -12  -6  -2  712.22   11.59   0
 -12  -2  -2  972.39   10.85   0
 -12   0  -1    1.02    1.60   0
  -9   1  -1 1814.60   10.13   0
  -8  -4  -3  906.25    9.87   0
  -7  -9  -1    7.83    2.97   0
  -7  -5  -3 1531.22   12.90   0
  -7  -3  -3  841.99    8.56   0
  -6  -4  -3  597.62    7.34   0
 -18  -4   1    7.33    4.34   0
 -15  -5  -1  581.13   10.85   0
 -11  -7  -2  700.11   11.56   0
 -11  -1  -2   39.35    2.75   0
 -10  -4  -3   32.00    3.00   0
  -9  -9  -1  152.68    6.20   0
  -9  -5  -3  973.96   11.29   0
  -9  -3  -3  457.92    7.13   0
  -8 -10   0  194.71    6.36   0
  -8  -8  -2  376.92    8.10   0
  -6 -10   0  296.03    7.41   0
  -5  -9  -1    8.17    2.83   0
  -5  -5  -3   66.95    3.16   0
  -5  -3  -3   63.03    2.90   0
  -2  -8  -1  813.83    8.57   0
  -2  -6  -2   67.76    2.58   0
  -2  -2  -2 3415.33   10.85   0
 -17  -5   0   58.69    4.93   0
 -17  -3   0   80.69    5.17   0
 -14  -4  -2  293.01    7.60   0
 -10 -10   0   32.89    4.70   0
  -8  -6  -3  155.43    5.09   0
  -8  -2  -3    1.93    2.01   0
  -8   0  -2  482.35    5.57   0
  -6  -8  -2  180.93    5.53   0
  -6  -2  -3    9.91    2.09   0
  -4  -4  -3  651.03    6.87   0
  -3  -7  -2  340.32    5.71   0
  -1  -5  -2  172.42    3.24   0
 -18  -2   1    4.55    3.66   0
 -16  -4  -1  337.71    8.73   0
 -15  -7  -1  301.48    8.78   0
 -11  -9  -1  143.63    6.05   0
 -11  -5  -3   58.13    3.90   0
 -11  -3  -3 1048.51   11.68   0
 -10  -6  -3  283.04    7.15   0
 -10  -2  -3  142.26    4.46   0
 -10   2   0  420.39    4.65   0
 -15  -1  -1  940.95   11.58   0
 -14  -8  -1  173.33    7.20   0
 -14  -6  -2    8.56    3.72   0
 -14  -2  -2  504.20    8.96   0
 -13  -7  -2   23.00    3.87   0
 -12  -4  -3  122.17    4.92   0
 -11   1  -1  446.71    5.88   0
 -10   0  -2 1976.43   12.42   0
  -9  -7  -3  440.82    8.76   0
  -7  -7  -3  684.71    9.80   0
  -4  -8  -2   14.00    2.15   0
  -4  -6  -3  925.26    9.27   0
 -16  -2  -1  117.68    5.04   0
 -15  -5  -2  458.93    9.96   0
 -15  -3  -2   15.46    3.50   0
 -14   0  -1    1.34    2.29   0
 -13  -1  -2    7.17    2.35   0
 -12  -8  -2  274.51    8.17   0
 -12  -6  -3  391.69    9.02   0
  -9  -9  -2  345.14    8.65   0
  -8 -10  -1  229.00    7.44   0
  -7  -9  -2  763.44   11.32   0
  -5  -7  -3  314.85    6.34   0
  -3  -5  -3  155.06    3.71   0
 -17  -3  -1  863.81   13.31   0
 -13  -5  -3  989.99   13.40   0
 -12  -2  -3  109.53    4.18   0
 -11  -7  -3   37.26    4.02   0
  -7  -1  -3 3541.36   15.25   0
  -6 -10  -1  633.97   10.45   0
  -4  -2  -3  190.45    3.40   0
  -3  -3  -3   17.88    1.50   0
 -18  -2   0  309.29    8.19   0
 -16  -4  -2  147.24    6.54   0
 -14  -4  -3    7.09    3.14   0
 -12   0  -2 1544.67   12.29   0
 -11  -9  -2  101.30    5.79   0
 -10  -4  -4  279.72    6.52   0
  -9  -5  -4 1294.30   13.37   0
  -8  -8  -3  175.46    5.96   0
  -8  -4  -4  707.29    8.94   0
  -7  -5  -4   47.71    3.27   0
  -6  -8  -3   10.77    3.06   0
  -5  -9  -2  766.39   10.54   0
  -4   0  -2  186.25    2.69   0
 -14  -8  -2   19.01    3.94   0
 -14  -6  -3  107.62    5.81   0
 -13  -7  -3  296.07    8.65   0
 -11  -5  -4  302.47    7.48   0
 -11  -1  -3   50.66    2.70   0
 -10  -6  -4 1311.42   14.89   0
  -9  -3  -4 1565.60   13.22   0
  -8  -6  -4  112.02    4.70   0
  -7  -3  -4  344.88    5.75   0
  -6  -4  -4  103.03    3.33   0
  -5  -1  -3  651.44    6.06   0
  -1  -7  -2  201.74    4.03   0
   0  -4  -2  975.74    6.20   0
 -15  -5  -3  552.82   11.06   0
 -13   1  -1  152.05    4.11   0
 -12  -8  -3  831.37   13.70   0
 -12  -4  -4  744.83   11.27   0
 -11  -3  -4   14.95    2.72   0
  -5  -5  -4    4.28    2.28   0
  -3  -7  -3  184.38    4.52   0
  -2  -8  -2   -0.60    1.87   0
  -2  -6  -3  693.15    7.35   0
 -16  -2  -2  295.21    7.32   0
 -15  -3  -3 1089.79   14.30   0
 -15  -1  -2  101.98    4.61   0
 -14  -2  -3  233.70    6.70   0
 -12  -6  -4  480.33   10.12   0
 -10 -10  -2   -0.69    4.07   0
 -10  -2  -4 1583.03   13.38   0
  -9  -9  -3   54.41    4.53   0
  -9  -7  -4  337.89    7.67   0
  -9   1  -2    4.24    1.40   0
  -8 -10  -2   40.13    4.38   0
  -8  -2  -4  176.50    4.28   0
  -7  -7  -4 1298.18   13.72   0
  -5  -3  -4  103.18    3.37   0
  -4  -8  -3  485.16    7.73   0
   0  -6  -2 1191.62    8.00   0
 -18  -2  -1   15.89    3.79   0
 -17  -3  -2  199.51    7.23   0
 -14   0  -2  484.00    7.87   0
 -13  -5  -4 1140.76   14.70   0
 -13  -1  -3 1675.50   14.69   0
 -11  -9  -3    7.75    3.71   0
 -11  -7  -4   25.96    3.33   0
 -10   0  -3    2.64    1.70   0
  -8   0  -3    1.00    1.55   0
  -7  -9  -3  125.72    5.05   0
  -7   1  -2 1052.32    7.26   0
  -6 -10  -2  160.57    6.01   0
  -6  -2  -4   84.09    3.16   0
  -4  -4  -4 2313.02   13.30   0
 -16  -4  -3  285.61    8.06   0
 -14  -4  -4   52.04    4.35   0
 -12  -2  -4  455.11    8.03   0
 -11   1  -2   41.81    2.54   0
  -8  -8  -4   72.84    4.51   0
  -8   2  -1  248.05    3.33   0
  -5  -7  -4  683.94    9.37   0
  -4  -6  -4  991.26    9.89   0
  -1  -5  -3 1341.90    9.04   0
 -14  -6  -4   28.43    4.26   0
 -13  -7  -4  132.78    6.28   0
 -12   0  -3    0.02    1.91   0
 -10  -4  -5   53.68    3.99   0
 -10   2  -1  220.67    3.59   0
  -9  -5  -5    9.46    2.46   0
  -8  -4  -5   15.16    2.60   0
  -7  -5  -5 1109.28   11.88   0
  -6  -8  -4   32.52    3.86   0
  -5  -9  -3   63.92    4.28   0
  -3  -5  -4   79.76    3.09   0
 -17  -5  -3   42.41    5.11   0
 -16  -2  -3  142.07    5.84   0
 -15  -5  -4   73.97    5.04   0
 -11  -5  -5  137.37    5.34   0
 -11  -1  -4   30.80    2.75   0
 -10  -6  -5  284.62    7.69   0
  -9  -3  -5   43.02    3.15   0
  -8 -10  -3  278.27    7.91   0
  -8  -6  -5  599.88    9.54   0
  -7  -1  -4  427.79    5.95   0
  -2  -2  -3 3677.98   12.54   0
 -17  -3  -3    7.03    4.17   0
 -15  -3  -4   21.23    3.96   0
 -15  -1  -3  977.26   12.39   0
 -14  -2  -4  515.64    9.57   0
 -13   1  -2    8.41    2.54   0
 -12  -6  -5   69.26    5.34   0
 -12  -4  -5   48.42    3.72   0
 -11  -3  -5  156.79    5.58   0
  -9  -9  -4  191.34    7.22   0
  -9  -7  -5    7.53    3.13   0
  -7  -3  -5 1574.59   12.84   0
  -6  -4  -5  118.35    3.77   0
  -4  -2  -4 3170.32   14.18   0
  -3  -1  -3   16.35    1.58   0
 -18  -2  -2 1659.76   18.07   0
 -16  -4  -4  715.17   12.91   0
 -13  -5  -5 1518.27   17.41   0
 -11  -9  -4  146.23    6.79   0
 -11  -7  -5   91.10    4.94   0
 -10  -2  -5  428.60    7.58   0
  -7  -9  -4  331.57    8.16   0
  -7  -7  -5 1464.98   15.03   0
  -6 -10  -3  744.01   11.58   0
  -5  -5  -5 1508.40   12.66   0
  -4  -8  -4  231.99    5.82   0
  -3  -7  -4   59.37    3.09   0
  -2  -8  -3  994.94   10.07   0
  -1  -7  -3  513.22    6.61   0
 -14  -6  -5  137.09    6.64   0
 -14  -4  -5  463.04   10.07   0
 -14   0  -3   -0.73    2.65   0
  -8  -8  -5  712.14   11.80   0
  -8  -2  -5 1618.86   12.94   0
  -5  -1  -4  849.97    7.50   0
  -2  -6  -4  358.97    5.68   0
   1  -5  -2  815.53    5.73   0
 -12  -8  -5  216.00    7.92   0
 -12  -2  -5   78.58    4.18   0
 -10   0  -4 3276.29   17.78   0
  -9   1  -3 1885.56   11.78   0
  -5  -9  -4  149.62    5.74   0
  -5  -7  -5  459.20    8.18   0
  -5  -3  -5 1329.21   10.86   0
  -4  -6  -5  650.63    8.65   0
  -4  -4  -5 1006.25    9.61   0
 -16  -2  -4 1413.38   16.40   0
 -15  -5  -5   32.21    3.61   0
 -11  -5  -6  148.69    6.24   0
 -11   1  -3   55.71    2.90   0
 -10  -6  -6 1229.34   15.48   0
  -9  -5  -6  234.36    6.51   0
  -8 -10  -4   13.12    4.15   0
  -8  -6  -6  942.13   12.64   0
  -8  -4  -6  901.89   11.28   0
  -8   0  -4  417.49    6.02   0
  -6  -8  -5  256.24    7.16   0
  -6  -2  -5    7.41    1.72   0
  -4   0  -3    2.55    1.34   0
 -18  -2  -3   16.72    4.06   0
 -17  -3  -4  148.84    6.67   0
 -15  -3  -5  250.15    7.89   0
 -15  -1  -4   91.96    4.87   0
 -14  -2  -5   78.58    4.91   0
 -12  -6  -6  112.76    6.10   0
 -12  -4  -6    4.80    3.38   0
 -12   0  -4 1298.08   12.38   0
 -11  -9  -5   11.71    4.25   0
 -11  -1  -5 1117.89   11.99   0
  -9  -9  -5   31.94    4.29   0
  -9  -7  -6  607.03   11.23   0
  -9  -3  -6   52.70    3.55   0
  -7  -5  -6  193.08    5.39   0
  -7   1  -3 3650.71   14.57   0
   0  -6  -3  220.01    3.88   0
   0  -4  -3  324.91    4.09   0
 -16  -4  -5  394.27   10.05   0
 -13  -5  -6  158.20    6.46   0
 -11  -7  -6  356.56    9.05   0
 -11  -3  -6   15.12    2.81   0
 -10   2  -2 1469.85    9.61   0
  -7  -9  -5  363.58    8.84   0
  -7  -7  -6  133.96    5.40   0
  -7  -3  -6    1.70    2.36   0
  -7  -1  -5 4682.92   20.41   0
  -6  -4  -6  212.35    5.41   0
  -3  -5  -5   77.08    2.97   0
  -1  -5  -4 1535.05   10.36   0
 -14  -6  -6  414.78   10.65   0
 -13  -7  -6  268.43    8.79   0
 -13  -1  -5 1444.95   14.85   0
 -13   1  -3 1758.70   13.87   0
  -5  -5  -6  453.35    7.71   0
 -15  -5  -6   77.14    5.73   0
 -12  -8  -6    2.30    3.45   0
 -12  -2  -6  224.22    6.52   0
 -10  -2  -6 1955.92   16.29   0
  -8  -8  -6  168.76    6.36   0
  -8  -2  -6 2471.97   17.08   0
  -8   2  -2  277.95    3.76   0
  -4  -8  -5  377.77    7.72   0
  -4  -2  -5   68.50    3.23   0
  -3  -7  -5  236.16    5.52   0
  -3  -3  -5  885.07    8.42   0
  -2  -8  -4   30.22    2.83   0
 -17  -3  -5  155.66    7.32   0
 -16  -2  -5   66.53    4.71   0
 -11  -5  -7  457.98   10.28   0
 -10  -6  -7  261.76    7.96   0
 -10  -4  -7  344.27    8.30   0
  -9  -5  -7  371.52    8.59   0
  -6  -8  -6   13.61    3.56   0
  -5  -9  -5  322.19    7.99   0
  -5  -7  -6  493.01    8.94   0
  -2  -2  -4 4821.19   16.03   0
  -1  -7  -4  781.73    8.46   0
 -16  -4  -6  340.43    9.61   0
 -15  -3  -6  249.80    8.20   0
 -12  -6  -7   36.54    4.68   0
 -12  -4  -7    9.59    3.73   0
 -11  -7  -7  263.21    8.66   0
 -10   0  -5    0.48    2.30   0
  -9  -9  -6  416.98   10.24   0
  -8  -6  -7  168.25    6.18   0
  -8  -4  -7  604.46    9.91   0
  -7  -5  -7   59.01    4.27   0
  -5  -3  -6  561.45    7.70   0
  -5  -1  -5 3291.64   15.83   0
  -4  -6  -6   51.27    3.30   0
  -4  -4  -6 1262.04   11.63   0
  -3  -1  -4 1683.90    9.72   0
  -2  -6  -5  699.08    8.34   0
  -1  -3  -4  524.93    5.60   0
 -14  -2  -6  214.30    6.86   0
 -12   0  -5    2.00    2.16   0
 -11  -3  -7 1556.42   16.72   0
 -11  -1  -6  319.35    7.08   0
 -11   1  -4   30.84    2.72   0
  -9   1  -4   62.50    2.94   0
  -8   0  -5   -1.50    1.96   0
  -7  -9  -6 1036.53   14.55   0
  -6  -2  -6  229.66    5.01   0
 -14  -4  -7   31.29    4.35   0
 -10  -8  -7  331.50    9.52   0
  -7  -7  -7   85.98    5.02   0
  -6  -4  -7  305.95    6.80   0
  -5   1  -3  677.61    5.71   0
  -3  -5  -6   21.48    2.60   0
 -15  -5  -7    6.90    4.28   0
 -14   0  -5    0.05    3.26   0
 -13  -1  -6  152.40    5.91   0
 -13   1  -4   30.37    3.05   0
 -10  -2  -7    3.98    2.93   0
  -8  -8  -7  449.93   10.28   0
  -7  -3  -7  423.04    7.69   0
  -7  -1  -6  109.60    4.08   0
  -7   1  -4  430.81    5.76   0
  -5  -5  -7 1446.02   14.08   0
  -4  -8  -6  327.38    7.55   0
  -4   0  -4 5587.24   17.94   0
   1  -5  -3  679.46    5.83   0
 -16  -2  -6  386.32    9.56   0
 -12  -2  -7   46.24    3.93   0
 -11  -5  -8  841.04   14.25   0
 -10  -6  -8  427.77   10.33   0
 -10   2  -3  143.70    3.55   0
  -9  -5  -8   19.79    3.91   0
  -8  -2  -7  128.13    4.72   0
  -6   0  -5   -2.69    1.97   0
  -5  -9  -6  396.85    9.09   0
  -3  -7  -6   76.22    3.80   0
  -2  -8  -5  467.90    7.84   0
  -1  -5  -5   51.53    2.76   0
   0  -4  -4   81.23    2.54   0
 -15  -3  -7  135.65    6.74   0
 -15  -1  -6    2.70    3.34   0
 -13  -5  -8   19.85    4.35   0
 -12  -6  -8   64.87    5.31   0
 -12  -4  -8  160.26    6.89   0
 -11  -7  -8  387.62   10.54   0
 -10  -4  -8  210.08    7.18   0
  -8  -6  -8  383.59    9.19   0
  -6  -8  -7  305.27    8.37   0
  -5  -7  -7 1498.93   15.93   0
  -4  -2  -6 1515.16   11.69   0
 -14  -2  -7   25.98    4.38   0
 -12   0  -6 1246.20   13.86   0
 -11  -3  -8  129.75    5.96   0
 -10   0  -6 2665.23   18.39   0
  -8  -4  -8  872.09   12.41   0
  -8   2  -3    0.85    1.27   0
  -7  -9  -7    4.52    3.80   0
  -7  -5  -8  542.93   10.16   0
  -5  -3  -7 1674.52   14.12   0
  -4  -6  -7  198.12    5.70   0
  -4  -4  -7  346.99    6.89   0
  -2  -6  -6 1663.81   13.65   0
  -1  -7  -5    7.76    2.12   0
 -14  -4  -8  473.56   11.34   0
 -11  -1  -7 1844.71   17.18   0
 -11   1  -5 1142.02   11.61   0
 -10  -8  -8    5.57    3.98   0
  -9  -3  -8  119.63    5.14   0
  -9   1  -5  237.66    5.16   0
  -8   0  -6 1904.08   14.38   0
  -7  -7  -8  259.96    8.14   0
  -6  -2  -7   90.65    3.95   0
  -5  -1  -6   75.37    3.37   0
  -2  -2  -5  950.42    8.08   0
 -14   0  -6  256.78    7.60   0
 -13  -1  -7 1034.31   14.04   0
 -13   1  -5 1404.68   13.89   0
  -8  -8  -8  385.67   10.16   0
  -7  -3  -8  162.89    5.65   0
  -6  -4  -8  312.83    7.34   0
  -3  -1  -5  324.92    4.87   0
  -1  -3  -5 1259.78    9.65   0
 -16  -2  -7   57.19    5.55   0
 -12  -2  -8  503.25   10.39   0
 -11  -5  -9  396.78   10.91   0
 -10  -6  -9   75.14    5.79   0
 -10  -2  -8  174.40    5.82   0
  -7  -1  -7  444.80    7.65   0
  -5  -5  -8  520.02    9.40   0
  -5   1  -4  814.75    7.07   0
  -4  -8  -7  408.80    8.70   0
  -3  -5  -7  224.98    5.41   0
 -15  -3  -8  105.28    6.23   0
 -15  -1  -7  196.73    7.33   0
 -13  -5  -9    0.17    3.83   0
 -12  -4  -9   65.99    5.63   0
 -10  -4  -9  403.96   10.06   0
 -10   2  -4 1548.96   11.74   0
  -9  -5  -9  349.57    9.14   0
  -8  -6  -9  295.40    8.85   0
  -8  -2  -8 1566.84   15.88   0
  -7   1  -5 4597.73   20.06   0
  -5  -9  -7  523.69   10.57   0
  -3  -7  -7   18.07    3.16   0
  -2  -8  -6  785.33   10.47   0
  -1  -5  -6  920.07    9.81   0
   0  -6  -5  222.31    4.86   0
 -10   0  -7   -1.92    2.57   0
  -8  -4  -9  170.38    6.55   0
  -7  -9  -8    4.51    4.04   0
  -6   0  -6   70.15    3.02   0
  -4  -6  -8  141.23    5.48   0
  -4   0  -5    0.32    1.38   0
   0  -4  -5  474.20    6.19   0
   1  -5  -4 2039.54   11.18   0
 -12   0  -7    0.87    3.01   0
 -11  -3  -9  471.63   10.49   0
 -11  -1  -8   42.99    4.11   0
 -11   1  -6  321.65    6.97   0
  -9  -3  -9 1874.12   19.43   0
  -7  -7  -9   52.64    5.00   0
  -6  -2  -8  686.67    9.96   0
  -6   2  -3    8.13    1.24   0
  -5  -3  -8  318.93    6.81   0
  -4  -4  -8  848.94   11.22   0
  -4  -2  -7   99.89    3.64   0
  -3  -3  -7 1368.19   12.28   0
  -2  -6  -7  681.39    9.53   0
  -1  -7  -6  598.22    8.66   0
 -14   0  -7    6.44    3.82   0
 -13  -1  -8    5.63    3.81   0
 -13   1  -6  143.70    5.89   0
  -9   1  -6   12.73    2.52   0
  -8  -8  -9  146.52    7.09   0
  -8   0  -7    4.47    2.22   0
  -8   2  -4  180.31    4.03   0
  -5  -1  -7 1427.92   12.44   0
  -2  -2  -6 3257.70   16.38   0
  -1  -1  -4 1304.35    8.17   0
   0  -2  -4  182.28    3.39   0
 -15  -3  -9  238.14    9.03   0
 -12  -2  -9   34.76    4.34   0
 -11  -5 -10  188.11    8.40   0
 -10  -6 -10   66.77    5.83   0
 -10  -2  -9  117.20    5.62   0
  -7  -3  -9  824.92   12.16   0
  -6  -4  -9  603.92   10.38   0
  -4  -8  -8   -1.79    3.51   0
  -3  -5  -8  568.55    9.37   0
  -3  -1  -6    9.89    2.56   0
  -3   1  -3   14.94    1.46   0
  -1  -3  -6  278.59    5.29   0
 -15  -1  -8   70.13    5.72   0
 -12  -4 -10 1095.22   17.37   0
 -10  -4 -10  338.07    9.92   0
  -9  -5 -10  114.39    6.73   0
  -8  -2  -9    2.99    3.23   0
  -7  -1  -8    1.27    1.85   0
  -6  -8  -9 1297.76   17.55   0
  -5  -9  -8  971.93   14.79   0
  -5  -7  -9  169.33    7.20   0
  -5  -5  -9  724.08   11.46   0
  -3  -7  -8  632.06   10.70   0
  -2   0  -4 6618.15   18.49   0
 -14  -2  -9   99.30    5.76   0
  -8  -6 -10  205.51    7.51   0
  -8  -4 -10  264.82    8.44   0
  -7  -9  -9  101.98    6.48   0
  -7   1  -6  112.83    4.05   0
  -6   0  -7   -0.29    2.56   0
  -2  -8  -7  164.55    5.66   0
  -1  -5  -7   67.00    3.59   0
   0  -6  -6   43.68    2.94   0
 -11  -3 -10   12.20    3.41   0
 -11  -1  -9  673.43   12.02   0
 -11   1  -7 1770.88   16.43   0
  -9  -3 -10   16.14    4.38   0
  -7  -7 -10  156.46    7.41   0
  -7  -5 -10  224.00    7.37   0
  -5  -3  -9 1429.02   15.49   0
  -4  -6  -9  247.17    7.30   0
  -4  -2  -8 1167.93   12.16   0
  -4   0  -6 1804.44   12.78   0
  -3  -3  -8  267.23    6.40   0
   1  -5  -5  255.48    4.78   0
   1  -3  -4   24.64    1.76   0
 -13   1  -7  987.07   13.47   0
  -9   1  -7  397.19    7.64   0
  -8  -8 -10    6.86    4.71   0
  -8   2  -5 1545.66   11.69   0
  -6  -2  -9  123.04    5.08   0
  -6   2  -4   81.82    2.77   0
  -5  -1  -8    2.73    2.51   0
  -4  -4  -9    4.56    1.95   0
  -2  -6  -8  632.03    9.98   0
  -1  -7  -7   11.88    2.97   0
 -12  -2 -10  998.63   16.23   0
 -11  -5 -11    7.64    4.01   0
 -10  -6 -11   52.26    5.87   0
 -10  -2 -10  484.68   11.40   0
  -7  -3 -10   32.10    3.88   0
  -6  -4 -10 1392.93   17.03   0
  -3  -5  -9  525.39   10.12   0
  -3  -1  -7  367.61    6.47   0
  -2  -2  -7    7.98    2.38   0
  -1  -1  -5  260.12    4.60   0
   0  -2  -5   82.04    2.97   0
 -15  -1  -9  422.22   11.22   0
 -10  -4 -11  231.46    8.83   0
  -9  -5 -11  655.99   14.03   0
  -8  -2 -10  625.85   11.89   0
  -7  -1  -9  245.15    7.15   0
  -6  -8 -10  779.73   14.67   0
  -4  -8  -9  202.37    7.51   0
  -3  -7  -9  294.07    8.23   0
  -3   1  -4 1633.22    9.47   0
  -1  -3  -7   23.18    2.81   0
 -11  -3 -11   18.75    4.23   0
  -8  -6 -11  301.57    9.44   0
  -8  -4 -11   65.27    5.73   0
  -7   1  -7  430.98    7.51   0
  -6   0  -8  466.72    8.56   0
  -5  -7 -10  518.49   11.42   0
  -2  -8  -8  529.69   10.11   0
  -2   0  -5    1.49    1.55   0
   0  -6  -7  259.65    6.01   0
 -12   0  -9    0.08    3.56   0
 -11  -1 -10    2.84    3.81   0
 -11   1  -8   34.14    3.79   0
 -10   0  -9   -1.27    2.67   0
  -9  -3 -11 1610.84   20.89   0
  -7  -7 -11  449.17   11.69   0
  -7  -5 -11  453.17   11.01   0
  -5  -3 -10   39.74    3.97   0
  -4  -6 -10  205.16    7.48   0
  -4  -2  -9   48.26    3.88   0
  -4   0  -7    0.03    1.70   0
  -3  -3  -9 1617.21   15.94   0
  -1  -5  -8  133.68    4.70   0
 -14   0  -9   -2.36    3.69   0
 -13  -1 -10    2.47    4.39   0
 -13   1  -8    3.18    3.68   0
  -9   1  -8   10.23    3.09   0
  -6  -6 -11  336.32    9.96   0
  -6  -2 -10 1143.14   15.31   0
  -6   2  -5    6.87    1.81   0
  -5  -1  -9  599.92    9.76   0
  -4  -4 -10  517.44   10.32   0
  -2  -6  -9  296.05    7.87   0
  -1  -7  -8  288.40    7.43   0
   0  -4  -7  704.76    9.12   0
   1  -5  -6  287.45    5.48   0
 -12  -2 -11   24.77    4.95   0
 -10  -2 -11    3.92    3.47   0
  -7  -3 -11  564.14   12.61   0
  -6  -4 -11   12.49    3.48   0
  -3  -5 -10  288.01    8.14   0
  -3  -1  -8   33.11    3.27   0
  -2  -2  -8 2327.47   16.89   0
  -1  -1  -6   54.71    3.15   0
   0  -2  -6   19.05    2.37   0
 -10  -4 -12  322.15   10.97   0
 -10   2  -7    9.78    3.10   0
  -9  -5 -12  144.37    7.44   0
  -8  -2 -11   44.13    4.96   0
  -7  -1 -10   84.43    4.79   0
  -4  -8 -10   22.57    4.33   0
  -3  -7 -10  617.28   12.25   0
  -2   0  -6  863.94    8.90   0
  -1  -3  -8  117.72    4.71   0
 -12   0 -10  142.29    7.10   0
 -11  -3 -12   13.65    4.70   0
 -10   0 -10  377.11    9.69   0
  -8  -4 -12   17.89    4.67   0
  -7  -5 -12  532.22   13.22   0
  -7   1  -8    6.77    1.81   0
  -6   0  -9    1.12    2.67   0
  -5  -7 -11  174.07    7.26   0
  -4   0  -8  399.53    7.57   0
  -1  -5  -9  386.04    8.41   0
   0  -6  -8  802.03   10.80   0
 -13  -1 -11  245.02    9.37   0
 -11  -1 -11  116.20    6.93   0
 -11   1  -9  654.86   11.81   0
  -9  -3 -12   44.15    5.29   0
  -8   2  -7  114.60    4.28   0
  -7   3  -3  825.25    6.95   0
  -6  -2 -11  134.78    6.52   0
  -5  -3 -11  257.69    8.24   0
  -4  -6 -11  238.79    8.52   0
  -4  -4 -11  269.77    8.59   0
  -4  -2 -10   75.81    4.61   0
  -3  -3 -10  161.65    6.25   0
   0  -4  -8 1764.91   15.10   0
   1  -5  -7 1916.75   14.70   0
   1  -3  -6  296.04    5.56   0
 -14   0 -10  421.25   11.41   0
 -13   1  -9  163.13    7.23   0
  -9   1  -9  968.07   13.79   0
  -6  -6 -12  781.74   15.79   0
  -6  -4 -12  548.54   12.70   0
  -5  -1 -10   -1.24    3.17   0
  -2  -6 -10  238.19    7.77   0
  -2  -2  -9   63.76    4.05   0
  -1  -7  -9  236.40    7.62   0
  -1  -1  -7  398.03    6.83   0
 -12  -2 -12  862.52   17.57   0
  -9   3  -5   35.76    2.79   0
  -7  -3 -12  115.70    6.53   0
  -7  -1 -11  421.90   10.13   0
  -3  -5 -11  521.53   11.09   0
  -3   1  -6    7.26    2.37   0
  -1  -3  -9   11.41    3.19   0
   0  -2  -7  410.87    7.14   0
 -10   2  -8  180.98    6.13   0
  -8  -2 -12  150.77    6.99   0
  -7   1  -9  240.90    6.82   0
  -7   3  -4  334.07    5.28   0
  -6   0 -10 2467.04   21.79   0
  -5  -7 -12   91.35    6.62   0
  -4  -8 -11   71.80    5.68   0
  -3  -7 -11  369.81   10.09   0
  -2   0  -7   -1.03    1.73   0
 -12   0 -11    2.73    4.02   0
 -11  -1 -12   74.57    6.44   0
 -11   1 -10    9.46    3.60   0
 -10   0 -11    1.97    4.12   0
  -9  -3 -13  282.46   10.48   0
  -8  -4 -13   42.60    5.46   0
  -7  -5 -13 1004.14   18.84   0
  -4  -2 -11   79.65    4.95   0
  -4   0  -9    0.10    1.88   0
  -1  -5 -10  297.76    7.95   0
   0  -6  -9  534.42    9.78   0
   1  -3  -7 4341.96   21.95   0
   2  -6  -6  259.46    5.30   0
 -13   1 -10    9.35    4.38   0
  -9   1 -10    2.75    3.93   0
  -6  -2 -12  769.43   14.23   0
  -5  -3 -12   80.03    5.42   0
  -5  -1 -11  132.44    6.17   0
  -4  -6 -12  929.46   16.32   0
  -4  -4 -12 1050.72   16.97   0
  -3  -3 -11  326.44    8.84   0
  -2  -6 -11  313.26    9.38   0
  -1  -7 -10  501.73   11.02   0
  -1  -1  -8    3.67    2.50   0
   0  -4  -9   12.25    2.97   0
   0   0  -4  710.40    6.48   0
   1  -5  -8  562.80    9.20   0
   1  -1  -4   81.37    2.72   0
 -10  -2 -13   11.08    4.36   0
  -9   3  -6   47.45    3.07   0
  -7  -3 -13  858.15   17.19   0
  -7   3  -5 1467.25   11.83   0
  -6  -4 -13    9.76    4.83   0
  -3   1  -7  349.93    6.37   0
  -2  -2 -10  123.80    4.82   0
  -2   0  -8 1048.06   11.50   0
   0  -2  -8 2199.79   17.08   0
 -10   2  -9  104.13    5.56   0
  -8  -2 -13   65.69    6.35   0
  -7  -1 -12    4.99    2.80   0
  -7   1 -10   86.31    5.11   0
  -4   2  -6 1314.49   11.47   0
  -3  -5 -12   97.24    6.35   0
  -1  -3 -10   50.33    3.69   0
   1  -1  -5 1672.43   11.01   0
   2  -2  -4 6592.66   19.47   0
 -12   0 -12  329.85   10.95   0
 -10   0 -12  254.81    9.75   0
  -8   2  -9    8.53    2.91   0
  -6   0 -11    2.62    2.76   0
  -6   2  -8  657.64    9.56   0
  -3  -7 -12 1072.53   17.82   0
  -1  -5 -11 1510.88   18.96   0
  -1   1  -4 1238.00    8.85   0
   0  -6 -10  514.70   10.39   0
   1  -3  -8  103.62    4.38   0
   2  -6  -7  661.50    8.98   0
   2  -4  -7   36.33    3.04   0
   3  -5  -4 1099.09    8.41   0
 -11   1 -11  118.17    6.87   0
  -9   1 -11  997.09   15.58   0
  -9   3  -7  222.13    5.85   0
  -8   0 -12   71.70    5.55   0
  -7   3  -6    4.88    2.30   0
  -6  -2 -13   58.88    5.95   0
  -5  -3 -13  575.53   13.93   0
  -4  -6 -13  294.61   10.31   0
  -3  -3 -12  105.12    6.28   0
  -3   1  -8   34.78    3.46   0
  -1  -1  -9  969.75   11.81   0
   0  -4 -10 1770.05   18.01   0
   0  -2  -9   31.83    3.73   0
   1  -5  -9  450.95    8.72   0
  -5  -1 -12   13.53    3.48   0
  -4   2  -7   91.79    3.94   0
  -3  -1 -11  886.21   13.39   0
  -2  -6 -12    9.65    4.14   0
  -2  -2 -11   35.83    4.37   0
  -2   0  -9    3.09    2.64   0
  -1  -7 -11  414.10   10.98   0
  -1   1  -5  256.52    4.80   0
   0   0  -6   94.62    3.90   0
   1  -1  -6    4.28    2.56   0
   3  -5  -5 1747.32   12.14   0
 -10   2 -10  475.41   10.95   0
  -7  -3 -14   34.25    5.32   0
  -7   1 -11  453.13   10.38   0
  -6  -4 -14   25.06    5.23   0
  -3  -5 -13   74.50    6.17   0
  -1  -3 -11  844.59   13.31   0
   1  -3  -9  342.43    7.60   0
   2  -6  -8   30.99    3.36   0
  -9   3  -8   99.96    5.07   0
  -8  -2 -14  212.26    9.81   0
  -8   2 -10  642.78   11.54   0
  -7   3  -7  415.29    7.53   0
  -6   0 -12 1142.28   17.41   0
  -6   2  -9  112.73    4.65   0
  -5   3  -4   96.50    3.00   0
  -4   0 -11   -0.58    2.51   0
  -3   1  -9 1659.39   16.13   0
  -1   1  -6   55.47    3.33   0
   2  -4  -8    8.40    2.70   0
   3  -5  -6 1049.26   10.52   0
 -11   1 -12   70.64    6.36   0
 -10   0 -13    1.57    4.42   0
  -9   1 -12   42.89    5.37   0
  -5  -3 -14    7.93    4.51   0
  -5   3  -5 1289.85   11.15   0
  -4  -2 -13  101.30    7.15   0
  -4   2  -8 1075.72   11.95   0
  -3  -3 -13  282.72    9.66   0
  -2   0 -10   27.65    3.50   0
  -1  -5 -12   70.34    5.98   0
  -1  -1 -10   23.39    2.70   0
   0  -6 -11  233.16    8.06   0
   0  -4 -11  127.86    6.06   0
   0  -2 -10 2054.95   18.85   0
   0   0  -7    1.94    1.84   0
   1  -5 -10   25.32    3.92   0
   1  -1  -7 3413.43   19.14   0
  -8   0 -13    0.13    3.30   0
  -6  -2 -14  302.03   10.93   0
  -5  -1 -13  183.96    8.16   0
  -4  -4 -14  314.37   10.58   0
  -3  -1 -12  117.26    6.26   0
  -2  -6 -13  170.61    8.17   0
  -2  -4 -13  127.70    7.31   0
  -2  -2 -12  128.66    6.41   0
  -1  -7 -12  347.66   10.62   0
   3  -3  -4   -0.02    1.50   0
 -10   2 -11    3.34    3.83   0
  -7  -1 -14    9.50    4.42   0
  -7   1 -12   -0.67    3.86   0
  -7   3  -8  158.22    5.37   0
  -6   2 -10 1286.34   15.38   0
  -5   3  -6  551.00    7.96   0
  -4   0 -12 2614.69   25.27   0
  -1   1  -7  428.16    7.00   0
   0   0  -8  398.79    7.48   0
   1  -3 -10  181.31    6.32   0
   1  -1  -8  834.43   10.60   0
   2  -6  -9  218.80    6.76   0
   2  -4  -9  873.03   11.80   0
   3  -5  -7 1006.37   10.96   0
   3  -3  -5  888.49    9.24   0
  -9   3  -9 1786.23   18.44   0
  -8   2 -11   43.81    4.96   0
  -6   0 -13   -2.07    3.71   0
  -3   1 -10   92.41    4.50   0
  -1  -1 -11 3019.81   24.37   0
   1  -5 -11  103.93    6.08   0
   3  -3  -6  389.16    6.58   0
  -9   1 -13  185.36    8.60   0
  -5   3  -7 1685.15   14.49   0
  -4  -2 -14  647.16   15.24   0
  -3  -3 -14    3.71    4.14   0
  -2   0 -11    2.14    3.34   0
  -2   2  -6 3081.45   17.41   0
  -1  -5 -13  633.65   14.24   0
  -1   1  -8    1.22    2.74   0
   0  -6 -12    4.50    4.04   0
   0  -4 -12   99.07    6.29   0
   0  -2 -11  275.28    7.99   0
  -8   0 -14  256.35   10.09   0
  -6   2 -11  158.44    6.41   0
  -5  -1 -14   11.66    4.80   0
  -2  -2 -13   28.50    4.09   0
  -2   2  -7    6.17    2.69   0
   0   0  -9    0.78    2.81   0
   1  -3 -11  211.53    7.45   0
   1  -1  -9  701.80   10.79   0
   2  -6 -10  357.97    8.86   0
   2  -4 -10  188.76    6.42   0
   3  -5  -8  208.80    5.92   0
   3  -3  -7  892.45   11.08   0
 -10   2 -12  245.13    9.24   0
  -9   3 -10   15.88    4.27   0
  -8   2 -12  159.58    7.65   0
  -7   1 -13 1373.56   20.44   0
  -5   3  -8  312.09    7.02   0
  -4   0 -13   -0.55    4.33   0
  -3   1 -11  921.29   14.52   0
  -2  -4 -14  409.49   11.73   0
  -1  -1 -12    2.14    3.26   0
  -1   1  -9  978.06   12.42   0
  -6   0 -14   27.74    4.79   0
  -2   0 -12  228.88    7.98   0
  -2   2  -8 2580.42   18.47   0
   0  -2 -12  925.66   15.56   0
   1  -5 -12   20.78    4.25   0
  -9   1 -14  119.68    8.35   0
  -7   3 -10   30.13    3.89   0
  -5   3  -9 1413.96   15.53   0
  -4  -2 -15   18.57    4.83   0
  -2  -2 -14  403.66   12.25   0
  -1  -5 -14   17.67    4.94   0
   0  -6 -13  205.92    8.81   0
   0  -4 -13  259.24    9.12   0
   1  -1 -10  568.59   10.19   0
   2  -4 -11  423.85   10.17   0
   3  -5  -9 1231.14   13.99   0
  -9   3 -11 1683.56   19.47   0
  -6   2 -12  805.71   14.90   0
  -5  -1 -15  442.29   13.15   0
  -3  -3 -15  238.40   10.58   0
  -3  -1 -14    1.47    3.51   0
  -3   1 -12  124.98    6.36   0
  -3   3  -5  809.05    8.87   0
  -2   2  -9   71.63    4.65   0
  -1   1 -10   22.66    3.53   0
   1  -3 -12  104.60    6.14   0
   3  -3  -9  572.25    9.83   0
 -10   2 -13    4.33    4.41   0
  -8   2 -13   65.81    6.06   0
  -7   1 -14   17.49    4.71   0
  -3   3  -7 1367.69   13.75   0
  -3   3  -6    7.23    2.60   0
  -3   3  -4  297.99    5.02   0
  -2  -4 -15  201.88    9.59   0
  -1  -1 -13 1647.90   21.49   0
   0  -2 -13    2.31    3.81   0
   1  -1 -11  370.56    9.77   0
   3  -5 -10  732.06   11.96   0
   4  -4  -6 1529.60   13.02   0
   4  -4  -5  223.60    4.98   0
  -7   3 -11  628.53   12.08   0
  -6   0 -15   -2.58    3.91   0
  -5   3 -10   38.60    4.12   0
  -2   0 -13    1.16    3.07   0
  -2   2 -10  109.12    5.41   0
  -1   1 -11 3087.71   25.39   0
   0  -4 -14  149.10    8.08   0
   1  -5 -13  295.42    9.82   0
   1   1  -6    8.55    3.01   0
   2   0  -7    1.26    2.75   0
   2   0  -6   10.05    2.31   0
   2   0  -5   -0.52    2.49   0
   4  -4  -7  271.81    6.37   0
  -6   2 -13   67.76    6.34   0
  -6   4  -5  111.88    3.75   0
  -3   1 -13  255.43    9.06   0
  -3   3  -8  247.12    6.62   0
   0  -6 -14    4.79    4.64   0
   1  -3 -13  180.93    7.93   0
   1   1  -7 3559.07   20.33   0
   1   1  -5 1782.56   12.34   0
   2  -4 -12  865.66   15.53   0
   2   0  -8 1024.10   12.34   0
   3  -3 -10    2.18    3.25   0
   3  -1  -7 1933.28   15.43   0
   3  -1  -6    7.59    2.64   0
   3  -1  -5  982.12    9.26   0
   4  -4  -4 2968.11   13.99   0
  -9   3 -12   36.94    5.35   0
  -6   4  -7  292.01    6.78   0
  -5   3 -11  282.46    8.77   0
  -3   3  -9 1638.59   16.63   0
  -1  -1 -14   31.39    5.42   0
   0   0 -12   67.16    5.17   0
   1  -1 -12    5.28    3.90   0
   1   1  -8  855.44   11.01   0
   1   1  -4   88.99    3.21   0
   3  -5 -11  163.11    7.16   0
   4  -4  -8  313.61    7.21   0
  -7   3 -12  111.93    6.34   0
  -4   0 -15    0.00    3.06   0
  -2   0 -14 1066.55   19.03   0
  -2   2 -11   37.74    4.42   0
  -1   1 -12   -1.98    3.61   0
   0   2  -7  453.86    8.05   0
   0   2  -6   22.42    3.19   0
   1   1  -9  718.13   10.82   0
   2   0  -9   -3.01    2.81   0
   3  -3 -11  539.08   11.26   0
   3  -1  -8    1.04    2.08   0
   4  -4  -9   22.92    3.21   0
  -6   4  -9  604.33   10.75   0
  -3   3 -10  167.07    6.33   0
   0  -4 -15  193.09    9.54   0
   0   2  -8 2507.04   18.66   0
   0   2  -5   79.72    3.16   0
   1  -5 -14   16.31    5.18   0
   1  -3 -14  355.38   11.21   0
   2  -4 -13  318.87   10.27   0
   3  -1  -9  522.02    9.86   0
  -6   2 -14  322.32   10.69   0
  -5   3 -12   83.03    5.94   0
  -3   1 -14    1.14    3.16   0
  -2   2 -12  134.41    6.65   0
   0   0 -13    0.62    3.95   0
   0   2  -9   33.08    3.82   0
   1  -1 -13  233.02    8.66   0
   1   1 -10  580.84   10.51   0
   2   0 -10 1595.75   17.03   0
   3  -5 -12  281.92    9.03   0
   4  -4 -10  341.90    8.64   0
   4  -2  -8  180.01    6.13   0
   4  -2  -7  566.66    8.99   0
   4  -2  -6 5011.86   24.07   0
  -7   3 -13  924.53   16.63   0
  -6   4 -10 1413.45   17.02   0
  -3   3 -11  335.12    9.20   0
  -2   0 -15   -1.07    4.08   0
  -1  -1 -15  182.74    9.30   0
  -1   1 -13 1704.04   21.79   0
   0  -2 -15    4.95    4.17   0
   0   2  -4  189.82    4.08   0
   3  -3 -12   -2.53    4.14   0
   3  -1 -10  657.79   11.19   0
   4  -2  -9   47.09    3.90   0
   4  -2  -5   13.49    2.18   0
  -4   2 -14  738.02   15.03   0
  -4   4  -7  352.69    7.19   0
  -4   4  -6 1231.68   11.69   0
   0   2 -10 1978.01   19.14   0
   1   1 -11  416.43    9.66   0
   2  -4 -14  324.59   10.96   0
   2   0 -11   -0.89    3.32   0
  -6   2 -15  135.45    8.63   0
  -6   4 -11    8.85    4.71   0
  -4   4  -9    3.58    2.90   0
  -4   4  -5  987.38    9.53   0
  -3   1 -15  460.43   13.82   0
  -2   2 -13   29.26    4.70   0
   0   0 -14   79.64    6.54   0
   1  -3 -15 1043.85   19.02   0
   1  -1 -14   12.50    4.61   0
   3  -5 -13    2.91    4.29   0
   4  -4 -11  127.11    6.32   0
   4  -2 -10  798.87   12.47   0
   4  -2  -4 1740.84   11.19   0
  -7   3 -14   35.59    5.53   0
  -3   3 -12  109.65    6.17   0
  -1  -1 -16   23.36    5.16   0
  -1   1 -14   29.40    5.45   0
   0   2 -11  281.12    8.45   0
   1   1 -12   10.41    3.43   0
   2  -2 -14 1145.23   18.71   0
   2   0 -12 1406.87   19.21   0
   3  -3 -13  130.17    7.48   0
 -12  -6   2  145.63    6.18   0
 -11  -5   1 1820.10   16.77   0
 -10  -2   3  337.26    6.21   0
  -9  -5  -1  588.66    8.32   0
  -8   0   6 1266.04    9.15   0
  -4  -8  -4  228.94    5.37   0
  -4  -6  -4 1095.33    9.23   0
  -3  -5  -4   82.72    2.55   0
 -12  -4   3   16.32    3.07   0
 -11  -7   0 1162.20   15.34   0
 -10 -10   0   29.71    4.15   0
  -9  -3   0   32.83    2.55   0
  -8   0   5    1.47    1.75   0
  -7  -7  -3  730.04    9.73   0
  -7  -1   1   51.68    2.36   0
  -6  -2  -1   24.65    2.12   0
  -3  -3  -3   19.09    1.32   0
 -14  -6   6   54.02    5.60   0
 -14  -6   7   30.75    5.24   0
 -12  -6   1  109.30    5.26   0
 -11  -3   2    3.07    2.38   0
 -10  -6  -1  151.94    5.04   0
 -10  -4   0   57.71    3.00   0
  -9  -7  -2 1097.42   13.11   0
  -5  -7  -4  648.10    8.42   0
  -4  -2  -2  284.38    3.62   0
 -14  -6   5  233.90    8.76   0
 -13  -5   3  474.90   10.39   0
 -11  -5   0  387.34    7.74   0
 -10  -2   2  747.55    8.73   0
  -9  -9  -2  335.39    8.20   0
  -8  -2   0 2090.79   12.39   0
  -7  -5  -3 1529.43   11.79   0
  -2  -4  -4  177.98    2.87   0
 -13  -3   7  495.78   10.08   0
 -12  -2   7   16.17    3.23   0
 -11  -7  -1    5.79    2.90   0
 -10 -10  -1  199.88    7.84   0
  -9  -5  -2   62.37    3.42   0
  -8  -8  -3  175.89    5.62   0
  -8  -6  -3  164.85    4.81   0
  -8  -4  -2 1442.90   11.35   0
  -8   0   4  289.27    4.41   0
 -13  -7   1   -0.01    3.56   0
 -13  -5   2  242.28    7.40   0
 -12  -6   0  845.18   12.36   0
 -11  -3   1 4060.51   21.72   0
 -10  -8  -2  324.90    7.82   0
  -7  -3  -2  223.43    4.15   0
  -6  -8  -4   35.28    3.06   0
  -6  -6  -4   30.79    2.38   0
  -5  -5  -4    4.25    1.59   0
 -14  -4   7   83.85    5.41   0
 -14  -4   8  262.19    8.55   0
 -13  -3   5  527.98   10.06   0
 -12  -2   5   84.10    3.99   0
 -11  -1   6   37.09    2.69   0
 -10  -6  -2  176.47    5.45   0
 -10  -4  -1  340.13    6.20   0
 -10  -2   1  122.40    3.96   0
  -9  -3  -1 1431.51   11.45   0
 -14  -8   2  255.39   10.13   0
 -14  -4   5    9.70    3.88   0
 -13  -5   1  360.05    8.35   0
 -11  -5  -1  135.52    4.62   0
 -11  -1   5  889.33    9.72   0
  -9  -7  -3  444.74    8.17   0
  -8 -10  -3  249.59    7.59   0
  -8   0   3   -0.04    1.34   0
  -7  -1   0  994.88    7.53   0
  -5  -1  -1 5972.72   15.70   0
  -4  -4  -4 2377.33   11.41   0
 -15  -5   6  257.84    9.36   0
 -15  -5   7  555.00   12.60   0
 -13  -7   0  257.21    8.18   0
 -13  -3   3 1125.37   13.45   0
 -12  -6  -1  311.76    7.69   0
 -10 -10  -2    1.23    3.52   0
  -9  -9  -3   51.67    3.95   0
  -8  -2  -1  258.08    4.60   0
  -7  -9  -4  298.13    7.09   0
  -6  -2  -2 3162.33   13.35   0
 -15  -7   3    9.96    4.07   0
 -15  -5   5  187.88    8.16   0
 -14  -8   1  490.38   12.94   0
 -12  -4   0  781.28   10.56   0
 -12  -2   3   41.28    2.98   0
 -11  -9  -2   99.52    5.35   0
 -11  -3   0  897.83   10.21   0
 -11  -1   4    3.09    1.82   0
  -9  -1   1 1354.15   10.07   0
  -8  -4  -3  914.29    9.14   0
  -6   0   1    0.97    1.21   0
  -4  -6  -5  621.15    6.88   0
 -15  -5   4  219.44    8.10   0
 -13  -5   0  144.16    5.46   0
 -10  -8  -3  737.41   11.74   0
 -10  -4  -2  337.29    6.34   0
 -10  -2   0  444.52    6.65   0
  -8  -8  -4   60.39    3.46   0
  -8  -6  -4  108.96    4.02   0
  -7  -5  -4   50.78    2.69   0
  -5  -7  -5  412.76    6.36   0
 -15  -7   2  215.24    9.12   0
 -14  -4   2  382.21    8.73   0
 -13  -7  -1   53.25    4.10   0
 -11  -5  -2  369.48    7.18   0
 -11  -1   3  944.86    9.70   0
 -10   0   6  682.49    7.39   0
  -9  -3  -2  544.23    7.17   0
  -8   0   2 1734.29   10.07   0
  -7  -3  -3  852.79    7.97   0
  -6  -4  -4  113.29    3.18   0
  -3  -5  -5   82.80    2.52   0
 -16  -6   4  523.86   14.70   0
 -14  -8   0  362.89   11.55   0
 -14  -6   0  515.25   10.91   0
 -12  -8  -2  252.03    7.43   0
 -12  -6  -2  708.95   10.82   0
 -12  -4  -1 1320.91   13.42   0
 -11  -7  -3   36.61    3.69   0
 -10   0   5    1.65    1.65   0
  -9  -7  -4  338.27    7.20   0
  -7   1   5 2126.97    9.33   0
  -4  -2  -3  193.60    3.07   0
 -15  -7   1   42.51    4.80   0
 -14  -4   1    7.17    3.07   0
 -13  -5  -1  146.36    5.57   0
 -13  -3   1  659.47    9.94   0
 -11  -9  -3    7.68    3.19   0
 -11  -3  -1 2050.49   15.03   0
 -11  -1   2   41.68    2.77   0
 -10   0   4 1354.20   10.31   0
  -9  -9  -4  185.35    6.19   0
  -9  -1   0   67.89    2.92   0
  -8  -2  -2  278.10    4.79   0
  -7  -1  -1 1822.32   10.18   0
  -6  -6  -5  243.66    4.89   0
 -15  -3   5  681.46   11.87   0
 -15  -3   6  168.06    6.66   0
 -14  -2   6  301.79    7.46   0
 -12  -2   1  107.57    4.20   0
 -10  -2  -1  217.04    4.80   0
 -16  -6   2  327.11   11.21   0
 -16  -4   5  116.38    6.67   0
 -16  -4   6  172.41    7.43   0
 -15  -7   0  271.88    8.88   0
 -15  -5   1  238.03    7.94   0
 -14  -8  -1  124.41    6.54   0
 -14  -2   5   45.15    3.79   0
 -13  -7  -2   16.02    2.76   0
 -12  -8  -3  757.61   12.62   0
 -10  -8  -4  328.42    7.81   0
 -10  -6  -4 1259.05   12.94   0
 -10  -4  -3   34.37    2.42   0
 -10   0   3    0.89    1.57   0
  -9  -5  -4 1254.36   11.60   0
  -7   1   4   11.66    1.14   0
  -6  -2  -3   11.90    1.78   0
  -6   0   0  191.22    3.13   0
  -5  -3  -4   94.66    2.67   0
  -5  -1  -2  500.31    4.81   0
 -14  -4   0 1641.51   16.75   0
 -14  -2   4  640.29   10.18   0
 -13  -3   0    2.98    2.67   0
 -13  -1   5  974.51   11.11   0
 -13  -1   6    0.97    2.30   0
 -12  -4  -2  800.62   10.45   0
  -9  -3  -3  456.54    6.67   0
  -8  -8  -5  597.38    9.62   0
  -8  -6  -5  605.51    8.29   0
 -16  -6   1  158.27    7.37   0
 -15  -5   0  372.31    9.30   0
 -15  -3   3  193.43    6.32   0
 -13  -5  -2  363.86    8.11   0
 -13  -1   4   43.25    3.13   0
 -12  -2   0  351.09    6.68   0
 -11  -7  -4   24.62    3.79   0
 -11  -3  -2  239.42    5.37   0
  -7  -5  -5 1082.30   10.00   0
  -4  -4  -5  962.23    7.29   0
  -2  -4  -5  337.90    3.74   0
 -15  -7  -1  258.61    8.85   0
 -15  -3   2  252.47    7.17   0
 -14  -6  -2    5.09    3.15   0
 -11  -9  -4  140.14    5.88   0
 -10   0   2  785.06    7.94   0
  -9  -7  -5    6.51    2.58   0
  -9  -1  -1 1872.42   11.91   0
 -16  -6   0  139.76    6.89   0
 -14  -4  -1   56.45    4.15   0
 -13  -3  -1  276.04    6.49   0
 -13  -1   3 1549.50   13.89   0
 -11  -1   0    1.35    2.00   0
 -10  -2  -2 1436.57   11.55   0
  -8  -2  -3    2.86    1.82   0
  -7  -1  -2 1082.87    8.09   0
  -6  -4  -5  114.67    3.22   0
 -12  -8  -4  221.14    7.21   0
 -12  -6  -4  458.21    8.76   0
 -12  -4  -3  124.96    4.73   0
 -12  -2  -1  557.96    8.22   0
 -12   0   5    1.18    1.78   0
 -10  -8  -5  483.06    9.80   0
 -10  -4  -4  263.72    5.79   0
  -9  -5  -5    6.38    2.04   0
  -8   0   0  951.46    7.56   0
  -4   0  -1   -0.01    1.04   0
 -16  -4   1  141.07    6.18   0
 -15  -7  -2   84.35    5.67   0
 -13  -5  -3  979.52   12.38   0
 -13  -1   2   14.91    1.90   0
 -12   0   4  552.15    7.63   0
 -11  -3  -3 1034.90   10.95   0
 -10  -6  -5  270.92    6.58   0
 -10   0   1    0.41    1.73   0
  -9  -3  -4 1524.23   12.05   0
  -7  -7  -6  117.76    4.17   0
  -6  -6  -6    7.60    1.74   0
 -17  -5   1  545.77   13.36   0
 -16  -6  -1  177.91    7.28   0
 -14  -6  -3  105.17    5.09   0
 -13  -7  -4  121.11    5.68   0
 -13  -3  -2   38.98    3.18   0
 -12   0   3    0.85    1.85   0
 -11  -7  -5   92.53    4.89   0
  -9   1   4   42.79    2.00   0
  -8  -4  -5   12.84    1.67   0
  -7   1   2   49.40    1.91   0
  -6   0  -1    1.59    1.01   0
  -5  -5  -6  436.55    5.88   0
 -17  -3   5  182.74    7.36   0
 -16  -4   0  466.19   10.22   0
 -16  -2   5   61.91    4.70   0
 -15  -5  -2  446.08    9.66   0
 -15  -3   0   99.84    4.57   0
 -14  -2   0 1779.60   16.07   0
 -13  -1   1  192.90    5.14   0
 -11  -9  -5    5.35    3.56   0
 -11  -1  -1  443.38    6.84   0
 -10  -2  -3  146.94    4.17   0
  -9  -1  -2    4.57    1.35   0
  -8  -6  -6  908.09   10.22   0
  -6  -2  -4   87.94    2.79   0
  -5  -3  -5 1312.49    8.79   0
  -3  -5  -6   18.55    1.58   0
 -17  -5   0   57.22    4.94   0
 -17  -3   4  128.93    6.33   0
 -16  -2   4  571.35   10.50   0
 -12  -4  -4  723.18   10.19   0
 -12  -2  -2  977.49   10.93   0
 -12   0   2  420.09    6.79   0
 -11  -5  -5  134.60    5.03   0
 -10   0   0  111.80    3.49   0
  -9  -7  -6  579.11    9.18   0
  -9   1   3  556.79    6.03   0
  -8   0  -1    1.20    1.76   0
  -7  -5  -6  181.56    4.35   0
  -5  -1  -3  676.53    5.67   0
  -3  -3  -5  824.10    5.95   0
 -16  -4  -1  340.55    8.62   0
 -16  -2   3    4.10    3.11   0
 -15  -3  -1  958.45   12.94   0
 -15  -1   4    2.67    2.93   0
 -15  -1   5  752.63   10.77   0
 -13  -5  -4 1105.11   13.19   0
 -12  -8  -5  180.30    6.60   0
 -12  -6  -5   65.72    4.35   0
 -11  -3  -4   12.22    2.48   0
  -8  -2  -4  177.05    4.14   0
  -7  -3  -5 1483.74   10.62   0
  -7  -1  -3 3573.83   15.07   0
  -3  -1  -3   16.13    1.22   0
 -17  -3   2   39.22    4.63   0
 -16  -2   2  794.45   12.36   0
 -15  -5  -3  539.10   10.36   0
 -15  -1   3   59.65    4.10   0
 -14  -4  -3   10.11    2.37   0
 -14  -2  -1   40.87    3.40   0
 -13  -3  -3 1882.01   16.32   0
 -10  -8  -6  624.19   10.18   0
 -10  -6  -6 1186.18   12.82   0
  -9  -5  -6  228.01    5.57   0
  -9   1   2   38.20    2.07   0
  -7   1   1   52.61    1.98   0
 -15  -1   2    7.39    3.19   0
 -13  -7  -5  216.40    6.98   0
 -12   0   1    0.24    1.32   0
 -11  -7  -6  318.15    7.78   0
 -11  -1  -2   41.97    2.81   0
  -9  -1  -3 1859.00   12.47   0
  -6  -4  -6  198.21    4.09   0
  -4  -4  -6 1183.39    8.25   0
 -18  -4   1    9.92    4.02   0
 -16  -6  -3   90.44    5.32   0
 -16  -4  -2  159.67    6.38   0
 -16  -2   1    3.81    3.20   0
 -15  -3  -2   12.84    3.25   0
 -13  -1  -1  153.22    4.85   0
 -12  -2  -3  106.91    3.89   0
 -11   1   4   -2.68    1.67   0
 -10  -2  -4 1589.07   12.76   0
 -10   0  -1   -0.55    2.05   0
  -8  -4  -6  886.53    9.37   0
  -6   0  -2 8339.43   20.21   0
 -17  -5  -2  100.80    5.67   0
 -15  -1   1  352.61    7.82   0
 -14  -4  -4   52.14    4.04   0
 -14  -2  -2  499.79    8.96   0
 -14   0   3    2.80    2.44   0
 -14   0   4  859.40   10.66   0
 -12  -4  -5   34.68    3.30   0
 -11   1   3  937.14    9.09   0
  -9   1   1 1329.13    9.56   0
  -8   0  -2  486.61    5.92   0
  -4   0  -2  202.94    2.88   0
 -15  -5  -4   72.43    4.71   0
 -14  -6  -5  131.75    5.86   0
 -13  -3  -4  333.59    7.30   0
 -12  -8  -6    2.65    3.07   0
 -12  -6  -6  106.53    5.09   0
 -11  -5  -6  147.61    5.41   0
 -11  -3  -5  161.44    5.04   0
  -8  -6  -7  163.74    4.95   0
 -16  -4  -3  279.00    7.99   0
 -15  -3  -3 1058.73   13.74   0
 -15  -1   0   46.97    3.68   0
 -14   0   2 2218.21   17.06   0
 -13  -1  -2   11.08    2.56   0
 -11  -1  -3   55.68    3.14   0
 -11   1   2   41.77    2.53   0
 -10  -4  -6 1693.62   14.18   0
  -8  -2  -5 1597.24   11.72   0
  -7  -5  -7   56.95    2.92   0
  -7  -1  -4  443.38    5.84   0
  -5   1   0  506.94    4.27   0
 -17  -5  -3   39.00    4.10   0
 -17  -3  -1  852.40   13.62   0
 -16  -2  -1  122.33    5.50   0
 -14  -2  -3  225.72    6.37   0
 -14   0   1   -2.17    2.67   0
 -13  -7  -6  240.79    7.33   0
 -12  -2  -4  473.18    7.82   0
 -12   0  -1   -0.36    2.03   0
 -10  -6  -7  247.28    6.31   0
 -10   0  -2 2049.97   13.45   0
  -9  -1  -4   64.19    3.02   0
  -7  -3  -6    0.49    1.26   0
  -5  -5  -7 1345.66   10.04   0
  -5  -3  -6  549.90    5.99   0
  -4  -2  -5   68.52    2.15   0
  -2  -4  -6 2203.97    9.17   0
 -18  -2   2  114.40    6.28   0
 -17  -1   4   77.76    4.84   0
 -14  -4  -5  438.35    8.91   0
 -11  -7  -7  261.01    6.97   0
 -11   1   1 1504.52   11.78   0
 -10  -2  -5  430.50    7.09   0
  -9  -5  -7  375.88    7.02   0
  -9  -3  -6   50.17    2.80   0
 -17  -1   2  127.18    5.89   0
 -15  -1  -1  925.42   12.13   0
 -14  -6  -6  407.74    9.39   0
 -14   0   0  921.71   11.45   0
 -13  -5  -6  155.52    5.54   0
 -13  -3  -5 1234.99   13.80   0
 -13   1   4   46.47    3.08   0
 -12  -4  -6    7.09    2.38   0
  -8   0  -3    2.65    1.63   0
  -6   0  -3   -0.04    1.72   0
 -18  -2   1    6.60    3.68   0
 -16  -4  -4  696.51   11.75   0
 -16  -2  -2  293.04    7.52   0
 -15  -3  -4   23.46    3.14   0
 -13  -1  -3 1700.50   15.06   0
 -13   1   3 1549.25   13.32   0
 -12  -6  -7   38.38    3.42   0
 -12   0  -2 1533.16   13.28   0
 -11  -5  -7  445.10    8.56   0
 -11  -1  -4   32.87    2.78   0
 -11   1   0    1.11    1.84   0
  -8  -4  -7  583.53    7.88   0
  -7   1  -1 1775.78    9.93   0
  -6  -4  -7  293.46    5.09   0
 -16   0   3    1.54    3.16   0
 -15  -1  -2  102.57    4.84   0
 -14  -2  -4  520.67    9.32   0
 -13   1   2   13.87    2.42   0
 -12  -2  -5   85.75    4.21   0
 -10  -4  -7  332.71    7.00   0
 -10   0  -3   -0.98    1.93   0
  -9   1  -1 1902.91   11.89   0
  -5   1  -1 5768.30   15.13   0
  -3  -3  -6    7.70    1.27   0
 -17  -3  -3    8.64    3.31   0
 -17  -1   0   41.73    4.45   0
 -16  -2  -3  147.81    6.03   0
 -16   0   2 1145.02   13.86   0
 -13   1   1  183.20    5.24   0
  -7  -1  -5 4783.37   19.26   0
  -6  -2  -6  213.11    4.19   0
  -4  -4  -7  337.98    4.75   0
  -4   0  -3    0.77    1.31   0
 -16  -4  -5  390.50    9.26   0
 -16   0   1    2.15    3.34   0
 -15  -5  -6   77.24    4.96   0
 -15  -3  -5  242.67    7.27   0
 -13  -5  -7  694.55   11.35   0
 -13  -3  -6   53.79    3.80   0
 -13  -1  -4   30.53    3.37   0
 -10  -2  -6 1894.85   14.87   0
  -9  -1  -5  236.32    4.99   0
  -8   2   3    1.72    1.20   0
  -2  -2  -5  911.36    5.66   0
 -15  -1  -3  963.10   12.87   0
 -14   0  -2  486.74    8.69   0
 -13   1   0  284.15    6.23   0
 -12  -4  -7    7.27    3.04   0
 -11  -1  -5 1128.14   11.85   0
 -10  -6  -8  406.05    8.04   0
  -9  -5  -8   17.17    3.09   0
  -9  -3  -7  224.39    5.32   0
  -9   1  -2    8.10    2.05   0
  -8   0  -4  420.55    6.02   0
  -8   2   2 4975.58   17.15   0
  -7  -5  -8  540.52    7.65   0
  -7  -3  -7  402.98    6.05   0
  -7   1  -2 1038.39    8.07   0
 -18  -2  -2 1692.55   19.94   0
 -17  -3  -4  145.58    6.30   0
 -15   1   3   65.69    4.56   0
 -14  -2  -5   81.62    4.25   0
 -12  -2  -6  238.10    6.26   0
 -11  -3  -7 1521.15   14.69   0
 -10   0  -4 3232.36   18.19   0
 -10   2   2  717.83    7.68   0
 -10   2   3  320.31    5.08   0
 -10   2   4 1233.63    9.25   0
  -6   0  -4 2419.31   12.35   0
  -5  -3  -7 1601.23   10.49   0
 -17  -1  -2  313.44    8.38   0
 -15   1   2    6.77    2.91   0
 -13   1  -1  150.41    4.85   0
 -12  -6  -8   64.59    4.55   0
 -11  -5  -8  821.61   11.44   0
 -11   1  -2   37.50    2.89   0
  -8   2   1   30.30    1.95   0
  -6   2   2  836.08    5.96   0
  -4  -2  -6 1419.32    8.85   0
 -16  -4  -6  319.49    8.46   0
 -16   0  -1   -1.82    2.38   0
 -15  -5  -7    4.39    3.87   0
 -15  -3  -6  247.13    7.40   0
 -15   1   1  364.73    7.81   0
 -14  -4  -7   26.09    4.16   0
 -14   0  -3   -0.84    2.80   0
 -13  -1  -5 1406.24   14.74   0
 -12   0  -4 1289.11   13.01   0
 -10  -4  -8  203.03    5.78   0
 -10   2   1  125.57    3.66   0
  -8  -4  -8  826.79    9.70   0
  -5   1  -2  485.13    4.92   0
 -18  -2  -3   17.89    3.58   0
 -18   0   2   69.22    5.44   0
 -17  -3  -5  161.84    6.71   0
 -15   1   0   48.90    4.34   0
 -14  -2  -6  206.74    6.69   0
 -12   2   2  118.12    3.96   0
 -12   2   3   37.33    2.71   0
  -9  -1  -6   11.45    1.92   0
  -9   1  -3 1843.39   12.72   0
  -8  -2  -7  130.00    4.04   0
  -8   2   0 2081.75   11.94   0
  -6  -4  -8  311.75    5.42   0
  -6   2   1  371.91    4.33   0
 -19  -1   0   38.72    4.85   0
 -18   0   1    0.32    3.59   0
 -17  -1  -3   33.20    4.05   0
 -13  -5  -8   20.18    3.68   0
 -13   1  -2    8.82    1.98   0
 -12  -4  -8  160.16    6.18   0
 -11   1  -3   51.23    3.26   0
 -10   0  -5    3.24    2.15   0
 -10   2   0  443.99    6.59   0
  -8   0  -5   -1.54    1.94   0
  -7   1  -3 3530.37   15.40   0
  -6  -2  -7   88.24    3.19   0
  -4   0  -4 5682.24   16.49   0
 -18   0   0  145.77    6.35   0
 -15  -1  -5  779.73   12.32   0
 -15   1  -1  978.47   12.82   0
 -14   0  -4  155.13    5.72   0
  -9  -3  -8  104.88    4.37   0
  -3  -1  -5  334.17    3.99   0
 -16   0  -3    4.36    2.82   0
 -13  -1  -6  141.03    5.57   0
 -13   1  -3 1757.38   15.76   0
 -12   0  -5    1.43    2.30   0
 -11  -3  -8  121.48    5.15   0
  -7  -3  -8  151.82    4.15   0
  -6   0  -5   -0.87    1.97   0
  -5  -1  -6   78.73    2.73   0
  -3  -3  -7 1340.17    8.39   0
 -18   0  -1    2.12    3.51   0
 -17  -1  -4    0.71    2.41   0
 -17   1   2  130.25    5.92   0
 -16  -2  -6  386.30    9.36   0
 -14  -4  -8  471.75    9.99   0
 -14   2   2  838.16   10.91   0
 -11  -5  -9  418.49    8.73   0
 -11   1  -4   34.54    2.96   0
  -9   1  -4   62.27    3.17   0
  -5   1  -3  660.77    6.10   0
 -17   1   0   34.91    4.28   0
 -14  -2  -7   27.11    3.18   0
 -14   0  -5    0.65    3.02   0
 -14   2   1  200.47    5.89   0
 -13  -3  -8  401.12    8.92   0
 -12   2  -1  572.70    8.38   0
 -11  -1  -7 1880.94   16.50   0
 -10  -4  -9  418.99    8.09   0
  -7   1  -4  426.38    5.91   0
 -16   0  -4  193.42    6.73   0
 -15  -1  -6    2.60    3.46   0
 -14   2   0 1777.81   16.32   0
 -13  -5  -9    1.17    3.39   0
 -13   1  -4   33.60    3.46   0
 -10  -2  -8  190.41    5.61   0
 -10   0  -6 2671.76   18.10   0
 -10   2  -2 1461.65   12.12   0
  -8  -4  -9  168.58    5.13   0
  -8  -2  -8 1621.78   13.53   0
  -8   0  -6 1873.41   13.90   0
  -8   2  -2  282.96    5.20   0
  -7  -1  -7  445.68    6.72   0
  -6   2  -1   24.73    1.95   0
  -5  -3  -8  305.93    5.16   0
  -4  -2  -7   98.29    2.87   0
 -17  -1  -5    6.54    2.73   0
 -15   1  -3  942.73   12.99   0
 -14   2  -1   39.12    3.92   0
 -13  -1  -7 1017.37   13.48   0
 -12  -4  -9   58.94    3.92   0
 -12   0  -6 1211.76   13.62   0
  -3   1  -2  183.67    2.75   0
 -16  -2  -7   58.03    4.77   0
 -15  -3  -8  109.31    5.30   0
 -11  -3  -9  456.08    9.04   0
 -11   1  -5 1085.92   12.08   0
 -10   2  -3  145.50    4.50   0
  -9  -3  -9 1872.73   15.78   0
  -9   1  -5  230.73    5.30   0
  -6  -2  -8  667.76    7.83   0
  -4   0  -5    0.73    1.59   0
 -16   0  -5   -1.73    3.42   0
 -16   2   1   -0.95    3.31   0
 -15   1  -4   93.85    5.10   0
 -14   0  -6  262.79    7.59   0
 -14   2  -2  523.88    9.43   0
 -13   1  -5 1385.25   15.18   0
 -12   2  -3  111.50    4.46   0
  -8   2  -3   -0.22    1.96   0
  -6   2  -2 3106.30   14.02   0
  -5   1  -4  837.81    7.33   0
 -17  -1  -6   22.78    4.15   0
 -16   2   0  259.57    7.40   0
 -15  -1  -7  196.98    6.90   0
 -13  -3  -9   29.37    4.08   0
 -10   0  -7    0.49    2.69   0
  -9  -1  -8   15.31    2.42   0
  -7  -3  -9  831.21    9.64   0
  -7   1  -5 4691.22   20.01   0
  -5  -1  -7 1379.83   10.53   0
  -3  -1  -6    9.18    1.40   0
 -19   1   0   38.60    5.13   0
 -17   1  -3   33.51    3.89   0
 -16   2  -1  118.85    6.08   0
 -13  -1  -8    5.40    3.04   0
 -12   0  -7   -0.61    2.29   0
 -11   3   1 4005.55   20.71   0
 -11   3   2    4.31    2.03   0
 -10  -2  -9  115.71    5.13   0
 -10   2  -4 1536.90   13.64   0
  -9   3   1 1841.76   12.59   0
  -9   3   2    5.81    1.73   0
  -8   0  -7    0.88    2.37   0
 -16   0  -6 1582.44   18.79   0
 -15   1  -5  728.12   12.29   0
 -14   0  -7   -0.56    3.27   0
 -13   3   1  675.88   10.09   0
 -13   3   2   39.26    3.78   0
 -12  -4 -10 1103.70   14.42   0
 -12  -2  -9   37.32    3.95   0
 -12   2  -4  461.46    8.62   0
 -11   1  -6  311.47    6.93   0
 -11   3   0  926.53   10.46   0
 -10  -4 -10  333.08    7.85   0
  -9   1  -6    8.24    2.49   0
  -9   3   0   27.71    2.58   0
  -9   3   3   11.64    1.80   0
  -8  -2  -9    0.82    2.17   0
  -7  -1  -8    1.98    2.09   0
  -2   0  -4 6541.10   15.65   0
 -18   0  -5    3.67    3.77   0
 -16   2  -2  290.75    8.02   0
 -14  -2  -9  107.39    5.84   0
 -13   1  -6  138.49    5.68   0
 -13   3   0    3.98    2.54   0
 -11   3  -1 2081.30   15.98   0
  -8   2  -4  176.10    4.32   0
  -6   2  -3   10.33    1.62   0
  -3   1  -3   16.11    1.56   0
 -16   2  -3  142.29    6.40   0
 -15  -1  -8   78.09    4.82   0
 -14   2  -4  498.83    9.84   0
 -13   3  -1  276.99    7.14   0
 -11  -3 -10   19.17    3.63   0
  -9  -3 -10   21.01    3.55   0
  -9   3  -1 1451.30   11.96   0
  -7   1  -6  117.35    4.01   0
  -5  -3  -9 1420.76   11.24   0
  -5   1  -5 3299.60   15.37   0
  -4  -2  -8 1133.02    9.15   0
  -4   2  -1  494.90    4.91   0
  -3  -3  -8  251.46    4.03   0
 -17   1  -5    4.91    3.34   0
 -16   0  -7    0.79    3.41   0
 -15   1  -6    3.17    3.60   0
 -15   3   1   41.52    4.30   0
 -13  -3 -10   44.57    4.43   0
 -12   0  -8  732.89   12.04   0
 -12   2  -5   82.60    4.55   0
 -11  -1  -9  720.06   11.31   0
 -11   3  -2  245.95    5.80   0
 -10   0  -8  834.12   11.24   0
 -10   2  -5  418.15    7.41   0
  -9  -1  -9 1054.92   12.30   0
  -7   3   0  309.83    5.09   0
  -7   3   1  502.28    6.03   0
  -6  -2  -9  120.14    3.93   0
 -18   2  -1   15.38    3.61   0
 -15   3   0  105.07    5.27   0
 -14   0  -8  828.08   13.75   0
 -14   2  -5   72.03    4.83   0
 -13  -1  -9  171.44    6.65   0
 -13   1  -7  990.74   14.40   0
 -13   3  -2   39.95    3.40   0
 -11   1  -7 1825.11   17.02   0
  -9   1  -7  377.08    7.52   0
  -6   2  -4   81.28    3.24   0
  -5  -1  -8    1.98    1.87   0
 -18   2  -2 1668.19   20.31   0
 -12  -2 -10 1020.24   14.47   0
 -10  -2 -10  531.67    9.72   0
  -7  -3 -10   36.21    3.22   0
  -7   3   3  544.59    5.20   0
  -4   2  -2  261.40    4.02   0
  -2  -2  -7    4.16    1.19   0
 -17   1  -6   27.10    4.24   0
 -15   1  -7  177.18    7.53   0
 -15   3  -2   10.04    3.73   0
 -12   2  -6  219.19    6.61   0
  -9   3  -3  477.15    7.49   0
  -8  -2 -10  663.98    9.86   0
  -7  -1  -9  260.04    5.81   0
  -7   3  -2  221.11    4.78   0
  -3  -1  -7  350.99    5.00   0
  -3   1  -4 1693.82    9.37   0
 -16   0  -8  257.03    8.50   0
 -16   2  -5   50.68    4.76   0
 -15   3  -3 1116.95   15.23   0
 -14   2  -6  195.67    7.35   0
 -11   1  -8   38.26    4.07   0
 -11   3  -4   11.10    2.87   0
 -10   0  -9    1.58    2.46   0
  -7   1  -7  445.50    7.29   0
  -6   0  -8  499.15    7.40   0
  -5   1  -6   76.26    3.36   0
 -17   3  -1  881.49   14.31   0
 -17   3   0   84.23    5.85   0
 -14   0  -9   -1.76    3.24   0
 -13  -1 -10    8.52    3.71   0
 -13   1  -8    9.18    3.68   0
 -11  -3 -11   17.70    3.95   0
 -11  -1 -10   10.09    3.53   0
  -9   1  -8   15.01    3.16   0
  -9   3  -4 1485.60   13.73   0
  -8   2  -6 2329.89   16.70   0
  -6   2  -5    8.09    2.12   0
  -4   0  -7    1.73    1.70   0
  -4   2  -3  191.88    3.82   0
 -17   3  -2  212.17    8.00   0
 -16   2  -6  386.11   10.06   0
 -15   3  -4   27.64    3.74   0
 -12   2  -7   43.17    4.21   0
 -11   3  -5  154.01    5.75   0
 -10   2  -7    6.12    2.97   0
  -9  -1 -10    2.28    3.25   0
  -8   0  -9    2.41    2.23   0
  -7   3  -3  879.28    9.22   0
 -17   3  -3    5.64    3.70   0
 -15   1  -8   75.62    4.87   0
 -14   2  -7   30.18    4.70   0
 -13   3  -5 1213.09   15.32   0
 -12  -2 -11   26.35    4.16   0
 -12   4  -1 1308.16   14.46   0
 -12   4   0  737.10   10.58   0
 -12   4   1  288.11    6.55   0
  -6  -2 -10 1270.10   12.13   0
  -4  -2  -9   55.29    2.67   0
 -14   4  -1   53.15    4.39   0
 -14   4   0 1695.86   17.57   0
 -10  -2 -11    4.60    3.26   0
 -10   4  -1  342.43    7.07   0
 -10   4   0   53.83    3.37   0
 -10   4   1  150.48    4.60   0
  -9   3  -5   37.43    2.80   0
  -8   2  -7  122.33    4.74   0
  -7   3  -4  335.67    6.29   0
  -5  -1  -9  593.28    7.91   0
  -5   1  -7 1332.13   11.36   0
  -5   3   0  396.04    5.02   0
  -4   2  -4 3050.96   14.57   0
  -3   1  -5  327.62    4.61   0
 -17   3  -4  136.11    6.78   0
 -16   2  -7   51.17    5.07   0
 -14   4  -2  312.91    8.62   0
 -13   1  -9  165.43    6.99   0
 -13   3  -6   60.18    4.73   0
 -12   0 -10  154.26    6.30   0
 -11   1  -9  693.48   11.99   0
 -11   3  -6   10.41    3.19   0
 -10   0 -10  369.08    8.65   0
 -10   4  -2  343.49    7.14   0
 -10   4   2  275.25    5.60   0
  -7  -1 -10   84.27    4.01   0
  -6   2  -6  207.65    4.86   0
 -14   2  -8  381.55   10.80   0
 -14   4  -3    6.80    4.19   0
 -13  -1 -11  256.86    8.77   0
 -12   2  -8  481.34   10.55   0
 -12   4  -3  129.94    5.10   0
 -11  -1 -11  131.58    6.29   0
 -10   2  -8  171.25    6.55   0
  -8  -2 -11   42.84    4.09   0
  -6   0  -9   -0.24    2.27   0
  -3  -1  -8   40.75    2.25   0
  -2   0  -6  894.49    7.30   0
 -17   3  -5  152.39    7.42   0
 -16   4  -2  155.13    7.07   0
 -16   4  -1  333.50    9.29   0
  -9  -1 -11  949.32   13.27   0
  -8   0 -10  315.65    7.43   0
  -8   4  -1    7.43    2.53   0
  -8   4   0 1408.38   12.01   0
  -7   3  -5 1460.21   12.97   0
  -2  -2  -8 2522.03   12.18   0
  -1  -1  -6   49.38    1.85   0
 -16   4  -3  280.18    9.09   0
 -14   4  -4   51.14    4.97   0
 -10   4  -4  261.46    7.02   0
  -8   2  -8 1652.90   16.04   0
  -8   4  -2 1402.03   13.05   0
  -8   4   1  182.70    4.47   0
  -6   2  -7   81.27    4.03   0
  -5   3  -3   63.73    2.83   0
  -4   2  -5   64.86    2.82   0
  -3   1  -6    9.33    1.97   0
 -12  -2 -12 1087.70   15.94   0
 -12   0 -11    1.88    3.66   0
 -12   2  -9   30.48    4.52   0
 -12   4  -5   35.08    4.05   0
  -9   3  -7  210.84    6.56   0
  -8   4  -3  908.98   10.91   0
  -7   1  -9  249.16    6.10   0
  -5   1  -8    1.97    2.27   0
 -16   4  -4  700.67   13.79   0
 -14   2  -9   95.12    6.19   0
 -10   0 -11    1.46    3.43   0
 -10   2  -9  107.96    5.89   0
  -9   1 -10    0.81    3.33   0
  -8   4   2 4293.91   17.86   0
  -7   3  -6    2.30    1.73   0
  -5  -1 -10    2.47    2.18   0
  -5   3  -4   97.41    3.76   0
 -13   3  -8  334.15   10.08   0
 -12   4  -6    3.60    3.16   0
 -11  -1 -12   73.71    5.47   0
 -11   3  -8  115.48    5.96   0
  -8   4  -4  707.26    9.96   0
  -7  -1 -11  462.14    8.70   0
  -6   0 -10 2525.81   18.30   0
  -4   2  -6 1467.40   11.71   0
 -16   4  -5  377.16   10.52   0
 -15   3  -8   96.16    6.26   0
 -14   4  -6  146.04    6.87   0
 -10   4  -6 1670.56   17.71   0
  -8   0 -11    0.20    2.92   0
  -8   2  -9    3.57    3.08   0
  -6   2  -8  673.92   10.06   0
  -5   3  -5 1336.08   11.62   0
  -4   0  -9    2.18    1.85   0
  -2   0  -7    1.42    1.43   0
 -13   5  -2  361.19    9.27   0
 -13   5  -1  143.83    6.15   0
 -13   5   0  145.09    6.10   0
 -12   2 -10  974.68   16.22   0
 -11   1 -11  126.67    6.62   0
 -11   5  -2  377.70    8.72   0
 -11   5  -1  125.63    5.14   0
  -9  -1 -12   42.34    4.27   0
  -9   3  -8  105.80    5.14   0
  -8   4  -5   15.54    2.33   0
  -7   1 -10   91.06    4.67   0
  -6   4  -1  505.94    7.11   0
  -6   4   0 1747.90   12.12   0
  -3  -1  -9 1654.27   12.22   0
  -2   2  -2 3480.36   12.90   0
 -15   5  -2  462.61   11.11   0
 -15   5  -1  582.18   12.27   0
 -14   4  -7   24.61    4.69   0
 -13   3  -9   27.02    4.80   0
 -13   5  -3 1020.30   15.57   0
 -12   0 -12  347.60   10.18   0
 -12   4  -7   10.07    3.96   0
 -11   3  -9  447.72   11.03   0
 -11   5  -3   56.86    4.62   0
 -11   5   0  380.99    7.87   0
  -6   4  -3  597.02    8.73   0
  -5   1  -9  620.99    9.07   0
  -1  -1  -7  421.84    4.90   0
 -15   5  -3  525.49   12.09   0
 -13   5  -4 1144.10   16.70   0
 -11   5  -4  293.12    8.13   0
 -11   5   1 1768.39   15.31   0
 -10   0 -12  254.43    8.32   0
  -9   1 -11  940.43   14.41   0
  -9   5  -2   66.00    4.19   0
  -8   4  -6  853.12   11.93   0
  -6   4  -4  107.74    4.40   0
  -6   4   1 1309.74    9.89   0
  -5   3  -6  516.46    8.03   0
  -4   2  -7  102.26    4.06   0
  -2   2  -3 3717.95   14.21   0
  -1   1  -4 1315.17    7.98   0
 -15   5  -4   66.21    5.90   0
 -13   5  -5 1486.31   19.15   0
 -12   4  -8  158.97    7.44   0
  -9   3  -9 1810.44   19.72   0
  -9   5  -3 1016.10   13.11   0
  -9   5  -1  580.76    9.00   0
  -9   5   0 1235.60   12.63   0
  -7   3  -8  155.60    5.51   0
  -5  -1 -11  134.46    5.19   0
 -15   5  -5   33.53    5.22   0
 -14   4  -8  432.70   11.75   0
  -8   4  -7  555.97   10.32   0
  -7  -1 -12    0.99    2.96   0
  -6   0 -11    0.72    2.83   0
  -6   4  -5  109.23    4.47   0
  -3   1  -8   36.95    2.87   0
  -3   3  -2 1001.51    8.40   0
  -2   2  -4 4680.35   17.38   0
 -13   3 -10   34.99    4.41   0
 -11   1 -12   71.39    5.71   0
 -11   3 -10   14.60    4.12   0
 -11   5  -6  144.92    6.66   0
 -10   2 -11    6.50    3.99   0
  -9   5  -5    2.22    3.55   0
  -8   0 -12   75.93    5.07   0
  -7   1 -11  439.94    9.38   0
  -5   3  -7 1619.34   14.38   0
  -4   0 -10  778.44    9.81   0
  -3   3  -1  604.06    6.00   0
 -15   5  -6   68.11    6.31   0
 -12   4  -9   55.05    5.50   0
  -7   3  -9  823.56   12.77   0
  -6   4  -6  200.78    5.81   0
  -6   4   2  352.21    4.62   0
  -5   1 -10    4.88    1.78   0
  -3  -1 -10   97.71    3.59   0
  -3   3  -4  291.06    5.64   0
  -2   2  -5  955.10    8.58   0
  -1   1  -5  252.36    4.09   0
 -14   4  -9  235.04    9.24   0
 -11   5  -7  432.11   10.94   0
 -10   0 -13    1.94    3.40   0
 -10   4  -9  385.13   10.29   0
  -9   1 -12   34.27    4.02   0
  -9   3 -10   18.01    3.38   0
  -9   5  -6  227.27    7.54   0
  -8   2 -11   44.28    4.54   0
  -8   4  -8  782.97   12.94   0
  -7   5  -2  748.02   10.23   0
  -7   5  -1   63.43    3.67   0
  -6   2 -10 1271.95   14.74   0
 -12   2 -12 1033.74   17.76   0
  -7   5  -4   43.73    4.19   0
  -6   4  -7  282.14    7.02   0
  -5   3  -8  287.03    7.14   0
  -3   3  -5  858.23    9.12   0
  -1  -1  -8    1.11    1.50   0
 -14   6  -4   34.72    5.11   0
 -14   6  -3  115.78    6.95   0
 -14   6  -2    9.49    4.36   0
 -13   5  -8   15.81    4.39   0
 -12   4 -10  941.59   17.75   0
 -12   6  -4  475.82   11.96   0
 -12   6  -3  398.60   10.49   0
 -12   6  -2  699.32   12.73   0
 -12   6  -1  315.49    8.74   0
 -11   3 -11   13.56    3.36   0
 -10   2 -12  289.88    9.30   0
  -9   5  -7  362.65    9.19   0
  -7   5  -5 1121.84   13.91   0
  -7   5   0  917.77    9.93   0
  -6   0 -12 1247.35   14.78   0
  -4   2  -9   61.90    3.67   0
  -4   4  -3  692.42    8.69   0
  -4   4  -2  467.40    6.78   0
  -3   1  -9 1694.59   13.78   0
  -2   2  -6 3207.91   16.48   0
  -1   1  -6   49.05    2.49   0
 -16   6  -3   84.28    6.90   0
 -14   6  -5  126.13    7.55   0
 -12   6  -5   66.09    5.81   0
 -10   6  -2  167.49    6.25   0
  -8   0 -13   -1.25    3.57   0
  -8   4  -9  159.31    6.99   0
  -7   1 -12    3.40    2.95   0
  -5   1 -11  122.16    5.20   0
  -4   4  -4 2339.42   16.22   0
  -3   3  -6    7.35    2.61   0
  -2   0  -9    2.27    1.86   0
 -10   4 -10  299.09    9.66   0
 -10   6  -4 1317.56   17.03   0
 -10   6  -1  143.62    5.87   0
  -9   5  -8   20.98    3.94   0
  -7   5  -6  180.65    5.92   0
  -6   2 -11  147.18    6.37   0
  -6   4  -8  307.55    7.68   0
  -5   3  -9 1389.13   15.10   0
  -4   0 -11    1.60    2.20   0
  -4   4  -5  968.80   10.94   0
 -14   6  -6  388.09   11.89   0
 -13   5  -9    1.73    3.04   0
 -11   3 -12   17.02    4.40   0
 -11   5  -9  378.79   11.35   0
 -10   6   0  108.69    4.77   0
  -9   1 -13  169.17    6.93   0
  -8   2 -12  155.38    7.07   0
  -4   4   0  172.72    3.73   0
 -14   6  -7  397.84   12.07   0
 -12   4 -11  209.86    9.78   0
 -12   6  -7   24.63    4.51   0
  -8   4 -10  237.88    8.48   0
  -8   6  -3  164.36    6.21   0
  -7   5  -7   54.39    4.10   0
  -4   2 -10   87.84    4.32   0
  -4   4  -6 1147.11   12.51   0
  -3   1 -10   87.70    3.99   0
  -3   3  -7 1273.60   12.93   0
  -1   1  -7  395.69    6.29   0
   0   0  -6   88.15    2.68   0
 -10   2 -13    3.06    4.21   0
 -10   4 -11  189.38    8.55   0
  -9   3 -12   41.70    5.33   0
  -9   5  -9  327.36   10.13   0
  -8   6  -5  581.06   11.37   0
  -8   6  -4  105.15    4.87   0
  -7   3 -11  634.77   12.09   0
  -6   4  -9  554.62   11.28   0
  -5   5  -4    6.82    3.01   0
 -12   6  -8   56.07    5.70   0
  -8   6  -1  102.30    4.65   0
  -7   1 -13 1282.04   17.00   0
  -5   1 -12   12.71    3.39   0
  -5   3 -10   36.18    3.95   0
  -5   5  -1   56.13    3.36   0
  -4   4  -7  309.29    7.06   0
  -2   0 -10   25.35    2.97   0
  -2   2  -8 2374.85   16.87   0
  -8   2 -13   69.77    5.59   0
  -8   6   0  183.51    5.74   0
  -7   5   2   93.71    2.96   0
  -6   2 -12  763.30   12.85   0
  -5   5  -6  415.36    8.63   0
  -4   4   1 1168.31    8.16   0
  -1   1  -8    3.76    1.93   0
 -13   7  -5  220.48    9.52   0
 -13   7  -4  126.36    7.38   0
 -12   6  -9  305.25   11.35   0
 -11   7  -4   25.10    5.24   0
 -11   7  -3   30.24    4.77   0
  -9   5 -10  114.52    6.82   0
  -8   6  -7  149.60    6.99   0
  -7   3 -12  116.52    6.71   0
  -7   5  -9  361.61    9.82   0
  -5   5   0  205.23    5.07   0
  -4   4  -8  829.06   11.79   0
   0   0  -7   -1.36    1.38   0
 -13   7  -6  230.75    9.82   0
 -11   5 -11    8.67    4.17   0
 -11   7  -5   84.76    6.73   0
 -11   7  -2  657.06   12.60   0
  -9   3 -13  305.73    9.99   0
  -6   6  -3  512.74    9.33   0
  -5   3 -11  280.98    8.12   0
  -5   5  -7 1317.30   15.56   0
  -4   2 -11   77.48    4.79   0
  -3   1 -11  898.75   11.75   0
  -2   2  -9   71.31    3.78   0
 -11   7  -6  319.27   10.88   0
 -11   7  -1    6.96    3.39   0
 -10   6  -9   69.12    5.46   0
  -6   6  -5  243.67    7.87   0
  -6   6  -2 2225.51   17.65   0
  -1   3  -4  551.95    7.43   0
 -13   7  -7  163.44    8.25   0
  -9   7  -5    8.46    4.42   0
  -9   7  -4  339.12    9.96   0
  -9   7  -3  445.52   10.68   0
  -9   7  -2 1155.74   15.33   0
  -8   4 -12   20.55    4.71   0
  -6   6  -6    7.17    3.67   0
  -5   5  -8  476.56    9.69   0
  -4   4  -9    1.84    2.17   0
  -2   4  -5  359.57    6.83   0
  -1   1  -9  913.01   10.40   0
  -1   3  -5 1333.32   11.29   0
  -1   3  -3 3503.37   16.37   0
 -10   6 -10   56.20    6.01   0
  -8   2 -14  223.78    8.66   0
  -6   2 -13   61.09    4.58   0
  -6   6  -7  783.72   13.20   0
  -6   6  -1 1118.68   11.98   0
  -5   1 -13  198.32    7.04   0
  -2   0 -11   -0.91    2.14   0
  -2   4  -6 2413.19   17.77   0
  -1   3  -6  274.33    6.05   0
  -1   3  -2   55.41    2.76   0
   0   0  -8  389.16    5.76   0
   0   2  -4  194.59    4.06   0
  -7   3 -13  823.07   15.92   0
  -5   3 -12   76.38    5.57   0
  -5   5  -9  717.42   13.12   0
  -5   5   1  335.73    5.10   0
  -4   2 -12  521.53   10.56   0
  -3   3 -10  162.39    5.56   0
  -3   5  -5   77.63    4.32   0
  -3   5  -4   79.82    4.38   0
  -3   5  -3  166.53    5.26   0
  -2   2 -10  127.54    4.80   0
   0   2  -5   85.58    3.27   0
   0   2  -3   22.69    2.20   0
  -9   5 -12  138.81    8.25   0
  -8   6 -10  186.32    8.87   0
  -7   7  -4 1353.25   16.98   0
  -6   6  -8   62.03    4.36   0
  -6   6   0  163.74    4.60   0
  -3   1 -12  116.79    5.18   0
  -3   5  -6   18.66    3.28   0
  -2   4  -7  282.75    6.94   0
  -1   3  -7   20.91    3.02   0
 -11   7  -9  327.89   12.23   0
  -8   4 -13   42.22    5.37   0
  -7   7  -6  114.19    6.70   0
  -7   7  -3  733.49   12.21   0
  -6   4 -12  544.73   12.95   0
  -3   5  -7  238.16    6.65   0
  -2   4  -1   31.79    2.41   0
  -1   1 -10   18.80    2.69   0
 -12   8  -6   -1.46    5.23   0
 -12   8  -5  191.94    9.25   0
 -12   8  -4  231.86    9.43   0
 -12   8  -3  756.20   15.11   0
  -9   7  -9  202.06    9.14   0
  -7   7  -7   74.77    5.85   0
  -7   7  -2  726.91   11.55   0
  -6   2 -14  295.19    9.78   0
  -4   6  -5  633.44   10.99   0
  -4   6  -4 1017.82   13.27   0
  -3   3 -11  322.33    8.23   0
  -2   4  -8 1229.84   14.53   0
   0   0  -9    1.68    1.94   0
   0   2  -7  419.45    7.04   0
 -10   8  -5  558.45   13.70   0
 -10   8  -4  364.93   10.88   0
  -7   3 -14   28.86    5.01   0
  -4   4 -11  274.28    8.02   0
  -4   6  -6   49.99    3.73   0
  -3   5  -8  531.06   10.14   0
  -3   5  -1 3930.63   19.20   0
  -2   2 -11   32.57    3.20   0
 -10   8  -7  289.16   11.09   0
 -10   8  -6  600.46   15.30   0
 -10   8  -3  745.77   13.81   0
  -9   7 -10  120.80    7.97   0
  -7   7  -1   38.49    3.50   0
  -6   4 -13   14.00    4.13   0
  -6   6   1  789.76    8.52   0
  -4   2 -13  113.52    6.17   0
  -4   6  -7  179.70    6.65   0
   0   2  -8 2169.04   16.86   0
 -10   8  -2  318.78    9.66   0
  -7   7  -9   53.11    5.82   0
  -5   7  -5  407.62   10.15   0
  -3   5  -9  524.10   11.19   0
  -2   4   0  458.02    5.37   0
  -1   3  -9   12.85    2.23   0
   1   1  -5 1718.50   10.50   0
   1   1  -4   79.95    2.54   0
  -8   8  -6  176.81    8.31   0
  -8   8  -5  612.62   14.49   0
  -8   8  -4   61.92    6.10   0
  -8   8  -3  161.96    7.07   0
  -7   5 -13  965.54   18.66   0
  -7   7   0   18.76    3.24   0
  -6   6 -11  281.72   10.16   0
  -5   5   2 1008.92    7.46   0
  -5   7  -3  326.14    7.81   0
  -4   4 -12 1004.28   16.49   0
  -4   6  -1  209.45    5.53   0
  -3   3 -12   99.80    5.59   0
  -1   1 -11 2998.22   20.08   0
   1   1  -6    8.12    1.73   0
  -5   5 -12  186.59    8.02   0
  -5   7  -7 1308.58   18.59   0
  -3   5   0  344.75    5.38   0
  -2   2 -12  127.10    5.68   0
  -2   4 -10   82.28    4.52   0
  -1   3 -10   59.01    4.07   0
   0   0 -10  292.98    5.49   0
   0   2  -9   39.01    3.07   0
  -8   8  -2  341.00    9.10   0
  -5   3 -14    5.63    4.08   0
  -6   4 -14   26.41    4.28   0
  -1   5  -6  899.24   11.76   0
  -1   5  -5   58.11    3.41   0
  -1   5  -4 1570.50   14.05   0
   0   4  -6   13.78    2.83   0
   0   4  -5  468.69    7.69   0
 -11   9  -5    7.46    5.21   0
 -11   9  -4  124.92    7.51   0
  -8   8  -1  367.26    8.33   0
  -7   7 -11  299.99   12.16   0
  -6   8  -7  249.05    9.43   0
  -6   8  -4   27.43    4.55   0
  -5   5 -13   53.70    5.82   0
  -5   7  -1  152.41    4.94   0
  -4   6   0  172.27    4.43   0
  -3   3 -13  270.19    8.60   0
  -2   6  -6 1558.58   16.60   0
  -2   6  -5  685.22   10.54   0
  -2   6  -4  363.95    7.92   0
  -1   3 -11  878.44   13.17   0
  -1   5  -7   59.61    3.72   0
   0   4  -7  731.27   10.41   0
  -9   9  -6  366.01   11.87   0
  -9   9  -5   28.51    5.38   0
  -8   8 -10    4.79    4.07   0
  -6   8  -3   12.93    4.11   0
  -2   6  -3  706.04    9.98   0
  -1   5  -8  131.55    5.69   0
   0   4  -8 1548.73   16.08   0
  -9   9  -4  172.90    8.24   0
  -6   6 -13   16.66    5.07   0
  -6   8  -2  179.00    6.51   0
  -3   7  -7   11.44    3.78   0
  -3   7  -6   61.53    5.15   0
  -3   7  -5  207.93    7.03   0
  -3   7  -4   57.48    4.31   0
  -2   2 -13   23.08    3.81   0
  -2   6  -8  590.79   11.02   0
   1   3  -6  310.05    6.39   0
   1   3  -5 3998.19   19.81   0
  -9   9  -3   48.95    5.39   0
  -3   5 -12   87.79    6.30   0
  -2   4 -12  732.27   13.83   0
  -2   4   1   10.52    1.34   0
  -2   6  -9  257.84    8.68   0
   0   4  -9   11.14    2.83   0
   1   3  -4   27.50    2.29   0
  -7   9  -6  966.47   17.55   0
  -7   9  -5  314.91   10.83   0
  -5   7   0 1182.33   11.52   0
  -3   3 -14    6.40    3.72   0
  -1   3 -12  262.86    7.77   0
   1   3  -8   88.39    4.37   0
  -7   9  -8    2.80    4.20   0
  -7   9  -7    8.65    3.82   0
  -6   8  -1  234.01    6.66   0
  -4   6   1   60.44    2.63   0
  -4   8  -4  224.98    7.27   0
  -3   7  -2  365.11    7.27   0
   0   4 -10 1619.04   17.06   0
  -7   9  -3  130.48    6.65   0
  -4   8  -8    4.88    3.69   0
  -4   8  -3  482.34    9.98   0
  -3   5 -13   60.23    5.40   0
  -2   4 -13  102.46    5.89   0
  -2   6  -1  763.69    8.75   0
   1   3  -9  326.14    7.13   0
  -4   6 -13  215.13    9.46   0
  -1   5 -11 1424.48   17.99   0
   2   2  -6    5.14    2.13   0
  -7   9  -2  692.69   12.55   0
  -5   9  -5  283.24    9.66   0
  -4   8 -10   18.18    4.66   0
  -4   8  -2   18.03    3.01   0
  -3   7  -1 1698.71   13.76   0
  -1   3 -13  514.23   11.29   0
   0   6  -6   38.63    3.73   0
   1   3  -2   14.76    2.18   0
   2   0  -6   11.44    1.34   0
   2   2  -7    2.86    2.20   0
  -5   7   1  580.65    7.27   0
  -5   9  -8  668.98   16.78   0
  -5   9  -4  132.24    7.12   0
  -3   5 -14  254.11    9.79   0
  -2   6 -12   13.52    3.92   0
  -1   5 -12   60.92    5.43   0
  -1   7  -7    8.46    3.38   0
  -1   7  -6  494.04   10.27   0
  -1   7  -5    3.37    3.06   0
   0   6  -7  226.92    6.69   0
   0   6  -5  187.83    5.87   0
   1   5  -6  290.72    6.90   0
   2   0  -7    1.35    1.31   0
   2   2  -8   18.81    2.53   0
  -8  10  -6   74.28    6.36   0
  -8  10  -5  178.49    9.13   0
  -5   9  -3   60.76    5.00   0
  -1   7  -4  675.68   11.10   0
   0   6  -4  483.76    8.35   0
   1   5  -8  537.81   10.37   0
   1   5  -5  245.90    5.94   0
   2   2  -4 7480.75   22.28   0
   1   5  -4 1982.86   15.32   0
 -15  -5   6  269.27    9.78   0
 -14  -4   4  442.02    9.85   0
 -13  -7   6  473.77   12.04   0
 -11  -7   4  338.39    9.05   0
 -10   0   1   -0.59    1.60   0
  -9  -9   6  470.11   12.19   0
  -9   1   1 1337.74    8.66   0
  -8  -2   0 2140.91   13.28   0
  -7  -7   2  154.03    5.58   0
  -6  -8   3  127.65    5.13   0
  -6  -6   1  757.07    9.63   0
 -16  -4   6  187.92    8.43   0
 -12  -8   6  339.78   11.26   0
 -12  -4   2   72.01    4.23   0
 -12   0   2  419.16    6.77   0
 -11  -5   2  152.63    5.50   0
 -10  -6   2  377.06    8.52   0
 -10  -4   1  153.06    4.77   0
  -9  -5   1  805.72   10.83   0
  -5  -9   4  451.37    9.58   0
  -3  -9   4  223.68    6.74   0
   0  -6   1  576.89    6.29   0
   0  -4   0 5150.37   14.15   0
 -16  -2   5   58.60    5.06   0
 -15  -1   4    0.12    3.60   0
 -14  -6   5  215.22    8.20   0
 -14  -2   3  259.01    6.79   0
 -13  -5   3  476.79   10.19   0
 -12  -6   3  196.47    7.21   0
 -11  -1   1 1557.17   12.61   0
 -10  -8   4  383.71   10.05   0
  -9  -9   5  102.29    6.67   0
  -8  -6   1  222.10    6.07   0
  -7  -9   4  516.24   11.08   0
  -6 -10   6  116.06    7.04   0
  -5  -5   0  208.51    4.69   0
 -14  -4   3  151.50    6.08   0
 -13  -3   2   31.73    3.80   0
 -13  -1   2   15.16    2.37   0
 -12  -8   5  338.65   10.31   0
 -11  -7   3  167.48    6.91   0
  -9  -7   2  232.79    7.05   0
  -9  -3   0   25.68    2.87   0
  -9  -1   0   75.42    2.91   0
  -8   0   0  976.53    7.57   0
  -7  -5   0  946.28   10.46   0
  -4  -8   2   12.49    2.66   0
 -17  -3   6   26.17    4.69   0
 -16  -4   5  132.11    7.01   0
 -14  -6   4  655.71   13.24   0
 -14   0   3    3.03    2.56   0
  -8 -10   6   39.75    5.89   0
  -6  -8   2  159.06    5.65   0
  -5  -7   1  549.58    8.33   0
  -3  -7   1  685.32    8.56   0
  -2  -8   2 1703.84   13.76   0
  -1  -5   0   71.04    2.39   0
 -13  -7   4  254.55    8.53   0
 -12  -2   1  110.89    4.00   0
 -11  -5   1 1742.48   16.82   0
 -10  -8   3  549.55   11.32   0
  -9  -9   4  520.86   11.51   0
  -7  -7   1  170.45    5.48   0
  -6 -10   5  146.80    6.85   0
  -5  -9   3  459.48    9.32   0
  -5  -3  -1   72.14    2.95   0
  -4  -2  -1  491.15    5.07   0
  -3  -9   3  143.64    5.53   0
 -16  -2   4  578.35   10.95   0
 -15  -3   3  183.60    6.81   0
 -15  -1   3   57.28    4.67   0
 -14  -2   2  798.72   11.28   0
 -13  -5   2  223.62    7.31   0
 -12  -8   4    2.57    3.78   0
 -12  -6   2  144.12    6.34   0
 -12  -4   1  280.96    7.14   0
 -10  -6   1  805.28   11.80   0
 -10  -4   0   56.40    3.52   0
  -9  -5   0 1272.39   13.17   0
  -7  -9   3   25.30    4.65   0
  -6  -6   0  152.92    4.82   0
  -6  -2  -1   23.43    2.30   0
  -3  -3  -1  598.20    5.66   0
  -1  -7   1    4.98    2.00   0
 -17  -3   5  195.88    8.07   0
 -16  -4   4  812.24   14.19   0
 -14  -6   3  526.50   11.42   0
 -14  -4   2  388.85    8.87   0
 -11  -7   2  388.82    9.45   0
  -9  -7   1  365.97    8.41   0
  -8 -10   5  182.66    7.65   0
  -7  -3  -1 1169.83   10.05   0
  -6  -4  -1  504.13    6.90   0
  -5  -1  -1 5954.59   16.38   0
  -4  -4  -1  147.06    3.78   0
  -2  -6   0  619.88    7.12   0
 -13  -7   3  335.71    9.59   0
 -13  -3   1  648.99   10.24   0
 -12   0   1   -1.09    2.04   0
 -11   1   1 1487.66   10.24   0
  -9  -9   3   26.02    4.23   0
  -8  -6   0  173.05    5.44   0
  -6 -10   4    3.26    3.76   0
 -13  -1   1  188.84    5.03   0
 -12  -8   3   86.08    5.81   0
 -11  -1   0    2.18    1.90   0
 -10  -8   2   38.38    4.46   0
 -10   0   0  117.50    3.28   0
  -8 -10   4   55.45    5.81   0
  -8  -4  -1    9.46    2.42   0
  -8  -2  -1  259.28    4.73   0
  -6  -8   1  293.91    7.10   0
  -5  -9   2  588.67   10.06   0
  -5  -5  -1   52.98    3.29   0
  -4  -8   1  176.50    5.28   0
  -2  -4  -1   26.08    2.07   0
 -17  -3   4  128.66    6.60   0
 -16  -4   3  142.31    6.79   0
 -16  -2   3    4.73    3.36   0
 -15  -3   2  248.04    7.42   0
 -13  -5   1  339.95    8.35   0
 -12  -6   1  115.50    5.71   0
 -11  -5   0  373.04    8.14   0
  -9  -3  -1 1389.38   12.08   0
  -7  -9   2  698.42   11.84   0
  -7  -7   0   20.76    2.96   0
  -7  -5  -1   62.68    3.45   0
  -3  -9   2  535.20    8.95   0
 -15  -1   2    6.89    3.05   0
 -14  -6   2  307.27    8.70   0
 -14  -4   1    4.99    2.94   0
 -14  -2   1  196.56    5.93   0
 -13  -7   2  436.16   10.60   0
 -12  -4   0  751.58   10.91   0
 -12  -2   0  349.12    6.81   0
 -11  -7   1 1321.03   16.25   0
 -10  -6   0   98.58    4.61   0
  -6 -10   3  418.45   10.49   0
  -2  -8   1  405.91    6.85   0
 -12  -8   2  324.18    9.37   0
 -10  -4  -1  330.88    6.86   0
  -9  -9   2  216.04    7.49   0
  -9  -7   0    8.74    3.31   0
  -9  -5  -1  573.38    8.96   0
  -9  -1  -1 1898.05   12.11   0
  -9   1   0   68.92    2.15   0
  -6  -6  -1 1047.71   11.23   0
  -6   0  -1    1.66    1.09   0
   0  -6   0 3938.92   15.28   0
   1  -5   0   72.99    1.96   0
 -17  -3   3  665.01   12.16   0
 -15  -7   3    9.74    3.99   0
 -13  -3   0    4.11    2.82   0
 -10  -8   1  283.20    7.77   0
  -8 -10   3  186.70    7.14   0
  -8  -6  -1   98.63    4.49   0
 -16  -4   2  857.87   13.77   0
 -16  -2   2  783.29   11.91   0
 -15  -3   1   39.28    4.14   0
 -12  -6   0  852.98   12.98   0
  -8   0  -1    0.31    1.27   0
  -7  -9   1   97.62    5.35   0
  -6  -8   0  457.74    8.58   0
  -5  -9   1   81.76    4.53   0
  -1  -7   0  461.11    6.35   0
 -14  -6   1  586.86   11.35   0
 -13  -7   1    6.33    3.65   0
 -13  -5   0  139.01    5.54   0
 -13  -1   0  272.45    5.83   0
 -12   0   0 1725.56   12.75   0
 -11  -9   2  789.46   13.67   0
 -11  -7   0 1156.53   15.26   0
 -11  -5  -1  133.38    5.10   0
 -10 -10   3  259.99    8.87   0
  -7  -3  -2  208.91    4.70   0
  -6 -10   2  161.64    6.54   0
  -6  -4  -2 1867.32   12.91   0
  -5  -3  -2  565.17    6.48   0
  -4  -8   0  179.84    5.16   0
  -1  -5  -1  780.88    6.76   0
 -15  -7   2  266.96    9.13   0
 -14  -4   0 1636.35   17.03   0
 -14   0   1   -0.77    2.04   0
 -12  -8   1  589.24   12.03   0
 -12  -4  -1 1295.98   14.14   0
 -10  -6  -1  145.03    5.27   0
  -9  -9   1    8.42    3.85   0
  -8 -10   2  265.35    8.48   0
  -8  -4  -2 1380.29   12.34   0
  -7  -7  -1   31.58    3.32   0
  -6  -2  -2 3057.39   14.20   0
  -5  -7  -1  141.42    4.68   0
  -4 -10   2   12.36    3.34   0
  -4  -4  -2  440.66    5.91   0
  -3  -9   1  360.32    7.38   0
  -2  -6  -1  668.22    7.25   0
 -17  -3   2   34.17    4.29   0
 -15  -1   1  349.60    7.42   0
 -14  -8   2  319.07    9.89   0
 -14  -2   0 1727.82   15.87   0
 -12  -2  -1  542.80    8.37   0
 -11  -1  -1  443.42    6.60   0
 -10  -8   0    5.50    3.32   0
  -9  -7  -1  375.31    8.40   0
  -9  -3  -2  521.81    7.70   0
  -8  -2  -2  270.31    5.11   0
  -7  -5  -2  752.07    9.37   0
  -5  -5  -2   82.49    3.64   0
  -2  -8   0  129.62    4.31   0
   0  -4  -1  466.68    4.37   0
 -16  -4   1  141.04    6.39   0
 -13  -3  -1  255.89    6.64   0
 -11  -9   1 1137.33   16.32   0
 -11   1   0    0.53    1.38   0
 -10 -10   2    8.72    4.05   0
 -10  -4  -2  336.04    6.96   0
 -10   0  -1    0.85    1.54   0
  -9  -5  -2   62.72    3.66   0
  -7 -11   3   -3.38    4.42   0
  -4  -2  -2  260.84    3.80   0
  -3  -7  -1 1605.92   12.75   0
  -3  -3  -2  965.28    7.27   0
 -16  -2   1    3.22    3.16   0
 -15  -7   1   44.87    4.96   0
 -15  -3   0   93.80    5.27   0
 -14  -6   0  532.94   10.86   0
 -13  -7   0  276.46    8.18   0
 -13  -5  -1  135.01    5.80   0
 -12  -6  -1  312.10    8.18   0
 -11  -7  -1    7.72    3.52   0
  -8  -6  -2  192.33    5.65   0
  -7  -9   0  678.76   11.56   0
  -6  -8  -1  238.72    6.53   0
  -6  -6  -2 2117.67   15.90   0
  -5  -9   0  542.44    9.47   0
 -12  -8   0  228.01    7.94   0
  -9  -9   0  605.53   11.47   0
  -8 -10   1  305.90    8.64   0
  -6 -10   1  813.42   12.57   0
  -5  -1  -2  481.23    5.01   0
 -17  -3   1  836.08   13.11   0
 -14  -4  -1   57.20    4.23   0
 -11  -5  -2  368.11    7.85   0
 -10 -10   1  132.49    6.50   0
 -10  -8  -1  190.72    6.91   0
 -10  -6  -2  161.65    5.95   0
  -9  -1  -2    4.82    1.89   0
  -7  -7  -2  725.78   10.49   0
  -4 -10   1  417.99    8.54   0
  -4  -8  -1  946.57   11.07   0
  -3  -9   0  602.92    9.10   0
 -16  -4   0  464.88   10.35   0
 -15  -1   0   50.05    3.85   0
 -14  -2  -1   40.52    3.61   0
 -13  -1  -1  153.69    4.53   0
 -12  -4  -2  816.97   11.36   0
 -11  -9   0   96.60    5.75   0
  -9  -7  -2 1161.10   14.38   0
  -5  -7  -2  206.82    5.39   0
 -16  -2   0  252.39    7.24   0
 -15  -7   0  308.77    9.22   0
 -14  -6  -1  384.79    9.45   0
 -13  -7  -1   57.13    5.02   0
 -12  -2  -2  978.96   11.19   0
 -12   0  -1    0.28    1.89   0
  -9   1  -1 1858.84   10.06   0
  -8  -4  -3  916.38   10.33   0
  -7  -9  -1    5.97    3.75   0
  -7  -5  -3 1534.64   13.49   0
  -7  -3  -3  851.25    8.94   0
  -6  -4  -3  582.35    7.60   0
 -15  -3  -1  945.43   13.12   0
 -13  -5  -2  357.82    8.74   0
 -13  -3  -2   36.94    3.68   0
 -12  -8  -1  527.59   11.35   0
 -12  -6  -2  700.78   11.75   0
 -11  -7  -2  685.04   12.06   0
 -11  -1  -2   44.17    2.90   0
  -9  -9  -1  159.41    6.76   0
  -9  -5  -3  998.06   11.95   0
  -9  -3  -3  453.43    7.44   0
  -8 -10   0  194.70    7.19   0
  -6 -10   0  294.98    7.95   0
  -5  -9  -1    6.16    3.15   0
  -5  -5  -3   61.41    3.36   0
  -5  -3  -3   60.90    2.99   0
  -2  -8  -1  838.16    9.53   0
  -2  -6  -2   67.48    2.89   0
  -2  -2  -2 3467.43   11.56   0
 -18  -4   1    4.93    4.16   0
 -17  -5   0   58.31    5.52   0
 -17  -3   0   81.63    5.23   0
 -10 -10   0   30.78    4.81   0
 -10  -4  -3   29.95    2.63   0
  -8  -6  -3  156.92    5.33   0
  -7 -11   1  253.46    8.50   0
  -6  -6  -3  522.32    8.36   0
  -4  -4  -3  673.37    7.40   0
  -3  -7  -2  361.73    6.46   0
  -1  -5  -2  176.85    3.54   0
 -16  -4  -1  326.93    8.88   0
 -14  -4  -2  303.66    8.17   0
 -11  -9  -1  141.19    6.61   0
 -11  -5  -3   60.37    4.23   0
 -10  -8  -2  331.42    8.82   0
 -10  -6  -3  295.20    7.67   0
  -6  -2  -3   11.13    1.64   0
  -4 -10   0    2.65    2.95   0
  -1  -3  -2   51.03    1.88   0
   1  -5  -1   72.84    2.03   0
 -15  -7  -1  300.74    9.13   0
 -14  -8  -1  167.63    7.42   0
 -14  -6  -2    7.67    3.44   0
 -13  -7  -2   22.62    4.36   0
 -12  -4  -3  133.33    5.39   0
 -11   1  -1  448.89    5.85   0
 -10   0  -2 1975.30   12.41   0
  -9  -7  -3  443.28    9.28   0
  -7  -7  -3  709.74   10.58   0
  -4  -8  -2   18.02    2.74   0
  -3  -9  -1   94.10    4.42   0
 -16  -2  -1  117.02    5.49   0
 -15  -5  -2  417.61   10.00   0
 -15  -1  -1  909.16   11.49   0
 -14  -2  -2  494.08    8.90   0
 -13  -1  -2   10.06    2.17   0
 -12  -8  -2  274.05    8.66   0
 -12  -6  -3  404.06    9.48   0
  -8 -10  -1  223.70    7.88   0
  -7  -9  -2  778.38   12.35   0
  -5  -7  -3  318.72    6.71   0
 -15  -3  -2   15.41    3.56   0
 -13  -5  -3  992.88   14.04   0
 -11  -7  -3   35.22    4.33   0
  -9  -9  -2  324.98    8.67   0
  -9  -1  -3 1811.99   12.51   0
  -7 -11   0   12.73    4.40   0
  -6 -10  -1  613.50   11.08   0
  -4  -2  -3  182.26    3.45   0
  -3  -3  -3   13.56    1.59   0
 -17  -3  -1  854.03   13.29   0
 -13  -3  -3 1929.09   17.50   0
 -12  -2  -3  113.88    4.12   0
 -11  -9  -2  103.35    5.90   0
 -10  -8  -3  809.88   13.29   0
  -9  -5  -4 1282.88   13.89   0
  -8  -4  -4  689.90    9.39   0
  -7  -5  -4   48.39    3.35   0
  -6  -8  -3    3.77    2.99   0
  -5  -9  -2  737.73   11.06   0
   0  -4  -2  985.83    6.74   0
 -16  -4  -2  156.22    6.66   0
 -14  -8  -2   12.04    4.04   0
 -14  -4  -3    9.48    3.61   0
 -13  -7  -3  296.10    9.09   0
 -12   0  -2 1540.04   12.36   0
 -11  -5  -4  291.50    7.65   0
 -11  -1  -3   57.60    3.18   0
 -10  -6  -4 1285.49   15.39   0
 -10  -4  -4  264.59    6.39   0
  -9  -3  -4 1564.10   13.81   0
  -8  -6  -4  110.24    4.83   0
  -7  -3  -4  345.40    6.18   0
  -6  -4  -4  110.86    3.61   0
  -5  -1  -3  662.31    6.20   0
  -4 -10  -1  395.86    8.36   0
  -2  -8  -2    0.08    2.14   0
  -2  -4  -3   57.47    2.24   0
  -1  -7  -2  187.47    4.38   0
 -14  -6  -3  110.67    5.53   0
  -8 -10  -2   40.07    4.70   0
  -6  -6  -4   32.76    2.61   0
  -5  -5  -4    7.47    1.70   0
  -3  -7  -3  176.81    4.83   0
  -2  -6  -3  699.43    7.99   0
   0  -6  -2 1225.56    9.03   0
 -17  -5  -2  102.80    6.23   0
 -16  -2  -2  295.05    7.77   0
 -15  -5  -3  545.14   11.37   0
 -12  -6  -4  491.24   10.46   0
 -12  -4  -4  731.38   11.24   0
 -10 -10  -2    4.32    4.05   0
  -9  -9  -3   54.84    4.96   0
  -9  -7  -4  343.91    8.20   0
  -8  -2  -4  180.17    4.77   0
  -7 -11  -1    5.38    3.67   0
  -7  -9  -3  135.19    6.32   0
  -7  -7  -4 1344.55   14.80   0
  -6 -10  -2  161.80    6.42   0
  -5  -3  -4   96.66    3.55   0
  -4  -8  -3  503.91    8.62   0
  -4  -4  -4 2380.47   14.31   0
  -3  -9  -2  489.94    8.53   0
 -17  -3  -2  205.11    7.29   0
 -15  -3  -3 1068.18   14.31   0
 -15  -1  -2   99.15    4.69   0
 -14  -2  -3  222.34    6.20   0
 -13  -5  -4 1104.36   15.16   0
 -11  -9  -3    5.44    4.01   0
 -11  -7  -4   31.04    4.57   0
  -9   1  -2    5.57    1.39   0
  -6  -2  -4   85.44    3.40   0
  -5  -7  -4  707.58   10.04   0
 -16  -4  -3  293.30    8.61   0
 -13  -3  -4  349.45    8.17   0
 -13  -1  -3 1671.43   14.59   0
 -10  -8  -4  393.88    9.86   0
 -10   0  -3   -0.63    1.79   0
  -8   0  -3    0.68    1.64   0
  -7   1  -2 1032.42    7.05   0
  -5  -9  -3   67.83    4.48   0
  -1  -5  -3 1330.58    9.69   0
 -14  -6  -4   33.75    4.45   0
 -14  -4  -4   54.35    4.62   0
 -13  -7  -4  119.35    6.45   0
 -12  -2  -4  462.02    8.35   0
 -11   1  -2   44.97    2.63   0
  -9  -5  -5    9.08    3.17   0
  -8  -4  -5   13.54    2.79   0
  -7  -5  -5 1095.68   12.37   0
  -6  -8  -4   36.08    3.80   0
  -4 -10  -2  135.64    5.69   0
 -15  -5  -4   69.16    5.62   0
 -11  -5  -5  131.75    5.81   0
 -10  -6  -5  272.63    7.73   0
 -10  -4  -5   53.94    3.72   0
  -9  -3  -5   41.79    3.33   0
  -9  -1  -4   64.33    3.15   0
  -8 -10  -3  271.59    8.70   0
  -8  -6  -5  610.52   10.18   0
  -6   0  -3   -1.05    1.38   0
  -2  -2  -3 3679.53   13.14   0
 -12  -6  -5   67.24    5.05   0
 -12  -4  -5   42.31    4.33   0
 -12   0  -3   -0.58    2.08   0
 -11  -1  -4   34.79    2.89   0
  -9  -9  -4  194.01    7.62   0
  -9  -7  -5    9.06    3.52   0
  -7 -11  -2   74.59    5.57   0
  -7  -9  -4  331.88    9.08   0
  -7  -7  -5 1535.80   16.35   0
  -7  -3  -5 1590.04   13.38   0
  -6 -10  -3  764.83   12.65   0
  -6  -6  -5  257.78    6.26   0
  -6  -4  -5  118.90    3.94   0
  -5  -5  -5 1505.99   13.45   0
  -4  -2  -4 3137.73   14.64   0
  -3  -7  -4   64.79    3.70   0
  -3  -3  -4  298.33    5.02   0
  -3  -1  -3   14.49    1.65   0
  -2  -8  -3  990.94   10.92   0
  -1  -7  -3  508.52    7.17   0
  -1  -3  -3 3230.56   12.75   0
   1  -5  -2  817.97    6.52   0
 -17  -3  -3    5.93    3.98   0
 -16  -2  -3  137.03    6.15   0
 -15  -3  -4   25.07    4.43   0
 -15  -1  -3  951.05   12.27   0
 -14  -2  -4  519.08    9.60   0
 -13  -5  -5 1513.88   18.06   0
 -11  -9  -4  147.82    6.52   0
 -11  -7  -5   96.63    5.46   0
  -4  -8  -4  240.04    6.51   0
  -3  -9  -3    6.39    3.18   0
  -2  -6  -4  369.36    6.26   0
  -2  -4  -4  175.92    4.03   0
 -16  -4  -4  687.16   13.01   0
 -10  -8  -5  591.95   12.01   0
  -8  -2  -5 1637.16   13.47   0
  -5  -9  -4  158.06    6.06   0
  -5  -7  -5  454.23    8.50   0
 -14  -6  -5  119.68    6.48   0
 -14  -4  -5  455.19   10.31   0
 -13  -7  -5  229.19    8.07   0
 -13  -3  -5 1254.43   15.19   0
 -13  -1  -4   34.00    3.34   0
 -12  -8  -5  213.84    8.32   0
  -8 -10  -4   14.26    4.18   0
  -6  -8  -5  257.96    7.50   0
  -5  -1  -4  848.53    7.64   0
  -4 -10  -3  359.25    8.43   0
  -4  -4  -5 1013.84   10.11   0
   0  -6  -3  222.79    4.31   0
   0  -4  -3  333.71    4.49   0
 -15  -5  -5   33.52    4.65   0
 -12  -2  -5   83.85    4.67   0
 -11  -5  -6  152.32    6.52   0
 -10  -6  -6 1231.92   16.09   0
 -10  -4  -6 1794.77   17.67   0
  -9  -9  -5   31.03    4.80   0
  -9  -5  -6  231.25    6.58   0
  -8  -6  -6  924.33   13.16   0
  -8  -4  -6  924.67   11.86   0
  -7  -5  -6  193.06    5.99   0
  -6  -2  -5    6.76    2.38   0
   1  -7  -2  385.75    5.31   0
 -12  -6  -6  107.32    6.27   0
 -11  -9  -5   12.50    3.99   0
 -10   0  -4 3181.89   17.90   0
  -9  -7  -6  623.91   11.90   0
  -9   1  -3 1928.11   11.73   0
  -8   0  -4  413.09    6.05   0
  -7  -9  -5  368.56    9.59   0
  -6 -10  -4  269.13    8.15   0
  -4   0  -3    2.22    1.31   0
  -1  -5  -4 1541.90   11.19   0
 -17  -3  -4  145.60    6.72   0
 -16  -2  -4 1402.52   16.60   0
 -15  -3  -5  240.21    7.90   0
 -13  -5  -6  162.27    6.87   0
 -12  -4  -6    3.13    2.75   0
 -11  -7  -6  356.48    9.63   0
 -11   1  -3   58.70    3.01   0
  -9  -3  -6   54.06    3.29   0
  -9  -1  -5  232.22    5.39   0
  -7  -7  -6  131.80    5.87   0
  -6  -6  -6    6.47    2.15   0
  -6  -4  -6  213.92    5.70   0
  -4  -8  -5  384.34    8.43   0
  -3  -9  -4  573.94   10.00   0
  -3  -7  -5  242.26    6.16   0
  -2  -8  -4   30.89    3.40   0
 -16  -4  -5  392.96   10.32   0
 -15  -1  -4   95.74    5.30   0
 -14  -2  -5   79.72    4.87   0
 -13  -7  -6  272.90    9.21   0
 -12   0  -4 1300.22   12.41   0
 -11  -1  -5 1122.03   12.02   0
  -7  -3  -6    2.20    1.84   0
  -7   1  -3 3558.09   14.50   0
  -5  -9  -5  316.73    8.46   0
  -5  -5  -6  449.32    8.06   0
  -1  -7  -4  788.72    9.23   0
 -14  -4  -6  167.25    7.02   0
 -13  -3  -6   61.37    4.69   0
 -12  -8  -6    5.99    3.80   0
  -5  -7  -6  475.98    9.16   0
  -4 -10  -4  756.59   12.24   0
  -4  -2  -5   71.98    3.32   0
  -3  -3  -5  872.40    8.78   0
  -2  -6  -5  718.02    9.12   0
  -2  -2  -4 4768.60   16.93   0
 -15  -5  -6   76.17    5.85   0
 -13  -1  -5 1404.16   14.64   0
 -10  -6  -7  252.15    8.47   0
  -9  -9  -6  412.22   10.94   0
  -9  -5  -7  377.64    8.98   0
  -8  -2  -6 2466.72   17.51   0
  -6  -8  -6   13.08    2.85   0
  -1  -3  -4  575.33    6.23   0
   1  -5  -3  690.10    6.73   0
 -12  -6  -7   35.29    4.97   0
 -11  -7  -7  281.40    9.24   0
 -11  -5  -7  460.06   10.38   0
 -10  -4  -7  336.68    8.57   0
  -9  -7  -7  101.41    5.85   0
  -8  -4  -7  617.63   10.46   0
  -7  -9  -6 1017.67   15.84   0
  -7  -5  -7   61.55    4.40   0
  -6 -10  -5  254.90    8.28   0
  -5  -3  -6  573.10    8.01   0
  -3  -1  -4 1711.63   10.03   0
   0  -6  -4  490.23    6.72   0
 -17  -3  -5  155.34    7.05   0
 -16  -2  -5   65.54    5.01   0
 -15  -3  -6  250.48    8.26   0
 -13  -5  -7  703.86   13.38   0
 -12  -4  -7    5.00    3.70   0
  -7  -7  -7   90.81    5.42   0
  -6  -6  -7  820.99   12.29   0
  -6  -2  -6  228.92    5.48   0
  -3  -5  -6   17.68    2.98   0
   1  -7  -3   95.15    3.42   0
   2  -6  -2 1595.52    9.09   0
 -16  -4  -6  340.24    9.84   0
 -14  -2  -6  218.99    7.22   0
 -10  -8  -7  321.92    9.55   0
 -10   0  -5   -0.76    2.07   0
  -9  -1  -6   11.91    2.61   0
  -8   0  -5    1.36    2.03   0
  -8   2  -2  276.83    3.56   0
  -6  -4  -7  299.11    7.02   0
  -4  -8  -6  341.62    8.42   0
  -3  -9  -5    0.60    3.62   0
  -3  -7  -6   80.46    4.33   0
  -2  -8  -5  449.56    8.27   0
  -1  -5  -5   52.56    2.94   0
   0  -4  -4   82.08    2.84   0
 -14  -4  -7   35.25    4.96   0
 -13  -3  -7  626.98   12.27   0
 -12   0  -5    1.46    2.38   0
 -11  -1  -6  320.30    7.35   0
  -8 -10  -6   75.74    6.37   0
  -7  -3  -7  439.56    8.23   0
  -5  -9  -6  383.21    9.37   0
  -5  -5  -7 1435.21   14.74   0
  -4 -10  -5  865.66   13.40   0
  -1  -7  -5    6.54    2.14   0
   0  -2  -3   19.69    1.57   0
 -15  -5  -7    3.36    4.46   0
 -13  -1  -6  144.20    5.77   0
 -11   1  -4   33.53    2.53   0
 -10  -6  -8  422.67   11.01   0
  -7  -1  -6  107.82    4.17   0
  -6  -8  -7  303.02    8.72   0
  -5  -7  -7 1367.03   15.95   0
  -5   1  -3  687.13    5.79   0
  -2  -6  -6 1662.06   14.47   0
  -1  -1  -3 2499.78   10.10   0
 -12  -6  -8   60.60    5.67   0
 -12  -2  -7   42.31    4.64   0
 -11  -7  -8  379.09   10.86   0
 -11  -5  -8  846.01   14.25   0
 -10  -4  -8  207.73    7.49   0
  -9  -7  -8  133.16    7.17   0
  -9  -5  -8   18.00    3.51   0
  -8  -6  -8  396.26    9.80   0
  -8  -2  -7  131.09    4.93   0
  -7  -9  -7   -0.71    4.63   0
  -6 -10  -6    4.94    3.97   0
  -4  -2  -6 1492.26   12.11   0
  -4   0  -4 5709.46   18.17   0
  -3  -3  -6    6.65    2.52   0
 -16  -2  -6  380.75    9.97   0
 -15  -3  -7  141.85    6.79   0
 -13  -5  -8   21.46    4.29   0
 -10  -8  -8    6.16    4.19   0
  -8  -4  -8  867.63   13.14   0
  -7  -5  -8  542.43   10.61   0
  -7   1  -4  432.05    5.76   0
  -5  -3  -7 1698.74   14.78   0
  -4  -4  -7  349.38    7.25   0
  -2  -4  -6 2532.35   16.43   0
  -2  -2  -5  958.50    8.56   0
   1  -3  -3  689.88    5.78   0
 -14  -2  -7   23.33    4.04   0
  -9  -3  -8  118.24    5.73   0
  -6  -6  -8   64.72    4.81   0
  -6  -2  -7   97.30    4.14   0
  -3  -9  -6  488.70   10.25   0
  -3  -5  -7  227.10    6.07   0
  -2  -8  -6  781.91   11.44   0
  -1  -3  -5 1284.01    9.94   0
   0  -6  -5  223.28    5.07   0
   1  -5  -4 2027.18   12.47   0
 -15  -1  -6    2.12    3.59   0
 -14  -4  -8  481.23   11.85   0
 -11  -1  -7 1859.19   17.66   0
 -10   0  -6 2670.18   18.64   0
  -9  -1  -7  383.22    7.87   0
  -6  -4  -8  316.39    7.69   0
  -5  -9  -7  522.34   11.32   0
  -5  -5  -8  506.31    9.98   0
  -5  -1  -6   75.74    3.56   0
  -3  -7  -7    8.32    3.57   0
  -3  -1  -5  327.62    5.26   0
   1  -7  -4  192.49    4.62   0
 -12   0  -6 1203.98   13.54   0
 -10  -6  -9   75.26    6.20   0
  -8   0  -6 1859.09   14.92   0
  -7  -3  -8  163.24    5.51   0
  -6  -8  -8  172.08    7.52   0
  -5  -7  -8  165.16    6.47   0
  -1  -7  -6  586.52    9.14   0
  -1  -5  -6  852.66    9.93   0
   0  -4  -5  485.14    6.65   0
   2  -6  -3  100.76    2.92   0
 -13  -1  -7 1017.18   14.09   0
 -11  -5  -9  419.06   11.17   0
 -11   1  -5 1094.55   11.30   0
 -10  -2  -8  180.57    6.40   0
  -9  -7  -9  239.01    8.87   0
  -9  -5  -9  364.90   10.07   0
  -9   1  -5  234.43    5.08   0
  -8  -6  -9  294.59    9.31   0
  -7  -9  -8    4.83    4.17   0
  -7  -1  -7  412.73    7.66   0
  -2  -6  -7  688.35   10.15   0
 -16  -2  -7   58.46    5.34   0
 -15  -3  -8  103.34    6.75   0
 -13  -5  -9    3.63    3.97   0
 -10  -4  -9  382.92   10.17   0
  -8  -4  -9  182.63    7.12   0
  -8  -2  -8 1600.85   16.06   0
  -8   2  -3    1.69    1.07   0
  -7  -7  -9   54.17    5.31   0
  -7  -5  -9  385.90    9.79   0
  -3  -3  -7 1410.14   13.03   0
  -6  -6  -9  420.15   10.32   0
  -5  -3  -8  287.63    6.74   0
  -5   1  -4  833.93    7.19   0
  -4  -8  -8    1.83    3.92   0
  -4  -2  -7   95.09    3.68   0
  -4   0  -5   -1.82    2.07   0
  -3  -9  -7   53.85    4.89   0
  -2  -4  -7  304.31    6.65   0
  -1  -1  -4 1344.93    8.71   0
   2  -4  -3  587.64    5.72   0
 -14  -2  -8  404.45   10.03   0
  -9  -3  -9 1891.60   19.73   0
  -7   1  -5 4433.55   19.66   0
  -6  -4  -9  631.64   11.32   0
  -6  -2  -8  682.03   10.10   0
  -5  -9  -8  965.94   15.64   0
  -3  -7  -8  648.58   11.70   0
  -3  -5  -8  557.26    9.65   0
  -2  -8  -7  160.88    6.19   0
  -1  -3  -6  291.57    5.73   0
   0  -6  -6   41.67    3.08   0
 -13  -3  -9   26.11    4.96   0
 -12   0  -7    0.31    3.43   0
 -11  -1  -8   41.30    4.39   0
 -10   0  -7    1.82    2.56   0
  -9  -1  -8   14.43    3.10   0
  -7  -3  -9  864.91   12.95   0
  -6  -8  -9 1298.12   18.53   0
  -5  -7  -9  188.85    7.60   0
  -5  -5  -9  745.77   12.80   0
  -5  -1  -7 1399.27   12.91   0
  -3  -1  -6    6.54    2.69   0
  -1  -5  -7   65.72    3.90   0
   1  -7  -5  996.64   10.54   0
   1  -5  -5  249.52    5.17   0
   1  -3  -4   25.48    1.94   0
 -13  -1  -8    7.70    3.66   0
 -11  -5 -10  198.52    8.89   0
 -10  -2  -9  118.83    5.80   0
  -9  -7 -10  182.83    8.70   0
  -9  -5 -10  114.28    7.25   0
  -8  -6 -10  208.39    8.52   0
  -8   0  -7    2.61    2.53   0
  -7  -9  -9   87.06    7.65   0
  -1  -7  -7   11.14    2.79   0
   0  -4  -6   11.43    2.37   0
   2  -6  -4  120.68    3.51   0
 -15  -3  -9  239.04    9.70   0
 -12  -2  -9   37.34    5.13   0
 -11   1  -6  309.86    6.68   0
 -10  -4 -10  310.35    9.61   0
  -9   1  -6   16.73    2.46   0
  -8  -4 -10  261.78    8.96   0
  -8  -2  -9    0.50    3.35   0
  -7  -7 -10  152.95    7.53   0
  -7  -5 -10  242.32    8.53   0
  -7  -1  -8    0.23    2.62   0
  -2  -6  -8  573.31    9.88   0
  -2   0  -4 6556.52   18.85   0
   0  -8  -6    4.99    2.70   0
  -8   2  -4  173.23    3.99   0
  -6  -6 -10  557.44   12.33   0
  -5  -3  -9 1473.72   15.95   0
  -4  -8  -9  220.16    8.18   0
  -4  -4  -9   -2.25    2.98   0
  -4  -2  -8 1130.71   12.46   0
  -3  -9  -8  220.58    7.84   0
  -3  -3  -8  253.40    6.18   0
  -2  -4  -8 1334.40   14.21   0
 -14  -2  -9   96.40    6.53   0
  -9  -3 -10   19.40    4.20   0
  -6  -2  -9  121.67    5.14   0
  -6   2  -3   10.20    1.27   0
  -5  -9  -9   88.35    6.33   0
  -4   0  -6 1858.99   13.15   0
  -3  -7  -9  309.32    9.06   0
  -3  -5  -9  557.91   10.33   0
  -2  -8  -8  560.13   10.99   0
  -2  -2  -7    5.04    2.41   0
   0  -6  -7  269.47    6.42   0
   0  -2  -5   82.18    3.15   0
 -13  -3 -10   31.45    5.61   0
 -11  -1  -9  667.92   12.57   0
 -10  -6 -11   43.69    5.76   0
 -10   0  -8  793.60   12.05   0
  -9  -1  -9 1019.79   14.22   0
  -7  -3 -10   32.77    4.41   0
  -7   1  -6  106.99    4.00   0
  -6  -8 -10  819.02   15.75   0
  -6  -4 -10 1354.20   17.46   0
  -5  -7 -10  547.62   12.55   0
  -5  -5 -10  215.54    7.81   0
  -5  -1  -8    1.88    2.85   0
  -1  -3  -7   18.48    2.45   0
  -1  -1  -5  258.87    4.54   0
   1  -7  -6  900.50   10.77   0
   1  -5  -6  312.13    6.11   0
 -13  -1  -9  149.92    7.31   0
 -12   0  -8  702.91   12.28   0
 -11  -5 -11    9.71    4.18   0
 -10  -2 -10  528.24   11.41   0
  -9  -5 -11  656.82   14.57   0
  -8  -6 -11  328.99   10.70   0
  -8   0  -8 1892.39   17.09   0
  -3  -1  -7  366.77    6.79   0
  -1  -7  -8  290.87    7.72   0
  -1  -5  -8  147.58    5.05   0
   0  -4  -7  692.61    9.85   0
   2  -6  -5   24.98    2.74   0
 -12  -2 -10 1001.23   16.38   0
 -11   1  -7 1643.71   16.12   0
 -10  -4 -11  207.74    8.43   0
  -9   1  -7  356.45    7.29   0
  -8  -4 -11   56.96    5.97   0
  -8  -2 -10  613.10   11.85   0
  -7  -5 -11  466.59   12.09   0
  -7  -1  -9  225.54    6.87   0
  -2  -6  -9  304.36    8.36   0
   0  -8  -7  297.11    7.55   0
  -6  -6 -11  309.97   10.17   0
  -5  -3 -10   47.81    4.39   0
  -4  -8 -10   31.20    4.92   0
  -4  -4 -10  552.98   11.22   0
  -4  -2  -9   54.61    4.03   0
  -3  -9  -9  134.59    7.08   0
  -2  -4  -9  216.90    6.92   0
  -2   0  -5    0.46    1.53   0
   3  -5  -3 1137.98    8.03   0
 -14  -2 -10  466.65   12.58   0
 -11  -3 -11   12.80    3.83   0
  -9  -3 -11 1583.84   20.96   0
  -6  -4 -11    9.31    4.48   0
  -6  -2 -10 1142.14   15.73   0
  -6   2  -4   77.68    2.58   0
  -4   0  -7    1.01    2.78   0
  -3  -7 -10  681.48   13.46   0
  -3  -5 -10  278.84    8.35   0
  -2  -8  -9  331.32    9.12   0
  -2  -2  -8 2265.36   17.45   0
   0  -6  -8  819.17   11.63   0
   0  -2  -6   17.39    2.77   0
 -11  -1 -10    5.81    4.49   0
 -10   0  -9   -0.30    3.03   0
  -9  -1 -10    6.36    3.59   0
  -7  -3 -11  594.67   12.71   0
  -5  -7 -11  166.21    8.23   0
  -5  -5 -11   87.11    6.25   0
  -5  -1  -9  616.90   10.25   0
  -5   1  -6   72.46    2.94   0
  -1  -5  -9  406.41    8.89   0
  -1  -3  -8  122.74    4.58   0
  -1  -1  -6   50.12    2.76   0
   1  -7  -7  325.12    7.36   0
   1  -5  -7 1977.21   15.80   0
 -13  -1 -10    3.31    4.34   0
 -12   0  -9   -0.01    3.79   0
 -10  -2 -11    3.95    4.38   0
  -9  -5 -12  152.48    8.56   0
  -8  -6 -12   84.36    6.95   0
  -8   0  -9    2.48    2.79   0
  -3  -1  -8   34.48    2.71   0
  -2  -6 -10  241.38    8.08   0
  -1  -7  -9  244.55    7.76   0
   0  -4  -8 1543.79   15.45   0
   2  -6  -6  255.67    5.80   0
 -12  -2 -11   24.16    5.15   0
 -11   1  -8   33.61    4.10   0
 -10  -4 -12  329.47   10.98   0
  -9   1  -8   14.80    2.86   0
  -8  -4 -12   17.70    4.91   0
  -8  -2 -11   41.28    4.91   0
  -7  -5 -12  507.46   13.71   0
  -2   0  -6  846.54    9.01   0
   3  -5  -4 1124.37    9.22   0
 -11  -3 -12    5.25    5.25   0
  -6  -6 -12  714.05   16.25   0
  -5  -3 -11  250.85    8.72   0
  -4  -8 -11   68.20    6.64   0
  -4  -4 -11  272.50    8.70   0
  -4  -2 -10   73.16    4.98   0
  -3  -9 -10  366.03   11.13   0
  -2  -8 -10    0.79    4.14   0
  -2  -4 -10   92.06    5.27   0
  -7   1  -8   -0.48    2.64   0
  -6  -4 -12  582.65   13.44   0
  -6  -2 -11  143.42    6.86   0
  -6   2  -5    6.38    1.84   0
  -5   1  -7 1320.76   12.24   0
  -4   0  -8  370.21    7.61   0
  -3  -7 -11  362.35   11.01   0
  -3  -5 -11  472.42   11.12   0
  -2  -2  -9   73.23    4.31   0
  -1  -3  -9   10.50    3.27   0
  -1  -1  -7  388.84    7.02   0
   0  -6  -9  523.22   10.49   0
   0  -2  -7  400.48    7.03   0
   1  -5  -8  604.55    9.89   0
   2  -4  -6 1534.41   13.12   0
 -11  -1 -11  125.40    7.02   0
 -10   0 -10  348.35    9.51   0
  -9  -1 -11  912.05   15.55   0
  -7  -3 -12  107.03    6.93   0
  -5  -7 -12   84.14    6.89   0
  -5  -5 -12  187.12    8.11   0
  -5  -1 -10    1.88    3.65   0
  -3  -1  -9 1598.34   15.71   0
  -1  -7 -10  555.66   11.55   0
  -1  -5 -10  273.24    8.03   0
   1  -7  -8  935.70   13.29   0
   2  -6  -7  631.70    9.95   0
 -13  -1 -11  226.56    9.16   0
 -10  -2 -12  272.95    9.88   0
 -10   2  -7    3.08    3.18   0
  -8   0 -10  297.90    8.76   0
  -2  -6 -11  326.83    9.85   0
  -2   0  -7    0.62    2.61   0
   1  -1  -4   78.29    2.81   0
   3  -5  -5 1819.16   12.71   0
 -12  -2 -12  887.47   17.87   0
 -11   1  -9  630.90   11.87   0
  -9   1  -9  928.97   13.37   0
  -8  -4 -13   44.73    5.69   0
  -7  -5 -13  998.71   19.52   0
  -5  -3 -12   72.70    6.48   0
  -4  -4 -12  983.78   17.29   0
  -3  -3 -11  323.60    9.07   0
  -3   1  -6    9.25    2.41   0
  -9  -3 -13  251.30   10.70   0
  -6  -6 -13   14.77    4.16   0
  -6   2  -6  197.16    5.00   0
  -5   1  -8    7.16    2.60   0
  -4  -2 -11   70.85    4.90   0
  -4   0  -9    0.22    3.07   0
  -2  -8 -11  177.67    8.47   0
  -2  -2 -10  115.60    5.41   0
  -1  -3 -10   58.81    4.61   0
  -1  -1  -8    3.09    2.72   0
   0  -6 -10  526.29   11.14   0
 -10   0 -11    1.50    3.91   0
  -7   1  -9  227.85    6.46   0
  -6  -4 -13    9.70    4.96   0
  -5  -5 -13   59.53    6.25   0
  -5  -1 -11  130.85    6.50   0
  -4   2  -4 2994.16   13.87   0
  -3  -7 -12 1013.57   18.61   0
  -3  -1 -10   90.12    4.98   0
  -1  -5 -11 1528.98   19.42   0
   1  -7  -9   48.59    5.11   0
   1  -5  -9  432.55    9.35   0
   1  -1  -5 1661.92   11.42   0
   2  -6  -8   33.16    3.42   0
   3  -5  -6 1002.81   11.30   0
 -12   0 -11   -1.22    4.24   0
 -11  -1 -12   75.16    6.54   0
  -9  -1 -12   36.20    4.95   0
  -8   0 -11   -1.16    4.17   0
  -7  -3 -13  825.41   16.88   0
  -3   1  -7  345.08    6.72   0
  -2   0  -8 1036.56   11.90   0
  -1  -7 -11  376.58   10.94   0
 -11   1 -10    5.50    4.18   0
 -10  -2 -13    4.03    4.44   0
  -9   1 -10    3.52    3.46   0
  -6   2  -7   82.84    3.91   0
  -4  -6 -13  262.08   10.86   0
  -4   2  -5   68.86    2.95   0
  -3  -3 -12  109.46    6.77   0
  -2  -6 -12   13.59    3.97   0
   0  -2  -9   34.76    3.80   0
   0   0  -5   -2.33    1.75   0
   2  -4  -8   12.84    3.18   0
   3  -3  -4    3.62    1.68   0
  -5  -3 -13  583.00   14.17   0
  -5   1  -9  636.98   10.10   0
  -4  -4 -13   63.58    6.13   0
  -4  -2 -12  536.28   12.09   0
  -4   0 -10  776.53   12.50   0
  -2  -4 -12  723.15   15.00   0
  -2  -2 -11   42.32    4.43   0
  -1  -3 -11  871.84   14.85   0
   0  -6 -11  223.29    8.35   0
   1  -1  -6    4.77    2.17   0
  -7   1 -10   83.20    5.46   0
  -6  -4 -14   27.74    5.46   0
  -6  -2 -13   56.26    5.87   0
  -5  -1 -12   13.34    4.32   0
  -3  -1 -11  866.81   13.95   0
  -2  -8 -12   70.28    6.25   0
  -1   1  -4 1296.90    9.18   0
   0   0  -6   83.73    3.95   0
   1  -7 -10   88.24    5.98   0
   1  -5 -10   26.82    4.50   0
   2  -6  -9  219.01    7.25   0
   3  -5  -7  990.34   11.47   0
   3  -3  -5  879.26    9.14   0
 -11  -1 -13  100.59    7.61   0
 -10   0 -12  269.60    9.59   0
  -9  -1 -13  178.99    8.47   0
  -8   0 -12   76.07    6.58   0
  -7  -3 -14   31.70    5.56   0
  -4   2  -6 1457.58   12.13   0
  -3   1  -8   38.76    3.60   0
  -2   0  -9   -0.79    1.97   0
  -1  -7 -12  378.92   11.53   0
  -1  -5 -12   73.80    6.20   0
   1  -1  -7 3305.69   19.93   0
 -12   0 -12  308.80   10.98   0
 -11   1 -11  118.13    7.14   0
  -9   1 -11  966.35   15.31   0
  -8   2  -9   -0.81    2.78   0
  -7   3  -4  324.72    5.01   0
  -2  -6 -13  176.57    9.09   0
  -1  -1 -10   20.32    3.56   0
  -1   1  -5  256.70    5.03   0
   0  -2 -10 2062.12   19.14   0
   2  -2  -7    4.32    2.72   0
   3  -3  -6  403.36    7.07   0
  -5  -3 -14    9.76    4.94   0
  -5   1 -10    2.79    2.80   0
  -4  -4 -14  305.84   11.69   0
  -4  -2 -13  106.35    7.36   0
  -4   0 -11   -0.66    3.78   0
  -3  -3 -13  271.13    9.87   0
  -2  -4 -13  133.67    7.46   0
  -2  -2 -12  141.17    6.85   0
  -1  -3 -12  260.38    9.52   0
   0   0  -7    3.79    1.96   0
   1  -5 -11  104.61    6.91   0
   3  -5  -8  213.95    6.28   0
  -7   1 -11  419.50   10.67   0
  -7   3  -5 1586.20   11.87   0
  -6  -2 -14  278.69   10.97   0
  -4   2  -7   94.13    3.74   0
  -3  -1 -12  123.95    6.59   0
  -2   0 -10   28.91    3.77   0
   0  -6 -12    5.54    4.33   0
   1  -7 -11  378.83   10.64   0
   1  -1  -8  829.28   11.06   0
   2  -6 -10  382.31    9.54   0
   3  -3  -7  906.17   11.29   0
 -10   0 -13    0.93    5.40   0
  -6   2  -9  107.72    5.09   0
  -1  -7 -13  714.94   15.33   0
  -1  -5 -13  706.16   15.32   0
   0   0  -8  385.90    7.60   0
   2  -4 -10  184.24    6.79   0
   2  -2  -8   21.73    2.64   0
   4  -4  -4 2992.56   15.27   0
  -9  -1 -14  119.43    8.23   0
  -9   1 -12   39.32    5.22   0
  -8   0 -13    4.13    4.57   0
  -8   2 -10  630.80   11.45   0
  -7   3  -6    1.53    2.18   0
  -5   1 -11  124.04    6.10   0
  -4   0 -12 2648.64   26.24   0
  -4   2  -8 1177.15   12.84   0
  -1  -1 -11 2997.94   25.25   0
  -1   1  -7  428.80    7.60   0
   0  -2 -11  277.75    8.35   0
   3  -5  -9 1117.07   14.24   0
   4  -4  -5  227.88    5.02   0
  -7   1 -12    1.04    4.33   0
  -6   0 -13    0.99    3.74   0
  -4  -2 -14  654.64   15.64   0
  -3  -3 -14    1.50    4.59   0
  -3   1 -10   95.72    5.09   0
  -2  -4 -14  364.88   12.22   0
  -2  -2 -13   25.72    4.96   0
  -2   0 -11   -2.15    3.54   0
  -1  -3 -13  569.19   14.07   0
   1  -5 -12   28.80    4.97   0
   1  -1  -9  729.28   10.96   0
   2  -2  -9    6.31    3.54   0
   3  -3  -8  427.99    8.90   0
   4  -4  -6 1597.16   13.80   0
  -6   2 -10 1269.64   15.34   0
  -3  -1 -13  251.34    9.07   0
  -1   1  -8    2.31    2.81   0
   0  -6 -13  203.31    9.72   0
   0   0  -9    1.41    3.03   0
   1  -7 -12  148.55    7.86   0
   2  -6 -11  634.34   13.17   0
  -8   2 -11   43.80    4.92   0
  -5  -1 -14   12.94    4.60   0
  -4   2  -9   61.40    4.13   0
  -1  -5 -14   22.08    4.90   0
  -1  -1 -12    0.48    3.37   0
   0  -4 -13  198.04    8.79   0
   0  -2 -12 1007.76   16.03   0
   2  -4 -11  418.82   10.34   0
   3  -5 -10  674.62   12.42   0
   3  -3  -9  551.06   10.01   0
   4  -4  -7  270.51    6.50   0
  -9   1 -13  166.73    8.74   0
  -8   0 -14  264.32   10.53   0
  -7   3  -8  154.81    5.59   0
  -5   1 -12   13.15    4.54   0
  -5   3  -6  589.98    8.46   0
  -5   3  -5 1339.97   11.00   0
  -5   3  -4  102.29    3.19   0
  -4   0 -13    1.71    3.99   0
  -3   1 -11  884.07   14.03   0
  -1   1  -9 1000.96   12.57   0
   2  -2 -10  482.02    9.96   0
  -7   1 -13 1411.82   20.41   0
  -6   0 -14   35.64    5.49   0
  -6   2 -11  142.17    6.81   0
  -4  -2 -15   21.70    5.13   0
  -3  -3 -15  236.20   10.88   0
  -2  -2 -14  429.77   12.80   0
  -1  -3 -14  213.79    9.53   0
   0   0 -10  282.35    7.45   0
   1  -5 -13  289.24   10.72   0
   2  -6 -12  688.06   14.21   0
   4  -4  -8  301.83    7.29   0
  -7   3  -9  816.00   12.30   0
  -5   3  -7 1725.70   14.95   0
  -4   2 -10   79.50    4.24   0
  -3  -1 -14    4.77    4.67   0
   0  -6 -14    5.40    5.66   0
   0  -4 -14  148.98    8.36   0
   0  -2 -13    5.53    4.13   0
   2  -4 -12  929.75   16.50   0
   3  -5 -11  158.72    7.15   0
   3  -3 -10    5.75    3.10   0
  -8   2 -12  163.19    7.39   0
  -5  -1 -15  439.04   13.93   0
  -5   1 -13  219.98    8.90   0
  -5   3  -8  288.27    7.27   0
  -3   1 -12  114.80    6.52   0
  -1  -1 -13 1687.81   22.27   0
  -1   1 -10   21.62    3.46   0
   0   0 -11    3.99    3.67   0
   1  -1 -11  410.32    9.70   0
   2  -2 -11   12.46    4.03   0
   2   0  -6   10.38    3.26   0
   2   0  -5    1.43    1.83   0
   3  -1  -7 1954.69   16.03   0
   3  -1  -6    4.34    1.96   0
   3  -1  -5 1035.40    9.68   0
   4  -4  -9   21.05    3.42   0
  -4   0 -14  998.16   18.07   0
  -4   2 -11   82.00    5.28   0
  -2   0 -13   -1.21    4.15   0
   2   0  -7    2.12    2.12   0
   2   0  -4 1105.63    9.00   0
  -9   1 -14   99.86    7.44   0
  -7   1 -14    7.10    4.86   0
  -7   3 -10   38.15    4.42   0
  -6   0 -15   -0.04    5.29   0
  -6   2 -12  769.49   14.29   0
  -5   3  -9 1425.67   15.99   0
  -2  -2 -15  137.00    8.35   0
  -1  -3 -15  246.50   10.89   0
  -1   1 -11 3050.60   25.79   0
   1  -5 -14   17.22    5.28   0
   1  -1 -12   13.82    4.17   0
   1   1  -7 3574.79   20.97   0
   1   1  -6    8.52    3.16   0
   1   1  -5 1796.61   12.70   0
   2  -6 -13  152.37    8.11   0
   2  -4 -13  345.04   11.33   0
   2   0  -8 1069.95   12.43   0
   3  -5 -12  286.14    9.48   0
   3  -3 -11  565.46   11.63   0
   3  -1  -8    4.91    3.20   0
   4  -4 -10  331.23    8.93   0
   4  -2  -7  601.35    9.30   0
   4  -2  -6 4973.14   24.45   0
   4  -2  -5    8.62    2.49   0
   5  -5  -7  294.43    7.11   0
  -3  -1 -15  510.35   14.22   0
  -1  -1 -14   29.70    5.81   0
   0  -4 -15  191.06    9.48   0
   0  -2 -14   83.40    6.67   0
   0   0 -12   75.25    5.53   0
   1   1  -8  811.17   11.28   0
   2  -2 -12 1164.44   17.98   0
   2   0  -9    1.09    2.97   0
   4  -2  -8  177.27    6.24   0
   4  -2  -4 1722.82   11.78   0
  -8   2 -13   64.35    6.34   0
  -5   1 -14   11.77    5.28   0
  -4   2 -12  562.19   11.93   0
  -3   1 -13  219.48    8.49   0
  -3   3  -7 1389.13   13.92   0
  -3   3  -6    9.44    2.39   0
  -2   0 -14 1087.61   19.45   0
   1   1  -4   72.84    2.75   0
   3  -3 -12    3.23    3.95   0
   5  -5  -8   75.27    4.58   0
  -7   3 -11  631.92   12.44   0
  -6   2 -13   62.92    5.92   0
  -5   3 -10   44.29    4.00   0
  -4   0 -15   -0.01    3.33   0
  -3   3  -5  855.30    8.87   0
  -1   1 -12    3.25    3.83   0
   1  -1 -13  236.89    9.05   0
   1   1  -9  700.42   11.11   0
   3  -1 -10  690.02   12.05   0
   4  -4 -11  129.95    6.72   0
   4  -2  -9   45.31    3.99   0
   5  -5  -9  262.69    8.23   0
   0   0 -13   -0.40    4.26   0
   0   2  -7  467.76    8.28   0
   0   2  -6   19.26    3.16   0
   2  -4 -14  310.09   11.80   0
   2  -2 -13   86.29    6.26   0
   3  -5 -13    4.56    4.69   0
   5  -3  -7  201.36    5.93   0
   5  -3  -6   35.06    3.20   0
  -8   2 -14  199.65    9.52   0
  -4   2 -13  111.99    7.14   0
  -3   3  -9 1768.88   17.34   0
  -3   3  -4  305.71    4.72   0
   0  -2 -15    7.77    3.74   0
   0   2  -8 2363.27   18.62   0
   0   2  -5   75.99    3.67   0
   1   1 -10  564.37   10.37   0
   2   0 -11    0.60    3.22   0
   3  -3 -13  147.91    7.87   0
   3  -1 -11  404.03    9.93   0
   4  -4 -12  145.57    7.24   0
   4  -2 -10  767.79   12.49   0
   5  -5 -10  202.81    7.65   0
   5  -3  -8   72.21    4.28   0
   5  -3  -5  605.13    8.61   0
  -7   3 -12  117.25    6.96   0
  -6   2 -14  300.51   11.39   0
  -5   1 -15  486.38   13.60   0
  -3   3 -10  180.36    6.56   0
  -2   0 -15    4.46    4.14   0
  -1   1 -13 1705.96   22.36   0
   0   2  -9   42.96    4.13   0
   1  -1 -14   17.83    4.75   0
   5  -3  -9 1218.08   15.19   0
   0   0 -14   84.26    6.86   0
   0   2 -10 2131.69   19.82   0
   0   2  -4  182.11    4.03   0
   1   1 -11  398.64    9.57   0
   2  -2 -14  960.43   18.46   0
   3  -5 -14   14.23    5.15   0
   4  -2 -11   74.18    4.89   0
   5  -3 -10  315.21    8.83   0
  -6   4  -7  282.03    6.33   0
  -5   3 -12   82.02    5.25   0
  -4   2 -14  650.46   15.08   0
  -3   3 -11  350.53    9.39   0
   2   0 -12 1487.86   19.33   0
   3  -3 -14   87.49    7.11   0
   3  -1 -12   69.13    5.33   0
   4  -4 -13   13.59    4.26   0
   5  -5 -11  454.73   11.49   0
   5  -3  -4  667.62    7.36   0
  -7   3 -13  878.50   15.90   0
  -6   4  -9  623.03   10.58   0
  -1   1 -14   37.51    5.36   0
   0   2 -11  301.20    8.70   0
   1   1 -12    8.90    3.23   0
   5  -3 -11  832.59   14.78   0
  -6   2 -15  134.86    8.64   0
  -6   4 -10 1397.86   17.23   0
  -5   3 -13  561.14   12.83   0
  -3   3 -12  120.87    6.77   0
  -1   3  -6  268.18    5.87   0
   0   0 -15    3.18    4.29   0
   1  -1 -15  799.77   18.03   0
   2   0 -13    3.69    4.23   0
   3  -1 -13  324.79   10.27   0
   4   0  -8 1882.30   17.23   0
   4   0  -7   -1.74    3.34   0
   5  -5 -12  673.92   14.15   0
   6  -4  -8 2281.85   19.77   0
   6  -4  -7   38.53    3.42   0
  -4   4  -7  323.97    6.99   0
   0   2 -12  981.09   15.69   0
   1   1 -13  243.56    8.67   0
   3   1  -9  552.41   10.03   0
   3   1  -8    2.75    2.33   0
   3   1  -7 1959.71   16.22   0
   4  -4 -14 1090.40   19.46   0
   4  -2 -13  903.44   16.03   0
   4   0  -9    2.92    3.19   0
   4   0  -6 4373.30   22.72   0
   5  -3 -12    3.60    4.31   0
   6  -4  -9  332.64    8.35   0
   6  -4  -6 2452.85   17.21   0
  -6   4 -11   10.65    4.06   0
  -4   2 -15   16.13    5.35   0
  -4   4  -9    3.87    2.75   0
  -4   4  -6 1175.08   11.31   0
  -1   1 -15  187.86    9.37   0
  -1   3  -5 1280.95   10.65   0
   0   2  -3   21.05    1.74   0
   3  -3 -15  131.55    8.46   0
   3   1 -10  731.43   11.98   0
   3   1  -6    4.35    2.38   0
   4   0 -10  351.98    9.18   0
   5  -1  -6  173.76    5.15   0
   6  -4 -10  487.14   10.76   0
  -5   3 -14    6.52    4.69   0
  -4   4 -10  569.00   10.85   0
  -3   3 -13  311.36    9.81   0
   0   0 -16   94.37    7.87   0
   0   2 -13    0.21    3.83   0
   2   0 -14  890.92   18.27   0
   2   2  -9   11.72    3.45   0
   2   2  -8   27.69    3.62   0
   2   2  -7    0.12    3.13   0
   3  -1 -14   76.75    6.14   0
   3   1 -11  405.95    9.91   0
   4   0  -5   -2.24    2.51   0
   6  -4 -11  589.23   12.73   0
  -6   4 -12  521.68   11.79   0
  -4   4 -11  283.48    8.55   0
  -2   2 -15  131.32    7.78   0
  -1   3 -12  270.91    8.61   0
   1   1 -14   11.82    3.85   0
   2   2 -10  458.30    9.98   0
   2   2  -6    5.54    3.29   0
   3   1  -5  982.15    9.67   0
   4  -2 -14 1142.69   19.51   0
   5  -3 -13  564.05   13.32   0
   6  -4  -5  158.19    4.15   0
   6  -2  -9  896.85   13.23   0
   6  -2  -8 3059.95   22.77   0
   6  -2  -7   25.35    3.27   0
  -4   4  -5  975.19    8.74   0
  -3   3 -14    0.60    4.42   0
   2   0 -15    0.07    4.14   0
   2   2 -11   14.19    4.00   0
   3   1 -12   79.15    5.43   0
   4   0 -12  573.77   12.92   0
   5  -1  -5   52.81    2.70   0
   6  -4 -12    3.42    4.27   0
   6  -2 -10  816.81   13.48   0
  -5   3 -15  229.36   10.19   0
  -4   4 -12 1157.94   16.24   0
  -2   4  -9  237.07    7.06   0
  -2   4  -8 1310.76   14.37   0
  -2   4  -7  264.44    6.36   0
  -1   3 -13  605.07   12.74   0
  -1   3  -4  544.29    6.14   0
   0   2 -14   74.46    5.70   0
   1   1 -15  936.19   18.01   0
   1   3  -9  345.50    8.46   0
   1   3  -8  105.66    5.29   0
   2   2  -5   33.32    3.11   0
   5  -3 -14  148.85    8.29   0
   6  -2 -11   37.14    4.76   0
  -2   4 -10   83.98    4.83   0
   1   3 -10  185.16    7.04   0
   1   3  -7 4474.43   24.73   0
   2   2 -12 1099.72   16.61   0
   3   1 -13  298.48   10.12   0
   3   1  -4  567.35    6.67   0
   4  -2 -15   36.69    4.81   0
   4   0 -13   -1.54    2.98   0
   4   0  -4 2136.90   12.36   0
   6  -4 -13   19.93    4.77   0
  -4   4 -13   60.11    5.55   0
  -3   3 -15  263.88   10.38   0
  -2   4 -11  137.04    6.83   0
  -2   4  -6 2317.27   15.73   0
   0   2 -15    6.29    4.19   0
   1   3 -11  191.32    7.50   0
   1   3  -6  303.34    6.28   0
   2   2 -13   78.72    6.40   0
   6  -2 -12   74.88    5.74   0
   7  -3  -9  657.76   11.44   0
 -13  -3  -5 1174.56   14.00   0
 -11  -3  -6   10.73    3.61   0
 -10  -8  -8    1.36    4.03   0
  -7  -5  -8  548.18   10.52   0
  -3  -9  -8  203.92    7.67   0
   0  -6  -7  263.98    6.28   0
   2  -6  -6  275.69    5.70   0
   2  -4  -5   65.58    2.59   0
 -11  -7  -8  383.27   10.73   0
 -10  -6  -8  408.90   10.34   0
  -9  -5  -8   17.09    4.11   0
  -8   0  -3    0.10    1.52   0
  -7  -3  -7  425.27    8.08   0
  -5  -3  -7 1685.61   14.57   0
  -4 -10  -8   21.76    4.84   0
  -2  -8  -8  470.17   10.05   0
  -2  -4  -7  276.61    6.06   0
  -1  -3  -6  293.42    5.49   0
   3  -5  -5 1933.28   12.16   0
 -12  -2  -5   79.83    4.21   0
 -11  -1  -4   30.11    2.84   0
  -4  -2  -6 1483.94   12.16   0
  -4   0  -3    0.22    1.34   0
 -15  -5  -6   79.57    5.86   0
 -14  -4  -6  152.24    6.64   0
 -13  -5  -7  674.25   12.60   0
 -12  -4  -7    7.85    4.33   0
 -10  -2  -6 1955.66   16.78   0
  -9  -1  -5  235.96    5.47   0
  -8  -8  -9  140.27    7.39   0
  -8  -4  -8  864.17   12.78   0
  -6  -8  -9 1297.93   18.04   0
  -6  -4  -8  309.56    7.50   0
  -5  -7  -9  189.34    7.16   0
  -3  -3  -7 1412.61   12.70   0
 -13  -3  -6   57.51    4.45   0
 -10   0  -3   -1.59    1.89   0
  -9  -7  -9  247.29    8.87   0
  -7  -9  -9   90.44    5.59   0
  -6  -6  -9  439.98   10.27   0
  -5  -9  -9   89.80    6.20   0
  -4  -8  -9  208.86    7.86   0
  -4  -4  -8  875.53   11.48   0
  -7  -5  -9  396.23    9.63   0
  -4  -6  -9  245.40    7.49   0
  -3  -9  -9  142.94    6.99   0
  -3  -7  -9  315.28    8.58   0
  -3  -1  -5  334.64    5.40   0
  -1  -1  -4 1347.08    8.47   0
   0  -8  -8   72.25    4.81   0
 -10  -6  -9   64.57    4.94   0
  -9  -5  -9  357.18    9.73   0
  -7  -3  -8  161.38    5.74   0
  -6  -2  -7   91.29    4.28   0
  -6   0  -4 2363.20   12.80   0
 -13  -5  -8   21.89    4.55   0
 -12  -2  -6  236.05    6.73   0
 -11  -1  -5 1131.30   11.96   0
  -8   0  -4  406.89    5.95   0
  -5  -3  -8  334.76    7.37   0
  -2  -4  -8 1187.28   12.65   0
   2  -6  -7  663.68    9.14   0
   2  -4  -6 1711.06   12.11   0
 -15  -5  -7    9.13    4.39   0
 -14  -4  -7   33.26    4.66   0
 -12  -4  -8  168.74    7.26   0
 -10  -2  -7   10.02    2.83   0
  -8  -4  -9  184.31    6.94   0
  -7  -7 -10  170.06    7.76   0
  -6  -8 -10  872.33   15.43   0
  -6  -4  -9  626.07   11.04   0
  -5  -7 -10  574.30   12.28   0
  -5  -1  -6   74.04    3.71   0
  -4  -2  -7   95.58    3.74   0
  -3  -5  -9  526.02    9.76   0
  -1  -7  -9  267.46    7.70   0
  -1  -3  -7   18.27    2.27   0
   1  -7  -8  961.76   12.44   0
   3  -5  -6 1143.18   10.39   0
   3  -3  -4    1.98    1.20   0
 -13  -3  -7  623.19   11.43   0
  -9  -1  -6   11.72    2.74   0
  -8  -6 -10  207.33    8.51   0
  -6  -6 -10  584.29   12.34   0
  -4  -8 -10   28.37    4.74   0
  -4  -4  -9    3.80    3.17   0
  -4   0  -4 5520.24   18.21   0
  -3  -3  -8  261.63    6.36   0
  -1  -9  -9   25.05    4.23   0
   1  -3  -6  283.36    5.13   0
 -11  -3  -8  127.07    6.20   0
 -10  -6 -10   71.94    6.10   0
 -10   0  -4 3240.00   17.59   0
  -7  -5 -10  232.37    8.73   0
  -4  -6 -10  226.07    7.78   0
  -3  -7 -10  719.87   13.17   0
 -12  -2  -7   43.99    4.29   0
 -11  -1  -6  329.20    7.15   0
  -9  -5 -10  129.31    7.03   0
  -8  -2  -8 1529.25   15.90   0
  -7  -3  -9  856.97   12.80   0
  -6  -2  -8  690.93   10.40   0
  -5  -5 -10  229.98    7.93   0
  -3  -9 -10  377.41   10.52   0
  -3  -1  -6    9.11    2.72   0
  -2  -8 -10    0.60    3.94   0
  -2  -2  -7    3.93    2.59   0
  -1  -5  -9  416.67    8.51   0
   0  -4  -8 1830.84   15.24   0
   2  -2  -4 7187.18   18.66   0
 -14  -4  -8  470.25   11.51   0
 -13  -5  -9    1.99    4.41   0
 -12  -4  -9   62.72    5.58   0
  -9  -3  -9 1814.63   19.39   0
  -8   0  -5   -1.21    2.05   0
  -5  -3  -9 1473.43   15.82   0
  -2  -4  -9  244.72    6.70   0
   0  -6  -9  493.25    9.49   0
   0  -2  -6   20.81    2.52   0
 -13  -3  -8  390.71    9.82   0
 -10  -2  -8  190.00    6.56   0
  -9  -1  -7  388.84    7.80   0
  -8  -4 -10  264.51    8.38   0
  -6  -4 -10 1434.12   17.35   0
  -5  -1  -7 1423.76   13.10   0
  -4  -2  -8 1183.65   12.80   0
  -3  -5 -10  329.13    8.46   0
  -1  -7 -10  579.87   11.52   0
  -1  -3  -8  133.75    4.82   0
   1  -7  -9   53.17    4.36   0
   2  -6  -8   31.06    3.17   0
   2  -4  -7   31.66    2.83   0
 -11  -3  -9  468.38   10.81   0
 -10  -4 -10  294.12    9.10   0
 -10   0  -5   -1.04    2.32   0
  -9   1  -2    5.34    1.38   0
  -8  -6 -11  361.77   10.78   0
  -6  -6 -11  369.29   10.50   0
  -4  -4 -10  553.09   10.65   0
  -4   0  -5    2.29    2.05   0
  -3  -3  -9 1644.52   15.90   0
   1  -3  -7 4618.45   21.23   0
   3  -5  -7  994.17   10.49   0
 -10  -6 -11   50.69    5.89   0
  -7  -5 -11  466.63   11.87   0
  -4  -6 -11  229.27    8.50   0
  -3  -7 -11  373.79   10.23   0
  -2   0  -4 6240.51   18.65   0
   4  -4  -5  203.08    3.90   0
 -14  -4  -9  234.72    9.27   0
 -14  -2  -7   23.53    4.11   0
 -13  -1  -6  128.51    5.22   0
 -12  -2  -8  491.32   10.51   0
 -11  -1  -7 1687.20   16.54   0
  -8  -2  -9    2.11    3.33   0
  -8   0  -6 1704.50   13.92   0
  -7  -3 -10   38.29    4.27   0
  -6  -2  -9  117.93    5.27   0
  -5  -5 -11   97.60    6.28   0
  -3  -1  -7  361.06    6.58   0
  -2  -2  -8 2477.16   17.63   0
  -1  -5 -10  302.22    8.20   0
   0  -8 -10   40.38    4.62   0
 -12  -4 -10 1019.30   16.58   0
 -10  -2  -9  112.03    5.87   0
  -9  -3 -10   22.23    4.10   0
  -7  -1  -8    0.50    2.76   0
  -5  -3 -10   44.36    4.14   0
  -2  -8 -11  180.97    7.76   0
  -2  -4 -10   87.13    4.98   0
  -1  -1  -6   48.99    2.58   0
   0  -6 -10  507.41   10.49   0
   0  -4  -9   13.78    2.70   0
   0  -2  -7  421.30    7.01   0
   1  -5  -9  428.31    8.44   0
   1  -1  -4   73.87    2.48   0
   2  -2  -5   27.76    2.06   0
 -13  -3  -9   23.49    4.49   0
 -12   0  -5    0.44    2.42   0
 -10   0  -6 2391.79   17.41   0
  -9  -1  -8   12.21    3.05   0
  -8  -4 -11   54.42    5.29   0
  -6  -4 -11   14.23    4.61   0
  -5  -1  -8   -0.14    2.89   0
  -4  -2  -9   51.21    3.42   0
  -3  -5 -11  508.65   11.14   0
  -2  -6 -11  327.28    9.40   0
  -1  -3  -9   11.82    2.84   0
   2  -6  -9  225.19    6.80   0
 -11  -3 -10   16.49    4.68   0
 -10  -4 -11  205.28    8.09   0
  -8  -6 -12   93.64    6.76   0
  -6  -6 -12  801.40   15.62   0
  -4  -4 -11  283.97    8.59   0
  -3  -3 -10  162.88    5.97   0
  -1  -7 -11  397.94   10.17   0
   1  -7 -10   81.08    5.41   0
   2  -4  -8   11.18    2.51   0
 -14  -2  -8  367.78    9.66   0
 -12  -2  -9   32.16    4.51   0
 -11  -1  -8   36.48    4.21   0
  -8   0  -7   -0.57    2.47   0
  -7  -5 -12  552.16   13.31   0
  -3  -7 -12 1109.27   17.45   0
  -2   0  -5   -2.26    1.58   0
   3  -5  -8  191.80    5.46   0
   4  -4  -6 1413.37   10.79   0
 -12  -4 -11  222.63    8.99   0
  -9  -5 -12  165.17    7.48   0
  -9  -3 -11 1591.67   19.90   0
  -9   1  -4   60.21    2.81   0
  -7  -3 -11  596.47   12.20   0
  -7  -1  -9  249.98    7.13   0
  -6  -2 -10 1177.62   15.10   0
  -3  -1  -8   38.50    2.84   0
  -2  -2  -9   71.03    4.12   0
  -1  -5 -11 1542.75   18.00   0
  -1  -1  -7  382.85    6.63   0
   0  -8 -11  294.75    9.20   0
 -13  -3 -10   34.79    5.33   0
 -10  -2 -10  500.02   11.27   0
 -10   0  -7   -0.10    2.40   0
  -9  -1  -9  960.73   13.65   0
  -8  -4 -12   20.42    4.79   0
  -5  -3 -11  261.55    7.84   0
  -5  -1  -9  604.66   10.06   0
  -4  -2 -10   78.94    4.79   0
  -2  -8 -12   68.06    6.26   0
  -2  -4 -11  134.05    6.22   0
   0  -6 -11  218.05    8.06   0
   0  -4 -10 1639.48   16.59   0
   0  -2  -8 2191.68   16.20   0
   1  -5 -10   26.31    3.93   0
   2  -2  -6    8.03    2.05   0
 -11  -3 -11   13.36    4.66   0
  -6  -4 -12  507.47   11.81   0
  -4   0  -7    1.79    1.90   0
  -2  -6 -12    9.03    4.56   0
  -2   0  -6  834.26    8.75   0
  -1  -3 -10   56.13    4.02   0
   2  -6 -10  373.82    8.82   0
 -14  -2  -9   91.89    6.24   0
 -13  -1  -8    5.14    4.02   0
 -12  -2 -10  981.82   15.89   0
 -11  -1  -9  631.43   11.72   0
 -10  -4 -12  312.24    9.87   0
  -8   0  -8 1778.14   16.31   0
  -4  -4 -12 1009.41   16.40   0
  -3  -3 -11  309.05    8.57   0
  -1  -7 -12  365.66   10.19   0
   1  -7 -11  378.80    9.62   0
   1  -3  -9  327.81    7.06   0
   2  -4  -9  798.20   10.69   0
 -12   0  -7    1.67    3.11   0
  -8  -2 -11   45.77    4.87   0
  -7  -5 -13 1099.97   18.45   0
  -7  -3 -12  123.83    7.19   0
  -6  -2 -11  147.22    6.87   0
  -3  -1  -9 1596.95   15.59   0
  -3   1  -3   14.47    1.72   0
  -2  -2 -10  120.42    5.22   0
  -1  -1  -8    0.45    2.48   0
   1  -1  -6    6.35    2.20   0
   3  -5  -9 1088.74   12.75   0
   4  -4  -7  261.61    5.39   0
 -10  -2 -11    0.29    4.15   0
  -9  -3 -12   44.34    5.11   0
  -9  -1 -10    4.08    3.55   0
  -7  -1 -10   93.19    4.68   0
  -7   1  -6  104.23    4.08   0
  -5  -5 -13   64.58    5.11   0
  -5  -3 -12   87.37    6.23   0
  -5  -1 -10    3.10    3.00   0
  -4   0  -8  397.40    7.55   0
   0  -4 -11  115.71    5.76   0
   0  -2  -9   39.27    3.74   0
   0   0  -4  694.29    6.50   0
   2  -2  -7    4.52    2.20   0
 -11  -3 -12   12.76    4.60   0
  -9   1  -6   11.41    2.59   0
  -8  -4 -13   40.11    5.40   0
  -6  -4 -13   14.28    4.64   0
  -4  -2 -11   76.18    4.45   0
  -3   1  -4 1659.99   10.61   0
  -2   0  -7    3.06    2.53   0
  -1  -3 -11  942.31   13.51   0
   0  -6 -12    5.77    3.72   0
   1  -5 -11  112.47    5.97   0
 -13  -1  -9  158.19    7.28   0
 -12  -2 -11   23.65    5.10   0
 -11  -1 -10    1.43    4.00   0
  -8   0  -9   -4.75    2.84   0
  -6   0  -9   -0.59    2.81   0
  -3  -3 -12  116.29    6.47   0
  -2  -6 -13  162.92    7.98   0
   0   0  -5    1.80    2.20   0
   2  -6 -11  682.56   12.23   0
   2  -4 -10  177.31    5.96   0
 -12   0  -8  685.97   11.70   0
 -10   0  -9   -0.69    3.50   0
  -8  -2 -12  147.43    7.27   0
  -7  -1 -11  450.10   10.68   0
  -7   1  -7  424.34    7.77   0
  -6  -2 -12  804.70   14.56   0
  -4  -4 -13   53.85    4.91   0
  -3  -1 -10   93.22    4.86   0
  -3   1  -5  324.97    5.59   0
  -2  -2 -11   40.07    4.35   0
  -1  -7 -13  717.01   14.63   0
  -1  -1  -9  953.01   11.75   0
   1  -7 -12  137.02    7.42   0
   1  -3 -10  172.95    5.42   0
   1  -1  -7 3337.83   17.90   0
   3  -3  -8  433.52    7.29   0
 -11   1  -6  308.62    6.94   0
 -10  -2 -12  269.80    9.68   0
  -9  -3 -13  274.63   10.48   0
  -9  -1 -11  962.73   15.44   0
  -9   1  -7  361.42    7.58   0
  -7  -3 -13  955.13   16.70   0
  -5  -3 -13  586.47   13.66   0
  -5  -1 -11  138.36    6.36   0
  -4   0  -9   -0.89    2.75   0
  -2   0  -8 1060.39   11.45   0
   0  -2 -10 1991.66   18.08   0
   2  -2  -8   17.46    2.83   0
   3  -5 -10  663.84   10.87   0
   4  -4  -8  256.43    5.99   0
 -13  -1 -10    6.21    4.26   0
  -8   0 -10  321.06    8.74   0
  -4  -2 -12  545.58   11.53   0
  -1  -5 -13  696.14   14.36   0
   0  -4 -12  103.18    5.75   0
   0   0  -6   85.89    3.73   0
   1  -5 -12   21.51    4.48   0
 -12   0  -9    0.15    4.02   0
 -11  -1 -11  125.03    6.93   0
 -11   1  -7 1749.34   16.85   0
  -7   1  -8    0.16    2.61   0
  -6  -4 -14   34.60    5.13   0
  -6   0 -10 2607.77   21.89   0
  -3  -3 -13  275.97    9.41   0
  -3   1  -6    7.68    2.10   0
   0  -6 -13  237.65    8.75   0
   1  -1  -8  847.80   10.11   0
 -12  -2 -12 1039.82   17.46   0
 -10   0 -10  368.79    9.56   0
  -9   1  -8   16.29    3.08   0
  -8  -2 -13   85.25    6.26   0
  -7  -1 -12    3.93    3.88   0
  -6  -2 -13   66.69    6.05   0
  -5   1  -8    1.32    2.89   0
  -4  -4 -14  343.69   11.12   0
  -3  -1 -11  918.05   13.39   0
  -2  -2 -12  137.07    6.74   0
  -2   0  -9    2.28    2.71   0
  -1  -1 -10   20.26    3.34   0
   0   0  -7    2.19    2.51   0
   1  -3 -11  192.69    6.66   0
   2  -6 -12  697.08   13.33   0
   2  -4 -11  415.37    9.30   0
   2  -2  -9   10.25    2.76   0
   3  -3  -9  508.42    8.48   0
 -10  -2 -13    3.07    4.45   0
  -9  -1 -12   47.29    5.37   0
  -7  -3 -14   27.88    5.63   0
  -5  -1 -12   14.52    4.41   0
  -3   1  -7  380.63    7.08   0
   0  -2 -11  300.51    8.12   0
   3  -5 -11  168.14    6.80   0
   4  -4  -9   21.07    2.97   0
   4  -2  -5   13.60    1.72   0
 -13  -1 -11  267.05    9.35   0
 -12   0 -10  158.30    7.17   0
 -11   1  -8   35.81    4.36   0
  -8   0 -11   -2.89    3.79   0
  -7   1  -9  260.45    7.08   0
  -6   0 -11   -1.36    3.65   0
  -5  -3 -14   12.12    4.41   0
  -4  -2 -13  104.33    7.25   0
   0  -4 -13  261.73    8.76   0
   1  -1  -9  720.67   10.18   0
   5  -3  -5  624.75    6.35   0
 -11  -1 -12   77.41    6.26   0
 -10   0 -11   -0.61    4.10   0
  -9   1  -9 1018.63   13.94   0
  -8   2  -4  178.73    4.34   0
  -3  -1 -12  128.67    6.36   0
  -3   1  -8   36.59    3.63   0
  -2  -4 -14  371.10   10.57   0
  -1  -5 -14   18.02    4.20   0
  -1   1  -4 1272.42    9.34   0
   0   0  -8  388.35    7.16   0
   1  -5 -13  310.46    9.38   0
   3  -3 -10    9.92    2.73   0
   3  -1  -5  967.51    8.34   0
   4  -2  -6 4673.50   20.24   0
  -8  -2 -14  236.11    9.98   0
  -8   2  -5 1601.28   13.00   0
  -8   2  -3    2.73    1.35   0
  -7  -1 -13 1461.67   20.08   0
  -6   2  -5    8.53    2.20   0
  -6   2  -4   79.36    3.10   0
  -4   0 -11    3.89    3.52   0
  -3  -3 -14    8.17    4.28   0
  -2  -2 -13   24.59    4.61   0
  -1   1  -5  263.96    4.96   0
   0  -6 -14    6.86    4.35   0
   1  -3 -12  104.89    5.57   0
   2  -4 -12  929.08   14.38   0
   2  -2 -10  472.10    8.93   0
   5  -3  -6   31.05    2.35   0
 -11   1  -9  714.84   12.23   0
  -9  -1 -13  188.69    8.47   0
  -8   2  -6 2515.84   17.39   0
  -7   1 -10  100.91    5.50   0
  -6  -2 -14  335.64   10.27   0
  -6   2  -6  223.13    5.73   0
  -6   2  -3    9.25    1.51   0
  -5  -1 -13  224.81    8.65   0
  -1   1  -6   47.28    2.94   0
   1  -1 -10  586.44    9.93   0
   3  -5 -12  271.01    8.72   0
   3  -1  -6    4.50    1.54   0
   4  -2  -7  564.92    7.76   0
 -12   0 -11   -0.35    3.82   0
  -9   1 -10    6.94    3.80   0
  -8   0 -12   82.58    5.29   0
  -8   2  -7  119.44    4.82   0
  -6   0 -12 1292.81   17.80   0
  -5   1 -10    5.51    3.11   0
  -4  -2 -14  717.37   15.02   0
  -1   1  -7  449.32    7.51   0
   0   0  -9    0.25    1.92   0
   3  -1  -7 2021.92   14.15   0
   5  -3  -7  205.49    4.76   0
 -11  -1 -13   92.87    6.46   0
 -10   0 -12  271.48    9.29   0
 -10   2  -6 1961.33   15.81   0
  -6   2  -7   89.18    4.35   0
  -3  -1 -13  263.51    8.96   0
  -2   0 -11    1.81    3.31   0
  -1  -1 -12   -0.03    3.68   0
   0  -4 -14  153.41    7.66   0
   1  -5 -14   24.69    4.81   0
   2  -2 -11   16.55    3.68   0
   3  -3 -11  545.32   10.40   0
   4  -2  -8  193.26    5.11   0
 -11   1 -10    8.56    3.92   0
 -10   2  -7    7.71    3.01   0
  -8   2  -8 1659.89   16.57   0
  -7  -1 -14   12.77    4.49   0
  -7   1 -11  478.68   10.32   0
  -4   2  -4 2931.56   14.85   0
  -3   1 -10   94.67    4.90   0
  -2  -2 -14  474.12   11.85   0
  -1   1  -8    1.31    2.76   0
   0   0 -10  305.32    7.49   0
   1  -3 -13  177.09    7.64   0
   2  -4 -13  356.60    9.89   0
   2   0  -6   13.06    2.67   0
   2   0  -5    0.67    1.50   0
   2   0  -4 1028.59    7.97   0
   3  -1  -8    1.15    2.52   0
   5  -3  -8   74.03    3.63   0
 -12   0 -12  335.81   10.49   0
  -9   1 -11 1001.21   15.45   0
  -8   0 -13    2.90    4.13   0
  -6   0 -13    0.08    3.85   0
  -6   2  -8  649.44   10.02   0
  -5  -1 -14   15.41    4.72   0
  -5   1 -11  143.95    6.29   0
   1  -1 -11  384.93    8.68   0
   2   0  -7    0.80    2.66   0
 -10   0 -13    2.21    4.45   0
 -10   2  -8  192.95    6.39   0
  -8   2  -9    2.32    3.07   0
  -4  -2 -15   16.08    4.82   0
  -2   0 -12  247.57    7.91   0
   4  -2  -9   50.86    3.51   0
 -11   1 -11  121.93    6.79   0
  -7   1 -12    0.94    3.30   0
  -6   2  -9  111.75    4.76   0
  -4   0 -13   -0.73    2.97   0
  -4   2  -8 1168.11   13.14   0
  -3  -1 -14    5.32    4.48   0
   0   0 -11    2.14    3.18   0
   2  -2 -12 1249.75   15.83   0
   2   0  -8 1067.15   11.62   0
   3  -3 -12    5.12    2.63   0
   3  -1  -9  517.41    8.70   0
   5  -3  -9 1236.79   13.07   0
 -10   2  -9  127.87    6.13   0
  -9   1 -12   41.43    5.15   0
  -5   1 -12   12.04    4.06   0
  -4   2  -9   65.03    4.39   0
  -2  -2 -15  141.86    7.80   0
  -1   1 -10   21.89    3.44   0
   1  -3 -14  340.01   10.15   0
   2  -4 -14  361.62   10.70   0
   4  -4 -12  150.12    6.79   0
   4  -2 -10  810.08   11.43   0
  -8   0 -14  240.16   10.21   0
  -8   2 -10  667.47   12.29   0
  -6   0 -14   35.78    5.28   0
  -6   2 -10 1359.53   16.11   0
  -2   0 -13    0.33    3.86   0
  -2   2  -7    3.77    3.15   0
  -2   2  -5  918.80    9.39   0
   1   1  -6    4.45    2.97   0
   1   1  -5 1745.57   12.16   0
   2   0  -9    2.39    2.14   0
   3  -1 -10  722.72   10.88   0
 -11   1 -12   73.10    6.24   0
  -7   1 -13 1504.74   19.87   0
  -4   0 -14 1102.00   18.42   0
  -4   2 -10   91.50    5.03   0
  -3  -1 -15  561.46   14.04   0
  -3   1 -12  121.70    6.12   0
  -2   2  -4 4679.71   18.35   0
  -1  -1 -14   44.49    5.10   0
   0   0 -12   74.14    5.48   0
   1   1  -7 3418.45   20.01   0
   2  -2 -13   92.50    5.98   0
   3  -3 -13  146.55    6.64   0
   5  -3 -10  321.93    7.53   0
  -9   1 -13  194.35    8.48   0
  -8   2 -11   48.02    5.32   0
  -6   2 -11  147.63    6.30   0
  -5   1 -13  225.60    8.41   0
   1   1  -8  830.73   10.69   0
   1   1  -4   80.16    3.08   0
   3  -1 -11  405.95    9.10   0
   4  -2 -11   91.53    5.06   0
  -6   0 -15   -3.64    4.35   0
  -4   2 -11   80.95    5.18   0
  -2   0 -14 1329.35   19.27   0
  -2   2  -9   66.77    3.88   0
   0  -2 -15    8.32    4.56   0
   1  -3 -15 1162.42   18.40   0
   1   1  -9  742.96   10.66   0
   4  -4 -13   10.26    4.41   0
 -10   2 -11    7.15    4.03   0
  -7   3  -7  431.03    8.13   0
  -7   3  -6    0.30    2.42   0
  -4   0 -15    0.77    4.28   0
  -3   1 -13  248.80    8.90   0
  -2   2 -10  137.08    5.70   0
  -1  -1 -15  209.51    9.23   0
  -1   1 -12    2.27    3.21   0
   0   0 -13    3.81    3.82   0
   2  -2 -14 1194.06   17.78   0
   2   0 -11    0.50    3.29   0
  -9   1 -14  117.81    8.23   0
  -9   3  -7  218.05    6.15   0
  -8   2 -12  172.02    7.61   0
  -7   1 -14    7.48    3.72   0
  -7   3  -8  167.61    5.82   0
  -7   3  -5 1584.68   12.64   0
  -6   2 -12  745.74   13.37   0
  -5   1 -14   18.75    4.52   0
  -5   3  -7 1711.23   15.63   0
  -5   3  -6  533.03    8.34   0
   1   1 -10  551.99    9.63   0
   3  -3 -14   91.97    6.46   0
   4  -2 -12  653.75   11.93   0
 -10   2 -12  287.16    9.30   0
  -9   3  -8  108.14    5.13   0
  -5   3  -8  341.50    7.78   0
  -5   3  -5 1285.23   11.33   0
  -4   2 -12  594.68   12.37   0
  -2   2 -11   38.83    4.44   0
   0   2  -8 2564.28   19.29   0
   0   2  -7  469.90    8.12   0
   0   2  -6   19.12    3.45   0
   5  -3 -12    7.76    3.85   0
  -8   2 -13   90.31    6.38   0
  -7   3 -10   33.61    4.75   0
  -6   2 -13   66.33    5.62   0
  -3   1 -14    4.10    4.36   0
  -2   0 -15   -3.18    4.24   0
  -1   1 -13 1873.79   21.75   0
   0   2  -9   41.24    3.85   0
   0   2  -5   81.88    3.82   0
   1   1 -11  390.54    8.90   0
   4   0  -7   -1.59    2.36   0
   5  -1  -8  515.33    8.21   0
   5  -1  -6  169.62    4.48   0
  -9   3 -10   19.17    4.15   0
  -5   3 -10   48.21    4.34   0
  -4   2 -13  116.33    6.73   0
  -3   3  -7 1238.57   13.28   0
  -2   2 -12  146.27    6.78   0
   2  -2 -15   26.06    5.07   0
   3  -1 -13  357.16   10.15   0
   4  -2 -13  891.62   14.73   0
   4   0  -9    3.56    2.58   0
   4   0  -6 4265.42   20.19   0
   5  -1  -9  231.93    6.14   0
   6  -2  -8 3108.58   19.44   0
   6  -2  -7   28.29    2.58   0
 -10   2 -13   10.01    4.54   0
   0   2 -10 2093.20   19.25   0
   1  -1 -15 1004.33   17.16   0
   1   1 -12    6.59    3.86   0
   5  -3 -13  585.25   12.34   0
   5  -1 -10   -1.71    2.72   0
   5  -1  -5   50.01    2.46   0
   6  -2  -9  918.28   11.45   0
   6  -2  -6 1762.28   12.39   0
  -9   3 -11 1736.56   20.61   0
  -6   2 -14  358.43   10.90   0
  -5   3 -11  295.59    8.68   0
  -3   1 -15  572.10   14.04   0
  -1   1 -14   32.24    4.68   0
   0   0 -15   -5.72    4.11   0
   0   2 -11  324.32    8.61   0
   0   2  -4  179.08    4.11   0
   3   1  -9  559.46    9.96   0
   3   1  -8    1.87    3.17   0
   3   1  -7 1945.64   15.49   0
   4   0 -10  383.65    8.37   0
   4   0  -5   -2.85    1.77   0
   6  -2 -10  836.05   12.06   0
  -7   3 -12  127.23    7.03   0
  -4   2 -14  728.98   14.62   0
  -2   2 -13   25.26    3.95   0
   1   1 -13  256.50    8.64   0
   3  -1 -14   94.64    6.62   0
   3   1 -10  683.41   11.30   0
   3   1  -6    6.05    1.86   0
   4   0 -11   -1.16    3.24   0
   6  -2  -5    6.56    1.89   0
  -9   3 -12   44.47    5.37   0
  -5   3 -12   72.76    4.94   0
  -3   3 -11  348.29    9.02   0
  -1   3  -8  134.74    5.44   0
  -1   3  -7   21.76    3.56   0
   1  -1 -16    4.44    4.58   0
   2   0 -14  950.45   16.52   0
   6  -2 -11   40.38    4.26   0
  -3   3 -12  117.81    6.32   0
  -3   3  -4  311.64    5.13   0
  -2   2 -14  459.93   12.11   0
  -1   1 -15  208.81    8.83   0
  -1   3  -9   16.94    2.78   0
  -1   3  -6  270.01    6.32   0
   0   0 -16  103.50    7.71   0
   2   2  -9   15.32    3.41   0
   2   2  -8   27.25    3.55   0
   3   1  -5  975.33    8.94   0
   5  -1 -12   15.78    3.90   0
  -7   3 -13  925.76   15.88   0
  -5   3 -13  619.61   13.16   0
  -4   2 -15   22.22    4.80   0
   0   2 -13    3.15    3.96   0
   1   1 -14   18.75    3.71   0
   2   2 -10  497.78    9.92   0
   3  -1 -15  253.34    9.99   0
   4  -2 -15   38.57    4.97   0
   6  -2 -12   80.62    6.17   0
  -9   3 -13  293.76    9.87   0
  -8   4  -8  805.85   12.07   0
  -6   4  -9  620.73   11.27   0
  -6   4  -8  300.84    7.64   0
  -6   4  -7  275.69    6.74   0
  -3   3 -13  303.90    9.77   0
  -1   3 -11  932.14   14.51   0
  -1   3  -5 1303.78   11.29   0
   0   2  -3   17.71    1.94   0
   2   0 -15    3.42    4.34   0
   2   2 -11   20.73    3.78   0
   2   2  -6    6.35    2.25   0
  -8   4 -10  266.35    8.42   0
  -8   4  -9  177.92    6.92   0
  -8   4  -7  585.68    9.45   0
  -6   4  -6  217.58    5.80   0
  -5   3 -14    5.64    4.55   0
  -4   4  -9    5.49    3.59   0
  -4   4  -8  839.83   12.14   0
  -2   2 -15  156.76    8.07   0
   0   2 -14   84.73    6.59   0
   1   1 -15  933.78   18.14   0
   3   1  -4  575.66    6.30   0
   4   0 -13   -0.49    3.18   0
   5  -1 -13  430.37   10.53   0
  -8   4 -11   56.38    5.50   0
  -8   4  -6  913.28   10.56   0
  -6   4 -11   15.27    4.77   0
  -4   4 -10  594.60   11.66   0
   1   3  -9  321.96    8.74   0
   2   2 -12 1280.71   17.11   0
   2   2  -5   28.31    3.11   0
  -4   4 -11  290.77    8.82   0
  -4   4  -6 1212.52   12.34   0
  -3   3 -14    8.58    3.23   0
  -1   3 -13  649.66   13.50   0
   1   3 -10  203.40    7.03   0
   1   3  -8   96.45    4.45   0
   1   3  -7 4754.87   25.44   0
   4   0 -14  768.46   14.95   0
   5  -1 -14   24.53    4.89   0
  -8   4 -12   25.32    5.24   0
  -6   4  -5  122.38    4.13   0
  -2   4  -9  211.80    6.84   0
  -2   4  -7  267.44    7.04   0
  -1   3  -4  576.33    6.80   0
   0   2 -15    3.70    4.38   0
   1   1 -16    3.52    4.28   0
   1   3 -11  220.08    7.81   0
   2   2 -13   85.77    6.18   0
   3   1 -14   96.68    6.59   0
   5   1  -9  225.02    6.67   0
   6   0 -10 2766.81   22.09   0
   6   0  -9   -0.71    2.72   0
   6   0  -8 2993.53   20.25   0
  -6   4 -13   11.39    4.84   0
  -4   4  -5  937.40    9.85   0
  -2   4 -11  149.74    7.13   0
   1   3 -12  107.96    6.22   0
   1   3  -6  325.03    6.71   0
   5   1 -11 1377.09   16.79   0
   5   1 -10    5.08    2.90   0
   5   1  -8  470.34    8.53   0
   6   0 -11   -0.78    3.45   0
   6   0  -7    0.42    2.30   0
   7  -1  -9  553.38    9.99   0
  -8   4 -13   43.25    5.68   0
  -4   4 -13   62.76    6.08   0
  -2   4 -12  903.03   15.44   0
   2   2 -14 1036.02   17.99   0
   2   2  -4 7480.07   22.54   0
   3   1 -15  277.76   10.20   0
   4   0 -15    1.28    4.32   0
   4   2 -10  772.91   12.34   0
   4   2  -9   45.98    4.22   0
   4   2  -8  195.17    6.26   0
   5   1  -7  610.64    8.89   0
   7  -1 -10  169.88    5.97   0
   7  -1  -8   11.45    2.63   0
  -6   4 -14   32.48    5.78   0
  -1   3 -15  254.79   10.07   0
   0   4 -10 1942.76   20.85   0
   0   4  -9   15.84    3.72   0
   1   3 -13  173.45    7.50   0
   1   3  -5 3899.71   19.15   0
   4   2  -7  567.69    9.15   0
   5   1 -12   18.67    4.28   0
   6   0 -12   13.27    4.04   0
   7  -1 -11  172.93    6.73   0
  -4   4 -14  285.43   11.16   0
  -2   4 -13  124.28    6.65   0
   0   4 -11  133.74    6.68   0
   2   2 -15   22.65    4.99   0
   3   1  -3 9722.62   21.28   0
   5   1 -13  465.50   11.94   0
   5   1  -6  165.07    4.42   0
   6   0 -13   -2.32    3.70   0
   6   0  -6 2882.69   17.72   0
   7  -1 -12   21.30    4.22   0
  -7   5 -10  211.39    8.14   0
  -7   5  -9  351.32    9.22   0
  -5   5 -10  220.98    8.28   0
  -5   5  -9  739.28   12.63   0
  -2   4 -14  398.82   11.93   0
   0   4 -12   97.71    6.51   0
   0   4  -7  747.23   10.84   0
   1   3 -14  325.54   10.63   0
   3   3 -11  559.03   11.63   0
   3   3 -10    4.25    2.79   0
   3   3  -9  483.24    9.86   0
   3   3  -8  453.59    8.97   0
   4   2  -6 5066.32   23.37   0
  -7   5  -8  521.71   10.02   0
  -4   4  -4 2423.33   13.95   0
  -3   5 -10  307.49    9.38   0
  -3   5  -9  548.18   11.11   0
  -1   3  -3 3422.79   14.01   0
   0   4 -13  248.46    9.74   0
   3   3 -12    2.87    4.15   0
   3   3  -7  942.02   11.67   0
   5   1 -14   22.48    4.86   0
   6   0 -14  288.06    9.85   0
   7  -1  -6  119.11    4.15   0
  -7   5  -7   55.54    3.81   0
  -5   5  -7 1424.50   14.76   0
  -3   5 -11  561.80   12.50   0
  -3   5  -8  538.74   10.33   0
  -2   4 -15  183.45    9.45   0
   0   4  -6    8.76    2.22   0
   1   3 -15  925.77   17.87   0
   3   3 -13  128.93    7.32   0
   5   1  -5   55.65    2.82   0
  -5   5 -13   70.10    6.81   0
  -3   5 -12   93.97    6.41   0
  -3   5  -7  236.12    6.56   0
   0   4 -14  137.99    7.90   0
   1   3  -4   22.97    2.05   0
   2   2  -3 2713.92   12.15   0
   2   4 -11  429.63   11.04   0
   2   4 -10  192.55    7.49   0
   2   4  -9  835.62   13.28   0
   3   3  -6  419.58    7.49   0
   6   0  -5   -0.47    1.71   0
  -7   5 -13 1101.04   18.65   0
  -5   5  -6  465.44    7.87   0
  -1   5 -10  292.56    9.18   0
  -1   5  -9  385.00    9.53   0
   2   4 -12  941.14   16.15   0
   2   4  -8   12.85    3.60   0
   3   3 -14   94.61    6.65   0
   4   2 -15   42.06    5.36   0
   4   2  -5   12.74    2.01   0
   5   1 -15  215.11    9.21   0
   6   0 -15   -1.46    4.45   0
  -7   5  -6  185.95    5.19   0
  -3   5  -6   18.28    3.14   0
  -1   5 -12   72.54    6.22   0
   0   4 -15  188.79    8.91   0
   2   4 -13  331.24   11.14   0
   2   4  -7   35.11    3.66   0
   6   2 -11   41.39    4.67   0
   6   2 -10  814.89   13.07   0
   7   1 -10  164.49    6.31   0
  -1   5  -7   61.02    4.43   0
   5   3 -10  302.09    8.84   0
   6   2 -12   80.61    6.17   0
   6   2  -9  832.87   12.58   0
   6   2  -8 2937.76   21.98   0
   7   1 -12    9.82    4.38   0
   7   1  -9  540.74    9.96   0
  -6   4  -3  586.63    5.73   0
  -4   4  -3  643.77    6.42   0
  -1   5 -14   11.80    4.98   0
   1   5 -11  118.10    7.22   0
   1   5 -10   24.28    4.64   0
   2   4 -14  317.47   11.03   0
   5   3  -9 1172.42   15.30   0
   6   2 -13   61.49    6.06   0
   7  -1  -5 2094.77   12.74   0
   7   1 -13 1040.49   16.92   0
   7   1  -8    8.57    2.87   0
   8   0 -11    3.76    3.95   0
   8   0 -10 1677.54   17.99   0
   8   0  -9    0.73    3.10   0
  -4   6 -10  186.72    8.26   0
   1   5 -12   26.92    5.16   0
   2   4  -6 1555.20   13.99   0
   5   3  -8   68.51    4.82   0
   6   2  -7   21.55    3.31   0
   8   0 -12 1373.04   18.64   0
  -7   5  -5 1110.30   10.29   0
  -6   6 -12  772.25   16.11   0
  -6   6 -11  342.25   10.58   0
  -6   6 -10  533.17   11.72   0
  -6   6  -9  415.46   10.16   0
  -4   6 -12 1063.88   17.95   0
  -4   6  -9  216.92    8.22   0
  -3   5  -5   76.44    3.73   0
   0   4  -4   75.81    3.40   0
   1   3  -3  674.92    6.70   0
   1   5 -13  304.98   10.70   0
   1   5  -8  563.31   10.43   0
   2   4 -15  231.99   10.06   0
   4   2  -4 1625.68   10.84   0
   4   4 -12  142.20    7.68   0
   4   4 -11  131.28    7.12   0
   4   4 -10  332.51    9.46   0
   4   4  -9   23.88    4.35   0
   5   3  -7  185.09    6.26   0
   6   0  -4  270.60    4.41   0
   6   2 -14   14.87    4.68   0
   7   1 -14   63.61    6.19   0
   8   0  -8  133.79    5.37   0
  -6   6 -13   27.58    5.17   0
  -6   6  -8   67.98    5.03   0
  -4   6  -8  134.44    6.10   0
  -2   4  -3   59.97    2.53   0
  -2   6 -12   14.02    5.28   0
  -2   6 -11  341.05   10.59   0
  -2   6 -10  257.61    8.74   0
  -2   6  -9  283.90    8.70   0
  -1   3  -2   48.18    2.00   0
   1   5 -14   27.21    4.95   0
   1   5  -7 2012.14   18.09   0
   4   4 -13    9.30    4.31   0
   4   4  -8  299.04    7.84   0
   5   3 -14  188.96    8.61   0
  -2   6  -8  635.77   11.51   0
   2   4  -5   64.23    3.52   0
   3   3  -4    5.36    2.38   0
   6   2 -15   37.25    5.86   0
   6   2  -6 1756.39   14.22   0
   8   0  -7    4.61    2.45   0
  -6   6  -7  802.00   11.42   0
  -4   6  -7  189.28    6.14   0
   0   6 -11  224.43    9.01   0
   0   6 -10  531.67   12.43   0
   3   5 -12  301.14   10.62   0
   3   5 -11  177.13    8.15   0
   3   5 -10  709.81   13.78   0
   3   5  -9 1157.88   16.23   0
   4   4 -14 1013.88   19.28   0
   4   4  -7  273.21    7.01   0
   5   3  -6   34.00    3.49   0
   7   1  -6  120.17    4.23   0
  -5   5  -4    5.87    2.07   0
  -3   5  -4   76.41    3.21   0
  -2   6  -7  680.52   11.02   0
   0   6 -13  222.61    9.85   0
   0   6 -12    4.79    3.30   0
   0   6  -9  544.02   11.87   0
   1   5  -6  291.37    6.59   0
   2   2  -2  575.17    5.28   0
   3   5 -13    1.12    4.70   0
  -4   6  -6   49.37    3.57   0
   0   6  -8  818.51   13.34   0
   3   5 -14   15.86    4.95   0
   3   5  -8  191.86    6.64   0
   4   4  -6 1474.79   14.28   0
   7   3 -12   35.71    5.64   0
   7   3 -11  770.33   14.37   0
   7   3 -10  422.38   10.48   0
   8   2 -11    6.86    4.01   0
   8   2 -10 1119.34   16.26   0
  -6   6  -6   10.08    2.49   0
   0   4  -3  321.57    5.11   0
   0   6 -14    6.18    4.15   0
   2   4  -4 1740.31   12.69   0
   3   5  -7  982.43   13.07   0
   6   2  -5    5.46    2.30   0
   7   3 -13 1161.53   18.98   0
   7   3  -9  654.78   12.09   0
   8   0  -6 1219.51   11.39   0
   8   2 -13   82.13    6.77   0
   8   2 -12  756.21   14.93   0
   8   2  -9   53.40    4.56   0
  -5   7 -11  150.73    7.93   0
  -3   7 -11  355.22   11.39   0
   0   6  -7  262.17    7.49   0
   1   5  -5  257.76    6.06   0
   2   6 -12  705.29   15.93   0
   2   6 -11  549.67   13.28   0
   2   6 -10  359.44   10.50   0
   2   6  -9  205.56    8.06   0
   6   4 -13   22.34    5.29   0
   6   4  -9  349.49    9.41   0
   7   1  -5 2123.16   14.41   0
   7   3 -14   31.18    5.68   0
   7   3  -8   81.67    5.04   0
   9   1 -12   14.73    4.73   0
   9   1 -11  541.35   12.57   0
   9   1 -10   15.92    4.59   0
  -5   7 -10  502.63   12.04   0
  -5   7  -9  156.00    7.14   0
  -4   4  -2  451.23    4.86   0
  -3   7 -12 1130.88   19.43   0
  -3   7 -10  651.37   13.88   0
  -3   7  -9  300.09    9.41   0
   2   6 -13  141.18    8.24   0
   5   5 -12  711.86   15.74   0
   5   5 -11  518.69   12.83   0
   5   5 -10  216.82    8.75   0
   6   4 -14    3.89    4.69   0
   6   4  -8 2290.09   21.07   0
   8   2 -14  266.28   10.55   0
   8   2  -8  233.03    6.98   0
   9   1  -9 2293.38   21.09   0
  -4   6  -5  620.06    8.60   0
  -1   7 -12  382.51   12.22   0
  -1   7 -11  458.08   12.63   0
  -1   7 -10  539.03   13.04   0
   0   6  -6   40.18    3.70   0
   1   3  -2   13.79    1.45   0
   2   6  -8   25.68    3.62   0
   3   5  -6 1117.71   12.92   0
   4   4  -5  217.46    5.46   0
   5   5 -13  358.61   12.00   0
   5   5  -9  258.02    8.59   0
   7   3  -7  460.08    9.03   0
  -5   7  -8  155.23    7.15   0
  -3   7  -8  618.49   12.07   0
  -2   4  -2  182.85    3.49   0
  -2   6  -5  696.62    9.46   0
  -1   7 -13  708.03   16.66   0
  -1   7  -9  250.59    9.00   0
   5   5 -14  503.08   14.69   0
   5   5  -8   71.95    4.90   0
   6   4  -7   41.73    4.03   0
   8   2  -7  216.18    6.20   0
   9   1  -8   83.67    4.66   0
  -5   5  -3   59.73    2.38   0
  -3   5  -3  153.44    3.83   0
  -1   7  -8  302.19    8.79   0
   1   5  -4 1981.80   14.30   0
   1   7 -12  143.96    8.73   0
   1   7 -11  383.79   11.72   0
   2   6  -7  663.25   11.18   0
   4   6 -12   21.91    5.50   0
   4   6 -11   51.11    6.57   0
   4   6 -10  162.80    8.31   0
   6   0  -3    0.21    1.14   0
  -5   7  -7 1447.51   16.01   0
  -3   7  -7   11.51    3.73   0
   1   7 -10   86.48    6.20   0
   1   7  -9   48.07    5.61   0
   2   4  -3  597.85    7.27   0
   3   5  -5 1902.93   15.53   0
   4   6 -13  118.04    7.94   0
   4   6  -9  445.99   11.34   0
   5   5  -7  291.70    7.81   0
   7   3  -6   82.92    4.31   0
   8   0  -5    1.90    1.65   0
  -1   5  -3 1235.03   10.20   0
  -1   7  -7    9.18    3.82   0
   2   6  -6  273.37    7.16   0
   4   4  -4 2958.00   17.33   0
   4   6  -8  134.86    6.78   0
   6   4  -6 2399.44   18.96   0
   8   2  -6  222.03    5.85   0
   8   4 -12  234.04   10.09   0
   8   4 -11   49.63    6.08   0
   9   1  -7 1954.35   17.02   0
  -4   6  -4  968.04    9.83   0
  -3   7  -6   62.01    3.95   0
   0   4  -2 1034.36    8.32   0
   7   1  -4    8.83    2.01   0
   7   5 -12   35.82    6.25   0
   8   4 -13  165.40    8.87   0
   8   4 -10  631.92   13.57   0
   9   3 -13  138.41    8.24   0
   9   3 -12  194.96    9.29   0
   9   3 -10  204.03    8.06   0
  -5   7  -6  469.98    8.52   0
  -4   8 -11   67.66    6.52   0
  -4   8 -10   15.42    5.04   0
  -2   6  -4  355.78    6.48   0
  -2   8 -11  184.39    9.10   0
   1   7  -7  319.31    8.82   0
   3   7 -12    8.63    3.97   0
   3   7 -11   25.56    5.02   0
   3   7 -10  342.10   11.30   0
   4   6  -7 1018.91   14.72   0
   5   5  -6  216.50    6.44   0
   7   5 -13  450.32   13.50   0
   8   4  -9  106.52    6.28   0
   9   3  -9 1104.87   16.30   0
  10   2 -11  117.10    7.13   0
  -4   8  -9  192.14    8.31   0
  -2   8 -10   -0.81    3.66   0
  -2   8  -9  300.23   10.21   0
   2   6  -5   26.07    3.27   0
   3   5  -4 1187.35   11.75   0
   3   7  -9  273.88    9.79   0
   4   2  -2  283.53    4.27   0
   6   6 -12  114.20    8.52   0
   8   4  -8  295.15    8.65   0
  10   2 -10  202.85    8.62   0
   0   8 -12   27.28    4.74   0
   0   8 -11  282.93   10.21   0
   0   8 -10   38.26    6.22   0
   1   5  -3  695.71    8.32   0
   3   3  -2 1100.87    8.67   0
   3   7  -8  562.44   12.49   0
   6   6 -13   35.27    5.92   0
   6   6 -10  621.80   14.20   0
   7   5  -8  143.77    6.76   0
   9   1  -6  173.95    5.20   0
   9   3  -8   25.77    3.93   0
  10   2  -9   37.01    5.25   0
  -4   8  -8    3.68    3.96   0
  -3   7  -5  234.20    6.11   0
  -2   8  -8  581.27   12.31   0
   0   8  -9  421.14   11.80   0
   1   7  -6  869.36   12.71   0
   4   6  -6 1915.42   18.28   0
   5   3  -3 4841.73   19.99   0
   5   5  -5  647.48    9.76   0
   8   2  -5  177.57    5.03   0
   8   4  -7  473.38    9.94   0
  -5   7  -5  403.44    7.38   0
  -1   7  -5    6.78    2.74   0
   0   8  -8   88.96    6.35   0
   2   8 -11  237.36   10.40   0
   2   8 -10   63.69    6.67   0
   3   7  -7  789.17   13.37   0
   4   4  -3  490.73    7.20   0
   5   7 -12   29.09    6.53   0
   5   7 -11  262.57   11.09   0
   5   7 -10  211.66   10.22   0
   6   6  -8 1493.38   19.29   0
   7   5  -7  617.82   11.82   0
   9   3  -7 1570.53   16.97   0
  10   2  -8  401.07    9.25   0
  -4   8  -7  421.27    9.80   0
  -3   5  -2 1551.92   10.28   0
  -2   8  -7  164.53    6.92   0
   1   3  -1 5386.51   16.54   0
   2   6  -4  118.55    4.63   0
   2   8  -9  363.61   11.31   0
   5   7  -9   78.50    7.01   0
   8   0  -4  273.19    4.61   0
  -4   6  -3  921.01    9.12   0
  -1   5  -2  181.84    4.15   0
   0   8  -7  319.64    9.20   0
   3   7  -6  491.64   10.16   0
   4   6  -5  562.88    9.65   0
   6   6  -7  178.57    7.10   0
   8   4  -6  100.28    4.81   0
   9   5 -12   -0.23    5.01   0
   9   5 -11  153.01    9.12   0
  -5   5  -2   80.41    2.40   0
  -2   4  -1   31.05    1.84   0
   2   8  -8   13.73    3.53   0
   4   8 -11  214.81   10.39   0
   5   5  -4   51.48    3.58   0
   5   7  -8  308.30    9.94   0
   7   5  -6  356.88    8.55   0
   9   1  -5  383.51    6.75   0
   9   3  -6   39.00    3.75   0
   9   5 -10  122.72    8.01   0
  10   2  -7    4.10    2.99   0
  10   4 -12 1043.20   19.74   0
  10   4 -11   21.18    5.33   0
  10   4 -10  267.73   10.04   0
  -4   8  -6  324.55    8.21   0
  -3   7  -4   61.55    3.27   0
  -3   9 -10  381.32   11.83   0
  -2   8  -6  777.64   12.27   0
  -1   7  -4  736.62   10.06   0
  -1   9 -10  181.86    9.96   0
   4   8 -10   72.77    6.96   0
   5   7  -7    6.19    3.68   0
   6   6  -6 1188.42   15.27   0
   9   5  -9  983.62   17.23   0
  10   4  -9  190.52    8.62   0
  -3   9  -9  135.57    7.94   0
  -1   9  -9   25.37    5.69   0
   0   8  -6    5.81    3.52   0
   2   8  -7  280.37    8.81   0
   4   8  -9  283.52   10.80   0
   7   7 -11   -2.06    5.01   0
   7   7 -10  279.58   11.54   0
  11   3 -10  245.92    9.93   0
  -5   7  -4  680.82    8.77   0
   1   9 -10  126.68    7.56   0
   2   6  -3  110.14    4.37   0
   3   7  -5    7.69    2.31   0
   4   6  -4  452.77    8.40   0
   4   8  -8   38.28    5.38   0
   7   5  -5 2848.07   21.38   0
   7   7  -9  351.16   11.93   0
   8   6  -8   30.15    5.03   0
   9   5  -8  322.14    9.70   0
  10   2  -6  501.31    9.30   0
  10   4  -8  295.79    9.60   0
  11   3  -9  342.40   10.47   0
  -3   9  -8  200.74    8.40   0
  -2   8  -5  430.31    8.88   0
   1   9  -9   22.52    4.96   0
   2   8  -6   15.86    3.99   0
   5   7  -6  203.21    7.44   0
   6   6  -5  238.10    7.02   0
   9   3  -5  168.40    5.44   0
  -4   8  -5  368.07    7.92   0
   0   8  -5  259.67    7.43   0
   1   9  -8  316.15   10.66   0
   3   3  -1 1532.90   10.06   0
   3   9 -10  329.04   12.92   0
   4   8  -7  570.63   12.72   0
   5   5  -3  937.46   10.90   0
   6   4  -3  700.50    8.84   0
   6   8 -11  178.73    9.88   0
   6   8 -10  190.98    9.93   0
   7   7  -8  240.29    9.60   0
  10   4  -7  128.25    6.79   0
  11   3  -8  163.41    7.74   0
  -3   9  -7   53.37    5.40   0
  -2   6  -2   67.36    3.11   0
  -1   9  -7   58.82    5.66   0
   3   5  -2   31.22    3.07   0
   3   7  -4  132.51    5.46   0
   3   9  -9  365.48   12.12   0
   4   2  -1    7.48    1.69   0
   6   8  -9  737.04   16.75   0
  -3   7  -3  189.17    5.04   0
   0   6  -2 1240.72   11.41   0
   2   4  -1    6.86    1.75   0
   3   9  -8  475.49   13.12   0
   4   8  -6 1411.92   18.41   0
   5   7  -5  536.98   10.66   0
   6   8  -8  389.95   12.54   0
   7   5  -4  145.37    5.49   0
   9   1  -4   41.43    2.70   0
   9   5  -6  330.87    8.79   0
  -2   8  -4   25.94    3.13   0
  -1   9  -6  431.01   10.33   0
   5   9 -10  307.59   12.84   0
   6   6  -4    2.19    3.00   0
   8   6  -6  210.07    7.34   0
  10   2  -5  112.38    4.67   0
  10   4  -6  379.76    9.29   0
  10   6 -10   68.53    7.79   0
  11   5 -11  364.44   12.62   0
  11   5 -10  522.84   14.06   0
  -3   9  -6  497.16   10.73   0
  -2  10  -9   71.43    7.08   0
   0   8  -4   19.02    3.19   0
   5   9  -9    6.05    5.10   0
   6   8  -7  595.18   14.18   0
   7   7  -6 1061.83   16.27   0
   8   0  -3    2.22    1.53   0
   8   2  -3    0.62    2.00   0
   9   3  -4   13.47    2.95   0
  10   6  -9   34.42    6.25   0
  -4   8  -4  242.05    6.27   0
   0  10  -9  290.78   14.41   0
   1   5  -1   87.92    3.58   0
   4   8  -5  958.66   15.00   0
   5   7  -4 1190.06   14.84   0
  10   6  -8   63.03    6.50   0
  -1   9  -5   65.67    5.10   0
   0  10  -8   71.62    7.34   0
   3   9  -6  275.78    9.30   0
   5   9  -8   82.29    6.90   0
   6   8  -6   52.10    5.53   0
   7   1  -2   52.58    2.33   0
   8   8  -9   76.86    7.82   0
  11   5  -8  156.30    8.50   0
  12   4  -9  475.97   13.49   0
  -3   9  -5    0.39    3.82   0
   1   3   0  395.91    4.72   0
   1   9  -5  470.47   10.66   0
   2  10  -8   56.28    6.76   0
   5   9  -7  112.08    7.67   0
   7   5  -3   97.98    4.71   0
   8   8  -8   75.32    7.63   0
  -2  10  -7  107.36    7.41   0
   4   8  -4  954.28   14.49   0
   6   6  -3  384.62    7.96   0
  11   5  -7    8.75    4.96   0
  -2   8  -3 1065.02   12.33   0
   2  10  -7  260.82   10.45   0
   6   8  -5  176.39    7.54   0
   7   9  -9  160.20    9.90   0
   8   6  -4  373.67    9.23   0
   8   8  -7  296.46   10.74   0
  -2   4   0  448.38    4.99   0
  -1   9  -4  931.29   13.58   0
   0  10  -6   33.80    5.15   0
   4  10  -8    0.84    5.05   0
   5   7  -3  975.06   13.10   0
   5   9  -6   10.30    4.01   0
   9   1  -3  565.55    7.24   0
   9   3  -3   10.97    2.78   0
   9   7  -6  588.03   13.49   0
  10   6  -6  240.68    8.44   0
  -4   8  -3  510.61    8.34   0
   1   9  -4  474.62   10.45   0
   2  10  -6    3.89    4.96   0
   7   9  -7  175.85    9.79   0
   8   8  -6   40.48    5.75   0
  11   5  -6   28.59    4.66   0
  -3   9  -4  598.67   10.61   0
   5   9  -5   77.59    6.28   0
   6   8  -4   96.37    5.91   0
  12   6  -9  295.53   12.96   0
   6   6  -2 1167.79   13.55   0
   9   7  -5  952.26   15.99   0
  10   6  -5  828.04   14.48   0
  11   7  -8  152.78    8.71   0
  -6  -2 -12  813.87   14.08   0
  -4  -2 -12  555.35   11.88   0
  -3  -3 -13  297.19    9.48   0
  -2   0  -8 1017.87   11.35   0
  -1  -5 -14   12.21    5.09   0
  -1  -1 -10   16.71    3.38   0
   0  -4 -13  236.47    8.40   0
   0  -2 -11  283.45    7.78   0
   2  -2 -10  468.97    9.37   0
   4  -4 -11  128.86    6.14   0
   4  -2  -8  170.11    5.39   0
 -10  -2 -11    3.42    4.34   0
  -9  -1 -10    0.96    3.92   0
  -8   0  -8 1811.65   15.65   0
  -7  -3 -13  896.71   15.67   0
  -5  -1 -11  140.03    5.97   0
  -4  -4 -14  350.19   11.14   0
  -2  -2 -12  139.12    6.71   0
   0   0  -7   -0.52    1.86   0
   1  -3 -12   93.62    5.50   0
   1  -1  -9  647.93    9.52   0
   3  -1  -7 1857.11   14.24   0
   5  -7 -12   47.55    5.64   0
   5  -5 -11  443.48   10.17   0
   5  -3  -9 1201.36   13.68   0
   6  -4  -9  338.73    7.73   0
  -8  -2 -12  169.01    7.51   0
  -7  -1 -11  447.68   10.38   0
  -6   0  -9   -1.13    2.86   0
  -2  -4 -14  336.36   12.06   0
  -1  -3 -13  638.64   13.55   0
   7  -5  -9  317.06    7.91   0
  -9  -3 -13  300.05   10.14   0
  -5   1  -5 3175.69   15.69   0
  -2   0  -9    3.87    2.96   0
   0   0  -8  395.21    7.31   0
   3  -5 -13    8.63    4.36   0
   3  -1  -8    6.89    2.97   0
   4  -6 -13  155.39    7.96   0
   4  -2  -9   49.81    3.64   0
   7  -3  -5 1873.51   12.51   0
  -8   0  -9   -0.23    2.62   0
  -7   1  -4  416.42    5.18   0
  -6  -2 -13   64.67    5.88   0
  -5   1  -6   72.82    3.35   0
  -4  -2 -13  124.57    6.73   0
  -3  -3 -14    3.27    4.60   0
   0  -4 -14  149.71    7.67   0
   2  -2 -11   18.88    3.17   0
   2   0  -5    1.13    1.67   0
   4  -4 -12  153.97    7.11   0
   5  -5 -12  710.04   13.82   0
   5  -3 -10  356.69    8.31   0
   6  -4 -10  496.25    9.87   0
   6  -2  -5    5.74    1.77   0
   7  -3  -6   80.14    3.40   0
 -10  -2 -12  306.27    9.47   0
  -9  -1 -11 1006.67   14.54   0
  -7  -3 -14   26.60    5.86   0
  -7   1  -5 4602.89   18.65   0
  -6   0 -10 2626.88   20.80   0
  -5  -1 -12   14.29    3.65   0
  -2  -2 -13   26.17    4.85   0
   1  -3 -13  169.39    6.99   0
   2   0  -6   14.30    3.05   0
  -8  -2 -13   76.93    6.15   0
  -7  -1 -12    0.10    4.01   0
  -7   1  -6  112.90    3.96   0
  -5   1  -7 1459.97   12.81   0
  -3  -1 -12  123.20    5.78   0
   0   0  -9   -0.63    2.70   0
   2   0  -7   -2.40    2.66   0
   3  -1  -9  568.27    9.24   0
   6  -6 -12  139.82    7.51   0
   7  -3  -7  473.63    7.81   0
  -8   0 -10  320.50    8.00   0
  -1  -1 -12    1.92    3.55   0
  -1   1  -5  260.77    5.09   0
   0  -2 -13    3.92    3.94   0
   1  -1 -11  432.44    9.45   0
   3  -5 -14   17.38    4.48   0
   6  -4 -11  601.02   11.65   0
   6  -2  -7   23.75    2.77   0
  -7   1  -7  445.06    7.37   0
  -6  -2 -14  334.66   11.01   0
  -6   0 -11    4.66    3.53   0
  -5   1  -8    2.71    2.69   0
  -4  -2 -14  748.21   14.66   0
  -3   1  -8   34.34    3.77   0
   1  -3 -14  339.83   10.87   0
   2   0  -8 1092.33   11.86   0
   4  -4 -13    7.58    4.44   0
   5  -5 -13  394.54   10.87   0
   5  -3 -11  823.31   12.90   0
   5  -1  -5   53.58    2.82   0
   7  -3  -8   87.46    4.21   0
  -9  -1 -12   45.69    5.10   0
  -5  -1 -13  225.71    8.26   0
  -3  -1 -13  259.71    8.64   0
  -2  -2 -14  487.57   12.32   0
  -2   0 -11    2.66    3.51   0
   0   0 -10  282.94    6.95   0
   3  -1 -10  643.80   10.31   0
   5  -1  -6  174.90    4.79   0
   6  -2  -8 3175.85   20.30   0
   7  -5 -11   15.30    4.18   0
  -8   0 -11    0.10    3.39   0
  -7  -1 -13 1482.25   19.18   0
  -7   1  -8    0.26    2.35   0
   1  -1 -12    9.45    3.79   0
   2  -2 -13   96.66    6.28   0
   2   0  -9    0.52    2.77   0
   5  -1  -7  647.89    8.91   0
   7  -3  -9  675.94   10.49   0
  -1  -1 -13 1801.67   20.50   0
  -1   1  -8    0.52    2.05   0
   0  -2 -14   91.91    6.85   0
   0   0 -11    0.79    2.87   0
   3  -1 -11  423.16    9.27   0
   5  -3 -12    4.09    4.31   0
   5  -1  -8  517.05    8.40   0
   6  -4 -12    6.04    3.77   0
   6  -2  -9  928.34   11.93   0
  -7   1  -9  268.29    6.63   0
  -6   0 -12 1285.38   16.73   0
  -4  -2 -15   22.41    4.98   0
  -2   0 -12  250.37    7.86   0
   1  -3 -15 1048.79   18.52   0
   4  -4 -14  969.06   19.57   0
  -9  -1 -13  188.09    7.89   0
  -6  -2 -15  133.82    7.23   0
  -5  -1 -14   16.26    4.74   0
  -5   1 -10    3.76    2.80   0
  -3  -1 -14    2.87    3.92   0
  -2  -2 -15  147.75    7.86   0
  -1   1  -9  975.34   11.82   0
   1  -1 -13  248.57    8.57   0
   1   1  -6    4.29    3.08   0
   1   1  -5 1656.70   11.86   0
   2   0 -10 1531.15   15.67   0
   5  -1  -9  232.57    6.31   0
  -8   0 -12   76.35    5.33   0
  -7  -1 -14    8.66    4.66   0
  -7   1 -10   96.69    4.79   0
  -1  -1 -14   40.26    5.67   0
   0   0 -12   74.87    4.94   0
   1   1  -7 3437.53   19.86   0
   2  -2 -14 1188.43   18.18   0
   3  -1 -12   88.09    5.23   0
   4   0  -7   -2.87    2.63   0
   6  -4 -13   20.53    4.89   0
  -6   0 -13    1.21    4.46   0
  -5   1 -11  146.27    6.05   0
  -2   0 -13    0.92    3.67   0
  -1   1 -10   17.79    2.60   0
   0  -2 -15    3.93    3.45   0
   1   1  -8  854.23   10.67   0
   1   1  -4   74.86    3.02   0
   2   0 -11    3.24    3.12   0
   4  -2 -13  892.27   15.07   0
   4   0  -8 1936.76   16.17   0
   5  -1 -10   -0.16    2.51   0
   7  -3 -11  829.66   13.10   0
   1  -1 -14   18.49    4.71   0
   1   1  -9  765.22   10.95   0
   4   0  -9   -1.27    3.06   0
   6  -2 -11   38.13    4.83   0
  -8   0 -13    1.50    3.95   0
  -7   1 -11  487.72    9.97   0
   0   0 -13   -0.08    3.85   0
   2  -2 -15   27.53    4.90   0
   3  -1 -13  361.99   10.03   0
   5  -3 -14  189.31    8.33   0
  -6   0 -14   32.97    5.06   0
  -5   1 -12   15.09    4.39   0
  -4   0 -14 1103.21   16.92   0
  -4   2  -8 1203.37   12.80   0
  -4   2  -7  100.35    4.15   0
  -4   2  -6 1398.33   11.72   0
  -2   0 -14 1291.61   18.22   0
  -1  -1 -15  217.30    8.75   0
   1   1 -10  544.88    9.77   0
   4   0 -10  386.62    8.52   0
   6  -4 -14    6.09    4.57   0
   6  -2 -12   94.79    5.97   0
   7  -3 -12   44.13    4.65   0
  -6   2  -8  675.16    9.57   0
  -6   2  -7   92.61    3.89   0
  -6   2  -6  228.72    5.04   0
  -4   2  -5   70.30    2.87   0
  -2   2  -8 2680.58   19.17   0
  -2   2  -7    8.84    3.06   0
  -2   2  -6 2949.04   17.14   0
  -1   1 -12    2.27    3.71   0
  -7   1 -12    3.17    3.68   0
  -4   2  -9   58.44    3.54   0
  -2   2  -5  904.95    8.75   0
   0   0 -14   97.89    6.50   0
   1  -1 -15 1087.91   18.18   0
   1   1 -11  415.06    9.08   0
   2   0 -13   -1.01    3.74   0
   3  -1 -14  102.82    6.36   0
   3   1  -8    4.82    3.17   0
   3   1  -7 1858.13   15.04   0
   3   1  -6    8.20    2.95   0
   4   0 -11    0.50    3.10   0
   5  -1 -12   16.69    3.44   0
   8  -2  -8  234.25    6.33   0
   8  -2  -7  207.77    5.42   0
   8  -2  -6  206.51    5.05   0
  -8   0 -14  256.99    9.06   0
  -6   2  -9  118.10    4.84   0
  -6   2  -5    5.11    1.75   0
  -5   1 -13  211.17    7.95   0
  -4   0 -15    1.81    4.36   0
  -4   2 -10   89.36    4.75   0
   3   1  -5  992.22    9.39   0
   7  -1  -8    8.48    2.61   0
   7  -1  -7 1464.66   13.38   0
   7  -1  -6  114.50    3.98   0
   8  -2  -9   62.53    4.11   0
  -7   1 -13 1444.01   18.19   0
  -6   0 -15    1.70    4.56   0
  -6   2 -10 1347.35   15.17   0
  -4   2  -4 3284.43   13.89   0
  -2   0 -15   -1.54    3.13   0
  -2   2 -10  132.33    5.16   0
  -1   1 -13 1652.41   19.37   0
   0   2  -9   42.66    4.04   0
   0   2  -8 2558.30   19.00   0
   0   2  -7  390.03    7.17   0
   0   2  -6   13.33    3.28   0
   1   1 -12    8.04    3.10   0
   3   1 -10  734.04   11.50   0
   4  -2 -15   42.04    4.68   0
   7  -1  -9  593.92    9.91   0
   8  -2 -10 1217.32   14.94   0
   8  -2  -5  164.22    4.28   0
  -8   2  -8 1641.19   14.57   0
  -8   2  -7  121.73    4.02   0
  -4   2 -11   83.65    5.28   0
  -2   2 -11   45.03    4.47   0
  -2   2  -4 4813.06   17.22   0
   0   0 -15    1.62    4.46   0
   3  -1 -15  269.58    9.92   0
   6   0  -8 2994.77   20.53   0
   6   0  -7   -1.12    2.72   0
   7  -1 -10  169.79    6.13   0
   7  -1  -5 2225.74   13.59   0
  -8   2  -9    1.48    2.69   0
  -6   2 -11  154.19    6.35   0
  -6   2  -4   90.11    2.61   0
  -5   1 -14   10.33    4.58   0
  -1   1 -14   40.97    4.86   0
   0   2 -10 2133.05   19.27   0
   0   2  -5   84.03    3.74   0
   1   1 -13  237.85    8.36   0
   3   1 -11  424.06    9.10   0
   3   1  -4  590.12    6.44   0
   4   0 -13    4.80    3.51   0
   6  -2 -14   16.60    4.50   0
   6   0  -9    4.97    2.69   0
   6   0  -6 2878.07   17.64   0
   7  -3 -14   33.06    5.28   0
   7  -1 -11  163.79    6.84   0
   8  -2 -11    7.36    3.66   0
  -8   2 -10  688.98   11.07   0
  -7   1 -14   12.53    4.17   0
   0   2 -11  324.36    8.63   0
   3   1 -12   77.54    5.60   0
   5  -1 -14   20.90    4.80   0
   6   0 -10 2940.75   22.64   0
  -6   2 -12  835.81   13.68   0
   1   1 -14   21.57    4.68   0
   2   0 -15    1.69    4.12   0
   2   2  -9   15.09    3.43   0
   2   2  -8   20.33    3.59   0
   2   2  -7    3.77    2.83   0
   6   0 -11   -2.85    3.03   0
   6   0  -5   -1.05    1.83   0
   7  -1 -12   22.74    4.52   0
   8  -2 -12  903.75   14.37   0
  -8   2 -11   45.18    4.68   0
  -2   2 -13   28.25    4.30   0
  -1   1 -15  224.92    8.91   0
   0   2 -12 1059.62   15.68   0
   0   2  -4  183.98    3.95   0
   2   2 -10  501.44   10.05   0
   3   1 -13  360.55    9.89   0
   4   0 -14  809.60   15.20   0
   6  -2 -15   38.11    5.99   0
   7  -1  -4   12.72    1.65   0
  -6   2 -13   74.89    5.26   0
   2   2 -11   21.90    4.03   0
   5   1 -10   -1.65    2.27   0
   6   0 -12    9.79    4.12   0
   8  -2 -13   95.17    6.03   0
  -5   3  -8  288.77    6.67   0
  -3   3  -9 1718.76   16.94   0
  -3   3  -8  240.20    6.43   0
  -3   3  -7 1305.37   12.69   0
   0   2 -13    5.11    3.98   0
   1   1 -15 1046.06   17.82   0
   5   1 -11 1351.72   16.56   0
   7  -1 -13 1063.18   16.52   0
  -5   3 -10   43.58    3.99   0
  -5   3  -7 1647.49   13.82   0
  -4   2 -14  677.15   13.13   0
  -3   3 -10  167.35    5.91   0
  -1   3  -8  120.37    5.35   0
   2   2 -12 1245.41   16.60   0
   2   2  -5   27.45    2.45   0
   3   1 -14   87.11    5.76   0
   3   1  -3 9751.41   21.52   0
   4   0 -15    1.34    3.10   0
   5   1 -12   13.37    4.06   0
   6   0 -13    6.78    4.05   0
   6   0  -4  272.19    4.45   0
  -6   2 -14  359.80   10.21   0
  -3   3 -11  335.72    8.45   0
  -3   3  -6   10.47    2.48   0
  -1   3 -11 1052.87   15.17   0
  -1   3  -7   25.06    2.65   0
   2   2 -13  104.26    6.42   0
   4   2 -10  816.26   12.92   0
   4   2  -9   49.17    4.39   0
   4   2  -8  180.27    6.29   0
   7  -1 -14   63.77    5.94   0
  -7   3  -9  842.99   11.51   0
  -7   3  -8  150.34    5.36   0
  -5   3  -6  581.72    7.54   0
  -4   2 -15   27.70    4.77   0
  -3   3 -12  123.07    6.30   0
  -1   3  -6  275.59    5.93   0
   3   1 -15  285.62    9.72   0
   4   2 -11   93.85    5.61   0
   4   2  -7  557.06    9.01   0
   9  -1 -10   17.56    4.96   0
   9  -1  -9 2256.46   19.69   0
   9  -1  -8   80.76    4.79   0
  -7   3 -10   35.73    4.27   0
  -5   3 -12   93.40    5.89   0
  -1   3 -12  275.43    8.44   0
   0   2 -15    6.25    4.13   0
   0   2  -3   20.05    1.85   0
   1   3 -10  176.92    6.23   0
   1   3  -8   97.72    4.33   0
   1   3  -7 4499.45   24.29   0
   2   2 -14 1202.51   18.07   0
   2   2  -4 7479.06   22.39   0
   8   0 -10 1733.52   18.20   0
   8   0  -9    4.81    2.73   0
   8   0  -8  142.47    5.26   0
   9  -1 -11  569.67   11.72   0
  -7   3 -11  635.30   11.59   0
  -7   3  -7  426.38    6.97   0
  -6   2 -15  129.39    7.65   0
  -3   3  -5  873.17    8.58   0
  -1   3 -13  668.87   13.24   0
   4   2 -12  661.00   12.39   0
   6   0 -15   -1.29    4.10   0
   7   1  -9  571.33   10.23   0
   8   0 -11    7.16    3.68   0
   8   0  -7    1.16    2.30   0
   9  -1  -7 1876.51   15.56   0
  -7   3 -12  122.88    6.46   0
  -5   3 -13  585.76   12.18   0
  -5   3  -5 1330.79   10.11   0
  -1   3  -5 1326.45   10.76   0
   1   3 -12  103.37    5.57   0
   1   3  -6  327.15    6.54   0
   7   1 -11  171.64    6.97   0
   7   1 -10  160.79    6.20   0
   7   1  -8    8.41    3.00   0
   9  -1 -12   18.21    4.71   0
  -7   3  -6    2.78    1.72   0
  -3   3 -14   11.79    4.25   0
   2   2 -15   22.26    4.05   0
   3   3 -10    4.19    3.44   0
   3   3  -9  530.65   10.31   0
   7   1 -12   19.74    4.70   0
   7   1  -7 1411.18   13.76   0
   8   0  -6 1239.87   11.59   0
   9  -1 -13  195.23    7.90   0
   9  -1  -6  152.89    4.42   0
  -7   3 -13  938.52   15.18   0
  -5   3 -14    6.04    4.32   0
   3   3  -8  409.70    8.30   0
   4   2  -5   14.24    2.05   0
   8   0 -13    3.46    2.86   0
  -4   4 -10  577.59   10.98   0
  -4   4  -9   -1.24    3.10   0
  -2   4 -11  136.70    6.51   0
  -2   4 -10   91.10    5.39   0
   1   3  -5 3957.74   18.90   0
   3   3 -12   -0.56    3.28   0
   6   0  -3    1.33    1.14   0
   7   1  -6  111.34    4.25   0
   8   0 -14  349.01   10.80   0
  -4   4 -11  291.29    8.79   0
  -4   4  -8  840.73   11.34   0
  -2   4 -12  901.15   15.05   0
  -1   3  -4  550.40    6.34   0
   0   4 -11  122.05    6.47   0
   0   4 -10 1903.50   20.10   0
   0   4  -9   11.66    3.69   0
   3   3 -13  149.30    7.61   0
   4   2 -15   32.65    5.17   0
   7   1 -14   64.11    5.98   0
  -7   3  -5 1597.37   10.13   0
  -6   4 -10 1407.61   16.25   0
  -4   4 -12 1151.52   16.80   0
   0   4 -12  103.31    6.16   0
   0   4  -8 1708.40   16.79   0
   1   3 -15 1088.24   18.30   0
   3   3 -14   87.49    6.97   0
   3   3  -6  407.39    7.28   0
   8   0  -5   -0.55    2.08   0
  -6   4 -11   16.09    4.51   0
  -6   4  -9  543.99    9.70   0
  -6   4  -8  298.81    7.06   0
  -5   3  -4   92.63    2.54   0
  -4   4 -13   65.14    6.02   0
  -2   4 -13  126.06    6.48   0
   0   4 -13  274.16    9.20   0
   0   4  -7  774.97   10.66   0
   2   4 -10  174.68    7.31   0
   4   2  -4 1676.91   11.05   0
   5   3 -11  839.73   14.67   0
   5   3 -10  346.28    9.48   0
   5   3  -9 1124.78   15.05   0
  -6   4 -12  590.10   12.19   0
   2   4 -11  435.40   11.04   0
   2   4  -9  791.42   12.78   0
   5   1  -3 3022.99   12.51   0
   5   3  -8   79.07    4.81   0
   7   1  -5 2129.48   14.01   0
  -6   4 -13   14.24    4.60   0
  -4   4  -6 1230.98   11.32   0
   0   4 -14  155.95    7.78   0
   1   3  -4   21.79    1.92   0
   2   4 -13  352.49   10.99   0
   2   4  -8   12.81    2.54   0
   3   3  -5  946.83    9.73   0
   5   3 -13  602.47   13.33   0
   5   3  -7  191.43    6.05   0
   9   1 -11  560.85   11.90   0
   9   1 -10   20.21    4.02   0
   9   1  -9 2169.69   20.53   0
  10   0 -11    3.86    3.97   0
  10   0 -10  212.73    7.56   0
  10   0  -9    1.93    3.25   0
   0   4  -6   10.51    2.25   0
   2   4  -7   30.66    3.52   0
   8   2 -11    1.15    4.64   0
   8   2 -10 1142.12   16.20   0
   9   1 -12   15.61    4.22   0
   9   1  -8   80.40    4.37   0
  10   0  -8  200.07    6.67   0
   0   4 -15  200.18    8.78   0
   4   4 -11  143.82    7.34   0
   4   4 -10  346.25    9.73   0
   4   4  -9   17.97    4.23   0
   8   2 -12  861.82   15.52   0
   8   2  -9   46.38    3.84   0
   9   1 -13  198.47    8.49   0
  -3   3  -3   16.49    1.56   0
  -3   5 -11  522.58   11.94   0
  -3   5 -10  313.28    8.98   0
  -2   4  -5  345.24    5.89   0
  -1   3  -3 3295.41   13.40   0
   4   4 -12  153.27    7.13   0
   5   3  -6   35.72    3.40   0
   8   0  -4  281.94    4.66   0
   8   2 -13   88.02    6.88   0
   8   2  -8  229.18    6.95   0
   9   1 -14    6.99    4.85   0
   9   1  -7 1870.82   16.23   0
  -6   4  -6  202.94    4.61   0
  -4   4  -5  983.31    9.15   0
  -3   5  -9  548.49   10.56   0
  -1   5 -12   62.17    5.63   0
   0   4  -5  471.83    7.13   0
   2   4  -6 1635.35   14.13   0
   4   4 -13    7.60    4.15   0
   4   4  -8  265.58    7.22   0
   7   1  -4   13.83    1.96   0
  10   0  -7    4.03    2.55   0
  -5   5 -12  201.79    8.06   0
  -5   5 -11   91.81    5.96   0
  -5   5 -10  195.86    7.33   0
  -3   5 -13   78.68    6.55   0
  -3   5  -8  571.03    9.98   0
  -1   5 -13  741.47   15.06   0
   1   5 -12   31.18    4.88   0
   1   5 -11  116.61    6.27   0
   1   5 -10   22.05    3.76   0
   1   5  -9  423.36   10.24   0
   3   3  -4    4.10    1.69   0
   4   2  -3  949.34    7.60   0
   4   4 -14 1240.24   19.63   0
   4   4  -7  263.66    6.93   0
   8   2  -7  197.47    5.95   0
  -5   5 -13   66.36    5.93   0
  -5   5  -9  730.88   11.45   0
  -1   5 -14   17.18    5.23   0
   1   3  -3  661.81    6.56   0
   1   5 -13  314.33   10.37   0
   1   5  -8  644.15   11.18   0
   2   2  -2  558.37    5.08   0
   5   3  -5  656.27    8.52   0
   9   1  -6  158.25    5.22   0
  -5   3  -3   60.23    1.92   0
  -5   5  -8  495.92    8.97   0
  -3   5  -7  234.03    6.24   0
   1   5 -14   20.34    4.91   0
   2   4  -5   69.77    3.54   0
   3   5 -12  302.86   10.55   0
   3   5 -11  167.15    8.12   0
   3   5 -10  680.98   13.45   0
   6   2  -4  428.95    6.06   0
   6   4 -12    7.93    4.28   0
   6   4 -11  583.71   12.72   0
   6   4 -10  460.78   11.31   0
   6   4  -9  333.35    9.33   0
   7   3  -7  423.79    8.35   0
   8   2  -6  202.57    5.52   0
  -2   4  -4  174.43    3.96   0
   1   5  -7 1986.26   17.75   0
   3   5 -13    4.15    4.94   0
   4   4  -6 1543.65   14.24   0
   6   4 -13   19.27    3.99   0
  -6   4  -5  110.94    3.19   0
  -5   5  -7 1409.83   13.46   0
   0   4  -4   77.06    3.30   0
   3   5 -14   13.57    5.16   0
   3   5  -8  221.32    7.19   0
   6   4 -14    3.47    4.63   0
   6   4  -8 2088.22   19.74   0
  10   2 -12  627.92   13.75   0
  10   2 -11  104.55    6.63   0
  10   2 -10  201.91    7.99   0
  -4   4  -4 2292.83   12.47   0
  -3   5  -6   16.71    2.81   0
   5   1  -2  132.01    2.61   0
   5   5 -11  498.15   12.64   0
   7   3  -6   81.62    4.09   0
   9   3 -12  214.92    9.05   0
   9   3 -11  504.35   12.40   0
   9   3 -10  190.94    8.20   0
  10   2 -13   19.32    5.05   0
  10   2  -9   35.62    4.83   0
  -2   6 -12   14.98    5.15   0
  -2   6 -11  332.73   10.13   0
  -2   6 -10  238.15    8.84   0
   3   3  -3 3042.47   14.43   0
   4   4  -5  216.92    5.40   0
   5   3  -4  656.05    7.78   0
   5   5 -13  411.34   12.24   0
   5   5 -12  724.60   15.27   0
   5   5 -10  184.18    7.52   0
   5   5  -9  265.18    8.40   0
   6   4  -7   43.05    3.43   0
   9   1  -5  385.30    6.42   0
   9   3 -13  149.38    8.26   0
   9   3  -9 1072.35   15.62   0
  -4   6 -12 1033.92   16.80   0
  -4   6 -11  221.00    8.21   0
  -4   6 -10  210.44    7.59   0
  -2   6 -13  169.47    8.93   0
  -2   6  -9  313.30    8.74   0
   2   6 -12  725.01   15.24   0
   2   6 -11  629.68   14.08   0
   8   2  -5  171.56    4.66   0
   8   4 -12  255.20    9.57   0
   8   4 -11   59.52    6.26   0
   8   4 -10  615.39   12.97   0
  10   2  -8  371.40    8.64   0
  -5   5  -6  414.12    7.00   0
  -4   6  -9  243.29    7.44   0
  -2   6  -8  636.83   11.00   0
  -1   3  -2   48.73    1.97   0
   2   6  -9  222.77    8.16   0
   3   5  -6 1099.67   12.65   0
   6   4  -6 2380.47   18.37   0
   8   0  -3    1.25    1.39   0
   8   4 -13  167.64    8.63   0
   8   4  -9   95.43    5.76   0
   9   3  -8   24.58    4.23   0
  -3   5  -5   75.28    3.48   0
   1   5  -5  247.24    5.83   0
   4   2  -2  275.19    4.07   0
   6   2  -3    4.85    1.80   0
  10   2  -7    8.02    3.23   0
  -4   6  -8  130.81    5.42   0
  -2   4  -3   57.91    2.48   0
  -2   6  -7  666.73   10.50   0
   0   4  -3  329.32    5.13   0
   0   6  -7  233.80    7.02   0
   1   3  -2   16.69    1.87   0
   2   6  -8   37.46    4.52   0
   4   6 -13  166.20    8.84   0
   4   6 -12   22.41    5.73   0
   4   6 -11   60.67    6.68   0
   4   6 -10  151.43    8.19   0
   7   5 -13  428.94   12.67   0
   7   5 -12   35.50    5.52   0
   7   5 -11   10.65    4.88   0
   7   5 -10  236.22    8.91   0
   8   4  -8  296.64    8.30   0
   9   3  -7 1495.81   15.71   0
  -6   4  -4  107.16    2.75   0
   4   4  -4 2864.25   16.72   0
   4   6  -9  431.84   10.95   0
   7   5  -9  280.48    9.19   0
  -5   5  -5 1447.01   11.56   0
  -4   6  -7  198.27    5.73   0
   3   5  -5 1861.03   15.18   0
   4   6  -8  144.73    6.59   0
   5   3  -3 4661.46   18.93   0
   5   5  -6  209.68    6.29   0
   6   4  -5  155.76    5.15   0
   8   4  -7  485.24    9.54   0
  -4   4  -3  646.26    6.23   0
  -2   6  -6 1571.29   14.66   0
  -1   7 -13  672.98   15.82   0
  -1   7 -12  365.11   11.57   0
  -1   7 -11  424.99   11.83   0
  -1   7 -10  531.31   12.40   0
   0   6  -6   35.78    3.41   0
   6   6 -12  134.16    8.35   0
   6   6 -11  100.23    7.50   0
   7   5  -8  121.45    5.65   0
   9   1  -4   44.74    2.46   0
   9   3  -6   42.58    3.42   0
  10   2  -6  485.90    8.35   0
  11   3 -12   99.35    7.15   0
  11   3 -11  500.22   12.79   0
  -3   5  -4   72.24    3.02   0
  -3   7 -12 1100.38   18.18   0
  -3   7 -11  356.15   10.54   0
  -3   7 -10  667.49   13.08   0
  -1   7  -9  247.63    8.50   0
   1   7 -10   84.40    6.34   0
   2   6  -6  268.45    6.96   0
   4   6  -7 1041.96   14.30   0
   6   6 -13   30.92    6.18   0
   6   6 -10  671.61   14.61   0
  10   4 -12  955.60   19.36   0
  10   4 -11   13.11    5.47   0
  10   4 -10  259.59    9.69   0
  11   3 -10  218.55    8.77   0
  -3   7  -9  296.90    8.87   0
   1   7  -9   58.98    5.24   0
   3   3  -2 1044.23    8.09   0
   3   7 -12    4.60    5.23   0
   3   7 -11   36.20    5.78   0
   3   7 -10  354.64   11.09   0
   6   6  -9  168.26    7.71   0
   8   4  -6   95.71    4.64   0
   9   5 -12   -0.71    4.69   0
   9   5 -11  171.76    8.68   0
  10   4  -9  187.87    8.03   0
  11   3  -9  324.86    9.50   0
  -1   7  -8  311.28    8.72   0
   1   7  -8 1048.34   15.57   0
   3   5  -4 1156.76   11.38   0
   3   7  -9  275.45    9.38   0
   6   4  -4  114.88    4.27   0
   6   6  -8 1431.49   18.43   0
   9   5 -10  140.06    7.86   0
  -3   7  -8  622.19   11.41   0
  -2   6  -5  670.07    9.14   0
   4   6  -6 1938.54   18.08   0
   7   5  -6  362.45    8.14   0
   9   3  -5  170.28    5.05   0
   9   5  -9  941.84   15.93   0
  10   2  -5   97.83    4.47   0
  10   4  -8  291.43    8.80   0
  11   3  -8  151.95    6.84   0
  -5   7  -9  159.97    6.67   0
  -1   7  -7    7.16    3.23   0
   1   7  -7  350.84    8.88   0
   3   7  -8  578.35   12.31   0
   5   7 -12   39.26    5.19   0
   5   7 -11  225.69    9.37   0
   5   7 -10  231.88    9.94   0
   6   2  -2  842.84    7.28   0
   6   6  -7  183.78    6.92   0
   8   4  -5  203.96    5.73   0
  -5   5  -4    6.98    1.66   0
  -3   7  -7   12.74    3.57   0
   5   7  -9   84.17    6.93   0
   7   1  -2   53.66    2.03   0
   8   2  -3    4.48    1.82   0
   9   5  -8  316.70    8.91   0
  10   4  -7  115.07    5.89   0
  11   3  -7  235.50    7.31   0
  -5   7  -8  157.20    6.24   0
  -4   6  -5  612.84    8.32   0
  -2   4  -2  171.40    3.43   0
   0   8 -12   29.11    5.87   0
   0   8 -11  282.14   10.56   0
   0   8 -10   47.47    6.05   0
   2   4  -2 6725.96   22.22   0
   4   6  -5  559.04    9.42   0
   5   3  -2  901.15    8.23   0
   5   5  -4   52.97    3.51   0
   5   7  -8  342.04   10.02   0
   7   3  -3  539.64    7.15   0
  -2   8 -12   61.91    5.64   0
  -2   8 -11  153.58    8.45   0
  -2   8 -10    1.48    4.32   0
  -1   7  -6  585.55    9.97   0
   0   8  -9  408.53   11.06   0
   1   7  -6  929.28   12.85   0
   2   8 -10   60.79    6.45   0
   3   5  -3 1062.07   10.50   0
   6   6  -6 1171.30   14.72   0
   7   5  -5 2694.32   19.92   0
   7   7 -11   -6.25    5.05   0
   9   5  -7  549.07   11.03   0
  -6   4  -3  578.38    5.29   0
  -3   7  -6   65.05    3.98   0
  -2   6  -4  352.17    6.42   0
  -2   8  -9  341.31    9.94   0
  -1   3  -1  456.39    4.58   0
   1   3  -1 5254.54   16.32   0
   2   6  -4  113.92    4.43   0
   2   8  -9  354.91   10.71   0
   3   7  -6  519.99   10.24   0
   4   2  -1    6.40    1.49   0
   4   8 -11  202.04    9.83   0
   5   7  -7    8.68    3.91   0
   6   4  -3  735.81    8.85   0
   7   7 -10  311.79   10.96   0
   9   3  -4   14.75    2.42   0
  10   4  -6  359.88    8.12   0
  11   5 -11  391.04   12.29   0
  12   4 -11    4.29    5.83   0
  12   4 -10  241.44    9.60   0
  -5   7  -7 1402.03   14.84   0
  -4   8 -10   20.78    5.18   0
   0   8  -8   90.22    5.88   0
   4   8 -10   58.80    6.61   0
   7   7  -9  363.03   11.19   0
   8   4  -4  674.00    9.27   0
   9   5  -6  343.44    8.37   0
  10   2  -4 1229.11   11.45   0
  11   3  -6  190.77    6.32   0
  11   5 -10  508.83   12.98   0
  -2   8  -8  573.21   11.77   0
  -1   7  -5    7.46    2.76   0
   1   7  -5  975.72   12.43   0
   2   8  -8   10.91    3.45   0
   4   6  -4  438.42    8.08   0
   4   8  -9  281.34   10.27   0
   6   6  -5  237.70    6.67   0
   7   7  -8  222.57    8.77   0
  10   6 -11  202.04    9.89   0
  10   6 -10   74.36    7.27   0
  11   5  -9  723.48   14.86   0
  12   4  -9  469.79   11.88   0
  -4   4  -2  447.66    4.88   0
  -4   8  -9  209.98    8.07   0
   0   8  -7  312.60    8.96   0
   2   8  -7  296.99    9.03   0
   3   3  -1 1505.70    9.56   0
   3   7  -5    8.58    2.98   0
   4   8  -8   42.83    5.42   0
   5   5  -3  866.44   10.20   0
   5   7  -6  209.45    7.22   0
   7   5  -4  136.71    5.05   0
  10   6  -9   31.59    5.78   0
  -4   8  -8    0.77    3.94   0
  -3   7  -5  210.64    5.70   0
  -2   8  -7  166.09    6.49   0
   0   6  -3  207.30    5.16   0
   1   5  -2  872.55    8.97   0
   6   8 -10  197.01    9.48   0
   7   7  -7  348.15   10.03   0
  10   4  -5  338.73    7.50   0
  11   5  -8  143.41    7.40   0
  12   4  -8  572.87   12.36   0
   1   9 -10  135.01    8.14   0
   2   6  -3   98.14    4.03   0
   4   8  -7  547.20   12.15   0
   6   8  -9  597.36   14.03   0
   9   5  -5  447.55    8.87   0
  10   6  -8   57.23    5.90   0
  11   3  -5  332.37    7.11   0
  -2   6  -3  696.58    8.43   0
  -1   9 -10  198.27    9.39   0
   0   8  -6    0.30    2.12   0
   1   7  -4  186.88    5.68   0
   2   8  -6   17.21    3.91   0
   3   5  -2   32.46    2.82   0
   3   9 -10  337.37   11.72   0
   5   7  -5  477.79    9.86   0
   6   6  -4    6.53    2.72   0
   6   8  -8  385.03   11.51   0
   7   3  -2  340.57    5.47   0
   8   4  -3  157.49    4.80   0
  11   5  -7    9.23    4.18   0
  -4   8  -7  398.98    9.22   0
  -2   8  -6  751.80   11.98   0
  -1   9  -9   21.82    5.33   0
   2   4  -1    8.92    2.30   0
   3   7  -4  139.16    5.30   0
   3   9  -9  367.95   11.66   0
   4   6  -3  835.22   10.57   0
   7   7  -6  896.98   13.90   0
   8   2  -2 4835.48   18.80   0
   9   3  -3   11.69    2.24   0
  10   6  -7  100.30    6.18   0
  -3   5  -2 1537.09   10.48   0
  -3   9 -10  386.16   11.12   0
  -1   9  -8  362.44   10.49   0
   1   9  -8  331.54   10.43   0
   4   8  -6 1187.67   16.26   0
   5   3  -1 3827.73   16.21   0
   6   2  -1  365.31    4.71   0
   6   8  -7  587.81   12.96   0
   7   5  -3   94.05    4.38   0
   8   8  -9   84.61    7.44   0
  -5   7  -5  423.49    7.47   0
  -3   7  -4   62.68    3.51   0
  -3   9  -9  139.39    7.54   0
  -2   4  -1   29.72    1.83   0
   0   8  -5  251.48    6.97   0
   2   8  -5  999.11   13.89   0
   3   9  -8  369.35   10.72   0
   5   5  -2  986.02   10.65   0
   5   9  -9    4.37    4.95   0
   9   5  -4  288.96    7.05   0
  10   2  -3  316.02    5.58   0
  10   4  -4 1486.62   14.32   0
  11   5  -6   27.98    4.30   0
  12   4  -6  461.67    9.98   0
  -4   6  -3  907.78    9.05   0
  -4   8  -6  308.49    7.98   0
  -2   8  -5  409.79    8.66   0
  -1   9  -7   53.34    5.13   0
   1   9  -7   87.38    6.33   0
   3   9  -7  196.14    8.19   0
   4   4  -1 1201.64   10.15   0
   4   8  -5  933.19   13.94   0
   6   6  -3  408.37    7.95   0
   6   8  -6   44.55    5.18   0
   7   7  -5  525.21   10.38   0
   8   8  -8   83.49    6.95   0
  10   6  -6  216.49    7.29   0
  11   3  -4   10.70    2.54   0
  -3   9  -8  181.88    7.78   0
   1   7  -3   84.66    4.26   0
   5   9  -8  104.81    6.73   0
   9   1  -2   38.44    2.18   0
   1   5  -1   88.58    3.64   0
   1   9  -6  643.75   12.40   0
   4   6  -2  232.33    5.89   0
   5   9  -7  114.62    7.29   0
  11   5  -5  625.78   11.03   0
  12   6  -8 1362.98   19.95   0
  -3   9  -7   45.30    4.89   0
  -2   6  -2   65.54    3.21   0
  -1   9  -6  408.84   10.06   0
   0   8  -4   12.26    2.26   0
   3   5  -1  849.83    9.51   0
   3   9  -6  304.92    9.26   0
   6   8  -5  166.11    6.79   0
   7   7  -4  587.83   10.78   0
   7   9  -8  420.88   12.33   0
   8   4  -2 4314.24   21.62   0
  10   6  -5  811.05   13.12   0
  11   7  -8  147.36    8.20   0
  12   4  -5   74.95    4.90   0
  -4   8  -5  374.34    7.94   0
  -2   8  -4   25.87    3.13   0
   4   8  -4 1009.11   13.98   0
   5   9  -6   17.49    4.84   0
   6   4  -1 1426.22   11.66   0
   7   3  -1  526.66    6.60   0
   7   5  -2   78.29    3.61   0
   8   8  -6   32.84    4.88   0
   9   3  -2    4.14    2.05   0
   9   5  -3   78.21    4.15   0
  10   4  -3  568.43    8.76   0
  12   6  -7  500.19   12.23   0
  -5   5  -2   80.81    2.80   0
  -3   7  -3  169.79    4.81   0
  -3   9  -6  482.58   10.37   0
   1   9  -5  411.97    9.70   0
   2  10  -8   45.32    5.61   0
   3   3   0  390.40    5.06   0
   4   2   0 1885.73    9.34   0
   7   9  -7  173.40    8.43   0
  10   8  -8  111.33    7.81   0
  11   7  -7   14.23    4.95   0
  -1   9  -5   76.87    5.09   0
   1   7  -2  397.73    7.69   0
   2  10  -7  253.41    9.62   0
   3   9  -5    5.01    3.04   0
   4  10  -8    5.93    3.80   0
   5   5  -1  333.30    6.46   0
   6   6  -2 1108.37   12.45   0
   6   8  -4   92.82    5.43   0
  10   6  -4  829.06   12.77   0
  10   8  -7  166.95    8.26   0
  11   3  -3 1448.64   13.33   0
  11   5  -4  125.29    5.64   0
  -4   4  -1  146.32    2.81   0
  -2  10  -8  277.07   10.33   0
  -1   7  -2  193.55    5.23   0
   0   8  -3  994.02   12.42   0
   0  10  -7  491.94   12.17   0
   2   4   0  460.27    6.07   0
   2   6  -1  501.83    7.90   0
   3   7  -2  166.56    5.13   0
   4  10  -7  106.46    6.98   0
   5   9  -5   72.00    5.74   0
   7   7  -3    3.11    3.59   0
   7   9  -6  388.20   11.30   0
   8   2  -1   28.29    2.00   0
  11   7  -6   60.63    5.79   0
  12   6  -6  156.59    7.29   0
  13   5  -6  317.33    9.20   0
  -4   6  -2  631.36    7.47   0
  -3   5  -1 3929.41   16.46   0
   0   4   0 5158.96   17.84   0
   4   6  -1   64.02    3.79   0
   5   7  -2 2475.63   19.62   0
  10   2  -2  716.17    7.73   0
  12   4  -4  281.12    7.24   0
  -3   9  -5    0.60    3.44   0
  -2   8  -3  972.28   11.87   0
  -2  10  -7   79.52    5.31   0
   0  10  -6   34.42    5.25   0
   4   4   0  175.61    4.40   0
   4  10  -6  355.56   10.95   0
   9   5  -2  852.58   11.08   0
  10   8  -6   51.50    5.96   0
  -5   7  -3  312.29    6.08   0
  -1   9  -4  960.77   13.50   0
   5   9  -4  475.69   10.90   0
   6   8  -3  141.20    6.26   0
   7   5  -1  527.40    8.32   0
   7   9  -5  111.45    6.86   0
   8   4  -1  189.97    4.91   0
   8   8  -4    5.12    3.85   0
  10   4  -2  274.26    6.10   0
  11   7  -5    0.08    4.29   0
  12   6  -5   75.76    5.57   0
  -3   7  -2  362.25    6.58   0
  -2  10  -6  122.17    6.64   0
   1   5   0   81.11    3.53   0
   2   8  -2 1748.87   16.86   0
   3   5   0  358.55    6.26   0
   6   2   0 3193.43   13.30   0
   6   6  -1  809.38   10.84   0
   6  10  -6  107.05    7.17   0
   7   7  -2  150.06    6.17   0
   9   9  -6  471.71   12.62   0
  10   6  -3  433.17    9.00   0
  10   8  -5  324.31    9.90   0
  11   5  -3  786.46   11.44   0
  13   5  -5  717.02   12.49   0
  -2   4   0  407.87    4.84   0
   0   8  -2  672.98   10.17   0
   0  10  -5  372.47   10.00   0
   1   7  -1    2.57    2.97   0
   3   7  -1  754.52   10.58   0
   3   9  -3  142.21    6.36   0
   4   8  -2   13.66    3.63   0
   4  10  -5  311.98    9.83   0
   9   3  -1 1866.32   13.08   0
  -3   9  -4  563.68   10.03   0
   6   4   0 1722.98   12.48   0
   7   9  -4  512.47   11.87   0
   8   8  -3  625.87   12.00   0
  11   7  -4  342.66    9.73   0
  12   4  -3   17.16    2.87   0
  12   6  -4  323.53    8.89   0
  -4   8  -3  490.25    8.38   0
  -2   8  -2    0.24    2.58   0
  -2  10  -5  923.71   14.42   0
  -1   9  -3  352.83    8.45   0
  -1  11  -7   -0.54    4.97   0
   5   7  -1  557.53    9.38   0
   6   8  -2  155.22    6.37   0
   7   3   0  315.26    5.26   0
   9   9  -5   91.65    5.79   0
  10   8  -4  399.63   10.52   0
  11   3  -2    3.10    2.00   0
  13   7  -6  501.29   12.43   0
   0   6   0 4273.80   20.73   0
   0  10  -4   63.35    5.48   0
   9   1  -1 1331.69    8.50   0
   9   5  -1  811.74   10.63   0
  10   6  -2  386.13    8.79   0
  12   8  -6  350.61   10.80   0
  13   5  -4  630.76   11.54   0
  -4   6  -1  222.57    4.92   0
  -1  11  -6   24.86    4.86   0
   2   8  -1  465.84    9.00   0
   3   9  -2  553.87   10.82   0
   6  10  -4    3.12    4.47   0
   7   9  -3   23.14    4.40   0
   9   9  -4  513.11   12.15   0
  11   5  -2  156.01    5.46   0
  -5   5  -1   57.48    2.31   0
  -3   9  -3    5.30    3.11   0
  -2  10  -4   27.39    4.18   0
   0   8  -1  886.54   11.50   0
   1  11  -5   10.32    4.90   0
   3   3   1  582.42    6.06   0
   5   9  -2  609.69   11.71   0
   6   6   0  160.87    5.37   0
   8   8  -2  723.75   12.71   0
  10   4  -1  152.05    4.76   0
  11   7  -3  165.74    7.29   0
  12   6  -3  189.02    7.12   0
  12   8  -5  312.26   10.32   0
  -5   7  -2  201.76    4.76   0
  -3   7  -1 1740.86   13.72   0
  -1   9  -2  788.41   11.93   0
   0  10  -3  178.62    7.24   0
   1   3   1  456.78    5.01   0
   1   7   0  508.84    8.54   0
   4   4   1  151.18    4.21   0
   4  10  -3  533.72   11.65   0
   5  11  -5    4.06    4.66   0
  10   2  -1  125.33    3.42   0
  10   8  -3  572.60   12.00   0
  11   9  -5   10.89    4.80   0
  -4   8  -2   16.29    2.56   0
  -3   5   0  342.09    5.06   0
  -2   6   0  658.83    7.97   0
  -1  11  -5   10.03    4.97   0
   3   5   1 4053.61   19.80   0
   6   8  -1  261.53    7.33   0
   6  10  -3  465.67   11.73   0
   8   2   0 2020.83   11.70   0
   8  10  -4   66.23    6.25   0
   9   9  -3   20.68    4.37   0
  12   4  -2   69.95    3.87   0
  13   5  -3  499.54   10.11   0
  -2   8  -1  894.23   11.19   0
  -1   7   0  466.97    7.72   0
   1  11  -4  700.26   13.90   0
   4   2   1  515.32    5.14   0
  12   8  -4    1.34    4.61   0
  13   7  -4  266.31    8.96   0
  -2  10  -3  121.83    6.17   0
   2   6   1  765.45    9.56   0
   4  10  -2   13.67    4.07   0
   9   3   0   30.48    2.43   0
  11   3  -1 4057.72   20.38   0
  11   7  -2  386.76    9.69   0
  11   9  -4   22.86    5.28   0
  -3   9  -2  505.75    9.31   0
  -1  11  -4  630.99   12.81   0
   0  10  -2    3.66    4.11   0
   2   8   0  117.62    4.74   0
   4   8   0  196.38    6.59   0
   5   9  -1   72.90    4.71   0
   7   7   0   18.16    2.66   0
   8   8  -1  461.43    9.95   0
   8  10  -3  196.04    8.43   0
  10   8  -2   44.44    4.17   0
  11   5  -1 1794.05   16.38   0
  12   6  -2  159.68    6.50   0
  -1   3   1 5138.18   14.78   0
  -1   9  -1  193.23    6.29   0
   0   6   1  617.64    8.25   0
   0   8   0 1223.64   13.51   0
   1  11  -3   67.87    5.79   0
   6   8   0  469.74    9.86   0
   6  10  -2  165.12    7.75   0
   9   9  -2  226.15    8.26   0
  12   8  -3   86.16    6.19   0
   5  11  -3   69.12    5.10   0
   6   2   1   23.26    1.83   0
   7   3   1 1241.44   10.06   0
  10   4   0   59.95    3.33   0
  13   5  -2  229.11    7.08   0
  13   7  -3  351.32    9.73   0
  -4   8  -1 1010.71   11.40   0
  -3   7   0  891.79    9.90   0
  -2   4   1    8.23    1.54   0
  -2  10  -2    6.49    3.48   0
  -1  11  -3   52.53    5.44   0
   3   9   0  641.30   11.64   0
   4  10  -1  434.89   10.61   0
   5   7   1  154.59    5.59   0
   7  11  -3    4.00    4.11   0
   8  10  -2  286.44    9.44   0
  12   4  -1  295.20    6.76   0
  -4   6   0  173.61    4.23   0
  -2   8   0  138.54    4.93   0
   5   9   0  606.21   11.81   0
   8   4   1    7.89    1.84   0
  10   6   0   99.60    5.33   0
  -3   9  -1   99.19    4.81   0
  -2   6   1  504.93    7.11   0
  -1   7   1    2.67    2.42   0
   1  11  -2   95.50    6.30   0
   3   5   2 1440.07   12.00   0
   4   8   1 1075.60   14.04   0
   5  11  -2  349.89   10.40   0
   7   7   1   33.30    4.26   0
   9   9  -1    1.72    3.77   0
  11   9  -2  935.13   16.26   0
  12   6  -1  117.26    5.79   0
  12   8  -2  348.11   10.23   0
  -1   9   0  165.15    6.24   0
   2   4   2  181.00    4.27   0
   4   4   2  478.98    6.75   0
   5   5   2   82.74    3.89   0
   9   5   1  604.98    9.29   0
  10   2   0  441.77    5.99   0
  11   5   0  393.13    7.95   0
  13   7  -2  442.33   10.57   0
  -5   5   0  227.16    3.80   0
  -1  11  -2 1129.71   16.20   0
   0   8   1  887.04   11.70   0
   3   3   2  995.25    8.12   0
   4  10   0    3.12    3.82   0
   8  10  -1  308.92    9.81   0
  -2  10  -1  223.69    7.20   0
   3   7   2  378.72    7.93   0
   3   9   1  100.37    5.61   0
   5   3   2  584.86    6.74   0
   6  10   0  290.33    9.44   0
   9   1   0   71.10    2.34   0
   9   3   1 1437.99   11.52   0
  10   8   0    6.97    3.75   0
  13   5  -1  353.75    7.99   0
   0   6   2 1312.87   11.81   0
   0  10   0  170.86    6.70   0
   1   3   2   52.33    2.44   0
   1   7   2  209.94    5.97   0
   1  11  -1   30.60    3.95   0
   5   9   1    9.02    3.05   0
   8   2   1  261.96    4.45   0
  10   6   1  157.42    6.03   0
  11   9  -1 1263.88   18.43   0
  12   8  -1  619.35   13.06   0
  -4   8   0  198.54    5.40   0
  -3   7   1  650.84    8.56   0
  -2   8   1  430.83    8.03   0
   2  12  -2  123.13    6.40   0
   4   8   2   14.35    3.67   0
   7   9   1    4.42    3.95   0
   7  11  -1  277.95    9.60   0
  12   4   0  789.62   10.27   0
  12   6   0  859.46   13.01   0
  13   7  -1    3.68    3.87   0
  -3   9   0  652.43   10.34   0
  -1  11  -1   21.56    4.01   0
   0  12  -2    2.65    5.21   0
   2   8   2    5.46    3.09   0
   8   4   2 1362.77   12.31   0
   8  10   0  215.16    8.51   0
  -4   6   1   57.50    3.15   0
  -2  10   0   15.82    3.75   0
  -1   7   2  424.57    7.54   0
   4   2   2  273.81    4.10   0
   4  10   1  415.56   10.47   0
   6   8   2  176.69    6.36   0
  11   5   1  137.41    5.03   0
   1  11   0  382.63    9.81   0
   4   6   3  847.22   10.72   0
   5   9   2  788.96   13.42   0
   7   1   1 1892.21    9.50   0
   7  11   0   16.12    4.45   0
   9   5   2   62.48    3.89   0
   9   9   1  161.29    7.26   0
  10   8   1  156.49    6.60   0
  11   7   1    4.79    4.06   0
  11   9   0  110.07    7.08   0
  12   8   0  224.98    8.35   0
  -4   4   1 1101.92    7.43   0
   2   6   3  729.13    9.55   0
   3   5   3  142.61    4.15   0
   3   7   3  173.14    5.71   0
   5   5   3   69.82    3.77   0
   9   7   2 1130.80   14.84   0
  -1   3   2   13.80    1.66   0
  -1  11   0  468.61   10.72   0
   0  12  -1  204.01    8.27   0
   1   5   3 1433.13   11.76   0
  10   6   2  179.01    6.52   0
  12   6   1  316.76    8.22   0
  -3   9   1  395.75    8.33   0
   0   6   3  197.32    5.16   0
   1   7   3  526.95    8.89   0
   2   4   3   52.43    2.67   0
   4  10   2  138.03    6.79   0
   5  11   1   14.37    4.48   0
   7   7   3  755.07   11.97   0
  11   3   1 2053.56   14.38   0
   2  12   0   81.97    5.45   0
  -1   3   6  328.86    6.30   0
   0   0  11   -1.44    2.24   0
   0   4   8 1778.95   16.23   0
   1   5   3 1269.99   10.78   0
   1   5   8  132.51    5.00   0
   2   6   8  612.15   11.21   0
   4   0  15   -2.16    3.55   0
   4   6  11  197.72    7.99   0
   5   7  10  457.51   11.58   0
   6   8   8  153.26    7.13   0
   8   8  10   -0.50    4.36   0
  -1  -1   9  653.88    8.13   0
  -1   3   5 3902.53   18.93   0
   1   5   9  380.34    8.80   0
   2   4  12  729.50   13.47   0
   2   6   3  607.75    8.35   0
   3   5  12   78.81    5.94   0
   3   7   5  208.57    6.13   0
   3   7   6   72.54    4.42   0
   4   2  15   16.96    4.40   0
  -1   1  10  530.38    8.73   0
  -1   3   4   22.07    2.14   0
  -1   3   8  100.53    4.40   0
   0   4   9   12.31    2.52   0
   1   1  13 1578.36   18.59   0
   1   5   2  163.32    3.91   0
   2   0  14 1041.31   15.12   0
   2   6   9  278.47    8.49   0
   3   7   4   53.03    3.34   0
   3   7   7    5.65    2.38   0
   3   7   8  598.60   11.56   0
   4   4  14  263.98   10.09   0
   6   8   9 1077.62   17.78   0
   0  -2  11  273.08    5.91   0
   0   0  12   62.44    4.18   0
   0   4  10 1667.63   18.03   0
   1  -1  13 1582.73   16.88   0
   1   5  10  275.76    7.89   0
   2   2  14  388.36   10.63   0
  -2   0   7    1.25    1.90   0
  -1   3   3  673.10    6.70   0
  -1   3   9  332.88    7.21   0
   2   4  13  102.58    6.45   0
   2   6   2   61.00    3.11   0
   2   6  10  233.04    7.87   0
  -2   0   8  996.19    9.98   0
  -2   2   6    6.73    2.72   0
  -2   2   7    1.29    2.54   0
  -1   1  11  377.19    7.76   0
  -1   3  10  185.97    6.22   0
   1   5  11 1469.34   18.24   0
   2   6  11  248.85    9.49   0
   4   6  13  183.79    9.53   0
   4   8   6  296.16    8.31   0
   4   8   8    0.66    3.99   0
   5   7  12   68.50    5.65   0
  -2   0   4 1058.99    7.04   0
  -2   2   5   27.01    2.34   0
  -2   2   8   24.51    3.05   0
  -1  -1  11  380.72    7.35   0
   0   4  11  110.32    5.35   0
   1   1  14   37.45    4.23   0
   3   3  15  221.24    9.11   0
   4   8   4  219.58    6.37   0
   6   8  11  375.73   11.41   0
  -2   0   9    1.87    1.54   0
  -2   2   4 7454.70   22.23   0
  -2   2   9   10.28    2.95   0
  -1   3  11  193.33    6.82   0
   0   0  13   -3.44    2.93   0
   0   2  13    1.77    3.03   0
   1   5  12   56.52    5.54   0
   2   0  15    2.12    3.60   0
   2   2  15  138.04    6.88   0
   3   5  14  243.83   10.36   0
   7   9   9   60.03    6.76   0
  -1   1  12    5.66    3.23   0
  -1   3   2   12.22    1.67   0
  -1   5   6  286.32    6.88   0
  -1   5   7 1881.69   17.42   0
   0   4  12   82.84    5.66   0
   0   6   7  241.18    6.95   0
   0   6   8  779.98   12.53   0
   1   3  14  215.50    8.35   0
   1   5   1  790.51    6.66   0
   2   6  12    5.77    4.14   0
   4   8  10   21.98    4.70   0
  -2   0  10 1542.09   13.54   0
  -1   5   8  635.87   10.57   0
  -1   5   9  447.10    9.64   0
   0   6   5  194.47    5.75   0
   0   6   9  511.96   11.01   0
   1   7   6  548.67    9.77   0
   1   7   7   13.97    3.39   0
   1   7   8  262.53    7.98   0
   2   6   1  671.07    6.86   0
   5   9   7  416.08   11.24   0
  -2  -2   7    0.98    1.72   0
  -2   4   6 1732.07   14.62   0
  -2   4   7   38.40    3.60   0
  -2   4   8   14.17    3.11   0
  -1  -1  12   11.19    2.82   0
  -1   3  12   89.79    4.96   0
   0   2  14   78.41    5.59   0
   0   4   1  489.93    4.76   0
   0   6  10  473.43   11.23   0
   1   1  15  210.30    7.94   0
   1   7   5    4.68    2.79   0
   4   8  11   47.14    5.84   0
   5   9   8  683.91   15.24   0
  -2  -2   6   10.75    1.35   0
  -2  -2   8   21.77    1.99   0
  -2   0  11    2.44    2.19   0
  -2   2   3 2798.37   12.18   0
  -2   4   5   66.03    3.67   0
  -2   4   9  824.22   12.20   0
  -1   5  10   20.53    3.36   0
   0   0  14   80.03    5.17   0
   1   3  15  213.00    8.72   0
   1   7  10  458.25   11.80   0
   2   8   7  143.42    6.48   0
   2   8   8  470.95   11.75   0
  -3   1   6    4.08    2.25   0
  -3   1   9  532.79    8.49   0
  -2  -2   9   12.12    2.17   0
  -2   4  10  177.66    6.35   0
  -1   5  11  103.13    6.03   0
   1   5  14    9.63    3.85   0
   2   8   9  263.71    9.70   0
  -3   3   8  455.57    8.34   0
  -2   2  12 1204.13   14.79   0
  -2   4   4 1818.66   13.01   0
   0   6   3  216.84    4.88   0
   1   7  11  358.48   10.93   0
   2   8  10   -0.65    4.10   0
  -3   1   5 1001.02    8.48   0
  -3   1  10  673.50    9.79   0
  -3   3   6  413.85    6.93   0
  -3   3   9  553.38    9.50   0
  -2  -2  10  431.77    6.78   0
  -2   4  11  398.58    9.62   0
  -1   1  14    9.02    3.44   0
  -1   5   3  697.49    7.77   0
  -1   5  12   16.45    4.23   0
   0   2  15    4.58    3.70   0
   0   6  12    3.19    3.87   0
   1   1  16   20.47    4.30   0
   1   7   3  473.29    7.57   0
   2   8   4   34.96    3.25   0
  -3  -1   8    1.85    1.83   0
  -3   3   5  998.69    9.82   0
  -3   3  10    3.68    3.00   0
  -2   2  13   88.46    5.32   0
  -1   3  14  311.04    9.42   0
   2   8  11  157.50    7.70   0
   3   9   6  390.78    9.87   0
   3   9   7   32.23    4.64   0
   3   9   8  155.11    7.69   0
   3   9   9  106.95    6.94   0
  -3  -1   9  533.61    7.34   0
  -3   1  11  377.19    7.72   0
  -2   0  13   -0.38    3.17   0
  -2   4   3  621.96    6.91   0
  -1   5  13  235.85    9.37   0
   3   9  10  330.57   11.41   0
  -3  -1   6    3.62    1.62   0
  -3  -1  10  678.07    8.79   0
  -3   1   4  593.94    5.88   0
  -2   2   2  575.34    5.03   0
  -2   6   7  687.79   11.21   0
  -2   6   8   29.31    4.18   0
  -2   6   9  208.24    7.71   0
  -1   7   7  316.24    8.21   0
  -1   7   9   52.23    4.98   0
  -4   2   7  610.23    8.70   0
  -4   2   8  189.05    5.71   0
  -3   1  12   76.13    4.72   0
  -3   3   4    2.82    1.72   0
  -3   5   7  999.16   12.87   0
  -3   5   8  200.45    6.61   0
  -3   5   9 1190.91   15.36   0
  -2   2  14  963.61   15.56   0
  -2   6   6  250.30    6.33   0
  -2   6  10  355.57    9.92   0
  -1   1  15  730.02   14.62   0
  -1   3  15  908.70   16.36   0
  -1   5   2  831.02    7.66   0
  -1   7   6  821.29   12.12   0
  -1   7  10   78.54    5.72   0
   0   8   7  280.17    8.53   0
   0   8   8   77.65    5.76   0
   0   8   9  372.90   10.85   0
  -4   2   6 5277.08   22.58   0
  -3  -1  11  397.85    7.14   0
  -3   5   6 1121.48   12.67   0
  -3   5  10  704.19   12.74   0
  -2   6  11  577.50   13.06   0
  -1   5  14   11.37    3.39   0
  -1   7   5  973.10   12.14   0
   0   8   6    9.42    3.56   0
   0   8  10   43.96    5.39   0
  -4   0   8 1823.84   13.80   0
  -4   0   9   -0.95    2.09   0
  -3  -1   5  974.04    7.03   0
  -3   1  13  311.67    7.98   0
  -3   3  13  135.10    6.21   0
  -3   5  11  146.05    7.11   0
  -2   0  14  878.22   14.16   0
  -4   0   7    2.26    1.44   0
  -4   0  10  358.88    6.99   0
  -4   2  11   84.69    4.38   0
  -4   4   7  270.98    6.86   0
  -4   4   9   25.91    2.76   0
  -4   4  10  330.61    8.72   0
  -3   5   5 1983.04   15.55   0
  -2   2  15   19.12    3.97   0
  -2   6   4  113.26    4.40   0
  -1   7   4  181.38    5.33   0
   1   9   7   57.19    4.91   0
   1   9   8  299.66    9.68   0
   1   9   9   21.77    4.38   0
   1   9  10  155.34    8.26   0
  -4   0   6 4205.25   17.56   0
  -4   0  11   -0.70    1.97   0
  -4   2  12  621.92   11.08   0
  -4   4   6 1608.71   14.36   0
  -4   4  11  129.34    6.52   0
  -3  -1  12   69.29    3.91   0
  -3   1   3 9671.89   20.77   0
  -3   5  12  242.47    8.78   0
  -1   7  13  135.18    8.39   0
   1   9   6  355.37    9.54   0
  -3   1  14   76.14    5.13   0
  -3   3  14   71.67    5.71   0
  -3   5   4 1186.59   11.38   0
  -3   5  13   -1.28    3.67   0
  -2   4  15  239.20    9.68   0
   0   8   4   17.34    2.78   0
  -5   3   8   69.24    4.15   0
  -5   3   9 1166.99   14.42   0
  -4   0  12  565.02    9.98   0
  -4   2  13  802.51   13.68   0
  -4   4   5  230.95    5.46   0
   0   6   1  533.82    5.97   0
   1   9   5   60.59    4.79   0
  -5   1   8  475.86    7.96   0
  -5   1   9  203.70    5.67   0
  -5   1  10   -1.92    2.58   0
  -5   3   7  202.20    5.70   0
  -5   3  10  321.95    8.30   0
  -4   2   4 1726.21   11.07   0
  -4   6   9  438.43   10.89   0
  -3   3  15  134.26    6.91   0
  -3   5  14   10.68    4.08   0
  -3   7   8  507.21   11.14   0
  -3   7   9  250.75    8.62   0
  -3   7  10  309.82   10.22   0
  -2   6   3  104.36    3.69   0
  -2   8   8   12.74    3.83   0
  -2   8   9  335.53    9.95   0
  -1   5   1   78.71    2.41   0
  -1   7   3   83.50    3.56   0
  -5   1  11 1280.42   14.92   0
  -5   3   6   30.47    3.00   0
  -4   6   7 1030.57   14.17   0
  -4   6   8  133.32    6.03   0
  -4   6  10  160.57    7.21   0
  -3   1  15  230.47    8.18   0
  -3   7  11   32.43    4.78   0
  -2   8   7  327.81    9.03   0
  -5   1   6  163.52    4.38   0
  -5   3  12    7.58    3.03   0
  -5   5   8   81.58    4.86   0
  -5   5   9  250.48    8.12   0
  -4   0  13    5.30    3.01   0
  -4   4   4 2978.45   16.71   0
  -4   4  14 1011.13   17.44   0
  -4   6   6 1893.47   17.60   0
  -4   6  11   55.37    5.04   0
  -3   7   6  455.03    9.14   0
  -3   7  12    5.73    3.90   0
  -2   8   6   14.83    3.50   0
  -1   9   8  280.30    9.45   0
  -1   9   9   26.38    4.77   0
  -1   9  10  132.15    7.55   0
  -5   1  12    9.66    3.29   0
  -5   5   7  294.31    7.54   0
  -5   5  10  209.60    7.42   0
  -5   5  11  437.85   11.80   0
  -4   6  12   11.59    4.58   0
  -3   3   2 1103.16    7.69   0
  -3   7   5    6.35    2.63   0
  -2   8  12  134.84    9.30   0
  -1   9   7   73.05    5.34   0
  -5   3   5  693.43    8.23   0
  -5   3  13  510.69   11.71   0
  -5   5   6  202.88    6.05   0
  -5   5  12  633.80   14.67   0
  -4   2  15   31.91    4.68   0
  -4   6  13  117.18    7.61   0
  -2   4   1   10.20    1.38   0
  -2   8   5  954.55   12.67   0
  -1   9   6  557.60   11.31   0
  -6   2   8 2957.95   20.47   0
  -6   2  10  737.05   11.80   0
  -6   4   9  352.43    8.98   0
  -6   4  10  455.98   10.87   0
  -5   1   5   52.26    2.77   0
  -5   1  13  439.91    9.54   0
  -4  -2   8  174.58    4.09   0
  -4  -2   9   40.54    2.42   0
  -4   2   3  991.77    7.58   0
  -3   1   2  794.08    5.39   0
  -2   6   2 1642.41   11.23   0
  -1   7   2  389.64    6.26   0
   0  10   8   56.83    5.89   0
   0  10   9  319.48   11.35   0
  -6   2   7   20.98    3.22   0
  -6   2  11   36.39    3.41   0
  -6   4   7   44.30    3.78   0
  -6   4   8 2410.73   20.31   0
  -6   4  11  559.66   12.16   0
  -5  -1   8  458.98    7.02   0
  -5  -1   9  199.29    5.03   0
  -5  -1  10    1.93    1.96   0
  -5   3  14  152.81    7.31   0
  -4   4   3  475.52    6.23   0
  -3   7   4  133.17    4.74   0
  -1   9   5  414.18    9.34   0
  -6   2  12   86.54    5.31   0
  -6   4  12    4.69    3.38   0
  -5  -1  11 1223.99   12.95   0
  -5   1  14   23.56    4.00   0
  -5   3   4  693.13    7.81   0
  -4  -2   7  553.57    6.10   0
  -2   8   4  558.79    9.26   0
  -6   0   9    2.48    2.16   0
  -6   2   6 1749.54   13.89   0
  -6   2  13   52.08    4.91   0
  -6   4   6 2501.57   18.45   0
  -5  -1   7  621.27    7.19   0
  -5   3  15   49.81    5.60   0
  -5   7   8  330.65    9.42   0
  -5   7   9   63.65    5.40   0
  -5   7  10  189.30    8.44   0
  -5   7  11  205.23    9.65   0
  -4   8   8   41.23    4.74   0
  -4   8  11  145.36    9.11   0
  -3   9   9  306.67   10.71   0
  -3   9  10  267.75   10.56   0
  -6   0   8 2904.58   17.71   0
  -6   0  11    0.06    2.79   0
  -6   6   8 1433.50   18.26   0
  -6   6   9  152.59    7.28   0
  -6   6  10  608.22   14.35   0
  -6   6  11   89.89    6.65   0
  -5   1   4  195.84    3.90   0
  -5   7  12   30.18    5.26   0
  -4   8   7  523.22   11.20   0
  -3   9   8  371.28   11.38   0
   0   6   0 4030.31   13.70   0
  -7   3   8   82.68    4.58   0
  -7   3   9  659.52   11.34   0
  -6   0   7   -0.28    2.00   0
  -6   0  12   15.36    3.41   0
  -6   2   5    7.18    2.32   0
  -6   2  14   13.08    3.73   0
  -6   4   5  161.00    4.89   0
  -6   4  14    6.49    3.73   0
  -6   6   7  183.14    6.76   0
  -6   6  12   99.57    7.10   0
  -5   5   4   58.44    2.99   0
  -4   8   6 1365.17   16.61   0
  -3   7   3  165.97    4.60   0
  -3   9   7  199.20    7.73   0
  -7   3   7  458.85    8.46   0
  -7   3  12   40.21    4.71   0
  -7   5   9  315.80    8.90   0
  -7   5  10  237.34    8.71   0
  -6   6  13   21.37    4.58   0
  -5  -1   6  169.40    3.76   0
  -5   3   3 4777.17   18.42   0
  -4  -2   6 4851.36   15.82   0
  -4   6   3  829.73    9.13   0
  -3   3   1 1479.99    8.05   0
  -3   9   6  270.00    7.92   0
  -2   8   3  479.73    8.02   0
  -2  10   9  181.60    8.88   0
  -1   5   0   77.20    2.01   0
  -7   1   8    3.12    2.43   0
  -7   1   9  564.25    9.20   0
  -7   1  10  156.44    5.45   0
  -7   1  11  155.61    5.67   0
  -7   3  13 1001.69   16.92   0
  -7   5   8  140.22    5.61   0
  -7   5  11   16.97    3.35   0
  -7   5  12   28.70    4.57   0
  -6   6   6 1201.92   14.73   0
  -5   7   5  529.56    9.41   0
  -4   0   3    2.30    1.18   0
  -4   2   2  277.93    3.82   0
  -4   8   5  925.18   13.18   0
  -2   6   1  475.76    5.71   0
  -1   7   1    3.34    1.41   0
  -7   1  12   16.41    3.44   0
  -7   3   6   79.79    3.96   0
  -6   0   6 2972.16   15.99   0
  -6   2  15   27.14    4.74   0
  -6   4   4  119.05    4.04   0
  -5   5   3  894.09    9.30   0
  -3   9   5    8.48    3.03   0
  -7   1   7 1397.87   12.89   0
  -7   3  14   27.22    4.78   0
  -7   5  13  277.75   11.53   0
  -6   2   4  470.57    6.41   0
  -6   6   5  231.14    6.37   0
  -3   5   1  877.38    7.29   0
  -8   2   9   45.46    3.87   0
  -8   2  10 1152.00   14.70   0
  -8   4   8  298.91    8.31   0
  -8   4   9   98.75    5.92   0
  -8   4  11   49.19    4.90   0
  -7   7   9  323.64   10.68   0
  -7   7  10  253.07   10.38   0
  -6   8  11  127.52    9.20   0
  -5   1   3 3195.88   13.01   0
  -5   7   4 1070.14   12.45   0
  -5   9   9    3.47    3.95   0
  -5   9  10  299.59   10.70   0
  -4   8   4  965.65   12.15   0
  -3   7   2  170.58    4.27   0
  -2   4   0  429.34    4.15   0
  -8   2  11   -0.06    2.92   0
  -8   2  12  698.40   13.67   0
  -7   3   5 2046.91   14.85   0
  -7   7   8  217.28    8.13   0
  -7   7  11    3.66    2.86   0
  -6   0   5    1.85    1.68   0
  -6   8   7  568.98   11.78   0
  -5   9   8   89.97    6.24   0
  -4   6   2  243.81    4.90   0
  -2   8   2 1590.40   12.93   0
  -8   2   7  204.77    5.75   0
  -8   4   7  500.41    9.27   0
  -8   4  13  144.71    7.41   0
  -8   6  10  376.60   12.50   0
  -8   6  11   59.21    5.92   0
  -7   7   7  357.60    9.45   0
  -5   3   2  889.52    7.57   0
  -5   9   7   97.87    6.13   0
  -4  -2   5   14.46    1.39   0
  -4  10   8    1.33    3.69   0
  -3   9   4  211.71    6.87   0
  -8   4   6  100.63    4.51   0
  -8   6   8   22.79    4.56   0
  -8   6  12  352.85   12.82   0
  -6   4   3  736.79    8.15   0
  -6   8   6   47.39    4.06   0
  -9   3  11  512.92   11.35   0
  -8   2   6  229.00    5.71   0
  -8   2  14  252.42    8.93   0
  -8   6   7  438.38   10.20   0
  -7  -1   9  526.47    8.22   0
  -7  -1  10  158.45    4.93   0
  -7   1   5 2332.06   14.24   0
  -7   3   4  310.40    5.72   0
  -6   2   3   10.17    2.04   0
  -5   7   3  995.90   10.99   0
  -5   9   6   13.93    3.00   0
  -4   8   3  247.77    5.95   0
  -4  10   7   60.17    5.81   0
  -9   3   8   29.99    3.75   0
  -9   3  12  205.91    7.94   0
  -9   5   9  896.12   15.66   0
  -9   5  10  121.80    7.09   0
  -8   0   9    2.89    2.12   0
  -8   0  10 1682.30   15.78   0
  -8   0  11   -1.16    3.15   0
  -7  -1   8    5.85    2.60   0
  -7   5   4  132.90    4.26   0
  -6   8   5  157.48    6.42   0
  -9   3   7 1493.74   16.05   0
  -9   3  13  119.14    6.72   0
  -9   5   8  337.14    9.03   0
  -9   5  12    3.18    2.92   0
  -8   0   8  127.16    4.53   0
  -8   6   6  230.12    6.95   0
  -6   6   3  372.31    6.58   0
  -5   9   5   64.80    4.72   0
  -4   2   1    6.32    1.42   0
  -2   6   0  614.54    5.88   0
  -9   1   9 2262.49   19.58   0
  -9   1  10   19.40    3.38   0
  -9   5   7  538.66   10.78   0
  -8   2   5  168.67    4.78   0
  -8   8   9   68.72    6.29   0
  -8   8  10  231.40   12.74   0
  -7   9   9  171.81    8.53   0
  -5  -1   4  190.24    3.16   0
  -4   0   2  436.12    3.94   0
  -4   6   1   57.42    2.54   0
  -3   7   1  686.10    8.10   0
  -9   1   8   82.80    4.26   0
  -9   1  12   18.09    3.62   0
  -9   3   6   37.37    3.35   0
  -9   7   9  472.45   14.35   0
  -9   7  10    9.82    4.18   0
  -8   0   7   -1.25    2.19   0
  -8   6   5 1085.12   13.57   0
  -7  -1   7 1399.01   11.49   0
  -7   1   4   11.05    2.20   0
  -7   3   3  567.81    7.10   0
  -7   5   3  102.94    3.90   0
  -7   9   8  373.90   11.10   0
  -6   4   2  360.11    5.62   0
  -6   8   4   83.05    4.75   0
  -5   1   2  128.69    2.81   0
  -3   5   0  329.94    4.36   0
 -10   4  12 1000.60   17.86   0
  -9   5   6  337.90    8.05   0
  -9   7   8  264.78    9.12   0
  -8   4   4  720.74    9.32   0
  -8   8   7  261.91    9.00   0
  -7   7   4  607.75    9.65   0
  -7   9   7  171.78    7.69   0
  -6  -2   7   19.67    2.36   0
  -5   7   2 2407.95   15.61   0
  -4   8   2   15.17    2.33   0
 -10   2   9   36.18    4.03   0
 -10   2  10  201.34    7.34   0
 -10   2  11  102.00    5.85   0
 -10   6   9   34.01    5.26   0
 -10   6  10   65.16    6.22   0
 -10   6  11  159.17    9.08   0
  -9   1   7 1864.59   15.69   0
  -9   7   7  109.91    6.36   0
  -6   2   2  834.14    7.25   0
  -6   6   2 1169.31   10.84   0
  -6  10   7  228.63    9.15   0
  -5   3   1 3771.10   14.40   0
  -5   5   1  334.15    5.09   0
 -10   2  12  560.73   11.94   0
 -10   4   7  117.52    5.64   0
 -10   6   8   52.25    5.61   0
  -9   3   5  167.75    5.18   0
  -9   5   5  485.74    8.92   0
  -8   0   6 1209.90   11.29   0
  -8   2   4  650.47    7.83   0
  -8   6   4  367.74    7.63   0
  -8   8   6   34.47    4.47   0
  -7  -1   6  117.82    3.45   0
  -7   9   6  333.28    9.66   0
 -10   2  13   15.31    4.07   0
 -10   6   7   90.92    5.90   0
  -9   7   6  549.82   11.09   0
  -6   8   3  136.74    4.88   0
  -6  10   6   87.14    5.82   0
 -11   3  10  231.53    8.32   0
 -11   5  11  227.88   11.95   0
 -10   4   6  383.70    8.22   0
  -8   4   3  166.87    4.36   0
  -8   8   5  382.83    9.35   0
  -7   1   3  381.82    5.34   0
  -7   3   2  370.56    5.63   0
  -7   5   2   81.90    3.41   0
  -7   7   3    6.93    1.72   0
  -7   9   5  103.88    5.45   0
  -6  -2   6 1666.60   10.10   0
  -6   0   3    0.17    1.40   0
  -5   9   3  445.01    8.88   0
  -4   4   0  171.53    3.16   0
 -11   3  12   94.28    6.23   0
 -11   5   8  146.27    7.40   0
 -10   6   6  225.67    7.66   0
  -9   3   4   19.01    2.50   0
  -9   5   4  288.76    6.64   0
  -8   0   5    0.54    1.80   0
  -6   4   1 1385.70    9.96   0
 -11   3   8  138.28    6.02   0
 -10   2   6  485.78    8.40   0
 -10   4   5  326.73    7.43   0
  -8   2   3    2.05    1.91   0
  -7  -1   5 2191.74   12.29   0
  -5  -1   3 3166.55   10.99   0
  -5   7   1  627.11    7.60   0
  -4   6   0  158.29    3.55   0
  -4   8   1  182.64    4.53   0
  -3   7   0  808.45    7.47   0
 -11   3   7  234.42    7.30   0
 -11   5   7    7.53    3.25   0
 -11   7   9  345.07   12.00   0
 -10   0   9   -0.75    2.90   0
 -10   0  10  195.95    6.63   0
 -10   0  11    0.94    2.78   0
 -10   6   5  776.63   12.44   0
  -9  -1   9 2224.19   17.03   0
  -9   9   7  264.44    9.66   0
  -8   8   4    4.17    3.30   0
  -6   6   1  770.00    8.51   0
  -2   4  -1   30.15    1.29   0
 -12   4  11   10.68    3.98   0
 -11   1  10   57.70    4.52   0
 -11   5   6   26.71    3.74   0
 -10   0   8  195.18    5.70   0
 -10   2   5  106.76    4.21   0
  -9  -1   8   84.88    3.86   0
  -9   5   3   85.97    3.89   0
  -9   7   4  526.85    9.45   0
  -8   4   2 4302.01   19.99   0
  -7   7   2  162.29    4.87   0
  -6   8   2  142.92    4.92   0
  -5   1   1 2829.11   10.92   0
  -4   2   0 1867.36    8.41   0
 -12   4   8  533.29   12.30   0
 -12   4   9  401.49   11.16   0
 -11   1   8  129.14    5.73   0
 -11   1  12   22.63    4.02   0
 -11   3   6  199.17    6.43   0
 -11   7   7   11.69    4.05   0
 -10   4   4 1463.45   14.26   0
 -10   8   6   66.39    5.35   0
  -9   3   3   10.04    2.28   0
  -9   9   6  472.56   11.25   0
  -6   2   1  388.28    4.72   0
  -5   5   0  228.62    4.12   0
 -12   2  10  629.32   12.43   0
 -12   2  11    4.07    3.62   0
 -12   6   8 1182.92   20.11   0
 -12   6   9  257.38   10.08   0
 -11   5   5  628.55   10.91   0
 -10   0   7    1.54    2.30   0
 -10   6   4  802.76   11.66   0
  -9   1   4   43.47    2.91   0
  -8   6   2  105.18    3.69   0
  -8   8   3  578.90   10.03   0
  -8  10   6   20.45    4.83   0
  -7   1   2   52.67    2.56   0
  -6  -2   5    7.20    1.28   0
  -5   3   0  402.23    4.69   0
  -2   6  -1  719.78    5.71   0
 -12   2   9    1.08    3.89   0
 -12   2  12   66.97    5.41   0
 -12   4   7  309.21    8.83   0
 -11   1   7   83.25    4.41   0
 -11   3   5  334.92    7.51   0
 -11   7   6   56.83    4.82   0
 -10   2   4 1318.74   12.27   0
  -9   7   3    3.21    2.72   0
  -9   9   5   89.18    5.49   0
  -8   2   2 5038.65   19.54   0
  -7  -1   4   12.42    1.60   0
  -7   3   1  529.56    6.19   0
  -7   9   3   15.50    3.36   0
  -6   0   2   13.68    1.57   0
  -3   5  -1 3832.12   13.13   0
 -12   2   8 1255.57   15.80   0
 -12   4   6  460.71   10.11   0
 -10   0   6  717.74    9.50   0
 -10   4   3  576.91    8.67   0
 -10   8   5  290.45    8.69   0
  -8  10   5  178.02    7.40   0
 -13   3  10   26.12    4.31   0
 -13   3  11   40.80    5.12   0
 -13   5   9   93.03    6.80   0
 -12   2   7   17.33    3.27   0
 -12   6   6  157.24    7.23   0
 -11   1   6   33.42    3.13   0
 -11   5   4  123.39    4.97   0
 -11   7   5    1.65    3.33   0
 -10   6   3  421.96    8.41   0
  -9  -1   6  168.73    4.30   0
  -9   5   2  854.42    9.87   0
  -7   7   1  168.05    4.65   0
  -6   8   1  278.20    5.78   0
  -5   7   0 1162.43    9.93   0
 -13   3   9   91.66    5.93   0
 -13   5   8  198.64    8.35   0
 -11   3   4    9.75    2.47   0
 -10   8   4  376.42    9.36   0
  -9   1   3  548.06    7.09   0
  -9   3   2    4.41    1.44   0
  -9   9   4  485.40    9.89   0
  -8   4   1  182.48    4.42   0
  -6   6   0  166.15    3.96   0
 -13   5   7  115.91    6.88   0
 -12   4   5   68.34    3.90   0
 -12   6   5   59.40    4.80   0
 -10   0   5    0.35    1.94   0
 -10   2   3  334.02    6.10   0
  -9   7   2  234.41    6.24   0
  -8   6   1  212.20    5.11   0
  -8   8   2  656.80    9.68   0
  -7   9   2  649.01   10.11   0
  -4   4  -1  149.51    2.83   0
 -13   3   7  453.51   10.19   0
 -11   5   3  768.00   11.19   0
 -10   4   2  279.96    5.99   0
  -7   5   0  903.00    8.72   0
  -4   6  -1  218.97    3.83   0
 -13   7   7   95.05    6.59   0
 -12   0   9   -1.78    2.91   0
 -12   0  10  142.14    6.28   0
 -12   2   5   82.81    4.52   0
 -12   4   4  284.77    7.20   0
 -12   8   6  331.62   10.41   0
 -11   3   3 1539.64   13.90   0
 -10   8   3  529.43   10.26   0
  -9  -1   5  374.94    5.92   0
  -9   9   3   17.15    3.62   0
  -8  -2   6  193.01    4.19   0
  -8   2   1   28.05    2.27   0
  -7  -1   3  382.27    4.71   0
  -6  -2   4  443.37    4.53   0
  -6   2   0 3148.56   12.93   0
 -13   1   9  102.35    5.55   0
 -13   1  10  109.18    5.99   0
 -13   1  11  476.57   11.31   0
 -13   5   5  697.53   12.84   0
 -13   7   6  410.63   11.73   0
 -12   6   4  323.87    8.38   0
 -11   9   5    1.96    3.88   0
  -7   1   1   54.45    2.13   0
  -7   3   0  305.13    4.86   0
 -14   2  10  714.22   14.74   0
 -14   4   7   64.50    5.57   0
 -14   6   7   31.29    4.81   0
 -13   1   8   25.16    4.10   0
 -13   3   5  526.60   10.16   0
 -12   8   5  312.92    9.56   0
 -11  -1   8  134.53    5.19   0
 -11   1   4    4.17    2.22   0
 -11   7   3  173.07    5.90   0
 -10   0   4 1361.54   11.50   0
  -9   1   2   35.87    2.54   0
  -9   3   1 1867.52   12.92   0
  -7   7   0   17.12    2.10   0
  -5   1   0  531.76    4.84   0
 -14   2   8  633.62   12.81   0
 -14   2   9   48.79    4.98   0
 -13   1   7  445.09    9.61   0
 -13   7   5  641.14   13.45   0
 -12   0   7   -2.82    2.43   0
 -12   2   4  249.66    6.32   0
 -12   4   3   14.11    2.69   0
 -11   5   2  148.93    5.26   0
 -10   2   2  728.14    8.56   0
  -9   7   1  372.24    7.21   0
  -8   4   0 1516.08   11.32   0
  -8   6   0  184.07    4.73   0
  -6   0   1    1.93    1.39   0
  -6   8   0  468.34    6.97   0
  -5   3  -1   68.40    2.24   0
 -14   4   6  201.86    7.46   0
 -14   6   6   46.35    5.23   0
 -13   5   4  637.94   11.35   0
 -12   6   3  171.07    6.29   0
 -12   8   4    0.85    3.24   0
 -11   3   2    2.59    2.26   0
 -11   9   4   22.88    4.05   0
 -10   4   1  152.46    4.56   0
 -10   8   2   39.21    3.79   0
  -9  -1   4   43.63    2.48   0
  -8  -2   5  170.28    3.78   0
  -8   0   2 1773.21   10.65   0
  -6   4  -1  498.05    5.72   0
 -15   3   9  391.36   11.40   0
 -14   2   7    3.34    3.32   0
 -13   1   6    4.33    2.84   0
 -13   3   4  151.46    5.56   0
 -12   0   6 1092.02   12.75   0
 -11   7   2  380.93    8.22   0
 -10   6   1  800.47   10.14   0
  -6   6  -1 1101.11    9.23   0
  -5   7  -1  155.47    3.62   0
  -4   2  -1  497.15    4.29   0
 -15   3   8   89.46    6.05   0
 -15   5   7  491.41   13.36   0
 -14   4   5    3.72    2.81   0
 -14   6   5  226.51    8.16   0
 -12   2   3   33.84    3.00   0
 -11  -1   6   34.80    2.82   0
 -11   1   3  907.71    9.92   0
 -10  -2   7    5.61    2.50   0
 -15   5   6  255.13    9.12   0
 -13   1   5  939.96   12.33   0
 -13   5   3  464.88    9.52   0
 -12   0   5    4.28    2.41   0
 -12   4   2   69.77    3.82   0
 -12   8   3   73.63    5.09   0
 -11   5   1 1799.99   15.63   0
 -11   9   3  171.47    6.95   0
  -8   2   0 2045.70   12.07   0
  -7   5  -1   65.31    2.57   0
 -14   4   4  427.27    9.72   0
 -14   6   4  614.39   12.41   0
 -13   3   3 1115.47   13.22   0
 -10   2   1  122.42    3.86   0
  -9   1   1 1364.22   10.35   0
  -9   3   0   26.58    2.08   0
  -9   7   0    6.83    2.42   0
  -8   8   0  349.41    6.95   0
  -7  -1   2   49.75    2.02   0
  -6  -2   3    5.76    1.10   0
  -3   5  -2 1556.77    7.95   0
 -15   3   6  154.48    6.46   0
 -15   5   5  185.62    8.09   0
 -14   0   9   -2.18    3.60   0
 -13   7   3  322.77    8.34   0
 -11  -1   5  878.50    9.93   0
 -11   3   1 4016.86   21.09   0
 -11   7   1 1311.19   14.57   0
 -10   4   0   57.45    3.19   0
 -10   8   1  285.07    7.03   0
  -9  -1   3  541.23    6.47   0
  -9   9   1    7.74    2.96   0
  -8  -2   4  633.71    6.40   0
  -7   1   0 1025.07    7.70   0
  -7   3  -1 1216.17    9.03   0
  -7   7  -1   35.20    2.50   0
 -16   4   7   66.01    5.89   0
 -15   1   9  261.84    8.48   0
 -15   1  10   10.63    4.47   0
 -15   3   5  698.49   12.60   0
 -13   5   2  225.50    6.74   0
 -12   0   4  546.66    8.31   0
 -12   2   2  116.14    4.24   0
 -11   1   2   39.52    2.87   0
 -10   6   0  105.08    3.81   0
  -8   0   1   -0.90    1.73   0
  -8   6  -1   99.02    3.60   0
  -6   2  -1   24.01    1.59   0
  -4   4  -2  440.59    4.58   0
 -15   1   8    4.35    3.31   0
 -15   5   4  201.98    7.69   0
 -14   0   7    1.35    3.05   0
 -14   2   4  629.35   10.60   0
 -14   4   3  135.86    6.00   0
 -14   6   3  491.37   10.39   0
 -12   4   1  287.26    6.53   0
 -11   9   2  761.80   13.09   0
 -10   0   2  733.97    8.08   0
  -5   5  -2   85.01    2.53   0
  -4   6  -2  640.86    5.97   0
 -16   2   8   14.03    4.61   0
 -16   4   6  152.14    7.51   0
 -15   1   7 1500.12   18.23   0
 -13  -1   7  435.61    8.96   0
 -13   3   2   33.65    2.61   0
 -11  -1   4    0.29    1.96   0
 -10  -2   5   98.24    3.81   0
  -9   5  -1  610.86    7.97   0
 -16   2   7  143.91    7.09   0
 -15   1   6    1.88    3.60   0
 -15   3   4  108.36    5.60   0
 -14   0   6  111.04    5.09   0
 -13   1   3 1476.30   14.14   0
 -10   2   0  440.68    6.60   0
  -6   0   0  202.59    3.29   0
  -6   4  -2 1937.84   10.92   0
  -3   3  -2  985.98    5.65   0
 -16   2   6  546.33   11.78   0
 -15   5   3  225.79    7.59   0
 -14   2   3  245.26    6.81   0
 -14   4   2  405.38    8.76   0
 -14   6   2  306.92    8.09   0
 -13  -1   6    1.06    2.64   0
 -13   5   1  361.52    7.96   0
 -12   0   3   -1.73    1.94   0
 -12   2   1  107.23    4.07   0
 -11   3   0  898.61   10.07   0
 -11   7   0 1204.56   13.35   0
 -10   8   0    1.26    2.57   0
  -9  -1   2   39.40    2.28   0
  -9   1   0   70.85    2.88   0
  -9   3  -1 1465.50   11.29   0
  -9   7  -1  372.73    6.79   0
  -8   2  -1  249.96    4.57   0
  -6   6  -2 2211.53   12.74   0
  -5   1  -1 6067.27   15.66   0
 -16   4   4  786.77   13.89   0
 -15   1   5  733.93   11.99   0
 -15   3   3  188.59    6.47   0
 -14   0   5    4.71    3.14   0
 -12   4   0  769.93   10.23   0
 -11   1   1 1528.90   12.26   0
 -11   9   1 1086.86   14.49   0
 -10   4  -1  329.71    6.08   0
 -10   6  -1  150.18    4.83   0
  -8  -2   3    2.58    1.39   0
  -8   8  -1  342.65    6.51   0
  -7   5  -2  761.12    7.77   0
 -16   2   5   62.94    5.08   0
 -13   7   1    4.63    2.49   0
 -12   6   0  865.05   11.44   0
 -11  -1   3  945.62    9.63   0
 -10  -2   4 1272.00   10.42   0
 -10   0   1    1.06    2.00   0
 -15   1   4    4.40    3.14   0
 -15   5   2  203.70    6.91   0
 -14   2   2  821.10   11.34   0
 -14   8   2  343.56    9.41   0
 -13  -1   5  944.00   11.58   0
 -13   1   2   14.01    2.15   0
  -8   0   0  972.97    7.96   0
  -8   4  -2 1375.92   10.59   0
  -7   1  -1 1876.50   10.49   0
  -7   3  -2  205.44    4.02   0
  -7   7  -2  685.87    7.92   0
  -6  -2   2  834.57    5.84   0
 -17   3   5  165.50    7.39   0
 -16   4   3  146.21    6.51   0
 -15   3   2  246.27    7.12   0
 -14   0   4  866.03   11.75   0
 -14   4   1    5.53    2.00   0
 -13   5   0  138.87    5.27   0
  -4   2  -2  270.90    3.33   0
 -15   7   2  282.04    8.27   0
 -13  -1   4   46.48    3.29   0
 -12   2   0  357.28    6.70   0
 -12   8   0  226.79    6.94   0
 -11   3  -1 1988.38   14.73   0
 -11   7  -1    8.94    2.72   0
 -10   2  -1  218.19    4.81   0
 -10   8  -1  180.38    5.52   0
  -9   5  -2   60.15    2.73   0
  -6   2  -2 3176.21   13.04   0
 -17   3   4  111.93    6.17   0
 -16   0   7    0.05    3.69   0
 -15   5   1  258.56    7.49   0
 -13   3   0    2.69    1.60   0
 -13   7   0  269.75    7.43   0
 -12  -2   5   88.24    3.79   0
 -12   4  -1 1297.84   13.11   0
 -12   6  -1  315.44    7.26   0
 -11  -1   2   41.74    2.64   0
 -11   1   0    1.74    1.34   0
  -7  -3   4  293.39    3.99   0
 -17   1   6   -0.74    3.70   0
 -16   0   6  675.39   12.34   0
 -16   2   3    3.27    3.06   0
 -16   4   2  832.71   13.69   0
 -14   0   3    0.73    2.00   0
 -14   2   1  198.57    5.68   0
 -14   4   0 1662.99   16.35   0
 -14   6   0  553.68   10.29   0
 -13   1   1  193.15    5.14   0
 -10  -2   3  319.19    5.32   0
  -9   1  -1 1974.82   12.32   0
  -9   3  -2  549.43    7.15   0
  -9   7  -2 1220.61   11.81   0
  -8  -2   2 5088.04   17.21   0
 -15  -1   6    0.76    3.43   0
 -15   3   1   39.99    3.81   0
 -15   7   1   49.43    4.29   0
 -13  -1   3 1528.24   13.92   0
 -12   0   1    0.55    2.05   0
  -8   2  -2  289.02    4.90   0
  -5   5  -3   66.20    2.44   0
 -17   1   5   73.03    5.33   0
 -17   3   3  637.83   12.11   0
 -16   0   5    1.60    3.23   0
 -15   1   2    4.96    2.88   0
 -12  -2   4  247.04    5.66   0
 -11   5  -2  369.62    7.14   0
  -7   5  -3 1578.15   10.97   0
  -6   0  -1    1.13    1.15   0
  -6   4  -3  600.82    6.20   0
  -6   6  -3  505.51    6.13   0
  -5  -1   0  536.87    4.39   0
  -4   0  -1    0.25    1.09   0
  -4   6  -3  922.48    6.78   0
 -16   2   2  777.89   12.21   0
 -16   4   1  131.50    6.09   0
 -15  -1   5  709.17   11.40   0
 -15   5   0  399.56    8.90   0
 -14   0   2 2144.63   17.22   0
 -13   3  -1  259.76    6.29   0
 -13   7  -1   53.20    4.21   0
 -12   2  -1  564.67    8.37   0
 -12   8  -1  517.09    9.46   0
  -7  -1   0  989.16    7.25   0
  -4   4  -3  641.85    5.40   0
  -3   5  -3  162.85    2.61   0
 -17   1   4   71.82    5.17   0
 -17   3   2   39.60    4.21   0
 -16   0   4 1288.64   15.97   0
 -15   3   0  104.65    5.02   0
 -14   2   0 1730.94   15.80   0
 -13   1   0  282.35    6.25   0
 -11   1  -1  453.84    6.99   0
 -11   3  -2  249.65    5.63   0
 -11   7  -2  672.45    9.87   0
 -10  -2   2  733.18    7.82   0
 -10   2  -2 1489.16   11.94   0
  -9  -3   4   14.17    1.82   0
  -8   0  -1   -0.28    1.34   0
  -8   4  -3  918.25    8.78   0
  -8   6  -3  161.75    4.25   0
  -7   1  -2 1078.45    8.22   0
  -5   1  -2  501.62    4.81   0
 -15  -1   4    4.61    2.91   0
 -15   7   0  291.49    7.97   0
 -14   4  -1   56.92    3.54   0
 -14   6  -1  380.92    8.72   0
 -13  -1   2   11.53    2.39   0
 -12  -2   3   34.22    2.62   0
 -12   0   0 1791.01   13.96   0
 -12   4  -2  834.39   10.42   0
  -9  -1   0   71.97    2.80   0
  -9   5  -3 1018.69   10.16   0
  -6  -2   1  372.21    4.03   0
  -5   3  -3   60.04    1.92   0
 -17   1   3  945.88   14.20   0
 -16   0   3   -1.98    3.24   0
 -16   2   1    1.86    2.93   0
 -16   4   0  490.32    9.93   0
 -15   1   1  360.10    7.71   0
 -14  -2   5   41.21    3.73   0
 -13   5  -2  371.40    7.78   0
  -9   1  -2    5.76    1.88   0
  -7  -3   3  562.76    5.30   0
 -17   3   1  814.92   13.35   0
 -10   0  -1    1.07    1.41   0
 -10   4  -3   37.11    2.32   0
 -10   6  -3  279.80    6.14   0
  -9   3  -3  451.53    6.59   0
  -9   7  -3  452.76    7.36   0
  -8  -2   1   28.53    1.96   0
 -15  -1   3   60.08    4.27   0
 -15   3  -1  935.95   12.70   0
 -14  -2   4  642.39   10.02   0
 -14   2  -1   37.11    3.20   0
 -14   8  -1  173.79    6.35   0
 -13   1  -1  144.04    4.80   0
 -13   3  -2   38.81    3.50   0
 -13   7  -2   21.31    3.12   0
 -12   2  -2  959.53   10.82   0
 -12   8  -2  275.73    7.10   0
 -11   5  -3   59.10    3.57   0
  -9  -3   3   10.55    2.00   0
  -6   2  -3    8.91    1.68   0
  -3   3  -3   15.98    1.15   0
 -18   0   5   -0.14    3.93   0
 -18   2   2  109.76    6.21   0
 -18   4   1   10.93    3.59   0
 -17   5   0   55.32    4.76   0
 -16   0   2 1090.12   14.01   0
 -16   2   0  258.47    7.29   0
 -15   1   0   48.09    3.97   0
 -15   7  -1  300.92    8.38   0
 -14   4  -2  297.94    7.29   0
 -14   6  -2    9.05    3.34   0
 -13  -1   1  196.43    5.26   0
 -12  -2   2  121.83    4.07   0
 -11  -3   4    9.82    2.03   0
 -11   1  -2   45.60    2.90   0
 -10  -2   1  122.31    3.65   0
  -8   2  -3    0.28    1.47   0
 -17  -1   5   71.79    5.43   0
 -17   3   0   85.74    5.18   0
 -16   4  -1  326.19    8.28   0
 -14   0   0  881.15   11.17   0
 -12   0  -1    1.99    2.15   0
 -12   6  -3  403.08    8.06   0
 -11   3  -3 1054.77   10.96   0
 -11   7  -3   43.29    3.62   0
 -10   2  -3  142.15    4.25   0
 -15  -1   2    6.27    3.20   0
 -14  -2   3  242.02    6.44   0
  -8   0  -2  491.30    6.07   0
  -7  -1  -1 1811.20    9.98   0
  -7   5  -4   48.46    2.41   0
  -6   0  -2 8400.03   20.55   0
 -18   2   1    3.38    3.19   0
 -17  -1   4   71.27    5.34   0
 -17   1   1  858.25   12.89   0
 -16   0   1    2.06    2.51   0
 -14   2  -2  489.93    8.77   0
 -13   5  -3  991.96   12.31   0
 -11  -3   3 1538.84   12.29   0
 -10   0  -2 2064.93   13.63   0
  -9  -1  -1 1915.71   11.86   0
  -9   5  -4 1278.35   11.39   0
  -8   4  -4  693.83    7.79   0
  -8   6  -4  115.33    3.66   0
  -6   4  -4  111.23    2.99   0
  -6   6  -4   30.27    1.89   0
  -5  -1  -1 5940.95   15.17   0
  -5   5  -4    3.78    1.54   0
 -18   0   3    1.65    3.79   0
 -16   2  -1  118.57    5.46   0
 -15   1  -1  939.67   12.42   0
 -15   3  -2   13.48    2.57   0
 -14   8  -2   14.23    3.62   0
 -13   1  -2   10.49    2.72   0
 -13   3  -3 1882.10   16.40   0
 -12  -2   1  106.60    4.00   0
 -12   2  -3  109.08    4.34   0
 -10   4  -4  272.26    5.73   0
 -10   6  -4 1297.75   12.51   0
  -9  -3   2    5.81    2.22   0
  -9   1  -3 1849.32   12.54   0
  -8  -2   0 2060.84   11.34   0
  -7  -3   2  373.13    4.45   0
  -7   1  -3 3650.98   15.27   0
  -7   3  -4  338.68    5.15   0
 -17  -1   3  931.32   13.61   0
 -17   3  -1  846.94   13.26   0
 -16   4  -2  161.53    6.13   0
 -15  -1   1  343.91    7.61   0
 -14  -2   2  819.91   10.85   0
 -14   0  -1   -1.38    2.64   0
 -14   6  -3  107.32    5.27   0
 -13   7  -3  292.22    7.13   0
 -11  -1  -1  453.87    6.96   0
 -11   5  -4  296.33    6.69   0
 -18   0   2   69.78    5.15   0
 -18   2   0  307.80    8.43   0
 -17   1   0   32.82    3.30   0
 -12   0  -2 1507.39   13.19   0
 -11   1  -3   56.29    3.19   0
 -10  -2   0  436.43    6.10   0
  -5   1  -3  668.34    5.68   0
  -5   3  -4   95.68    2.60   0
  -4   0  -2  193.91    2.74   0
  -4   4  -4 2276.49   10.24   0
 -13  -3   3 1115.77   12.11   0
 -12   4  -4  749.80   10.09   0
 -12   6  -4  483.97    8.67   0
 -11  -3   2    2.68    1.92   0
 -11   3  -4    8.96    1.76   0
 -11   7  -4   27.12    3.43   0
  -8   2  -4  178.35    4.25   0
 -17  -1   2  123.07    5.53   0
 -16  -2   3    1.35    3.09   0
 -16   2  -2  283.37    7.64   0
 -15  -1   0   49.30    3.94   0
 -15   1  -2   93.54    4.76   0
 -14  -2   1  193.16    5.89   0
 -14   2  -3  219.91    6.33   0
 -13   5  -4 1104.11   13.36   0
 -12  -2   0  343.25    6.37   0
 -10   2  -4 1588.02   12.97   0
 -18   0   1   -0.30    3.62   0
 -18   2  -1   21.74    3.63   0
 -17   1  -1  624.43   11.26   0
 -17   3  -2  200.19    6.64   0
 -16   4  -3  284.70    7.76   0
 -14   0  -2  473.67    8.64   0
 -13   1  -3 1725.07   15.43   0
 -13   3  -4  336.21    7.37   0
 -10   0  -3    0.66    1.97   0
  -9  -3   1 1930.33   11.92   0
  -9  -1  -2    5.17    1.48   0
  -8   0  -3   -0.69    1.78   0
  -7  -1  -2 1051.02    8.06   0
 -17  -1   1  888.28   13.19   0
 -16  -2   2  758.01   11.82   0
 -16   6  -3   89.37    5.51   0
 -14   6  -4   31.66    3.63   0
 -13  -3   2   40.57    3.45   0
 -13   7  -4  123.69    5.37   0
 -12   2  -4  462.79    8.20   0
 -11  -1  -2   42.47    2.92   0
  -9   5  -5    7.91    1.94   0
  -7  -3   1  534.81    5.51   0
  -3   5  -4   77.19    1.88   0
 -12   0  -3    0.21    2.11   0
 -11  -3   1 4099.96   20.02   0
 -11   5  -5  135.42    4.84   0
 -10   4  -5   44.78    3.12   0
 -10   6  -5  284.10    6.49   0
  -9   1  -4   63.48    2.71   0
  -8   4  -5   13.89    1.60   0
  -8   6  -5  583.99    7.61   0
  -7   1  -4  440.22    5.87   0
  -7   5  -5 1117.11    9.57   0
  -6   0  -3   -0.12    1.19   0
 -18   0   0  144.51    6.44   0
 -17   5  -3   42.96    3.87   0
 -16   2  -3  143.54    6.08   0
 -15   1  -3  954.93   12.88   0
 -15   5  -4   70.84    4.32   0
 -14  -2   0 1717.57   15.69   0
 -13  -1  -2    7.11    2.52   0
 -12  -2  -1  548.94    8.02   0
 -12   4  -5   40.12    3.47   0
 -11   1  -4   34.62    2.44   0
  -9   3  -5   42.40    2.63   0
  -6   4  -5  110.80    3.21   0
 -18   2  -2 1628.82   18.49   0
 -17  -1   0   33.52    4.33   0
 -17   3  -3    5.63    2.69   0
 -16  -2   1    3.77    3.01   0
 -16   0  -2  191.76    6.44   0
 -15   3  -4   27.63    3.06   0
 -14   2  -4  505.32    9.13   0
 -13   5  -5 1499.97   15.56   0
 -12   6  -5   64.91    4.30   0
  -7   3  -5 1548.03   11.05   0
  -5  -1  -2  509.23    4.95   0
  -3   1  -3   13.47    1.25   0
 -14   0  -3   -0.62    2.59   0
 -13  -3   1  651.86    9.24   0
 -13   1  -4   33.26    2.97   0
 -10   2  -5  421.74    7.09   0
  -9  -3   0   27.86    2.20   0
 -15  -3   2  248.28    7.10   0
 -14  -2  -1   39.26    3.43   0
 -14   4  -5  440.43    9.09   0
 -12   2  -5   84.98    4.06   0
 -11  -3   0  906.82    9.73   0
 -11  -1  -3   49.24    3.24   0
 -10   0  -4 3166.71   17.99   0
  -9  -1  -3 1840.40   12.55   0
  -5   1  -4  811.10    6.75   0
  -5   5  -5 1450.63    9.30   0
 -18  -2   2  114.66    6.02   0
 -18   2  -3   13.91    3.65   0
 -17  -1  -1  621.06   11.13   0
 -17   1  -3   34.52    4.16   0
 -16  -2   0  247.02    7.27   0
 -16   2  -4 1353.05   16.29   0
 -14   6  -5  127.81    5.71   0
 -12   0  -4 1235.63   12.65   0
  -8  -2  -2  281.41    4.86   0
  -8   0  -4  407.90    5.84   0
  -7  -3   0  311.03    4.45   0
  -7  -1  -3 3461.86   15.19   0
  -4   0  -3    0.82    1.38   0
 -17   3  -4  137.57    5.76   0
 -16   0  -3    0.83    3.04   0
 -15  -3   1   36.64    3.82   0
 -15   1  -4   84.93    4.46   0
 -15   3  -5  249.39    7.24   0
 -15   5  -5   29.50    3.37   0
 -14   2  -5   76.96    4.59   0
 -13  -3   0    4.87    2.33   0
 -13  -1  -3 1702.67   15.34   0
 -10   4  -6 1711.10   14.47   0
  -9   1  -5  222.49    5.17   0
 -18  -2   1    1.93    3.99   0
 -18   0  -2  300.94    8.44   0
 -16   4  -5  388.63    9.30   0
 -14   0  -4  155.87    5.58   0
 -12   4  -6    3.22    3.05   0
 -11   5  -6  145.04    5.02   0
 -10  -4   2  274.83    5.23   0
  -9   5  -6  222.71    5.28   0
  -8   4  -6  885.33    9.29   0
  -6   0  -4 2253.55   12.11   0
  -4   4  -5  956.40    7.00   0
 -19  -1   0   37.59    4.17   0
 -16  -2  -1  108.74    5.61   0
 -15  -1  -3  944.80   12.76   0
 -14  -2  -2  491.68    8.76   0
 -13   1  -5 1404.55   14.64   0
 -13   5  -6  149.24    5.69   0
 -12   6  -6  108.80    5.14   0
 -11  -3  -1 2033.25   14.87   0
 -11   3  -6   11.79    2.43   0
 -10   6  -6 1164.61   12.27   0
  -9  -3  -1 1456.29   11.16   0
  -9   3  -6   48.73    2.64   0
  -8  -4   2 4409.72   16.74   0
  -7   1  -5 4610.00   19.01   0
 -17   1  -4    4.69    3.25   0
 -16   2  -5   61.31    4.61   0
 -15  -3   0  103.60    4.79   0
 -14   4  -6  154.56    6.13   0
 -13  -3  -1  272.94    6.64   0
 -13   3  -6   52.19    3.88   0
 -11  -1  -4   30.14    2.80   0
  -9  -1  -4   60.89    3.06   0
  -7   5  -6  174.53    4.21   0
  -6  -2  -2 3169.52   13.46   0
 -18  -2   0  311.28    8.51   0
 -18   0  -3    1.75    3.26   0
 -17   3  -5  148.15    6.53   0
 -16   0  -4  184.68    6.77   0
 -15   1  -5  735.59   12.05   0
 -14   6  -6  429.51    9.20   0
 -13  -1  -4   28.01    3.52   0
 -12  -4   1  284.04    6.49   0
 -12  -2  -3  103.50    4.26   0
 -12   0  -5    0.43    2.72   0
 -12   2  -6  213.73    6.08   0
 -10  -4   1  162.77    4.37   0
 -10  -2  -3  148.01    4.43   0
 -10   0  -5   -0.23    1.57   0
  -7   3  -6    2.51    1.91   0
  -5  -1  -3  674.92    6.16   0
  -4  -2  -1  506.01    4.47   0
 -17  -3   1  823.21   13.23   0
 -16  -2  -2  281.37    7.94   0
 -15   5  -6   71.90    5.00   0
 -14   2  -6  194.27    6.60   0
  -8  -2  -3    3.99    2.10   0
  -8   0  -5    0.48    2.01   0
  -7  -3  -1 1239.12    9.16   0
  -6   4  -6  203.30    4.15   0
  -7  -1  -4  436.96    5.88   0
  -6  -4 -13   11.91    3.59   0
  -4   0  -5    0.26    1.62   0
  -3  -3 -14    6.81    3.77   0
  -1  -3 -15  195.79    9.56   0
   0   0 -11    3.69    2.64   0
   1   1  -8  912.69   10.06   0
   5   1  -8  447.30    7.13   0
   7   1  -6  115.24    3.54   0
  -5  -3 -13  641.59   11.89   0
  -4   0  -4 5675.55   16.31   0
  -2   0 -10   25.10    2.56   0
  -1   1  -6   54.54    3.03   0
   3   1  -9  561.92    8.59   0
   4  -2 -15   35.30    4.83   0
   5   1  -9  234.92    5.79   0
   7  -1 -13 1085.19   14.87   0
   7   1  -7 1502.59   12.26   0
   9  -1 -12   19.48    3.03   0
  -6  -2 -11  160.93    5.80   0
  -5  -1 -10    0.72    2.49   0
  -2  -2 -14  456.90   10.36   0
  -1  -1 -13 1557.83   17.21   0
  -1   1  -7  432.08    6.69   0
   1   1  -9  740.19    9.72   0
   2  -2 -15   24.65    3.61   0
   6   0 -12   13.75    3.41   0
   7   1  -8    3.04    2.29   0
   7   1  -4   11.29    1.40   0
   8   0 -11    0.30    2.49   0
  10   0  -9    1.05    2.45   0
  -8  -2  -7  120.43    4.10   0
  -8  -2  -6 2532.49   13.61   0
  -2   0 -11    1.85    2.98   0
  -1   1  -8    1.62    2.33   0
  -1   1  -4 1349.54    8.37   0
   0  -2 -15    7.37    3.65   0
   0   0 -12   66.19    4.29   0
   1  -1 -14   14.21    4.29   0
   3   1 -10  721.46   10.20   0
   5   1 -10   -0.86    2.33   0
  -7  -3 -12  130.89    5.91   0
  -6  -4 -14   26.77    4.18   0
  -5  -1 -11  143.99    5.37   0
  -3  -3 -15  276.47    8.83   0
   1   1 -10  566.44    9.13   0
   2   0 -13    0.48    3.20   0
   4   0 -13   -2.69    3.40   0
   7  -1 -14   67.02    5.25   0
   7   1  -9  596.69    8.95   0
  10   0 -10  212.65    6.03   0
  -8  -2  -8 1667.79   13.45   0
  -6  -2 -12  848.42   12.89   0
  -5  -3 -14   10.38    3.84   0
  -1  -1 -14   40.74    4.55   0
   6   0 -13    1.03    3.41   0
  -8  -2  -9    4.01    2.44   0
  -7  -1  -7  460.74    6.68   0
  -7  -1  -6  118.82    3.32   0
  -4  -2 -14  740.13   13.04   0
  -1   1 -10   24.12    3.15   0
   0   0 -13   -1.89    2.65   0
   1  -1 -15 1095.12   16.55   0
   1   1 -11  431.13    8.49   0
   3  -1 -15  251.41    8.13   0
   5   1 -11 1219.58   13.71   0
   7   1 -10  160.68    5.38   0
  -7  -1  -8    3.37    2.11   0
  -7  -1  -5 4736.54   16.44   0
  -5  -1 -12   17.59    3.90   0
  -3   1  -7  383.00    6.41   0
  -3   1  -6   11.30    2.23   0
   3   1 -12   82.68    4.92   0
   4   0 -14  835.28   13.62   0
   9  -1 -14    9.90    3.92   0
   9   1  -8   90.10    3.86   0
  -7  -3 -13  873.88   13.77   0
  -6  -2 -13   76.28    4.71   0
  -3   1  -8   37.07    2.64   0
  -2   0 -13   -0.64    3.14   0
  -1  -1 -15  249.26    8.44   0
   1   1 -12    8.29    3.00   0
   5   1 -12   16.98    3.08   0
   7   1 -11  171.74    6.03   0
   8   0 -13    1.62    2.81   0
  -7  -1 -10  100.16    4.34   0
  -6   0  -7   -1.48    1.90   0
  -4  -2 -15   20.95    4.47   0
  -3   1  -9 1626.91   14.29   0
   0   0 -14   93.87    5.11   0
   2   2  -8   24.17    3.09   0
   2   2  -7    3.95    1.88   0
   2   2  -6   14.65    2.69   0
  -8  -2 -11   53.39    4.71   0
  -7  -1  -4  449.64    4.39   0
  -6   0  -8  484.89    7.48   0
  -6   0  -6   68.40    2.88   0
  -5  -1 -13  197.82    7.31   0
  -4   0 -12 2674.85   21.63   0
  -3   1 -10   94.40    4.47   0
  -1   1 -12    1.08    3.16   0
   2   2  -9   10.70    3.04   0
   3   1 -13  360.56    8.82   0
   4   0 -15    2.86    3.34   0
   7   1 -12   19.48    4.04   0
   9   1 -10   17.72    3.51   0
  -6  -2 -14  359.92    9.44   0
  -6   0  -9    3.06    2.44   0
  -3   1  -4 1766.21    9.40   0
  -2   0 -14 1243.51   16.43   0
   0   2  -9   41.43    3.37   0
   0   2  -8 2304.79   16.35   0
   0   2  -7  383.62    6.33   0
   0   2  -6   17.19    2.70   0
   1   1 -13  227.81    7.01   0
   2   0 -15   -0.93    2.68   0
   2   2 -10  498.69    8.92   0
   2   2  -5   24.66    1.83   0
   4   2  -5   11.41    1.93   0
   5   1 -13  417.34    9.11   0
   6   2  -9  907.78   11.32   0
   6   2  -8 2976.51   18.94   0
   6   2  -7   19.31    2.58   0
  -6   0  -5    1.29    1.43   0
  -4   0 -13   -2.60    2.95   0
  -3   1 -11  896.42   11.98   0
   0   0 -15   -0.41    3.66   0
   6   0 -15    2.81    3.45   0
  -5  -1 -14   13.58    3.91   0
  -1   1 -13 1656.56   17.95   0
   0   2  -5   86.58    3.23   0
   1   1 -14   14.80    4.05   0
   2   2 -11   11.96    2.84   0
   3   1 -14   83.70    4.79   0
   5   1 -14   29.08    4.22   0
   6   2 -10  712.57   10.50   0
   6   2  -5    4.75    1.95   0
   7   1 -13  993.69   13.84   0
  -7  -1 -12    0.32    3.28   0
  -6   0 -11   -1.17    2.76   0
  -5   1  -8    2.32    2.30   0
  -5   1  -7 1447.39   11.81   0
  -2   0 -15    3.02    3.35   0
  -2   2  -8 2528.71   17.16   0
  -2   2  -7    5.80    2.47   0
   0   2 -11  314.35    7.62   0
   2   2  -4 6493.44   18.62   0
   4   2  -4 1695.21    9.56   0
   6   2 -11   44.16    4.00   0
   9   1 -12   25.10    4.05   0
  -6  -2 -15  135.04    6.99   0
  -5   1 -10    8.83    2.84   0
  -5   1  -6   76.29    3.02   0
  -4   0 -14 1100.47   15.66   0
  -2   2 -10  134.33    5.21   0
  -1   1 -14   45.66    4.87   0
   7   1 -14   68.36    5.22   0
   8   2  -9   53.14    3.67   0
  -7  -1 -13 1446.55   17.13   0
  -6   0 -12 1117.81   14.43   0
  -3   1 -13  245.08    7.69   0
   0   2 -12  946.09   13.18   0
   0   2  -4  182.72    3.60   0
   1   1 -15 1073.33   15.98   0
   2   2 -13  101.22    5.52   0
   3   1 -15  237.38    7.97   0
   6   2 -12   90.69    5.29   0
  -5   1 -11  143.40    5.51   0
  -3   1  -3   13.62    1.30   0
  -2   2 -11   40.78    3.23   0
   8   2 -11    3.02    3.16   0
   8   2  -6  191.25    4.40   0
  -6   0 -13    2.82    3.79   0
  -5   1 -12   13.16    3.62   0
  -5   1  -5 3358.81   14.62   0
  -4   0 -15    0.25    3.61   0
  -3   1 -14   -2.28    3.30   0
  -2   2 -12  147.71    6.25   0
  -2   2  -5  923.65    8.18   0
  -1   1 -15  216.49    8.26   0
   0   2 -13    3.51    2.96   0
   3   3  -9  520.49    9.00   0
  -7  -1 -14   14.99    3.96   0
  -4   2  -9   58.44    3.82   0
  -4   2  -8 1125.96   11.74   0
   1   3 -10  188.91    6.16   0
   1   3  -9  327.21    7.32   0
   1   3  -8   94.46    4.20   0
   2   2 -14 1077.85   15.41   0
   2   2  -3 2780.62   10.64   0
   3   3 -10    3.76    2.88   0
   5   3  -9 1133.27   13.07   0
   8   2 -12  865.58   12.86   0
  -8   0 -10  336.81    7.65   0
  -8   0  -9    2.96    2.31   0
  -8   0  -8 1913.71   14.54   0
  -6   0 -14   31.31    4.56   0
  -5   1 -13  209.98    7.39   0
  -4   2 -10   84.66    4.01   0
  -4   2  -7  105.72    4.00   0
  -2   2 -13   25.89    4.11   0
   0   2 -14   85.25    5.74   0
   1   3 -11  220.02    7.07   0
   1   3  -7 4419.10   21.88   0
   3   3 -11  571.05   10.51   0
   4   2  -3  963.35    6.19   0
   5   3 -10  349.62    8.01   0
   5   3  -7  165.31    4.86   0
   6   2 -14   18.48    3.95   0
   8   2  -5  169.67    3.53   0
  -8   0 -11   -2.81    3.69   0
  -8   0  -7   -1.10    1.90   0
  -4   2 -11   70.58    4.09   0
  -1   3 -10   63.97    4.27   0
  -1   3  -9    9.46    3.03   0
  -1   3  -8  137.52    4.83   0
   1   3  -6  333.35    5.96   0
   2   2 -15   19.08    4.48   0
   3   3 -12    3.65    3.27   0
   5   3 -11  865.80   12.72   0
  -7   1 -10   93.12    4.85   0
  -7   1  -9  266.60    6.35   0
  -7   1  -8   -1.90    2.12   0
  -5   1 -14   13.34    4.11   0
  -5   1  -4  842.73    6.55   0
  -4   2  -6 1372.70   10.74   0
  -2   2 -14  466.73   10.74   0
  -2   2  -4 4490.27   15.59   0
  -1   3 -11 1025.00   13.95   0
  -1   3  -7   24.77    2.89   0
   0   2 -15    5.93    3.95   0
   0   2  -3   23.07    1.69   0
   1   3 -12  103.90    5.13   0
   5   3 -12    5.79    3.30   0
   5   3  -6   33.62    2.58   0
  -8   0  -6 1842.40   11.59   0
  -7   1 -11  474.92    9.58   0
  -7   1  -7  450.71    6.79   0
  -6   0 -15    1.31    3.89   0
  -1   3 -12  304.58    8.49   0
   1   3 -13  188.46    7.35   0
   3   3 -13  148.80    6.48   0
   6   2 -15   35.95    5.15   0
   7   3 -11  806.35   12.46   0
  -7   1 -12   -0.43    3.33   0
  -4   2  -5   68.47    2.82   0
  -1   3  -6  284.68    5.52   0
   1   3  -5 4004.02   17.33   0
   5   3 -13  610.05   11.64   0
   7   3 -12   38.26    4.22   0
  -8   0 -13    0.05    3.68   0
  -6   2 -10 1310.84   14.59   0
  -6   2  -9  123.58    4.70   0
  -3   3 -11  337.35    8.41   0
  -3   3 -10  158.33    5.65   0
  -3   3  -9 1491.30   14.77   0
  -3   3  -8  253.42    6.21   0
  -1   3 -13  654.11   12.41   0
   3   3 -14   81.70    4.97   0
   5   3  -5  629.82    6.92   0
   6   2  -3    3.25    1.18   0
  -7   1 -13 1430.42   17.90   0
  -7   1  -6  111.08    3.32   0
  -6   2 -11  160.77    6.20   0
  -6   2  -8  684.07    9.32   0
  -3   3 -12  119.83    6.11   0
  -3   3  -7 1371.66   12.42   0
   5   3 -14  174.22    6.71   0
   7   3  -6   77.66    3.34   0
   8   2  -4  613.19    5.33   0
  -8   0 -14  248.50    8.35   0
  -8   0  -5    2.33    1.19   0
  -6   2 -12  869.47   13.55   0
  -6   2  -7   93.04    3.78   0
  -1   3  -5 1300.07   10.13   0
   2   4 -11  451.74    9.93   0
   2   4 -10  174.69    6.36   0
   2   4  -9  799.70   11.52   0
   4   4 -10  335.18    8.45   0
   4   4  -9   21.47    3.28   0
  -7   1 -14    8.73    4.73   0
  -6   2 -13   68.13    5.51   0
  -3   3 -13  289.09    8.29   0
  -3   3  -6   10.63    2.57   0
  -2   2  -3 3786.68   12.84   0
   0   4 -11  120.82    5.84   0
   0   4 -10 1871.90   18.41   0
   0   4  -9   11.86    3.05   0
   1   3  -4   25.50    2.22   0
   2   4 -12  996.42   14.94   0
   2   4  -8    9.82    2.21   0
   4   4 -11  139.69    6.37   0
   4   4  -8  276.41    6.68   0
   7   3 -14   36.92    4.91   0
  -7   1  -5 4506.53   17.38   0
  -4   2  -4 2923.40   12.85   0
  -3   3 -14   11.50    3.96   0
  -1   3 -15  260.82    8.54   0
   0   4 -12  103.44    6.07   0
   0   4  -8 1604.21   14.90   0
   2   4 -13  367.01    9.74   0
   2   4  -7   38.22    3.44   0
   4   4 -12  142.17    6.10   0
   6   4 -10  447.73    9.59   0
  -6   2 -14  336.93    9.88   0
  -6   2  -6  205.63    4.43   0
  -5   1  -3  662.81    5.12   0
  -2   4 -11  138.40    6.23   0
  -2   4 -10   97.56    5.10   0
  -2   4  -9  234.94    6.72   0
   4   4 -13   11.91    3.91   0
   6   4 -12    7.27    4.03   0
   6   4 -11  615.41   11.56   0
   7   3  -5 1906.86   11.55   0
  -9   1 -10    3.73    3.24   0
  -3   3  -5  855.39    8.41   0
  -2   4 -12  847.89   14.05   0
  -2   4  -8 1339.07   13.82   0
  -1   3  -4  567.67    6.27   0
   2   4  -6 1743.13   13.34   0
   5   3  -4  639.90    6.20   0
  -9   1 -12   41.82    4.63   0
  -9   1 -11  980.30   13.53   0
  -9   1  -9 1034.99   12.10   0
  -6   2 -15  141.04    7.47   0
  -5   3 -13  595.14   11.98   0
  -2   4 -13  137.52    7.02   0
   0   4 -14  142.06    6.42   0
   0   4  -6   10.57    2.46   0
   4   4  -6 1564.60   12.54   0
   6   4 -13   23.63    4.53   0
   6   4  -7   39.71    3.07   0
  -9   1  -8   15.93    2.47   0
  -8   2 -11   48.87    4.60   0
  -8   2 -10  680.88   10.98   0
  -8   2  -9    0.10    2.22   0
  -6   2  -5    5.36    1.83   0
  -5   3 -14    7.84    4.22   0
  -2   4  -7  275.14    5.96   0
   6   4 -14    6.16    4.26   0
   8   4 -11   49.90    4.82   0
  -8   0  -4  404.80    4.17   0
  -8   2 -12  172.98    6.90   0
  -8   2  -8 1652.38   14.37   0
  -4   4 -12 1127.60   16.29   0
  -4   4 -11  286.07    8.20   0
  -4   4  -9    3.35    2.83   0
  -2   4 -14  417.41   10.44   0
   8   4 -12  266.71    8.38   0
   8   4  -9   92.16    5.02   0
  -9   1  -7  386.36    6.26   0
  -8   2 -13   84.96    5.80   0
  -7   3 -10   39.94    4.39   0
  -4   4 -13   61.98    5.23   0
  -4   4  -8  863.36   11.38   0
  -2   4  -6 2509.99   16.16   0
   1   3  -3  668.13    5.96   0
   1   5 -12   29.70    4.52   0
   1   5 -11  123.74    6.43   0
   1   5 -10   21.84    3.08   0
   1   5  -9  479.17    9.73   0
   2   4  -5   58.35    2.68   0
   6   4  -6 2450.54   15.39   0
   8   4  -8  281.00    6.62   0
  -8   2  -7  126.18    4.06   0
  -7   3 -12  131.13    6.52   0
  -7   3  -9  856.27   11.80   0
  -3   3  -4  299.74    4.77   0
  -1   5 -12   77.13    6.03   0
  -1   5 -11 1554.61   18.64   0
  -1   5 -10  287.80    8.26   0
   1   5  -8  657.94   10.44   0
   3   5 -13    3.55    4.67   0
   4   4  -5  225.14    4.70   0
   5   5 -11  505.89   11.43   0
   5   5 -10  194.84    7.38   0
  -7   3  -8  163.66    5.23   0
  -4   4 -14  341.21    9.89   0
  -4   4  -7  347.38    7.00   0
  -1   5 -13  743.00   14.27   0
  -1   5  -9  365.70    8.31   0
   1   5 -14   19.96    4.26   0
   3   5 -14   18.56    4.77   0
   5   5 -13  406.97   10.90   0
   5   5 -12  711.20   13.06   0
   5   5  -9  239.56    7.24   0
   7   3  -4  293.93    4.12   0
   8   4  -7  481.06    7.74   0
  -9   1  -6   10.76    2.05   0
  -7   3 -14   35.96    5.51   0
  -6   4 -11   13.08    4.05   0
  -2   2  -2 3599.64   11.44   0
  -2   4  -5  363.82    6.07   0
  -1   5 -14   24.99    4.44   0
  -1   5  -8  129.62    4.82   0
   1   5  -7 2052.54   16.69   0
   5   5  -8   72.41    4.39   0
  -8   2  -6 2415.38   14.53   0
  -7   3  -7  432.16    7.41   0
  -6   2  -4   84.14    2.60   0
  -6   4 -10 1368.55   16.19   0
  -6   4  -9  600.11   10.29   0
  -4   4  -6 1240.18   11.70   0
  -3   5 -12  101.66    6.28   0
  -3   5 -11  479.50   10.60   0
  -3   5 -10  288.38    7.99   0
  -3   5  -9  595.75   10.71   0
  -1   5  -7   68.91    4.00   0
   2   4  -4 1776.78   11.30   0
   5   3  -3 4516.47   14.42   0
   7   5 -12   34.62    4.67   0
   7   5 -11   13.87    4.09   0
   7   5 -10  220.75    7.31   0
  -6   4 -13    8.07    4.34   0
  -6   4  -8  307.40    7.06   0
  -3   5 -13   67.51    5.24   0
   0   4  -4   81.93    3.18   0
   5   5  -7  292.38    6.56   0
   7   5  -9  280.68    7.69   0
  -6   4 -14   34.45    5.27   0
  -3   5 -14  324.06   10.79   0
   1   5  -6  289.87    5.98   0
   3   5  -6 1088.67   11.23   0
   4   4  -4 2973.88   14.38   0
   8   4  -6   90.39    3.37   0
  -7   3  -6    1.65    2.04   0
  -6   4  -7  307.17    6.57   0
  -5   5 -11  101.33    5.91   0
  -5   5 -10  219.83    7.47   0
  -3   5  -7  240.21    6.23   0
  -1   5  -6  947.81   10.74   0
   0   6 -12    6.94    4.37   0
   0   6 -11  228.11    8.33   0
   0   6 -10  509.72   11.16   0
   7   5  -8  135.41    5.15   0
  -9   3 -12   40.73    4.81   0
  -9   3 -10   15.87    3.72   0
  -5   5  -9  773.01   12.26   0
  -4   4  -5 1017.93    9.89   0
  -3   3  -3   15.06    1.52   0
  -2   4  -4  175.40    4.17   0
   0   6  -9  573.88   11.19   0
   4   6 -13  181.95    8.29   0
   4   6 -12   22.71    5.19   0
   4   6 -11   52.73    4.80   0
   4   6 -10  157.42    7.00   0
   5   5  -6  226.93    5.40   0
  -9   1  -5  229.57    3.94   0
  -9   3 -13  306.05    9.73   0
  -9   3  -9 1908.07   17.54   0
  -8   2  -5 1616.93   11.05   0
  -8   4 -11   62.90    5.19   0
  -2   6 -12   17.83    4.62   0
  -2   6 -11  350.73   10.12   0
  -2   6 -10  251.60    8.23   0
   1   3  -2   15.64    1.60   0
   1   5  -5  259.59    5.68   0
   4   6  -9  444.70    9.84   0
   7   5  -7  616.21    9.11   0
  -9   3  -8  114.44    4.62   0
  -8   4 -13   45.49    5.78   0
  -8   4 -12   23.01    4.43   0
  -8   4 -10  265.97    7.93   0
  -7   1  -3 3568.70   12.10   0
  -6   4  -6  214.44    5.35   0
  -5   5  -8  493.83    9.21   0
  -3   5  -6   21.54    2.85   0
  -2   6 -13  181.00    7.63   0
  -2   6  -9  320.43    8.55   0
  -1   5  -5   59.71    3.30   0
   3   3  -2 1034.24    6.60   0
   4   6  -8  141.70    5.94   0
   6   4  -4  115.33    3.46   0
   6   6 -12  145.57    7.62   0
   6   6 -11  108.34    6.40   0
   6   6 -10  594.83   11.69   0
  -8   4  -9  183.37    6.45   0
  -7   3  -5 1528.51   11.56   0
  -6   2  -3    9.72    1.77   0
  -5   5  -7 1455.82   14.49   0
   0   4  -3  339.52    5.07   0
   0   6  -7  290.69    7.17   0
   2   4  -3  598.78    6.27   0
   6   6 -13   31.87    5.86   0
   6   6  -9  142.36    6.28   0
  -8   4  -8  877.40   11.97   0
  -7   5 -11  481.88   11.24   0
  -4   6 -12 1030.16   16.93   0
  -4   6 -11  225.40    7.86   0
  -4   6 -10  223.72    7.91   0
  -1   3  -2   53.15    1.95   0
   5   5  -5  622.95    7.83   0
   7   3  -3  539.06    4.86   0
  -9   3  -7  222.94    5.66   0
  -7   5 -10  224.40    7.36   0
  -7   5  -9  390.36    9.10   0
  -4   4  -4 2263.84   13.61   0
  -4   6  -9  257.19    8.08   0
  -3   5  -5   74.95    3.58   0
  -2   6  -7  688.35   10.72   0
   4   4  -3  488.68    5.56   0
   6   6  -8 1455.45   15.87   0
   7   5  -6  368.28    6.53   0
  -8   4  -7  585.92    9.10   0
  -6   4  -5  121.23    3.93   0
  -5   5  -6  461.92    8.05   0
  -4   6  -8  144.17    6.17   0
  -2   4  -3   64.35    2.94   0
  -1   7 -12  387.62   11.31   0
  -1   7 -11  454.61   11.64   0
   0   6  -6   42.31    3.34   0
   1   7 -12  130.15    7.62   0
   1   7 -10   97.52    6.05   0
   3   5  -4 1145.33    9.95   0
   3   7 -12    2.10    5.07   0
   3   7 -11   32.32    5.53   0
  -7   5  -8  543.48    9.96   0
  -1   7 -10  569.10   12.31   0
   1   7  -9   55.10    4.92   0
   3   7 -10  310.00    9.09   0
   3   7  -9  268.46    8.43   0
   4   6  -6 2019.01   16.21   0
   6   6  -7  164.87    5.45   0
  -9   3  -6   48.88    2.98   0
  -7   3  -4  339.55    5.29   0
  -6   6 -13   24.32    5.36   0
  -6   6 -12  815.27   15.04   0
  -3   3  -2 1024.15    7.49   0
  -3   7 -12 1176.71   18.63   0
  -3   7 -11  387.17   10.91   0
   5   3  -2  898.96    6.09   0
   5   7 -12   40.74    6.20   0
   5   7 -11  262.15    9.01   0
   5   7 -10  213.20    8.00   0
 -10   4 -11  229.11    8.09   0
  -9   1  -4   67.03    2.17   0
  -7   5  -7   65.40    3.92   0
  -3   7 -10  703.12   13.80   0
  -1   7  -8  315.68    8.54   0
   0   6  -5  212.63    5.55   0
   3   7  -8  591.67   11.22   0
   5   7  -9   79.19    5.45   0
   7   5  -5 2760.92   15.81   0
 -10   4 -10  335.96    8.88   0
  -8   4  -6  862.54   10.08   0
  -4   4  -3  681.25    7.39   0
  -3   7  -9  274.04    8.28   0
   1   7  -7  347.89    8.28   0
   5   5  -4   57.12    2.75   0
 -10   4  -9  402.83    9.13   0
  -9   5 -11  680.64   12.75   0
  -9   5 -10  129.82    6.50   0
  -6   4  -4  106.31    3.65   0
  -5   7 -11  164.76    7.95   0
  -3   7  -8  671.23   12.15   0
  -2   6  -5  698.69    9.52   0
  -1   7  -7   12.06    3.27   0
   0   4  -2 1086.75    8.32   0
   1   5  -3  706.21    7.77   0
   3   7  -7  795.10   11.93   0
   4   6  -5  580.40    8.39   0
   5   7  -8  370.21    8.96   0
   6   4  -3  737.15    6.57   0
   6   6  -6 1207.83   12.40   0
  -7   5  -6  194.41    5.55   0
  -5   7 -10  585.90   12.57   0
  -1   5  -3 1429.85   11.10   0
   0   8 -12   24.31    5.08   0
   2   8 -12  227.51    9.35   0
 -10   4  -8  205.09    6.58   0
  -9   3  -5   44.51    2.82   0
  -8   6 -12   94.29    6.84   0
  -8   6 -11  367.77   10.46   0
  -8   6 -10  229.63    8.17   0
  -5   7  -9  185.32    7.43   0
  -3   7  -7   13.68    3.51   0
  -2   4  -2  180.99    3.98   0
   0   6  -4  466.25    7.40   0
   0   8 -11  276.48    9.35   0
   0   8 -10   44.12    5.22   0
   2   8 -11  204.40    8.29   0
   2   8 -10   66.36    6.65   0
   5   7  -7    4.88    3.45   0
   7   7  -9  312.59    8.78   0
  -9   5  -8   24.42    3.56   0
  -8   4  -5   12.33    1.78   0
  -6   2  -2 3184.60   12.27   0
  -5   5  -4    7.56    2.54   0
  -4   6  -5  653.04    9.45   0
  -2   8 -11  159.72    7.52   0
  -2   8 -10   -1.30    4.68   0
  -1   7  -6  533.48    9.36   0
   3   7  -6  537.34    9.24   0
   4   4  -2  469.51    5.35   0
   4   8 -11  186.87    8.82   0
   4   8 -10   58.71    5.55   0
  -7   3  -3  861.22    7.83   0
  -7   5  -5 1125.68   11.76   0
  -3   7  -6   75.87    4.65   0
  -2   6  -4  370.63    6.83   0
  -2   8  -9  349.79   10.35   0
   0   8  -8   90.17    5.85   0
   6   6  -5  240.84    5.52   0
   7   7  -8  226.76    7.27   0
  -9   5  -7  371.83    8.02   0
  -8   2  -3    3.59    1.25   0
  -8   6  -8  391.88    9.33   0
  -7   7 -10  176.28    7.88   0
  -5   7  -7 1526.47   17.21   0
  -4   8 -10   26.68    4.95   0
  -2   8  -8  567.78   11.96   0
   1   7  -5 1038.34   12.14   0
   2   8  -8   14.31    3.04   0
   4   6  -4  476.60    7.22   0
   4   8  -9  233.68    8.00   0
  -7   7  -9   59.05    5.43   0
  -6   4  -3  624.48    7.35   0
  -1   7  -5    6.34    1.96   0
   3   7  -5    7.55    2.46   0
   4   8  -8   34.75    4.93   0
  -8   4  -4  686.11    8.21   0
  -4   6  -4 1084.43   11.56   0
  -2   8  -7  164.65    6.73   0
   1   5  -2  861.37    8.30   0
   2   8  -7  292.21    7.79   0
 -10   4  -6 1757.76   14.83   0
 -10   6 -11   55.13    5.74   0
  -9   3  -4 1600.96   11.55   0
  -9   5  -6  235.18    6.21   0
  -7   7  -8  226.34    7.44   0
  -4   8  -8    2.19    3.00   0
  -3   7  -5  208.14    5.79   0
   4   8  -7  556.18   10.88   0
   6   8  -9  762.49   13.72   0
 -10   6 -10   75.77    5.95   0
  -7   5  -4   48.80    3.10   0
  -2   6  -3  742.07    9.07   0
  -1   7  -4  675.49    9.67   0
   0   8  -6    5.01    3.41   0
   1   7  -4  205.09    5.53   0
   2   8  -6   20.57    3.32   0
   3   5  -2   28.49    2.19   0
   5   7  -5  488.21    8.25   0
   6   6  -4    2.09    2.08   0
   6   8  -8  331.15    9.23   0
  -7   7  -7   72.29    4.33   0
  -6   8  -9 1343.33   18.78   0
  -4   8  -7  386.15    9.42   0
  -1   9  -9   28.82    5.08   0
   3   9 -10  277.33    9.38   0
   7   7  -6  862.32   11.14   0
  -3   7  -4   65.66    3.93   0
  -3   9  -9  141.17    7.69   0
  -2   4  -1   34.37    2.50   0
   3   9  -9  316.34    9.74   0
   6   4  -2  348.99    4.36   0
 -10   4  -5   51.01    3.06   0
 -10   6  -8  429.47    9.68   0
  -9   5  -5    8.57    2.41   0
  -9   7  -9  250.68    8.49   0
  -7   7  -6  128.32    5.40   0
  -4   8  -6  342.44    8.81   0
   2   8  -5 1038.02   13.07   0
   3   9  -8  532.17   12.14   0
   6   8  -7  608.74   11.30   0
  -8   8 -10   -1.95    4.60   0
  -7   3  -2  225.23    4.10   0
  -6   8  -7  314.21    8.91   0
  -3   9  -8  179.35    7.44   0
  -1   9  -7   65.49    5.36   0
   0   6  -2 1183.39   10.88   0
   5   9  -9    7.41    4.83   0
   7   5  -3   99.00    3.06   0
  -8   8  -9  151.08    7.35   0
  -5   7  -4  721.77   10.55   0
  -5   9  -9   93.60    6.43   0
  -3   9  -7   53.71    5.38   0
  -2   6  -2   63.16    3.34   0
  -1   7  -3  542.02    8.54   0
   4   8  -5  856.95   11.85   0
   5   5  -2 1017.38    8.67   0
   5   7  -4 1186.00   11.98   0
  -9   7  -7  100.37    5.76   0
  -6   8  -6   11.91    3.68   0
  -1   5  -1  796.51    8.22   0
  -1   9  -6  456.42   10.39   0
   0   8  -4   16.72    3.17   0
   1   5  -1   73.88    3.10   0
   4   4  -1 1189.80    8.08   0
   5   9  -8  122.98    6.60   0
   6   8  -6   46.42    4.51   0
   7   7  -5  570.58    8.73   0
  -8   2  -2  292.52    3.93   0
  -8   8  -8  386.31   10.37   0
  -6   2  -1   23.26    1.49   0
  -2   8  -4   34.06    3.45   0
   6   6  -3  443.83    6.65   0
 -11   5  -6  149.03    5.37   0
 -10   6  -6 1236.73   14.54   0
  -8   6  -4  113.38    4.63   0
  -7   9  -9  107.01    7.21   0
  -5   9  -7  558.51   12.29   0
  -3   5  -1 3706.84   17.78   0
  -3   9  -6  439.01   10.33   0
  -2  10  -9   88.88    5.99   0
  -1   3   0  378.86    4.36   0
   2  10  -9  214.46    8.77   0
   3   9  -6  257.14    7.70   0
   4   6  -2  215.15    4.77   0
   5   9  -7  122.43    6.36   0
  -8   8  -7  423.07   10.03   0
  -5   7  -3  302.70    6.91   0
  -1   9  -5   82.25    5.35   0
   2  10  -8   63.05    6.04   0
   4   8  -4  911.81   11.72   0
  -5   9  -6  405.62   10.13   0
  -3   9  -5   -1.18    3.73   0
   0   8  -3  949.15   11.94   0
   1   7  -2  425.77    7.41   0
   5   7  -3  957.06   10.48   0
   5   9  -6   17.35    3.77   0
   6   8  -5  174.25    6.00   0
 -11   7  -8  373.42   10.13   0
  -8   4  -2 1367.64   10.82   0
  -8   8  -6  179.46    7.23   0
  -4  10  -8   17.08    3.94   0
  -3   3   0  402.92    4.68   0
  -3   7  -2  366.45    7.25   0
  -2  10  -7  100.58    5.88   0
   0   4   0 4796.93   16.80   0
   2   8  -3  510.85    8.72   0
   3   9  -5    8.01    3.06   0
   4  10  -8    4.28    4.86   0
   7   7  -4  616.36    8.58   0
 -11   5  -5  138.72    5.06   0
  -9   5  -3 1043.81   10.91   0
  -9   7  -5    7.92    3.64   0
  -8   6  -3  170.03    5.23   0
  -6   6  -2 2178.77   16.04   0
  -6   8  -4   33.23    3.86   0
  -5   5  -1   61.03    3.28   0
  -2   4   0  465.11    5.77   0
  -1   9  -4 1022.95   13.94   0
 -11   7  -7  276.86    8.59   0
 -10   8  -8    5.45    4.02   0
  -5   9  -5  285.19    8.14   0
  -3   9  -4  598.85   11.03   0
  -2  10  -6   97.42    5.68   0
   2  10  -6    3.47    4.46   0
   4  10  -7  109.19    6.93   0
 -10   4  -3   38.45    2.60   0
 -10   8  -7  338.49    9.43   0
  -8   8  -5  626.99   11.19   0
  -4  10  -6   10.40    4.36   0
   3   9  -4  273.51    7.41   0
   5   9  -5   77.81    4.91   0
   6   8  -4  104.67    4.84   0
   7   5  -2   91.59    2.84   0
  -9   7  -4  354.57    8.24   0
  -4   4   0  158.01    3.74   0
  -2   8  -2    2.97    2.62   0
   1   5   0   69.17    3.04   0
   4  10  -6  353.83    9.65   0
 -11   5  -4  307.28    6.64   0
  -6   8  -3   10.39    3.34   0
  -5   9  -4  131.66    5.71   0
   1   7  -1    4.86    2.59   0
   2   8  -2 1832.12   15.81   0
   2  10  -5  568.71   11.57   0
  -8   8  -4   72.67    4.89   0
  -6  10  -6    0.09    3.84   0
  -3   9  -3    7.66    3.44   0
  -6   6  -1 1162.33   11.76   0
  -2  10  -4   27.90    4.17   0
   0   6   0 4255.73   20.24   0
   3   9  -3  141.29    5.70   0
   4  10  -5  328.14    8.78   0
   5   9  -4  477.98    9.30   0
 -11   7  -5   96.61    5.57   0
 -10   6  -3  270.27    6.46   0
 -10   8  -5  593.52   11.32   0
  -8   4  -1    8.51    1.89   0
  -6  10  -5  269.47    8.71   0
  -5   7  -1  150.52    5.16   0
  -5   9  -3   74.02    4.91   0
  -4  10  -4  740.95   13.17   0
   2  10  -4   15.18    3.88   0
   4   4   0  155.69    3.07   0
   4   8  -2   16.72    2.76   0
   6   8  -3  151.17    4.97   0
  -8   8  -3  177.75    6.39   0
 -11   5  -3   60.23    3.91   0
  -8  10  -6   91.91    6.46   0
  -2  10  -3  128.26    6.16   0
  -1  11  -5   11.53    3.54   0
   1  11  -5   17.41    4.59   0
 -11   7  -4   27.75    3.68   0
 -10   8  -4  349.29    8.78   0
   2  10  -3  694.09   11.85   0
   5   9  -3  493.60    9.22   0
  -2   4   1    6.76    1.46   0
  -1  11  -4  664.69   12.91   0
   3  11  -5    5.56    4.13   0
   5   7  -1  631.53    8.26   0
  -7   3   0  319.35    4.58   0
  -1   9  -1  195.23    6.47   0
   1   3   1  434.80    4.42   0
   4   6   0  167.01    4.15   0
   6   8  -2  162.82    5.29   0
  -3   9  -1   99.84    5.17   0
  -2   8   0  128.63    4.97   0
  -2  10  -2    7.03    3.54   0
   3   7   0  901.28   10.07   0
   4  10  -3  512.63   10.02   0
 -11   7  -3   37.57    3.76   0
  -8  10  -4    8.94    4.21   0
  -7   9  -2  789.97   12.59   0
  -5  11  -4    4.92    2.96   0
  -4  10  -2  149.19    6.81   0
  -1  11  -3   53.03    4.78   0
   2  10  -2   38.85    4.29   0
   3  11  -4  115.16    6.20   0
 -11   9  -5   10.98    4.26   0
  -9   9  -3   57.72    4.88   0
  -5   9  -1   12.73    3.35   0
  -4   6   1   62.87    3.32   0
  -3  11  -3    4.31    3.89   0
   2   8   0  139.12    4.93   0
   3   9  -1  347.34    8.01   0
  -6  10  -2  159.50    6.67   0
  -5  11  -3  168.82    7.19   0
  -1   7   1    6.16    2.48   0
  -6   8   0  440.84    8.84   0
  -2  10  -1  235.69    7.50   0
   1   7   1  220.99    5.56   0
   4  10  -2   13.42    3.57   0
 -10   8  -2  359.69    8.58   0
  -9   9  -2  338.02    8.69   0
  -7   9  -1    7.23    3.20   0
  -4  10  -1  434.14   10.07   0
  -3  11  -2  915.22   14.68   0
  -1  11  -2  856.04   13.69   0
   1  11  -2   77.85    5.34   0
  -5   9   0  636.62   11.03   0
   6   4   0 1934.90    9.08   0
  -8  10  -2   34.61    4.71   0
  -5  11  -2   86.88    5.25   0
   3   7   1 1779.13   13.84   0
   5   9  -1   95.79    4.70   0
 -11   5  -1  131.63    4.21   0
 -11   9  -3    7.50    4.17   0
  -8   2   0 2120.85    9.62   0
  -3  11  -1  627.13   12.22   0
  -1  11  -1   23.83    3.74   0
   3  11  -2  409.95    9.72   0
 -10  10  -3  505.20   10.97   0
  -9   3   0   29.50    1.86   0
  -9   7   0    5.19    2.37   0
  -9   9  -1  156.48    6.44   0
  -7  11  -2   78.10    5.70   0
  -6   8   1  268.89    6.95   0
  -4   6   2  244.85    5.46   0
  -4  10   0    1.43    3.75   0
  -3   9   1  401.19    8.80   0
   4  10  -1  470.53    9.47   0
 -11   7  -1    2.13    2.97   0
  -5  11  -1   15.16    4.04   0
  -2  12  -2  194.52    7.54   0
   0  12  -2    5.69    4.07   0
   2  10   0   19.80    3.58   0
 -11   9  -2  111.79    5.76   0
 -10   4   0   51.96    2.63   0
  -8   4   1  190.05    4.16   0
  -6   2   1  349.50    3.96   0
  -5   9   1   92.87    5.16   0
   1   7   2  203.95    5.27   0
   5   5   1   54.09    2.39   0
 -12   8  -2  286.15    7.91   0
 -10  10  -2   -1.20    3.83   0
  -4   8   2    9.02    2.94   0
  -3  11   0  761.97   13.10   0
  -2  10   1  478.96    9.99   0
  -1  11   0  520.96   10.84   0
   0   8   2  732.72   10.32   0
   3  11  -1   25.37    4.35   0
   4   8   1 1060.95   11.54   0
   5   9   0  598.88    9.54   0
 -10   8   0    2.92    3.36   0
  -9   9   0  602.08   11.13   0
  -7  11  -1    5.80    3.01   0
  -4  10   1  485.09   10.42   0
   0  12  -1  205.16    7.43   0
   1  11   0  492.81   10.44   0
   3   9   1   99.11    5.12   0
   4  10   0    1.71    3.13   0
   5   7   1  156.34    4.30   0
  -9   7   1  382.64    7.90   0
  -7   5   2   86.86    3.42   0
  -3   9   2  567.98   10.22   0
  -1   9   2   97.65    5.06   0
   2   8   2    2.05    2.39   0
   3   7   2  350.20    6.34   0
  -2   6   3  103.30    3.84   0
 -10   6   1  776.37    9.73   0
  -7  11   0   16.07    4.02   0
  -4   6   3  873.48    9.72   0
  -3  11   1   41.00    4.70   0
  -1   7   3   96.06    4.01   0
  -1  11   1   36.63    4.18   0
   0   6   3  235.99    5.22   0
   3  11   0  764.40   12.46   0
   4   6   2  636.00    7.39   0
  -5  11   1   11.27    3.49   0
  -2   2   2  577.03    4.79   0
  -2   8   3  527.70    9.02   0
  -2  10   2   39.16    4.39   0
   1  11   1   15.77    3.73   0
 -10   8   1  305.13    7.73   0
  -9   9   1    5.68    2.92   0
  -8   8   2  734.97   10.98   0
  -7   9   2  699.19   11.45   0
  -4  10   2   11.84    2.99   0
   4   8   2    8.17    2.32   0
   5   9   1   10.26    3.13   0
 -11   9   0  112.23    5.68   0
 -10   4   1  165.27    3.94   0
 -10  10   0   35.48    4.58   0
  -9   7   2  221.39    6.12   0
  -8   4   2 4384.02   18.68   0
  -4   2   2  288.71    3.62   0
  -3   9   3  130.52    5.52   0
 -12   8   0  207.02    6.72   0
 -11   7   1 1296.47   13.62   0
  -8   2   1   28.16    1.61   0
  -6   8   3  149.87    5.44   0
  -3  11   2  328.75    8.89   0
   2  10   2    4.83    3.47   0
   3  11   1  723.33   11.83   0
   5   7   2  215.20    4.88   0
 -11   5   1 1786.22   13.27   0
  -1  11   2   64.71    4.21   0
   1   9   3  347.45    7.75   0
 -10   6   2  361.09    6.72   0
  -9   9   2  225.24    7.27   0
  -4  10   3  510.77   10.43   0
  -2   6   4  110.44    3.87   0
   1  11   2 1235.49   15.85   0
 -11   9   1 1241.66   15.30   0
 -10   8   2   39.20    3.94   0
  -8   8   3  606.31    9.90   0
  -7   9   3   28.57    3.47   0
  -6   2   2  869.80    6.26   0
  -6  10   3  492.05   10.32   0
  -1   5   4 2104.06   13.28   0
   0   8   4   17.28    3.07   0
   3   9   3    8.45    2.78   0
   4   6   3  852.46    8.48   0
   6   6   2 2181.76   12.60   0
 -12   8   1  593.49   10.23   0
  -9   7   3    1.60    2.79   0
  -6   6   4    0.39    2.17   0
  -6   8   4   89.21    4.60   0
  -5   5   4   56.41    3.01   0
  -3  11   3   31.87    4.06   0
  -1   9   4  481.53    9.22   0
  -1  11   3   60.22    4.54   0
   0  12   2   -1.02    3.62   0
   2  10   3  136.49    5.82   0
   3  11   2  851.37   12.86   0
   4   8   3  493.84    7.86   0
   6   8   2  179.03    4.84   0
   1   3   3 3511.96   12.82   0
   1   5   4 1436.24   10.64   0
 -11   9   2  822.52   12.33   0
 -10  10   2    3.67    3.56   0
  -9   3   2    4.33    1.50   0
  -9   9   3   17.43    3.79   0
  -4   4   4 3007.73   14.95   0
  -4  10   4  164.73    6.45   0
  -2  10   4    3.61    2.58   0
 -10   6   3  439.67    7.36   0
 -10   8   3  562.25    9.68   0
  -8   8   4   -1.35    2.41   0
  -7   5   4  132.57    3.91   0
  -7   9   4  523.64    9.83   0
  -7  11   3    3.19    3.40   0
  -6  10   4   -2.17    3.34   0
  -3   7   5    8.37    2.30   0
   0   4   4   75.65    2.94   0
   3   7   4   58.69    3.12   0
  -4   8   5  941.01   11.93   0
  -3  11   4  104.37    5.46   0
  -2   6   5   28.71    2.63   0
  -1   7   5  998.57   10.96   0
   4  10   3  352.17    7.82   0
   5   9   3   53.90    3.86   0
   3  11   3    3.88    2.49   0
   1   3   0  359.89    4.41   0
   2   6  -3   95.90    3.99   0
   3   7  -5   10.13    2.86   0
   6   8  -4   93.19    6.25   0
   7   5   2  732.71    9.87   0
   9   7   0    1.57    3.70   0
  10   8  -2   36.58    5.26   0
  12   8  -2  338.84   10.89   0
  13   3   4  326.31    8.09   0
  13   7   0  266.07    8.96   0
   3   5   0  325.75    6.02   0
   3   7  -4  133.67    4.99   0
   8   8  -2  671.93   12.75   0
   9   3   4 1520.84   13.61   0
   9   9  -7  272.44   10.08   0
  11   5   3   57.31    4.36   0
  11   9  -5    4.45    5.27   0
  15   7   0  295.94   10.18   0
   0   4  -2  954.47    7.39   0
   1   5  -2  838.00    8.32   0
   5   3   3   59.36    3.09   0
   6   6   1 1037.84   12.28   0
   6   8  -3  142.47    6.52   0
   7   7   0   20.33    3.82   0
   9   9  -6  451.13   12.43   0
   9   9  -5   94.36    7.35   0
  10   6   2  166.03    6.24   0
  10   8  -1  296.93    9.48   0
  11   7   1   -1.41    4.24   0
  11   9  -4   22.28    5.73   0
  12   8  -1  592.56   13.83   0
  13   5   3  970.52   14.80   0
  14   6   2    2.41    4.33   0
  16   4   3  279.80    8.86   0
  17   5   2   98.31    6.89   0
   3   3   2  969.68    8.17   0
   4   2   3  182.96    3.63   0
   4   4   2  465.39    6.85   0
   4   6   0  162.67    5.19   0
   4   8  -6 1266.05   16.16   0
   5   7  -1  606.43   10.06   0
   6   4   3  587.14    8.27   0
   8   6   2  179.33    6.11   0
   9   7   1  361.40    9.14   0
   9   9  -4  526.25   13.33   0
  10   4   4  271.04    6.97   0
  12   4   4  748.61   12.07   0
  13   7   1   51.37    5.39   0
   3   7  -3  153.06    4.95   0
   4   8  -5  952.06   13.65   0
   5   5   2   81.25    3.91   0
   6   2   4   87.31    3.06   0
   7   3   4  355.07    6.29   0
   7   9  -6  373.68   10.77   0
   8   8  -1  479.88   10.91   0
  14   4   4   47.79    4.70   0
  15   5   3  527.23   12.05   0
   4   8  -4  947.02   13.71   0
   7   5   3 1527.66   14.67   0
   7   9  -5  105.28    6.66   0
   8   4   4  706.75    9.87   0
   9   1   5  219.77    4.61   0
   9   9  -3   26.26    5.45   0
  10   2   5  410.40    7.10   0
  10   8   0    0.79    4.25   0
  12   2   5   82.71    4.19   0
  12   8   0  217.93    8.41   0
   2   4   1   26.99    2.71   0
   3   5   1 3765.55   19.22   0
   3   7  -2  182.82    5.63   0
   5   7   0 1139.61   13.56   0
   7   7   1   33.45    4.06   0
   7   9  -4  509.13   12.28   0
  10   6   3  287.31    8.11   0
  11   7   2  670.31   12.90   0
  11   9  -2  952.05   17.73   0
   2   2   2 3446.39   12.44   0
   4   6   1  216.85    5.71   0
   4   8  -3  276.29    7.65   0
   5   1   4  789.77    6.47   0
   6   6   2 2055.99   17.18   0
   6   8  -1  284.94    8.11   0
   7   9  -3   20.46    5.16   0
   9   7   2 1139.44   15.48   0
  11   3   5  160.02    5.45   0
  11   5   4  297.58    8.14   0
  13   3   5 1202.83   14.47   0
  13   5   4 1098.92   15.79   0
  14   6   3  105.60    6.69   0
  17   5   3   38.31    5.45   0
   8   0   5    0.82    1.49   0
   8   2   5 1558.61   12.00   0
   8   6   3  164.82    6.05   0
   9   3   5   38.15    3.07   0
  10   8   1  187.53    8.05   0
  11   9  -1 1186.55   19.63   0
  12   8   1  514.26   12.18   0
  14   8   1  169.76    8.46   0
  15   7   2   90.78    7.04   0
   0   6  -5  202.70    4.62   0
   1   3   1  439.60    5.09   0
   4   8  -2   12.14    3.42   0
   5   9  -6   18.85    4.62   0
   5   9  -5   82.55    5.81   0
   7   9  -2  684.33   13.71   0
   9   9  -1   11.42    4.37   0
  12   4   5   42.16    4.19   0
  15   5   4   67.83    5.90   0
  16   6   3   88.96    6.75   0
   1   7  -5  988.78   11.34   0
   4   4   3  669.58    8.06   0
   5   5   3   60.85    3.75   0
   5   7   1  152.38    5.59   0
   5   9  -4  428.04   10.59   0
   6   8   0  461.80   10.25   0
   7   7   2  674.87   11.35   0
   8   8   1  354.69    9.49   0
   8  10  -6   38.75    6.55   0
  10   4   5   52.39    4.09   0
  11   7   3   44.98    4.70   0
  11   9   0   95.21    6.91   0
  12   6   4  488.36   10.97   0
  13   7   3  313.66    9.90   0
  14   4   5  435.47   10.16   0
   0   6  -4  466.77    6.99   0
   1   5   0   77.36    3.37   0
   1   7  -4  171.49    5.71   0
   2   6   0  641.80    8.73   0
   3   3   3   17.77    2.32   0
   3   5   2 1504.57   12.70   0
   5   9  -3  484.09   11.21   0
   6   6   3  502.91    9.12   0
   7   1   5 4496.13   17.11   0
   7   5   4   46.02    4.00   0
   8  10  -5  203.51    9.26   0
   8  10  -4   76.27    7.12   0
   9   7   3  435.85   10.20   0
   9   9   0  597.99   13.31   0
  10   8   2  331.74    9.87   0
  10  10  -3  255.26   10.91   0
  12   8   2  262.88    9.43   0
  14   6   4   32.53    5.07   0
   2   8  -5  964.55   13.19   0
   3   7   0  832.14   11.29   0
   4   6   2  636.36    9.41   0
   4   8  -1  188.76    6.43   0
   7   3   5 1550.86   12.82   0
   8   4   5   14.51    3.02   0
  11   5   5  140.11    6.49   0
  -1   5  -4 1477.64   10.12   0
   0   6  -3  228.03    5.03   0
   1   7  -3   94.30    4.20   0
   2   4   2  160.30    3.92   0
   2   8  -4  604.47   10.30   0
   5   9  -2  624.36   12.32   0
   6   8   1  237.11    7.81   0
   8   6   4  106.92    5.42   0
   8   8   2  358.07    9.56   0
   8  10  -3  194.71    8.89   0
  11   9   1  139.92    7.76   0
  13   5   5 1439.21   17.95   0
   5   7   2  200.48    6.43   0
   6   2   5    6.54    1.97   0
   6  10  -5  137.17    7.76   0
   7   7   3  679.77   11.83   0
   7   9   0  664.95   13.16   0
   8  10  -2  284.00   10.52   0
   9   5   5    3.93    3.01   0
   9   9   1  146.70    7.60   0
  10   2   6 1836.06   14.53   0
  10  10  -1  135.36    8.42   0
  15   5   5   25.71    5.17   0
   1   7  -2  402.67    7.59   0
   2   6   1  763.12    9.87   0
   2   8  -3  505.81    9.55   0
   5   9  -1   96.13    5.95   0
   6  10  -4    7.41    4.78   0
  10   8   3  739.38   14.37   0
  11   3   6   15.15    3.08   0
  12   6   5   63.70    5.59   0
  12   8   3  786.24   15.09   0
  13   7   4  122.00    6.67   0
  -1   5  -3 1336.16   10.04   0
   0   6  -2 1165.57   11.31   0
   3   7   1 1714.23   16.02   0
   3   9  -4  258.03    8.41   0
   4   4   4 2391.32   15.67   0
   5   5   4    4.58    2.10   0
   6   6   4   32.28    3.68   0
   6   8   2  172.68    6.86   0
   6  10  -3  484.74   12.40   0
   7   9   1    2.87    4.27   0
  10   6   5  281.52    8.39   0
  10  10   0   32.57    5.64   0
  11   9   2  105.71    6.90   0
  12   4   6    4.99    4.03   0
  14   6   5  119.32    7.21   0
   1   3   2   53.02    2.67   0
   2   8  -2 1718.18   17.26   0
   3   5   3  161.83    4.88   0
   3   9  -3  139.20    6.55   0
   4   6   3  939.28   11.62   0
   6   4   5  111.19    4.04   0
   6  10  -2  162.00    8.03   0
   8   8   3  168.79    7.20   0
   9   9   2  325.38   10.46   0
  10   4   6 1653.33   16.62   0
   1   7  -1    1.78    2.71   0
   2   2   3 3673.23   13.70   0
   4   8   1  975.01   13.92   0
   5   3   5 1318.40   11.17   0
   5   7   3  306.27    7.75   0
   7   7   4 1347.38   16.67   0
   8   2   6 2347.25   15.01   0
   8  10   0  208.22    8.88   0
  11   5   6  149.41    6.55   0
  -1   5  -2  177.69    4.14   0
   0   6  -1  558.39    8.00   0
   2   4   3   58.77    3.44   0
   2   8  -1  443.10    9.00   0
   3   9  -2  595.93   11.71   0
   6  10  -1  946.98   16.78   0
   7   9   2  723.59   14.34   0
   8   4   6  901.96   11.52   0
  10   8   4  352.80   10.43   0
  10  10   1  179.53    9.55   0
  11   7   5   87.07    6.26   0
  13   7   5  217.81    9.13   0
   2   6   2   64.02    3.88   0
   3   3   4  289.69    4.90   0
   3   7   2  359.90    7.85   0
   4  10  -4  154.54    8.10   0
   5   1   5 3170.19   13.62   0
   5   9   1    5.34    4.03   0
   6   8   3    7.37    3.96   0
   7   3   6    3.02    2.19   0
   8  10   1  221.89    9.38   0
   9   5   6  234.68    7.21   0
   9   9   3   55.84    5.87   0
   0   4   1  485.39    5.92   0
   1   7   0  484.15    8.50   0
   2   8   0  134.36    5.47   0
   3   9  -1  419.86   10.04   0
   4   8   2   11.92    4.10   0
   4  10  -3  475.13   12.13   0
   7  11  -3   -0.66    5.94   0
   8   8   4   61.10    5.69   0
  10   6   6 1211.23   16.82   0
  10  10   2    1.41    4.47   0
  12   6   6  104.45    6.30   0
  -1   5  -1  821.86    8.32   0
   0   6   0 3888.28   20.57   0
   1   5   2  184.64    4.62   0
   4   6   4 1029.01   12.77   0
   4  10  -2   11.98    5.18   0
   5   5   5 1505.96   14.51   0
   5   7   4  689.83   11.65   0
   6   6   5  254.81    6.98   0
  14   6   6  417.61   11.38   0
   3   1   4 1693.08    8.78   0
   3   5   4   81.34    3.61   0
   3   9   0  646.68   11.99   0
   4   2   5   68.64    2.80   0
   4   4   5  995.00   10.71   0
   5   9   2  818.85   14.01   0
   6   4   6  200.39    5.57   0
   6  10   1  575.27   14.04   0
   7   1   6  113.65    3.25   0
   7   5   6  180.79    6.15   0
   7   9   3  117.64    7.21   0
   7  11  -1  273.09   10.81   0
   8   6   6  942.01   14.08   0
   8  10   2   45.24    5.78   0
  11   9   4  137.47    7.87   0
  12   8   5  196.43    8.95   0
   2   6   3  707.99   10.00   0
   3   7   3  180.63    6.09   0
   4  10  -1  457.81   11.89   0
   6   2   6  216.36    4.64   0
   6   8   4   36.25    4.69   0
   9   9   4  187.79    8.41   0
  10   4   7  331.40    8.12   0
  10  10   3  517.19   14.17   0
  11   7   6  349.35   10.52   0
  13   7   6  250.99    9.67   0
   0   8  -3  919.18   13.13   0
   1   3   3 3393.65   15.20   0
   4   8   3  501.06   10.12   0
   5  11  -3   76.48    7.16   0
   7  11   0   15.35    5.34   0
   8   8   5  633.22   13.83   0
   9   3   7  213.33    5.75   0
  11   5   7  455.92   10.25   0
   0   4   2 1053.63    9.24   0
   0   6   1  567.48    8.31   0
   1   9  -3  149.45    6.51   0
   2   4   4  171.16    4.40   0
   4  10   0   -0.70    3.58   0
   5   3   6  548.22    7.81   0
   5   9   3   63.53    5.45   0
   5  11  -2  319.28   11.53   0
   6  10   2  151.02    7.92   0
   7   9   4  319.88   10.03   0
   8   4   7  574.00    9.52   0
   8  10   3  259.56   10.02   0
   9   5   7  371.86    8.85   0
  -1   7  -3  480.25    8.50   0
   0   8  -2  656.27   10.89   0
   1   5   3 1383.50   12.15   0
   1   9  -2   88.39    5.80   0
   2   2   4 4837.30   17.04   0
   2   8   2    5.06    3.38   0
   4   6   5  632.63   10.58   0
   5   7   5  433.59    9.94   0
   5  11  -1   10.45    5.22   0
  10   6   7  253.13    8.93   0
  12   8   6    2.25    5.15   0
  -2   4  -2  165.74    3.33   0
  -1   7  -2  204.67    5.72   0
   0   8  -1  898.44   12.48   0
   1   7   2  196.52    6.23   0
   2  10  -3  710.22   14.15   0
   3   5   5   82.97    4.35   0
   3   7   4   61.15    4.38   0
   4   8   4  244.64    8.08   0
   6   8   5  251.54    8.61   0
   7   3   7  419.99    7.35   0
   8   2   7  133.94    4.15   0
   9   9   5   34.80    5.12   0
  10   8   6  654.61   14.07   0
   1   9  -1  212.39    7.51   0
   2   6   4  378.23    7.71   0
   2  10  -2   38.77    5.12   0
   5  11   0  212.70    9.72   0
   7   5   7   58.57    4.50   0
   8   6   7  153.99    7.03   0
   8   8   6  153.02    7.53   0
   8  10   4   13.71    4.88   0
  11   7   7  277.65    9.83   0
  -1   3   1 5221.15   16.68   0
  -1   5   1   80.36    3.57   0
  -1   7  -1  217.49    5.95   0
   0   6   2 1268.57   12.75   0
   0   8   0 1217.96   14.90   0
   2  10  -1  524.30   12.51   0
   4  10   2  118.74    7.26   0
   5   9   4  136.91    7.47   0
   6   4   7  296.69    6.84   0
   7   9   5  329.75   10.91   0
   7  11   2   58.50    6.22   0
   9   7   7   98.07    6.58   0
  -2   4  -1   35.05    2.27   0
  -2   6  -3  665.41    8.82   0
   1   7   3  516.73    9.36   0
   2   8   3  951.29   14.60   0
   3   9   3   11.34    4.04   0
   3  11  -2  355.32   11.84   0
   5   7   6  481.80   10.84   0
   5  11   1   18.77    5.43   0
  10   4   8  199.13    6.59   0
  11   5   8  816.23   13.67   0
  -2   6  -2   65.65    3.95   0
  -1   7   0  498.68    8.64   0
   0   4   3  337.30    5.97   0
   1   3   4  565.43    6.91   0
   1   5   4 1448.75   13.08   0
   2   4   5  357.34    6.72   0
   2  10   0   22.90    5.13   0
   3   7   5  244.81    7.30   0
   3  11  -1   36.76    6.17   0
   4   6   6   50.25    4.56   0
   4   8   5  375.60    9.77   0
   6   6   7  823.66   13.02   0
   6   8   6   15.82    4.25   0
   6  10   4  235.64    9.98   0
   7  11   3   79.75    7.60   0
   9   5   8   22.95    4.06   0
  10   8   7  307.18   10.71   0
   0   8   1  875.44   13.02   0
   1   9   1  205.50    7.22   0
   4   2   6 1465.70   10.98   0
   4  10   3  368.80   10.93   0
   5   1   6   73.01    2.62   0
   5   5   7 1429.44   15.33   0
   5   9   5  304.65   10.58   0
   6   2   7   87.16    3.94   0
   8   4   8  783.64   11.72   0
   8  10   5  177.00    9.44   0
  10   6   8  417.81   10.59   0
  -2   6  -1  707.42    9.50   0
  -1   5   2  889.39    9.67   0
   0   6   3  205.80    5.68   0
   2   6   5  664.65   10.51   0
   2   8   4   37.08    4.39   0
   2  10   1  196.96    9.01   0
   3   5   6   16.91    3.29   0
   3  11   0  713.50   15.89   0
   5   3   7 1640.75   13.63   0
   7   9   6  948.64   17.74   0
   8   8   7  402.25   11.96   0
  -2   4   0  411.45    5.52   0
  -1   7   1    3.96    2.85   0
   1   7   4  774.65   11.77   0
   3   1   5  327.20    4.43   0
   3   3   6    6.73    2.37   0
   3   9   4  530.33   12.17   0
   6  10   5  179.43    9.84   0
   7   5   8  541.81   10.44   0
   8   6   8  354.54   10.04   0
   9   7   8  140.53    7.69   0
  11   7   8  357.36   10.44   0
  -2   6   0  635.79    9.24   0
  -1   3   2   17.18    2.21   0
   2  10   2    3.18    4.40   0
   3  11   1  729.81   16.61   0
   4   4   7  330.17    7.08   0
   4   8   6  326.39    9.99   0
   4  10   4  701.08   15.28   0
   5   7   7 1454.28   18.36   0
   5  11   3  140.14    8.41   0
   7   3   8  155.92    5.46   0
   8  10   6   83.44    7.36   0
   0   2   3   20.09    2.02   0
   0   4   4   79.08    3.90   0
   0  10  -2    3.58    5.23   0
   1   5   5   58.05    3.29   0
   3   7   6   62.67    4.80   0
   4   6   7  176.00    6.82   0
   5   9   6  368.16   11.29   0
   6   4   8  293.17    7.04   0
   6   8   7  248.77    8.96   0
  10   8   8   -2.03    5.32   0
  -1   5   3  715.77    9.14   0
  -1   9  -1  181.65    7.22   0
   0   6   4  496.06    8.53   0
   0   8   3 1007.34   14.30   0
   0  10  -1  604.17   13.76   0
   1   9   3  338.09    9.87   0
   2   4   6 2513.78   17.24   0
   2   6   6 1654.06   16.73   0
   2   8   5  439.38   10.60   0
   3   9   5   -1.42    4.16   0
   3  11   2  786.36   17.35   0
   5  11   4    5.50    4.68   0
   6   6   8   57.88    5.03   0
   7   7   8  239.54    8.45   0
   7   9   7    8.00    4.14   0
  -2   4   1    8.92    1.70   0
  -2   6   1  489.33    8.15   0
  -2   8  -2    6.71    3.49   0
   0  10   0  150.81    7.64   0
   1   7   5   11.08    3.28   0
   1  11  -1   28.80    5.77   0
   4  10   5  795.14   16.70   0
   5   5   8  498.50    9.72   0
   6  10   6    3.54    4.74   0
   8   8   8  332.63   11.13   0
   9   5   9  347.91    9.39   0
  10   6   9   81.75    6.34   0
  -2   8  -1  864.59   12.70   0
  -1   7   3   92.30    4.99   0
  -1   9   0  170.47    7.29   0
   1  11   0  404.30   13.20   0
  11   7   9  425.25   12.29   0
  -2   8   0  126.08    5.80   0
  -1   3   3  699.74    7.48   0
  -1   9   1  222.17    8.09   0
   0  10   1  683.34   14.24   0
   1   9   4  821.58   15.23   0
   2  10   4   28.42    4.91   0
   3   7   7   14.01    4.42   0
   4   8   7  376.48   10.55   0
   5   9   7  505.85   13.17   0
   5  11   5  174.86    9.09   0
   8   4   9  170.67    6.29   0
   8   6   9  275.92    9.13   0
   9   7   9  223.74    9.36   0
  -3   5  -3  152.54    3.71   0
  -3   5  -2 1423.52   11.41   0
  -2   4   2 6924.30   24.01   0
  -1   5   4 2056.35   15.77   0
   0   4   5  474.45    7.64   0
   0   6   5  199.46    5.85   0
   1   5   6  885.86   11.35   0
   1  11   1   17.87    5.37   0
   2   8   6  728.39   13.41   0
   3   3   7 1355.90   12.63   0
   3   9   6  406.96   12.18   0
   3  11   4  313.91   12.10   0
   4   6   8  139.30    6.26   0
   4  10   6    8.45    5.09   0
   5   3   8  300.30    6.53   0
   7   5   9  377.98    9.45   0
  -3   5  -1 3592.29   18.92   0
  -2   8   1  445.19    9.71   0
  -1   9   2   93.07    6.05   0
   0  10   2    1.63    4.82   0
   1   7   6  580.55   11.13   0
   2   6   7  652.18   11.46   0
   4   4   8  850.50   11.57   0
   6   2   8  686.28    8.77   0
   6   6   9  414.08   10.73   0
   6  10   7   60.65    5.95   0
   7   7   9   47.52    5.99   0
  -3   5   0  349.70    6.21   0
  -3   7  -1 1600.44   16.83   0
  -1   7   4  172.00    6.05   0
   0   2   4  185.92    3.94   0
   1   9   5   77.65    6.32   0
   1  11   2 1031.36   19.29   0
   2   2   6 3194.24   16.27   0
   2  10   5  839.80   16.96   0
   5   1   7 1455.64   10.46   0
   6   4   9  597.43   10.30   0
   8   8   9  128.76    7.55   0
  -3   7   0  806.57   11.71   0
  -2   6   3  109.19    4.48   0
  -2   8   2 1837.59   18.75   0
  -1   9   3  143.35    6.96   0
   0   8   5  218.56    7.77   0
   0  10   3  209.89    8.76   0
   1   3   6  285.59    5.85   0
   2  12   2  216.92   11.35   0
   3   1   6    8.85    1.73   0
   3   5   8  524.88    9.92   0
   3   9   7   37.02    6.14   0
   3  11   5   58.38    6.61   0
   4   8   8    3.02    3.97   0
   5   5   9  741.76   12.56   0
   5   9   8  890.74   17.95   0
   7   3   9  826.24   11.12   0
  -3   5   1  856.36    9.59   0
  -2   4   3  625.74    8.12   0
  -1   5   5  263.47    6.54   0
   0   6   6   42.70    4.02   0
   1   5   7   64.55    4.42   0
   1  11   3   46.91    5.58   0
   2   8   7  150.19    6.94   0
   3   7   8  542.06   12.19   0
   4  10   7  277.28   10.87   0
   5   7   9  186.23    8.41   0
   6   8   9 1251.52   20.12   0
  -3   7   1  767.07   11.28   0
  -1   7   5  999.75   13.99   0
   0   4   6   11.20    3.00   0
   1   7   7   11.22    4.10   0
   1   9   6  366.04   11.36   0
   2  10   6  106.28    7.69   0
   4   6   9  243.71    8.19   0
   7   9   9   99.36    7.87   0
   8   6  10  185.10    8.31   0
   9   7  10  151.77    8.41   0
  -3   5   2   29.65    3.18   0
  -2   6   4  111.14    4.64   0
  -1  11   0  392.09   13.26   0
   0   8   6    9.71    4.04   0
   1  11   4  464.82   14.92   0
   3  11   6  311.26   11.99   0
   7   5  10  231.64    8.04   0
   7   7  10  131.07    7.61   0
  -3   7   2  174.73    6.24   0
  -2  10   0   16.81    5.51   0
  -1  11   1   30.39    5.96   0
   2   4   8 1314.42   14.13   0
   3   3   8  255.28    6.13   0
   3   9   8  200.76    9.27   0
   4   4   9    2.98    2.86   0
   5   3   9 1411.82   14.12   0
   6   6  10  558.52   12.07   0
   8   8  10   -0.63    5.69   0
  -3   9  -1   90.23    6.16   0
  -3   9   0  630.79   12.82   0
  -2   4   4 1776.97   13.99   0
  -2   8   4  572.91   11.96   0
  -2  10   1  475.89   12.79   0
  -1   5   6  292.51    7.18   0
  -1   7   6  845.08   14.09   0
   0   2   5   82.44    3.30   0
   0   6   7  267.64    7.61   0
   0  10   5  311.23   11.08   0
   0  12   1  148.96    9.75   0
   1   9   7   48.18    6.55   0
   2   8   8  505.64   12.81   0
   2  10   7   72.00    7.50   0
   3   5   9  560.58   10.61   0
   4   2   8 1127.03   11.21   0
   4  10   8   22.57    5.34   0
  -3   5   3 1174.78   12.31   0
  -3   9   1  396.59   10.56   0
  -2   6   5   21.18    3.64   0
  -2  10   2   35.39    5.53   0
  -1   3   5 3907.58   19.47   0
  -1   9   5  393.85   11.18   0
  -1  11   2   68.38    7.15   0
   1   1   5  252.07    4.16   0
   1   7   8  292.28    9.10   0
   2   2   7    3.69    2.21   0
   5   5  10  204.11    7.39   0
   5   7  10  541.36   13.05   0
   6   4  10 1386.12   16.39   0
   6   8  10  786.23   16.94   0
  -4   6  -1  207.67    5.83   0
  -2   8   5  892.17   15.60   0
  -1  11   3   59.68    6.84   0
   0   4   7  748.31   10.65   0
   0  12   2    2.30    5.87   0
  -4   6   1   59.79    4.03   0
  -3   3   1 1442.29    9.82   0
  -3   7   4  140.95    5.93   0
  -3   9   2  527.09   12.29   0
  -2   2   2  560.80    5.84   0
  -2  10   3  638.13   14.81   0
   0  10   6   29.72    4.70   0
   0  12   3   79.99    8.38   0
   1  11   6   17.74    5.64   0
   3   9   9  125.31    7.98   0
   4   6  10  204.71    8.32   0
  -4   8   0  175.01    6.73   0
  -3   5   4 1154.30   12.59   0
  -3   9   3  137.83    7.34   0
  -2   4   5   61.26    3.30   0
  -2   6   6  273.73    7.60   0
  -1   7   7  338.40    9.20   0
  -1  11   4  596.01   15.54   0
   0   6   8  809.32   13.31   0
   1   9   8  330.55   11.79   0
   2   8   9  262.67   10.59   0
   2  10   8  303.21   11.91   0
   3   1   7  362.72    5.60   0
   4   8  10   23.16    5.57   0
   5   1   8    3.53    1.73   0
   7   7  11  455.71   12.42   0
  -4   6   2  227.20    6.13   0
  -4   8   1  185.60    7.00   0
  -3   3   2 1033.11    9.09   0
  -2   8   6    9.79    4.17   0
  -2  10   4   10.05    4.11   0
   0   8   8   78.40    6.42   0
   1   7   9  214.33    8.86   0
   2   4   9  235.55    6.72   0
   3   3   9 1629.14   15.21   0
   3   7  10  667.14   14.07   0
   4   4  10  506.05   10.08   0
   6   6  11  332.58   10.08   0
  -4   8   2   16.07    4.08   0
  -3   7   5    9.71    3.58   0
  -3   9   4  241.42    8.79   0
  -1   9   7   78.95    6.93   0
  -1  11   5   18.09    5.60   0
   0  10   7  381.45   12.64   0
   1   3   8  112.20    4.67   0
   3   5  10  317.30    9.07   0
  -4   4   0  152.00    4.04   0
  -4   8   3  279.47    8.53   0
  -3   5   5 1847.30   16.49   0
  -2   2   3 2561.63   13.01   0
  -2   4   6 1660.63   14.98   0
   2   6  10  252.65    8.60   0
   4   2   9   51.95    3.41   0
   5   3  10   38.86    3.79   0
  -4   6   4  422.76    9.29   0
  -3   3   3 2949.76   16.10   0
  -3  11   1   33.22    6.09   0
  -2   6   7  660.21   11.80   0
  -2   8   7  299.58   10.22   0
  -1   7   8  919.64   15.40   0
   0   6   9  506.51   11.90   0
   1   1   6   49.70    2.55   0
   1   9   9   18.63    4.64   0
   2   2   8 2327.50   16.37   0
   4   6  11  206.75    8.50   0
   5   5  11   95.07    6.35   0
  -4   4   2  438.92    7.01   0
  -4   8   4  914.70   14.99   0
  -3   7   6  456.74   10.34   0
  -3  11   2  331.40   12.19   0
  -2  10   6    0.57    4.71   0
  -2  12   2  125.61    8.97   0
  -1   5   8  609.26   11.18   0
   0   8   9  378.61   11.52   0
   0  10   8   51.40    6.80   0
   4   8  11   66.09    7.15   0
  -5   7   1  559.85   10.58   0
  -4   4   3  448.71    7.71   0
  -4  10   1  380.90   12.00   0
  -4  10   2    8.57    4.88   0
  -3   5   6 1044.38   13.27   0
  -3  11   3   32.41    6.20   0
  -2   2   4 7050.12   23.31   0
  -1   3   7 4540.17   23.65   0
  -1   9   8  241.52   10.42   0
   3   7  11  357.01   11.26   0
  -5   7  -1  132.75    5.23   0
  -5   7   2 2328.62   21.08   0
  -4   6   5  527.62   10.30   0
  -3   3   4    2.59    2.16   0
  -3   9   6  243.78    9.27   0
  -3  11   4   84.05    7.91   0
  -2   4   7   38.86    4.00   0
  -2   6   8   30.94    4.47   0
  -1   7   9   50.07    5.62   0
   0   2   7  430.35    7.03   0
[truncated: 2,859,440 more chars]
