# Supplementary material for: Insight into the formation of bismuth-tungsten carbonyl clusters
Source: Commun Chem. 2023 Jun 5;6:109. doi: 10.1038/s42004-023-00905-6 (PMC10241888; doi:10.1038/s42004-023-00905-6)
Supplement: Supplementary file 5 — Supplementary Data 3.cif [file 42004_2023_905_MOESM5_ESM.cif]

data_kb6a-w-bipy
_audit_creation_date               2023-01-12
_audit_creation_method
;
Olex2 1.5
(compiled 2022.04.07 svn.rca3783a0 for OlexSys, GUI svn.r6498)
;
_shelx_SHELXL_version_number       '2018/3'
_audit_contact_author_address      ?
_audit_contact_author_email        ?
_audit_contact_author_name         ''
_audit_contact_author_phone        ?
_publ_contact_author_id_orcid      ?
_publ_section_references
;
Dolomanov, O.V., Bourhis, L.J., Gildea, R.J, Howard, J.A.K. & Puschmann, H.
 (2009), J. Appl. Cryst. 42, 339-341.

Sheldrick, G.M. (2015). Acta Cryst. A71, 3-8.

Sheldrick, G.M. (2015). Acta Cryst. C71, 3-8.
;
_chemical_name_common              ?
_chemical_name_systematic          ?
_chemical_formula_moiety          
 'Bi3 C6 O6 W2, 2(C18 H36 K N2 O6), C18 H34 K N2 O6'
_chemical_formula_sum              'C60 H106 Bi3 K3 N6 O24 W2'
_chemical_formula_weight           2407.44
_chemical_melting_point            ?
loop_
  _atom_type_symbol
  _atom_type_description
  _atom_type_scat_dispersion_real
  _atom_type_scat_dispersion_imag
  _atom_type_scat_source
 'C' 'C' 0.0033 0.0016 'International Tables Vol C Tables 4.2.6.8 and 6.1.1.4'
 'H' 'H' 0.0000 0.0000 'International Tables Vol C Tables 4.2.6.8 and 6.1.1.4'
 'Bi' 'Bi' -4.1077 10.2566
 'International Tables Vol C Tables 4.2.6.8 and 6.1.1.4'
 'K' 'K' 0.2009 0.2494 'International Tables Vol C Tables 4.2.6.8 and 6.1.1.4'
 'N' 'N' 0.0061 0.0033 'International Tables Vol C Tables 4.2.6.8 and 6.1.1.4'
 'O' 'O' 0.0106 0.0060 'International Tables Vol C Tables 4.2.6.8 and 6.1.1.4'
 'W' 'W' -0.8490 6.8722 'International Tables Vol C Tables 4.2.6.8 and 6.1.1.4'

_shelx_space_group_comment
;
The symmetry employed for this shelxl refinement is uniquely defined
by the following loop, which should always be used as a source of
symmetry information in preference to the above space-group names.
They are only intended as comments.
;
_space_group_crystal_system        'monoclinic'
_space_group_IT_number             14
_space_group_name_H-M_alt          'P 1 21/c 1'
_space_group_name_Hall             '-P 2ybc'
loop_
  _space_group_symop_operation_xyz
 'x, y, z'
 '-x, y+1/2, -z+1/2'
 '-x, -y, -z'
 'x, -y-1/2, z-1/2'

_cell_length_a                     16.7613(3)
_cell_length_b                     21.8199(2)
_cell_length_c                     25.1123(4)
_cell_angle_alpha                  90
_cell_angle_beta                   90.0370(10)
_cell_angle_gamma                  90
_cell_volume                       9184.3(2)
_cell_formula_units_Z              4
_cell_measurement_reflns_used      371
_cell_measurement_temperature      100
_cell_measurement_theta_max        55.0
_cell_measurement_theta_min        2.0
_shelx_estimated_absorpt_T_max     ?
_shelx_estimated_absorpt_T_min     ?
_exptl_absorpt_coefficient_mu      8.423
_exptl_absorpt_correction_T_max    1.000
_exptl_absorpt_correction_T_min    1.000
_exptl_absorpt_correction_type     'multi-scan'
_exptl_absorpt_process_details     
;
STOE LANA, absorption correction by scaling of reflection intensities.
J. Koziskova, F. Hahn, J. Richter, J. Kozisek, "Comparison of different
absorption corrections on the model structure of tetrakis(\m~2~-acetato)-
diaqua-di-copper(II)", Acta Chimica Slovaca, vol. 9, no. 2, 2016, pp. 136 - 140.
Afterwards a spherical absorption correction was performed within STOE LANA.
;
_exptl_absorpt_special_details     ?
_exptl_crystal_colour              'dark red'
_exptl_crystal_density_diffrn      1.741
_exptl_crystal_density_meas        ?
_exptl_crystal_density_method      'not measured'
_exptl_crystal_description         'stick'
_exptl_crystal_F_000               4616
_exptl_crystal_size_max            0.1
_exptl_crystal_size_mid            0.035
_exptl_crystal_size_min            0.03
__exptl_transmission_factor_max     1.000
_exptl_transmission_factor_min     1.000
_diffrn_reflns_av_R_equivalents    0.0442
_diffrn_reflns_av_unetI/netI       0.0363
_diffrn_reflns_Laue_measured_fraction_full  1.000
_diffrn_reflns_Laue_measured_fraction_max  0.986
_diffrn_reflns_limit_h_max         21
_diffrn_reflns_limit_h_min         -21
_diffrn_reflns_limit_k_max         25
_diffrn_reflns_limit_k_min         -27
_diffrn_reflns_limit_l_max         31
_diffrn_reflns_limit_l_min         -31
_diffrn_reflns_number              72113
_diffrn_reflns_point_group_measured_fraction_full  1.000
_diffrn_reflns_point_group_measured_fraction_max  0.986
_diffrn_reflns_theta_full          25.242
_diffrn_reflns_theta_max           26.821
_diffrn_reflns_theta_min           1.215
_diffrn_ambient_temperature        100
_diffrn_detector_area_resol_mean   ?
_diffrn_measured_fraction_theta_full  1.000
_diffrn_measured_fraction_theta_max  0.986
_diffrn_measurement_device_type    'STOE IPDS II'
_diffrn_measurement_method         'rotation method, \w scans'
_diffrn_radiation_type             MoK\a
_diffrn_radiation_wavelength       0.71073
_diffrn_source                     'sealed X-ray tube, 12 x 0.4 mm long-fine focus'
_reflns_Friedel_coverage           0.000
_reflns_Friedel_fraction_full      .
_reflns_Friedel_fraction_max       .
_reflns_number_gt                  15481
_reflns_number_total               19413
_reflns_special_details
;
 Reflections were merged by SHELXL according to the crystal
 class for the calculation of statistics and refinement.
 
 Structure factors included contributions from the .fab file.
 
 _reflns_Friedel_fraction is defined as the number of unique
 Friedel pairs measured divided by the number that would be
 possible theoretically, ignoring centric projections and
 systematic absences.
;
_reflns_threshold_expression       'I > 2\s(I)'
_computing_data_collection        
;
X-Area WinXpose 2.0.25.0 (STOE, 2022)
;
_computing_cell_refinement
;
X-Area Recipe 1.37.0.0 (STOE, 2021)
;
_computing_data_reduction
;
X-Area Integrate 2.5.3.0 (STOE, 2021)
X-Area LANA 2.7.5.0 (STOE, 2022)
;
_computing_molecular_graphics      'Olex2 1.5 (Dolomanov et al., 2009)'
_computing_publication_material    'Olex2 1.5 (Dolomanov et al., 2009)'
_computing_structure_refinement    'SHELXL 2018/3 (Sheldrick, 2015)'
_computing_structure_solution      'SHELXT 2018/2 (Sheldrick, 2018)'
_refine_diff_density_max           2.379
_refine_diff_density_min           -0.703
_refine_diff_density_rms           0.166
_refine_ls_extinction_coef         .
_refine_ls_extinction_method       none
_refine_ls_goodness_of_fit_ref     0.978
_refine_ls_hydrogen_treatment      constr
_refine_ls_matrix_type             full
_refine_ls_number_parameters       883
_refine_ls_number_reflns           19413
_refine_ls_number_restraints       69
_refine_ls_R_factor_all            0.0461
_refine_ls_R_factor_gt             0.0359
_refine_ls_restrained_S_all        0.979
_refine_ls_shift/su_max            0.001
_refine_ls_shift/su_mean           0.000
_refine_ls_structure_factor_coef   Fsqd
_refine_ls_weighting_details      
 'w=1/[\s^2^(Fo^2^)+(0.0636P)^2^] where P=(Fo^2^+2Fc^2^)/3'
_refine_ls_weighting_scheme        calc
_refine_ls_wR_factor_gt            0.0906
_refine_ls_wR_factor_ref           0.0940
_refine_special_details            ?
_olex2_refinement_description
;
1. Fixed Uiso
 At 1.2 times of:
  All C(H,H) groups
2. Rigid bond restraints
 C30, C29, O14, C28, C27, C26, C25
 with sigma for 1-2 distances of 0.01 and sigma for 1-3 distances of 0.01
 C30, N4, C29, O14, C28, C27, C26, O13, C25
 with sigma for 1-2 distances of 0.01 and sigma for 1-3 distances of 0.01
3. Uiso/Uaniso restraints and constraints
Uanis(C27) \\sim Ueq: with sigma of 0.1 and sigma for terminal atoms of 0.2
Uanis(C26) \\sim Ueq, Uanis(O14) \\sim Ueq, Uanis(C29) \\sim Ueq, Uanis(C30)
\\sim Ueq, Uanis(O13) \\sim Ueq, Uanis(C28) \\sim Ueq: with sigma of 0.1 and
sigma for terminal atoms of 0.2
Uanis(N4) \\sim Ueq: with sigma of 0.1 and sigma for terminal atoms of 0.2
Uanis(C30) \\sim Ueq, Uanis(C29) \\sim Ueq, Uanis(O14) \\sim Ueq, Uanis(C28)
\\sim Ueq, Uanis(C27) \\sim Ueq, Uanis(O13) \\sim Ueq, Uanis(C26) \\sim Ueq,
Uanis(C25) \\sim Ueq: with sigma of 0.1 and sigma for terminal atoms of 0.2
Uanis(C29) \\sim Ueq, Uanis(C30) \\sim Ueq: with sigma of 0.1 and sigma for
terminal atoms of 0.2
4.a Secondary CH2 refined with riding coordinates:
 C38(H38A,H38B), C59(H59A,H59B), C18(H18A,H18B), C50(H50A,H50B), C60(H60A,
 H60B), C37(H37A,H37B), C54(H54A,H54B), C9(H9A,H9B), C45(H45A,H45B), C47(H47A,
 H47B), C46(H46A,H46B), C10(H10A,H10B), C53(H53A,H53B), C51(H51A,H51B),
 C17(H17A,H17B), C55(H55A,H55B), C49(H49A,H49B), C39(H39A,H39B), C8(H8A,H8B),
 C24(H24A,H24B), C7(H7A,H7B), C16(H16A,H16B), C52(H52A,H52B), C43(H43A,H43B),
 C14(H14A,H14B), C11(H11A,H11B), C44(H44A,H44B), C40(H40A,H40B), C19(H19A,H19B),
  C56(H56A,H56B), C15(H15A,H15B), C23(H23A,H23B), C35(H35A,H35B), C48(H48A,
 H48B), C36(H36A,H36B), C13(H13A,H13B), C34(H34A,H34B), C12(H12A,H12B),
 C57(H57A,H57B), C41(H41A,H41B), C33(H33A,H33B), C22(H22A,H22B), C58(H58A,H58B),
  C21(H21A,H21B), C30(H30A,H30B), C26(H26A,H26B), C42(H42A,H42B), C25(H25A,
 H25B), C32(H32A,H32B), C29(H29A,H29B), C28(H28A,H28B), C31(H31A,H31B),
 C27(H27A,H27B)
;
_atom_sites_solution_hydrogens     geom
_atom_sites_solution_primary       dual
_atom_sites_solution_secondary     ?
loop_
  _atom_site_label
  _atom_site_type_symbol
  _atom_site_fract_x
  _atom_site_fract_y
  _atom_site_fract_z
  _atom_site_U_iso_or_equiv
  _atom_site_adp_type
  _atom_site_occupancy
  _atom_site_site_symmetry_order
  _atom_site_calc_flag
  _atom_site_refinement_flags_posn
  _atom_site_refinement_flags_adp
  _atom_site_refinement_flags_occupancy
  _atom_site_disorder_assembly
  _atom_site_disorder_group
 Bi1 Bi 0.27427(2) -0.08119(2) 0.14254(2) 0.04045(6) Uani 1 1 d . . . . .
 W1 W 0.38167(2) -0.02930(2) 0.21700(2) 0.03516(6) Uani 1 1 d . . . . .
 W2 W 0.24781(2) 0.04773(2) 0.15309(2) 0.03659(6) Uani 1 1 d . . . . .
 Bi3 Bi 0.39813(2) 0.09493(2) 0.18426(2) 0.04288(6) Uani 1 1 d . . . . .
 Bi2 Bi 0.40129(2) 0.00087(2) 0.09628(2) 0.04418(6) Uani 1 1 d . . . . .
 K3 K 0.48325(8) 0.16387(5) 0.49142(4) 0.0388(3) Uani 1 1 d . . . . .
 K1 K 0.17712(8) 0.33358(6) 0.35447(5) 0.0449(3) Uani 1 1 d . . . . .
 K2 K 0.80638(8) 0.32194(6) 0.63722(5) 0.0478(3) Uani 1 1 d . . . . .
 O1 O 0.2883(3) -0.01961(17) 0.32341(16) 0.0458(9) Uani 1 1 d . . . . .
 O7 O 0.2476(3) 0.23130(18) 0.30247(15) 0.0467(9) Uani 1 1 d . . . . .
 O21 O 0.5933(3) 0.06925(17) 0.46350(15) 0.0483(10) Uani 1 1 d . . . . .
 O20 O 0.5205(3) 0.25014(17) 0.41322(15) 0.0458(9) Uani 1 1 d . . . . .
 O19 O 0.5512(3) 0.28008(18) 0.52083(15) 0.0472(10) Uani 1 1 d . . . . .
 O17 O 0.9256(2) 0.41054(17) 0.63167(15) 0.0437(9) Uani 1 1 d . . . . .
 O4 O 0.1205(3) 0.04282(19) 0.24281(16) 0.0498(10) Uani 1 1 d . . . . .
 O24 O 0.3423(3) 0.11862(19) 0.44015(15) 0.0498(10) Uani 1 1 d . . . . .
 O5 O 0.1241(3) 0.02144(19) 0.06299(16) 0.0486(10) Uani 1 1 d . . . . .
 O22 O 0.5563(3) 0.08943(18) 0.57114(15) 0.0477(10) Uani 1 1 d . . . . .
 O6 O 0.2085(3) 0.18678(18) 0.13717(17) 0.0555(11) Uani 1 1 d . . . . .
 O9 O 0.1807(3) 0.3319(2) 0.46740(16) 0.0614(12) Uani 1 1 d . . . . .
 O8 O 0.0896(3) 0.22457(19) 0.33884(16) 0.0493(10) Uani 1 1 d . . . . .
 O18 O 0.9512(3) 0.3009(2) 0.68921(19) 0.0651(14) Uani 1 1 d . . . . .
 O10 O 0.3091(3) 0.3806(2) 0.40883(15) 0.0495(10) Uani 1 1 d . . . . .
 O16 O 0.8077(3) 0.29055(18) 0.52926(16) 0.0532(11) Uani 1 1 d . . . . .
 O2 O 0.4219(3) -0.16670(18) 0.23778(16) 0.0535(11) Uani 1 1 d . . . . .
 O23 O 0.3322(3) 0.1849(2) 0.53616(17) 0.0553(11) Uani 1 1 d . . . . .
 O12 O 0.0511(3) 0.4171(2) 0.33692(19) 0.0614(12) Uani 1 1 d . . . . .
 N5 N 0.4718(3) 0.2037(2) 0.60222(18) 0.0452(11) Uani 1 1 d . . . . .
 O11 O 0.1793(3) 0.4161(2) 0.26507(18) 0.0613(13) Uani 1 1 d . . . . .
 O3 O 0.5473(3) -0.0082(2) 0.27038(19) 0.0568(11) Uani 1 1 d . . . . .
 O15 O 0.7771(4) 0.1986(2) 0.60582(19) 0.0735(15) Uani 1 1 d . . . . .
 N3 N 0.7907(3) 0.4220(2) 0.5591(2) 0.0526(14) Uani 1 1 d . . . . .
 N1 N 0.3252(3) 0.3522(2) 0.29409(17) 0.0435(11) Uani 1 1 d . . . . .
 C4 C 0.1690(3) 0.0442(2) 0.2089(2) 0.0386(12) Uani 1 1 d . . . . .
 N6 N 0.4921(3) 0.1221(2) 0.38012(18) 0.0452(11) Uani 1 1 d . . . . .
 C1 C 0.3247(3) -0.0230(2) 0.2832(2) 0.0385(12) Uani 1 1 d . . . . .
 O13 O 0.6725(4) 0.4016(4) 0.6392(3) 0.103(2) Uani 1 1 d . U . . .
 N2 N 0.0262(4) 0.3166(3) 0.4136(2) 0.0608(15) Uani 1 1 d . . . . .
 C38 C 0.9281(4) 0.4487(3) 0.5856(2) 0.0476(14) Uani 1 1 d . . . . .
 H38A H 0.949560 0.425739 0.555813 0.057 Uiso 1 1 calc R U . . .
 H38B H 0.962923 0.483390 0.592209 0.057 Uiso 1 1 calc R U . . .
 C5 C 0.1708(3) 0.0301(2) 0.0974(2) 0.0400(12) Uani 1 1 d . . . . .
 C3 C 0.4844(4) -0.0130(2) 0.2502(2) 0.0435(13) Uani 1 1 d . . . . .
 C6 C 0.2254(4) 0.1342(3) 0.1438(2) 0.0466(14) Uani 1 1 d . . . . .
 C59 C 0.3441(4) 0.1100(3) 0.3841(2) 0.0513(15) Uani 1 1 d . . . . .
 H59A H 0.335798 0.148941 0.366359 0.062 Uiso 1 1 calc R U . . .
 H59B H 0.301398 0.082510 0.373577 0.062 Uiso 1 1 calc R U . . .
 C18 C 0.3781(4) 0.3926(3) 0.3254(2) 0.0476(14) Uani 1 1 d . . . . .
 H18A H 0.358808 0.434330 0.322330 0.057 Uiso 1 1 calc R U . . .
 H18B H 0.431093 0.391201 0.309985 0.057 Uiso 1 1 calc R U . . .
 C50 C 0.5828(4) 0.0396(3) 0.4140(2) 0.0502(14) Uani 1 1 d . . . . .
 H50A H 0.538712 0.010927 0.416268 0.060 Uiso 1 1 calc R U . . .
 H50B H 0.630594 0.016898 0.404881 0.060 Uiso 1 1 calc R U . . .
 C60 C 0.4226(4) 0.0836(3) 0.3673(2) 0.0492(15) Uani 1 1 d . . . . .
 H60A H 0.429310 0.044015 0.384381 0.059 Uiso 1 1 calc R U . . .
 H60B H 0.421406 0.076719 0.329147 0.059 Uiso 1 1 calc R U . . .
 C37 C 0.8466(4) 0.4709(3) 0.5723(3) 0.0515(15) Uani 1 1 d . . . . .
 H37A H 0.825886 0.493767 0.602416 0.062 Uiso 1 1 calc R U . . .
 H37B H 0.850195 0.498851 0.542364 0.062 Uiso 1 1 calc R U . . .
 C54 C 0.4892(4) 0.1505(3) 0.6367(2) 0.0553(16) Uani 1 1 d . . . . .
 H54A H 0.444220 0.122630 0.635082 0.066 Uiso 1 1 calc R U . . .
 H54B H 0.493556 0.164862 0.673153 0.066 Uiso 1 1 calc R U . . .
 C2 C 0.4052(4) -0.1152(3) 0.2288(2) 0.0416(13) Uani 1 1 d . . . . .
 C9 C 0.1930(4) 0.1876(3) 0.2812(2) 0.0490(14) Uani 1 1 d . . . . .
 H9A H 0.221517 0.151081 0.270095 0.059 Uiso 1 1 calc R U . . .
 H9B H 0.166064 0.204644 0.250393 0.059 Uiso 1 1 calc R U . . .
 C45 C 0.5407(4) 0.3247(2) 0.4804(2) 0.0494(15) Uani 1 1 d . . . . .
 H45A H 0.570035 0.361516 0.489635 0.059 Uiso 1 1 calc R U . . .
 H45B H 0.484614 0.335330 0.477645 0.059 Uiso 1 1 calc R U . . .
 C47 C 0.5466(4) 0.2267(3) 0.3631(2) 0.0543(16) Uani 1 1 d . . . . .
 H47A H 0.600475 0.210883 0.366233 0.065 Uiso 1 1 calc R U . . .
 H47B H 0.546656 0.259162 0.336691 0.065 Uiso 1 1 calc R U . . .
 C46 C 0.5698(4) 0.3006(3) 0.4276(2) 0.0521(15) Uani 1 1 d . . . . .
 H46A H 0.566531 0.332409 0.400709 0.062 Uiso 1 1 calc R U . . .
 H46B H 0.624909 0.287516 0.430551 0.062 Uiso 1 1 calc R U . . .
 C10 C 0.1335(4) 0.1717(3) 0.3232(2) 0.0490(14) Uani 1 1 d . . . . .
 H10A H 0.097137 0.140834 0.309678 0.059 Uiso 1 1 calc R U . . .
 H10B H 0.160899 0.154744 0.353898 0.059 Uiso 1 1 calc R U . . .
 C53 C 0.5637(4) 0.1154(3) 0.6232(2) 0.0575(17) Uani 1 1 d . . . . .
 H53A H 0.609468 0.142529 0.624349 0.069 Uiso 1 1 calc R U . . .
 H53B H 0.571932 0.083000 0.649100 0.069 Uiso 1 1 calc R U . . .
 C51 C 0.6168(4) 0.0282(3) 0.5044(2) 0.0529(15) Uani 1 1 d . . . . .
 H51A H 0.665850 0.007609 0.494219 0.063 Uiso 1 1 calc R U . . .
 H51B H 0.575910 -0.002727 0.509391 0.063 Uiso 1 1 calc R U . . .
 C17 C 0.3840(4) 0.3763(3) 0.3835(2) 0.0467(14) Uani 1 1 d . . . . .
 H17A H 0.404271 0.334902 0.387024 0.056 Uiso 1 1 calc R U . . .
 H17B H 0.421358 0.403824 0.400785 0.056 Uiso 1 1 calc R U . . .
 C55 C 0.3920(4) 0.2262(3) 0.6143(2) 0.0541(16) Uani 1 1 d . . . . .
 H55A H 0.386884 0.267543 0.600433 0.065 Uiso 1 1 calc R U . . .
 H55B H 0.385914 0.228392 0.652668 0.065 Uiso 1 1 calc R U . . .
 C49 C 0.5658(4) 0.0868(3) 0.3717(2) 0.0515(15) Uani 1 1 d . . . . .
 H49A H 0.610305 0.115149 0.370026 0.062 Uiso 1 1 calc R U . . .
 H49B H 0.562311 0.066302 0.337474 0.062 Uiso 1 1 calc R U . . .
 C39 C 1.0034(4) 0.3880(3) 0.6444(2) 0.0524(15) Uani 1 1 d . . . . .
 H39A H 1.040243 0.422116 0.647591 0.063 Uiso 1 1 calc R U . . .
 H39B H 1.022120 0.361554 0.616010 0.063 Uiso 1 1 calc R U . . .
 C8 C 0.3098(4) 0.2425(3) 0.2652(2) 0.0536(15) Uani 1 1 d . . . . .
 H8A H 0.287195 0.255199 0.231399 0.064 Uiso 1 1 calc R U . . .
 H8B H 0.340236 0.205310 0.259470 0.064 Uiso 1 1 calc R U . . .
 C24 C -0.0205(4) 0.3745(3) 0.4101(3) 0.067(2) Uani 1 1 d . . . . .
 H24A H -0.074305 0.366534 0.422452 0.080 Uiso 1 1 calc R U . . .
 H24B H 0.003149 0.404286 0.434021 0.080 Uiso 1 1 calc R U . . .
 C7 C 0.3640(4) 0.2925(3) 0.2866(3) 0.0504(14) Uani 1 1 d . . . . .
 H7A H 0.385633 0.279119 0.320516 0.061 Uiso 1 1 calc R U . . .
 H7B H 0.408417 0.297548 0.262245 0.061 Uiso 1 1 calc R U . . .
 C16 C 0.3164(4) 0.3614(3) 0.4639(2) 0.0580(17) Uani 1 1 d . . . . .
 H16A H 0.331599 0.318502 0.465346 0.070 Uiso 1 1 calc R U . . .
 H16B H 0.357736 0.385122 0.481368 0.070 Uiso 1 1 calc R U . . .
 C52 C 0.6293(4) 0.0622(3) 0.5546(2) 0.0504(15) Uani 1 1 d . . . . .
 H52A H 0.648391 0.034510 0.582024 0.061 Uiso 1 1 calc R U . . .
 H52B H 0.669241 0.093825 0.549379 0.061 Uiso 1 1 calc R U . . .
 C43 C 0.5304(4) 0.2528(3) 0.6127(2) 0.0537(16) Uani 1 1 d . . . . .
 H43A H 0.583456 0.235040 0.613451 0.064 Uiso 1 1 calc R U . . .
 H43B H 0.519974 0.270079 0.647606 0.064 Uiso 1 1 calc R U . . .
 C14 C 0.1079(5) 0.3402(4) 0.4945(3) 0.072(2) Uani 1 1 d . . . . .
 H14A H 0.091941 0.382824 0.492589 0.087 Uiso 1 1 calc R U . . .
 H14B H 0.114342 0.329275 0.531716 0.087 Uiso 1 1 calc R U . . .
 C11 C 0.0299(4) 0.2098(3) 0.3773(3) 0.0609(18) Uani 1 1 d . . . . .
 H11A H 0.054923 0.195149 0.409736 0.073 Uiso 1 1 calc R U . . .
 H11B H -0.004234 0.177455 0.363645 0.073 Uiso 1 1 calc R U . . .
 C44 C 0.5288(5) 0.3040(3) 0.5718(3) 0.0584(17) Uani 1 1 d . . . . .
 H44A H 0.475670 0.321454 0.569811 0.070 Uiso 1 1 calc R U . . .
 H44B H 0.565593 0.336176 0.582189 0.070 Uiso 1 1 calc R U . . .
 C40 C 1.0015(4) 0.3540(3) 0.6942(3) 0.0592(17) Uani 1 1 d . . . . .
 H40A H 1.055132 0.341284 0.703671 0.071 Uiso 1 1 calc R U . . .
 H40B H 0.981444 0.380132 0.722428 0.071 Uiso 1 1 calc R U . . .
 C19 C 0.3082(4) 0.3801(3) 0.2420(2) 0.0567(16) Uani 1 1 d . . . . .
 H19A H 0.284039 0.349395 0.219145 0.068 Uiso 1 1 calc R U . . .
 H19B H 0.358282 0.392280 0.225729 0.068 Uiso 1 1 calc R U . . .
 C56 C 0.3263(4) 0.1881(3) 0.5922(3) 0.0591(17) Uani 1 1 d . . . . .
 H56A H 0.329067 0.147202 0.607107 0.071 Uiso 1 1 calc R U . . .
 H56B H 0.275291 0.205857 0.601976 0.071 Uiso 1 1 calc R U . . .
 C15 C 0.2414(4) 0.3699(3) 0.4917(3) 0.0573(16) Uani 1 1 d . . . . .
 H15A H 0.247603 0.358846 0.528866 0.069 Uiso 1 1 calc R U . . .
 H15B H 0.225537 0.412580 0.489859 0.069 Uiso 1 1 calc R U . . .
 C23 C -0.0251(5) 0.4019(4) 0.3562(3) 0.071(2) Uani 1 1 d . . . . .
 H23A H -0.050194 0.373005 0.332092 0.085 Uiso 1 1 calc R U . . .
 H23B H -0.057925 0.438447 0.357502 0.085 Uiso 1 1 calc R U . . .
 C35 C 0.7730(5) 0.3353(3) 0.4946(3) 0.0624(19) Uani 1 1 d . . . . .
 H35A H 0.715829 0.337318 0.500258 0.075 Uiso 1 1 calc R U . . .
 H35B H 0.782529 0.324171 0.457734 0.075 Uiso 1 1 calc R U . . .
 C20 C 0.2538(5) 0.4352(3) 0.2443(3) 0.0641(18) Uani 1 1 d . . . . .
 C48 C 0.4911(4) 0.1764(3) 0.3460(2) 0.0527(16) Uani 1 1 d . . . . .
 H48A H 0.437199 0.192508 0.345023 0.063 Uiso 1 1 calc R U . . .
 H48B H 0.505017 0.164085 0.310049 0.063 Uiso 1 1 calc R U . . .
 C36 C 0.8104(5) 0.3969(3) 0.5063(2) 0.067(2) Uani 1 1 d . . . . .
 H36A H 0.867898 0.393010 0.503616 0.080 Uiso 1 1 calc R U . . .
 H36B H 0.793245 0.425885 0.479352 0.080 Uiso 1 1 calc R U . . .
 C13 C 0.0454(5) 0.3007(4) 0.4696(3) 0.071(2) Uani 1 1 d . . . . .
 H13A H 0.063109 0.258388 0.470914 0.085 Uiso 1 1 calc R U . . .
 H13B H -0.002973 0.303679 0.490683 0.085 Uiso 1 1 calc R U . . .
 N4 N 0.8162(5) 0.2234(3) 0.7179(3) 0.097(3) Uani 1 1 d . U . . .
 C34 C 0.7755(5) 0.2314(3) 0.5166(3) 0.0629(19) Uani 1 1 d . . . . .
 H34A H 0.789590 0.220403 0.480359 0.075 Uiso 1 1 calc R U . . .
 H34B H 0.717832 0.232370 0.519306 0.075 Uiso 1 1 calc R U . . .
 C12 C -0.0194(4) 0.2659(3) 0.3892(3) 0.0652(19) Uani 1 1 d . . . . .
 H12A H -0.043121 0.280421 0.356275 0.078 Uiso 1 1 calc R U . . .
 H12B H -0.062488 0.254494 0.412957 0.078 Uiso 1 1 calc R U . . .
 C57 C 0.2665(5) 0.1532(4) 0.5135(3) 0.073(2) Uani 1 1 d . . . . .
 H57A H 0.217305 0.173625 0.523260 0.087 Uiso 1 1 calc R U . . .
 H57B H 0.264720 0.111751 0.527442 0.087 Uiso 1 1 calc R U . . .
 C41 C 0.9528(6) 0.2649(4) 0.7354(3) 0.099(4) Uani 1 1 d . . . . .
 H41A H 0.933496 0.288625 0.765397 0.118 Uiso 1 1 calc R U . . .
 H41B H 1.007124 0.252287 0.742928 0.118 Uiso 1 1 calc R U . . .
 C33 C 0.8080(6) 0.1863(3) 0.5537(3) 0.078(2) Uani 1 1 d . . . . .
 H33A H 0.792987 0.145366 0.542570 0.093 Uiso 1 1 calc R U . . .
 H33B H 0.865803 0.188853 0.554110 0.093 Uiso 1 1 calc R U . . .
 C22 C 0.0481(5) 0.4453(4) 0.2859(3) 0.074(2) Uani 1 1 d . . . . .
 H22A H 0.011575 0.479714 0.286816 0.089 Uiso 1 1 calc R U . . .
 H22B H 0.028355 0.416054 0.259901 0.089 Uiso 1 1 calc R U . . .
 C58 C 0.2733(4) 0.1511(4) 0.4559(3) 0.0647(19) Uani 1 1 d . . . . .
 H58A H 0.226401 0.131330 0.441062 0.078 Uiso 1 1 calc R U . . .
 H58B H 0.275653 0.192515 0.441970 0.078 Uiso 1 1 calc R U . . .
 C21 C 0.1259(6) 0.4662(4) 0.2701(3) 0.081(3) Uani 1 1 d . . . . .
 H21A H 0.122082 0.487612 0.236385 0.097 Uiso 1 1 calc R U . . .
 H21B H 0.146195 0.494690 0.296508 0.097 Uiso 1 1 calc R U . . .
 C30 C 0.7734(10) 0.2419(5) 0.7657(3) 0.139(4) Uani 1 1 d . U . . .
 H30A H 0.809017 0.265217 0.788418 0.167 Uiso 1 1 calc R U . . .
 H30B H 0.757195 0.205532 0.785133 0.167 Uiso 1 1 calc R U . . .
 C26 C 0.6766(6) 0.4567(5) 0.6109(6) 0.117(3) Uani 1 1 d . U . . .
 H26A H 0.710039 0.485707 0.629810 0.140 Uiso 1 1 calc R U . . .
 H26B H 0.623655 0.474289 0.607452 0.140 Uiso 1 1 calc R U . . .
 C42 C 0.9015(7) 0.2099(4) 0.7276(4) 0.121(5) Uani 1 1 d . . . . .
 H42A H 0.922000 0.186673 0.697680 0.145 Uiso 1 1 calc R U . . .
 H42B H 0.905667 0.184221 0.758993 0.145 Uiso 1 1 calc R U . . .
 C25 C 0.7102(5) 0.4446(3) 0.5577(4) 0.089(2) Uani 1 1 d . U . . .
 H25A H 0.676786 0.414771 0.539605 0.106 Uiso 1 1 calc R U . . .
 H25B H 0.708850 0.482149 0.537038 0.106 Uiso 1 1 calc R U . . .
 C32 C 0.8024(6) 0.1507(4) 0.6411(3) 0.085(3) Uani 1 1 d . . . . .
 H32A H 0.859933 0.146082 0.639542 0.102 Uiso 1 1 calc R U . . .
 H32B H 0.778174 0.112080 0.630728 0.102 Uiso 1 1 calc R U . . .
 C29 C 0.7012(10) 0.2797(6) 0.7538(4) 0.145(4) Uani 1 1 d . U . . .
 H29A H 0.666531 0.256363 0.730421 0.174 Uiso 1 1 calc R U . . .
 H29B H 0.672462 0.286514 0.786779 0.174 Uiso 1 1 calc R U . . .
 C28 C 0.6298(9) 0.3695(6) 0.7132(6) 0.149(4) Uani 1 1 d . U . . .
 H28A H 0.600443 0.342982 0.689166 0.179 Uiso 1 1 calc R U . . .
 H28B H 0.597418 0.376040 0.744639 0.179 Uiso 1 1 calc R U . . .
 C31 C 0.7774(7) 0.1674(4) 0.6957(3) 0.097(4) Uani 1 1 d . . . . .
 H31A H 0.788867 0.133234 0.719218 0.117 Uiso 1 1 calc R U . . .
 H31B H 0.720110 0.173602 0.695834 0.117 Uiso 1 1 calc R U . . .
 C27 C 0.6425(8) 0.4201(7) 0.6907(6) 0.148(4) Uani 1 1 d . U . . .
 H27A H 0.681696 0.444042 0.710085 0.177 Uiso 1 1 calc R U . . .
 H27B H 0.593716 0.443702 0.687339 0.177 Uiso 1 1 calc R U . . .
 O14 O 0.7155(6) 0.3355(4) 0.7306(3) 0.136(3) Uani 1 1 d . U . . .

loop_
  _atom_site_aniso_label
  _atom_site_aniso_U_11
  _atom_site_aniso_U_22
  _atom_site_aniso_U_33
  _atom_site_aniso_U_23
  _atom_site_aniso_U_13
  _atom_site_aniso_U_12
 Bi1 0.04659(13) 0.03567(10) 0.03907(11) -0.00449(8) -0.00636(9) 0.00151(8)
 W1 0.03890(13) 0.03534(11) 0.03124(10) -0.00144(8) -0.00107(8) 0.00100(8)
 W2 0.03765(13) 0.03597(11) 0.03616(11) -0.00203(8) -0.00019(9) 0.00360(8)
 Bi3 0.04240(13) 0.03569(10) 0.05055(13) 0.00021(8) -0.00024(9) -0.00260(8)
 Bi2 0.04661(14) 0.04989(12) 0.03607(11) 0.00204(8) 0.00621(9) 0.00762(9)
 K3 0.0461(7) 0.0374(5) 0.0330(5) 0.0003(4) -0.0011(5) -0.0020(5)
 K1 0.0453(8) 0.0492(7) 0.0401(6) -0.0074(5) -0.0028(5) 0.0026(5)
 K2 0.0489(8) 0.0577(7) 0.0369(6) 0.0025(5) 0.0009(5) -0.0148(6)
 O1 0.051(3) 0.043(2) 0.043(2) -0.0044(16) 0.0060(19) -0.0035(18)
 O7 0.051(3) 0.047(2) 0.042(2) -0.0093(17) 0.0017(18) -0.0009(18)
 O21 0.063(3) 0.043(2) 0.038(2) 0.0014(16) -0.0019(19) 0.0105(19)
 O20 0.054(3) 0.043(2) 0.040(2) 0.0038(16) -0.0011(18) -0.0108(18)
 O19 0.057(3) 0.043(2) 0.042(2) -0.0013(16) -0.0012(19) -0.0046(18)
 O17 0.036(2) 0.051(2) 0.044(2) 0.0090(17) -0.0049(17) -0.0052(17)
 O4 0.049(3) 0.053(2) 0.047(2) -0.0021(18) 0.0054(19) 0.0009(19)
 O24 0.053(3) 0.056(2) 0.040(2) -0.0084(18) -0.0045(19) 0.000(2)
 O5 0.048(3) 0.053(2) 0.044(2) -0.0079(18) -0.0063(19) 0.0045(19)
 O22 0.055(3) 0.051(2) 0.038(2) 0.0008(17) -0.0046(18) 0.0044(19)
 O6 0.068(3) 0.040(2) 0.059(3) 0.0037(18) -0.005(2) 0.011(2)
 O9 0.060(3) 0.085(3) 0.039(2) -0.008(2) 0.002(2) -0.022(2)
 O8 0.047(3) 0.053(2) 0.048(2) -0.0111(18) 0.0029(19) -0.0014(19)
 O18 0.077(4) 0.052(2) 0.067(3) 0.019(2) -0.032(3) -0.014(2)
 O10 0.048(3) 0.065(3) 0.036(2) -0.0007(18) 0.0015(17) -0.010(2)
 O16 0.072(3) 0.047(2) 0.041(2) 0.0008(17) 0.004(2) -0.004(2)
 O2 0.070(3) 0.039(2) 0.051(2) -0.0043(18) -0.003(2) 0.008(2)
 O23 0.044(3) 0.071(3) 0.051(2) -0.013(2) 0.003(2) -0.001(2)
 O12 0.052(3) 0.069(3) 0.063(3) -0.017(2) -0.006(2) 0.014(2)
 N5 0.053(3) 0.044(2) 0.039(2) -0.0037(19) 0.000(2) -0.003(2)
 O11 0.077(4) 0.055(3) 0.051(3) -0.002(2) -0.009(2) 0.019(2)
 O3 0.039(3) 0.062(3) 0.070(3) -0.021(2) -0.007(2) 0.003(2)
 O15 0.107(5) 0.061(3) 0.052(3) 0.005(2) -0.005(3) -0.031(3)
 N3 0.058(4) 0.042(3) 0.058(3) 0.001(2) -0.023(3) -0.002(2)
 N1 0.052(3) 0.046(3) 0.033(2) -0.0002(19) 0.000(2) -0.003(2)
 C4 0.038(3) 0.040(3) 0.038(3) -0.001(2) 0.003(2) 0.005(2)
 N6 0.057(3) 0.042(2) 0.036(2) 0.0002(19) -0.002(2) -0.004(2)
 C1 0.041(3) 0.035(3) 0.040(3) 0.000(2) -0.005(2) 0.003(2)
 O13 0.048(4) 0.154(6) 0.107(4) -0.075(4) 0.011(3) 0.012(4)
 N2 0.050(4) 0.067(3) 0.065(4) -0.027(3) 0.010(3) -0.008(3)
 C38 0.053(4) 0.049(3) 0.040(3) 0.002(2) -0.007(3) -0.012(3)
 C5 0.039(3) 0.043(3) 0.038(3) -0.003(2) 0.006(2) 0.001(2)
 C3 0.040(3) 0.038(3) 0.052(3) -0.012(2) 0.002(3) 0.006(2)
 C6 0.047(4) 0.052(3) 0.040(3) -0.004(2) -0.003(3) 0.003(3)
 C59 0.062(4) 0.051(3) 0.041(3) -0.003(3) -0.004(3) -0.009(3)
 C18 0.050(4) 0.046(3) 0.047(3) 0.005(2) 0.005(3) -0.001(3)
 C50 0.053(4) 0.052(3) 0.045(3) -0.008(3) 0.002(3) 0.004(3)
 C60 0.063(4) 0.048(3) 0.037(3) -0.001(2) -0.004(3) -0.004(3)
 C37 0.062(4) 0.040(3) 0.052(3) 0.001(3) -0.012(3) -0.001(3)
 C54 0.071(5) 0.063(4) 0.031(3) 0.005(3) 0.001(3) -0.004(3)
 C2 0.053(4) 0.043(3) 0.029(2) -0.002(2) 0.004(2) 0.003(3)
 C9 0.046(4) 0.048(3) 0.053(3) -0.015(3) -0.006(3) 0.000(3)
 C45 0.058(4) 0.036(3) 0.055(3) 0.004(2) -0.011(3) -0.005(3)
 C47 0.070(5) 0.055(3) 0.038(3) 0.009(3) 0.007(3) -0.010(3)
 C46 0.060(4) 0.043(3) 0.053(4) 0.009(3) -0.004(3) -0.014(3)
 C10 0.049(4) 0.048(3) 0.050(3) -0.006(3) -0.001(3) -0.004(3)
 C53 0.071(5) 0.068(4) 0.033(3) 0.003(3) -0.012(3) 0.005(3)
 C51 0.055(4) 0.050(3) 0.054(4) 0.008(3) 0.002(3) 0.009(3)
 C17 0.047(4) 0.047(3) 0.046(3) -0.003(2) -0.003(3) -0.004(3)
 C55 0.060(4) 0.062(4) 0.040(3) -0.011(3) 0.007(3) 0.002(3)
 C49 0.065(4) 0.055(3) 0.035(3) -0.006(2) 0.007(3) -0.003(3)
 C39 0.042(4) 0.063(4) 0.051(3) 0.004(3) -0.006(3) 0.003(3)
 C8 0.054(4) 0.057(4) 0.051(3) -0.016(3) 0.009(3) 0.001(3)
 C24 0.047(4) 0.067(4) 0.087(5) -0.037(4) 0.015(4) -0.006(3)
 C7 0.047(4) 0.052(3) 0.052(3) -0.006(3) 0.010(3) -0.003(3)
 C16 0.064(5) 0.069(4) 0.040(3) -0.007(3) -0.012(3) -0.005(3)
 C52 0.049(4) 0.055(3) 0.048(3) 0.008(3) -0.006(3) 0.011(3)
 C43 0.060(4) 0.062(4) 0.040(3) -0.011(3) -0.007(3) -0.010(3)
 C14 0.077(6) 0.090(5) 0.050(4) -0.018(4) 0.004(4) -0.022(4)
 C11 0.059(5) 0.065(4) 0.059(4) -0.015(3) 0.003(3) -0.020(3)
 C44 0.074(5) 0.048(3) 0.053(4) -0.014(3) -0.001(3) -0.011(3)
 C40 0.047(4) 0.065(4) 0.066(4) 0.006(3) -0.019(3) 0.002(3)
 C19 0.067(5) 0.066(4) 0.038(3) 0.002(3) -0.001(3) -0.004(3)
 C56 0.050(4) 0.073(4) 0.054(4) -0.014(3) 0.008(3) -0.003(3)
 C15 0.053(4) 0.072(4) 0.047(3) -0.006(3) -0.004(3) -0.010(3)
 C23 0.061(5) 0.073(5) 0.079(5) -0.031(4) -0.009(4) 0.015(4)
 C35 0.089(6) 0.052(4) 0.046(3) -0.001(3) -0.015(4) -0.013(4)
 C20 0.071(5) 0.065(4) 0.056(4) 0.010(3) 0.004(4) 0.011(4)
 C48 0.074(5) 0.053(3) 0.031(3) 0.005(2) -0.006(3) -0.012(3)
 C36 0.106(6) 0.054(4) 0.040(3) 0.010(3) -0.020(4) -0.022(4)
 C13 0.065(5) 0.085(5) 0.063(4) -0.019(4) 0.018(4) -0.021(4)
 N4 0.140(7) 0.091(5) 0.059(4) 0.032(3) -0.038(4) -0.065(4)
 C34 0.086(6) 0.049(3) 0.053(4) -0.009(3) 0.003(4) 0.000(3)
 C12 0.056(5) 0.074(5) 0.065(4) -0.029(4) 0.017(3) -0.010(4)
 C57 0.049(5) 0.107(6) 0.063(4) -0.027(4) -0.003(3) -0.005(4)
 C41 0.137(9) 0.071(5) 0.088(6) 0.035(4) -0.064(6) -0.032(5)
 C33 0.090(7) 0.055(4) 0.089(6) -0.002(4) 0.001(5) -0.009(4)
 C22 0.074(6) 0.089(6) 0.060(4) -0.007(4) -0.016(4) 0.034(5)
 C58 0.046(4) 0.093(5) 0.055(4) -0.021(4) -0.004(3) 0.002(4)
 C21 0.104(8) 0.072(5) 0.067(5) 0.002(4) -0.012(5) 0.038(5)
 C30 0.255(14) 0.120(8) 0.042(4) 0.020(5) -0.007(6) -0.106(7)
 C26 0.047(5) 0.101(6) 0.202(9) -0.085(6) -0.014(6) 0.014(5)
 C42 0.175(11) 0.087(6) 0.100(7) 0.058(5) -0.084(8) -0.065(7)
 C25 0.073(6) 0.052(4) 0.142(6) -0.007(4) -0.057(5) 0.008(4)
 C32 0.104(7) 0.063(5) 0.088(6) 0.021(4) -0.025(5) -0.035(5)
 C29 0.233(13) 0.138(9) 0.064(6) -0.024(5) 0.057(8) -0.086(7)
 C28 0.129(9) 0.133(8) 0.185(10) -0.089(6) 0.097(8) -0.042(6)
 C31 0.140(9) 0.080(5) 0.072(5) 0.029(4) -0.025(6) -0.060(6)
 C27 0.101(10) 0.157(9) 0.185(10) -0.092(6) 0.045(8) -0.020(7)
 O14 0.219(9) 0.120(5) 0.069(4) -0.016(3) 0.077(5) -0.046(5)

_geom_special_details
;
 All esds (except the esd in the dihedral angle between two l.s. planes)
 are estimated using the full covariance matrix.  The cell esds are taken
 into account individually in the estimation of esds in distances, angles
 and torsion angles; correlations between esds in cell parameters are only
 used when they are defined by crystal symmetry.  An approximate (isotropic)
 treatment of cell esds is used for estimating esds involving l.s. planes.
;
loop_
  _geom_bond_atom_site_label_1
  _geom_bond_atom_site_label_2
  _geom_bond_distance
  _geom_bond_site_symmetry_2
  _geom_bond_publ_flag
 Bi1 W1 2.8312(3) . ?
 Bi1 W2 2.8603(3) . ?
 Bi1 Bi2 3.0152(3) . ?
 W1 W2 3.2297(3) . ?
 W1 Bi3 2.8461(3) . ?
 W1 Bi2 3.1199(3) . ?
 W1 C1 1.922(6) . ?
 W1 C3 1.946(6) . ?
 W1 C2 1.937(6) . ?
 W2 Bi3 2.8317(3) . ?
 W2 Bi2 3.1152(3) . ?
 W2 C4 1.927(6) . ?
 W2 C5 1.941(6) . ?
 W2 C6 1.937(6) . ?
 Bi3 Bi2 3.0162(3) . ?
 K3 O21 2.857(4) . ?
 K3 O20 2.791(4) . ?
 K3 O19 2.876(4) . ?
 K3 O24 2.866(4) . ?
 K3 O22 2.853(4) . ?
 K3 O23 2.809(5) . ?
 K3 N5 2.921(5) . ?
 K3 N6 2.944(5) . ?
 K1 O7 2.843(4) . ?
 K1 O9 2.837(4) . ?
 K1 O8 2.822(4) . ?
 K1 O10 2.794(4) . ?
 K1 O12 2.824(5) . ?
 K1 O11 2.878(5) . ?
 K1 N1 2.938(5) . ?
 K1 N2 2.958(6) . ?
 K2 O17 2.784(4) . ?
 K2 O18 2.793(5) . ?
 K2 O16 2.796(4) . ?
 K2 O15 2.847(5) . ?
 K2 N3 2.947(5) . ?
 K2 O13 2.840(7) . ?
 K2 N4 2.958(6) . ?
 K2 C29 3.540(11) . ?
 K2 O14 2.813(6) . ?
 O1 C1 1.183(7) . ?
 O7 C9 1.425(7) . ?
 O7 C8 1.422(7) . ?
 O21 C50 1.412(7) . ?
 O21 C51 1.418(7) . ?
 O20 C47 1.429(7) . ?
 O20 C46 1.423(7) . ?
 O19 C45 1.418(7) . ?
 O19 C44 1.432(7) . ?
 O17 C38 1.425(7) . ?
 O17 C39 1.430(7) . ?
 O4 C4 1.179(7) . ?
 O24 C59 1.421(7) . ?
 O24 C58 1.413(8) . ?
 O5 C5 1.181(7) . ?
 O22 C53 1.429(7) . ?
 O22 C52 1.422(7) . ?
 O6 C6 1.194(7) . ?
 O9 C14 1.408(9) . ?
 O9 C15 1.448(7) . ?
 O8 C10 1.424(7) . ?
 O8 C11 1.429(8) . ?
 O18 C40 1.438(8) . ?
 O18 C41 1.400(8) . ?
 O10 C17 1.410(7) . ?
 O10 C16 1.451(7) . ?
 O16 C35 1.432(7) . ?
 O16 C34 1.434(7) . ?
 O2 C2 1.181(7) . ?
 O23 C56 1.412(7) . ?
 O23 C57 1.419(8) . ?
 O12 C23 1.407(9) . ?
 O12 C22 1.423(9) . ?
 N5 C54 1.476(7) . ?
 N5 C55 1.458(8) . ?
 N5 C43 1.478(8) . ?
 O11 C20 1.417(9) . ?
 O11 C21 1.418(9) . ?
 O3 C3 1.173(7) . ?
 O15 C33 1.434(10) . ?
 O15 C32 1.435(9) . ?
 N3 C37 1.459(8) . ?
 N3 C36 1.471(9) . ?
 N3 C25 1.437(10) . ?
 N1 C18 1.475(7) . ?
 N1 C7 1.469(8) . ?
 N1 C19 1.471(7) . ?
 N6 C60 1.471(8) . ?
 N6 C49 1.470(8) . ?
 N6 C48 1.463(7) . ?
 O13 C26 1.397(14) . ?
 O13 C27 1.446(13) . ?
 N2 C24 1.489(9) . ?
 N2 C13 1.484(9) . ?
 N2 C12 1.477(8) . ?
 C38 H38A 0.9700 . ?
 C38 H38B 0.9700 . ?
 C38 C37 1.487(9) . ?
 C59 H59A 0.9700 . ?
 C59 H59B 0.9700 . ?
 C59 C60 1.497(9) . ?
 C18 H18A 0.9700 . ?
 C18 H18B 0.9700 . ?
 C18 C17 1.504(8) . ?
 C50 H50A 0.9700 . ?
 C50 H50B 0.9700 . ?
 C50 C49 1.508(8) . ?
 C60 H60A 0.9700 . ?
 C60 H60B 0.9700 . ?
 C37 H37A 0.9700 . ?
 C37 H37B 0.9700 . ?
 C54 H54A 0.9700 . ?
 C54 H54B 0.9700 . ?
 C54 C53 1.505(10) . ?
 C9 H9A 0.9700 . ?
 C9 H9B 0.9700 . ?
 C9 C10 1.493(9) . ?
 C45 H45A 0.9700 . ?
 C45 H45B 0.9700 . ?
 C45 C46 1.508(9) . ?
 C47 H47A 0.9700 . ?
 C47 H47B 0.9700 . ?
 C47 C48 1.501(8) . ?
 C46 H46A 0.9700 . ?
 C46 H46B 0.9700 . ?
 C10 H10A 0.9700 . ?
 C10 H10B 0.9700 . ?
 C53 H53A 0.9700 . ?
 C53 H53B 0.9700 . ?
 C51 H51A 0.9700 . ?
 C51 H51B 0.9700 . ?
 C51 C52 1.480(9) . ?
 C17 H17A 0.9700 . ?
 C17 H17B 0.9700 . ?
 C55 H55A 0.9700 . ?
 C55 H55B 0.9700 . ?
 C55 C56 1.487(9) . ?
 C49 H49A 0.9700 . ?
 C49 H49B 0.9700 . ?
 C39 H39A 0.9700 . ?
 C39 H39B 0.9700 . ?
 C39 C40 1.455(9) . ?
 C8 H8A 0.9700 . ?
 C8 H8B 0.9700 . ?
 C8 C7 1.516(8) . ?
 C24 H24A 0.9700 . ?
 C24 H24B 0.9700 . ?
 C24 C23 1.480(11) . ?
 C7 H7A 0.9700 . ?
 C7 H7B 0.9700 . ?
 C16 H16A 0.9700 . ?
 C16 H16B 0.9700 . ?
 C16 C15 1.449(10) . ?
 C52 H52A 0.9700 . ?
 C52 H52B 0.9700 . ?
 C43 H43A 0.9700 . ?
 C43 H43B 0.9700 . ?
 C43 C44 1.519(9) . ?
 C14 H14A 0.9700 . ?
 C14 H14B 0.9700 . ?
 C14 C13 1.494(10) . ?
 C11 H11A 0.9700 . ?
 C11 H11B 0.9700 . ?
 C11 C12 1.507(10) . ?
 C44 H44A 0.9700 . ?
 C44 H44B 0.9700 . ?
 C40 H40A 0.9700 . ?
 C40 H40B 0.9700 . ?
 C19 H19A 0.9700 . ?
 C19 H19B 0.9700 . ?
 C19 C20 1.510(10) . ?
 C56 H56A 0.9700 . ?
 C56 H56B 0.9700 . ?
 C15 H15A 0.9700 . ?
 C15 H15B 0.9700 . ?
 C23 H23A 0.9700 . ?
 C23 H23B 0.9700 . ?
 C35 H35A 0.9700 . ?
 C35 H35B 0.9700 . ?
 C35 C36 1.512(9) . ?
 C48 H48A 0.9700 . ?
 C48 H48B 0.9700 . ?
 C36 H36A 0.9700 . ?
 C36 H36B 0.9700 . ?
 C13 H13A 0.9700 . ?
 C13 H13B 0.9700 . ?
 N4 C30 1.458(15) . ?
 N4 C42 1.479(14) . ?
 N4 C31 1.491(10) . ?
 C34 H34A 0.9700 . ?
 C34 H34B 0.9700 . ?
 C34 C33 1.460(10) . ?
 C12 H12A 0.9700 . ?
 C12 H12B 0.9700 . ?
 C57 H57A 0.9700 . ?
 C57 H57B 0.9700 . ?
 C57 C58 1.452(10) . ?
 C41 H41A 0.9700 . ?
 C41 H41B 0.9700 . ?
 C41 C42 1.489(11) . ?
 C33 H33A 0.9700 . ?
 C33 H33B 0.9700 . ?
 C22 H22A 0.9700 . ?
 C22 H22B 0.9700 . ?
 C22 C21 1.436(13) . ?
 C58 H58A 0.9700 . ?
 C58 H58B 0.9700 . ?
 C21 H21A 0.9700 . ?
 C21 H21B 0.9700 . ?
 C30 H30A 0.9700 . ?
 C30 H30B 0.9700 . ?
 C30 C29 1.50(2) . ?
 C26 H26A 0.9700 . ?
 C26 H26B 0.9700 . ?
 C26 C25 1.475(15) . ?
 C42 H42A 0.9700 . ?
 C42 H42B 0.9700 . ?
 C25 H25A 0.9700 . ?
 C25 H25B 0.9700 . ?
 C32 H32A 0.9700 . ?
 C32 H32B 0.9700 . ?
 C32 C31 1.481(13) . ?
 C29 H29A 0.9700 . ?
 C29 H29B 0.9700 . ?
 C29 O14 1.369(13) . ?
 C28 H28A 0.9700 . ?
 C28 H28B 0.9700 . ?
 C28 C27 1.257(19) . ?
 C28 O14 1.675(18) . ?
 C31 H31A 0.9700 . ?
 C31 H31B 0.9700 . ?
 C27 H27A 0.9700 . ?
 C27 H27B 0.9700 . ?

loop_
  _geom_angle_atom_site_label_1
  _geom_angle_atom_site_label_2
  _geom_angle_atom_site_label_3
  _geom_angle
  _geom_angle_site_symmetry_1
  _geom_angle_site_symmetry_3
  _geom_angle_publ_flag
 W1 Bi1 W2 69.144(7) . . ?
 W1 Bi1 Bi2 64.413(8) . . ?
 W2 Bi1 Bi2 63.973(8) . . ?
 Bi1 W1 W2 55.853(7) . . ?
 Bi1 W1 Bi3 104.585(9) . . ?
 Bi1 W1 Bi2 60.655(8) . . ?
 Bi3 W1 W2 55.122(7) . . ?
 Bi3 W1 Bi2 60.532(7) . . ?
 Bi2 W1 W2 58.731(7) . . ?
 C1 W1 Bi1 106.47(16) . . ?
 C1 W1 W2 92.66(15) . . ?
 C1 W1 Bi3 103.26(15) . . ?
 C1 W1 Bi2 151.34(15) . . ?
 C1 W1 C3 93.3(2) . . ?
 C1 W1 C2 92.2(2) . . ?
 C3 W1 Bi1 156.69(16) . . ?
 C3 W1 W2 137.05(16) . . ?
 C3 W1 Bi3 82.15(17) . . ?
 C3 W1 Bi2 106.48(19) . . ?
 C2 W1 Bi1 80.96(17) . . ?
 C2 W1 W2 136.07(17) . . ?
 C2 W1 Bi3 160.99(18) . . ?
 C2 W1 Bi2 109.30(15) . . ?
 C2 W1 C3 86.1(2) . . ?
 Bi1 W2 W1 55.003(6) . . ?
 Bi1 W2 Bi2 60.431(8) . . ?
 Bi3 W2 Bi1 104.201(9) . . ?
 Bi3 W2 W1 55.542(7) . . ?
 Bi3 W2 Bi2 60.733(8) . . ?
 Bi2 W2 W1 58.874(7) . . ?
 C4 W2 Bi1 97.75(15) . . ?
 C4 W2 W1 95.41(16) . . ?
 C4 W2 Bi3 115.04(16) . . ?
 C4 W2 Bi2 152.41(15) . . ?
 C4 W2 C5 93.4(2) . . ?
 C4 W2 C6 89.6(2) . . ?
 C5 W2 Bi1 80.86(16) . . ?
 C5 W2 W1 135.75(16) . . ?
 C5 W2 Bi3 149.62(17) . . ?
 C5 W2 Bi2 98.88(16) . . ?
 C6 W2 Bi1 167.52(16) . . ?
 C6 W2 W1 134.55(17) . . ?
 C6 W2 Bi3 81.49(18) . . ?
 C6 W2 Bi2 115.13(19) . . ?
 C6 W2 C5 88.7(2) . . ?
 W1 Bi3 Bi2 64.231(7) . . ?
 W2 Bi3 W1 69.336(8) . . ?
 W2 Bi3 Bi2 64.285(8) . . ?
 Bi1 Bi2 W1 54.932(7) . . ?
 Bi1 Bi2 W2 55.596(7) . . ?
 Bi1 Bi2 Bi3 96.264(9) . . ?
 W2 Bi2 W1 62.395(7) . . ?
 Bi3 Bi2 W1 55.237(7) . . ?
 Bi3 Bi2 W2 54.983(7) . . ?
 O21 K3 O19 116.41(13) . . ?
 O21 K3 O24 99.98(13) . . ?
 O21 K3 N5 119.44(13) . . ?
 O21 K3 N6 60.67(12) . . ?
 O20 K3 O21 99.78(13) . . ?
 O20 K3 O19 59.82(11) . . ?
 O20 K3 O24 95.80(12) . . ?
 O20 K3 O22 141.39(14) . . ?
 O20 K3 O23 111.93(14) . . ?
 O20 K3 N5 118.98(13) . . ?
 O20 K3 N6 61.94(12) . . ?
 O19 K3 N5 61.28(13) . . ?
 O19 K3 N6 119.79(13) . . ?
 O24 K3 O19 138.18(13) . . ?
 O24 K3 N5 118.41(14) . . ?
 O24 K3 N6 60.57(14) . . ?
 O22 K3 O21 58.93(12) . . ?
 O22 K3 O19 98.75(12) . . ?
 O22 K3 O24 118.19(13) . . ?
 O22 K3 N5 61.92(13) . . ?
 O22 K3 N6 117.90(13) . . ?
 O23 K3 O21 143.02(14) . . ?
 O23 K3 O19 96.33(13) . . ?
 O23 K3 O24 59.51(12) . . ?
 O23 K3 O22 101.47(14) . . ?
 O23 K3 N5 60.70(14) . . ?
 O23 K3 N6 118.44(14) . . ?
 N5 K3 N6 178.85(15) . . ?
 O7 K1 O11 97.32(13) . . ?
 O7 K1 N1 61.30(13) . . ?
 O7 K1 N2 119.21(15) . . ?
 O9 K1 O7 116.11(14) . . ?
 O9 K1 O11 141.99(14) . . ?
 O9 K1 N1 120.04(14) . . ?
 O9 K1 N2 60.90(15) . . ?
 O8 K1 O7 59.38(12) . . ?
 O8 K1 O9 97.95(13) . . ?
 O8 K1 O12 97.70(14) . . ?
 O8 K1 O11 115.19(13) . . ?
 O8 K1 N1 118.95(13) . . ?
 O8 K1 N2 61.28(14) . . ?
 O10 K1 O7 100.55(13) . . ?
 O10 K1 O9 60.03(13) . . ?
 O10 K1 O8 142.06(13) . . ?
 O10 K1 O12 115.55(14) . . ?
 O10 K1 O11 98.12(14) . . ?
 O10 K1 N1 62.11(12) . . ?
 O10 K1 N2 118.55(14) . . ?
 O12 K1 O7 138.25(13) . . ?
 O12 K1 O9 100.35(15) . . ?
 O12 K1 O11 58.95(15) . . ?
 O12 K1 N1 117.54(15) . . ?
 O12 K1 N2 61.29(17) . . ?
 O11 K1 N1 60.00(14) . . ?
 O11 K1 N2 118.78(17) . . ?
 N1 K1 N2 178.77(17) . . ?
 O17 K2 O18 60.94(12) . . ?
 O17 K2 O16 96.62(13) . . ?
 O17 K2 O15 140.01(16) . . ?
 O17 K2 N3 61.04(13) . . ?
 O17 K2 O13 98.21(19) . . ?
 O17 K2 N4 119.95(16) . . ?
 O17 K2 C29 125.5(2) . . ?
 O17 K2 O14 110.98(19) . . ?
 O18 K2 O16 113.91(16) . . ?
 O18 K2 O15 97.09(16) . . ?
 O18 K2 N3 120.68(15) . . ?
 O18 K2 O13 141.19(17) . . ?
 O18 K2 N4 60.81(18) . . ?
 O18 K2 C29 90.2(3) . . ?
 O18 K2 O14 95.7(3) . . ?
 O16 K2 O15 60.10(13) . . ?
 O16 K2 N3 62.41(13) . . ?
 O16 K2 O13 99.99(17) . . ?
 O16 K2 N4 119.02(18) . . ?
 O16 K2 C29 137.9(2) . . ?
 O16 K2 O14 147.0(2) . . ?
 O15 K2 N3 120.05(14) . . ?
 O15 K2 N4 60.79(17) . . ?
 O15 K2 C29 84.1(2) . . ?
 N3 K2 N4 177.7(2) . . ?
 N3 K2 C29 134.3(3) . . ?
 O13 K2 O15 116.59(19) . . ?
 O13 K2 N3 59.2(2) . . ?
 O13 K2 N4 118.5(3) . . ?
 O13 K2 C29 75.6(3) . . ?
 N4 K2 C29 43.3(3) . . ?
 O14 K2 O15 103.70(19) . . ?
 O14 K2 N3 115.4(2) . . ?
 O14 K2 O13 59.5(3) . . ?
 O14 K2 N4 62.3(3) . . ?
 O14 K2 C29 21.2(3) . . ?
 C9 O7 K1 115.5(3) . . ?
 C8 O7 K1 118.1(3) . . ?
 C8 O7 C9 109.8(4) . . ?
 C50 O21 K3 117.8(3) . . ?
 C50 O21 C51 112.5(4) . . ?
 C51 O21 K3 117.3(4) . . ?
 C47 O20 K3 116.6(3) . . ?
 C46 O20 K3 118.2(3) . . ?
 C46 O20 C47 108.9(5) . . ?
 C45 O19 K3 111.9(3) . . ?
 C45 O19 C44 110.9(5) . . ?
 C44 O19 K3 116.6(3) . . ?
 C38 O17 K2 117.9(3) . . ?
 C38 O17 C39 110.8(5) . . ?
 C39 O17 K2 113.9(3) . . ?
 C59 O24 K3 118.2(4) . . ?
 C58 O24 K3 112.1(3) . . ?
 C58 O24 C59 111.2(5) . . ?
 C53 O22 K3 116.9(3) . . ?
 C52 O22 K3 113.7(3) . . ?
 C52 O22 C53 110.9(5) . . ?
 C14 O9 K1 117.6(4) . . ?
 C14 O9 C15 109.3(5) . . ?
 C15 O9 K1 115.3(4) . . ?
 C10 O8 K1 116.9(4) . . ?
 C10 O8 C11 111.5(5) . . ?
 C11 O8 K1 117.5(3) . . ?
 C40 O18 K2 114.7(3) . . ?
 C41 O18 K2 119.7(5) . . ?
 C41 O18 C40 111.6(5) . . ?
 C17 O10 K1 117.4(3) . . ?
 C17 O10 C16 109.8(5) . . ?
 C16 O10 K1 115.2(4) . . ?
 C35 O16 K2 114.8(4) . . ?
 C35 O16 C34 109.0(5) . . ?
 C34 O16 K2 115.6(4) . . ?
 C56 O23 K3 118.1(4) . . ?
 C56 O23 C57 111.7(5) . . ?
 C57 O23 K3 117.3(4) . . ?
 C23 O12 K1 118.2(4) . . ?
 C23 O12 C22 112.4(6) . . ?
 C22 O12 K1 116.4(4) . . ?
 C54 N5 K3 108.2(3) . . ?
 C54 N5 C43 109.5(5) . . ?
 C55 N5 K3 111.1(3) . . ?
 C55 N5 C54 108.9(5) . . ?
 C55 N5 C43 109.1(5) . . ?
 C43 N5 K3 110.0(4) . . ?
 C20 O11 K1 118.8(4) . . ?
 C20 O11 C21 111.3(6) . . ?
 C21 O11 K1 113.8(5) . . ?
 C33 O15 K2 111.5(4) . . ?
 C33 O15 C32 108.7(7) . . ?
 C32 O15 K2 117.9(4) . . ?
 C37 N3 K2 109.5(3) . . ?
 C37 N3 C36 109.4(6) . . ?
 C36 N3 K2 107.7(3) . . ?
 C25 N3 K2 110.7(5) . . ?
 C25 N3 C37 111.0(5) . . ?
 C25 N3 C36 108.4(6) . . ?
 C18 N1 K1 108.3(3) . . ?
 C7 N1 K1 108.5(4) . . ?
 C7 N1 C18 109.4(5) . . ?
 C7 N1 C19 109.8(5) . . ?
 C19 N1 K1 110.7(4) . . ?
 C19 N1 C18 110.0(5) . . ?
 O4 C4 W2 179.2(5) . . ?
 C60 N6 K3 110.1(3) . . ?
 C49 N6 K3 110.0(3) . . ?
 C49 N6 C60 109.6(5) . . ?
 C48 N6 K3 107.7(3) . . ?
 C48 N6 C60 109.0(5) . . ?
 C48 N6 C49 110.4(5) . . ?
 O1 C1 W1 178.6(5) . . ?
 C26 O13 K2 118.6(6) . . ?
 C26 O13 C27 103.5(9) . . ?
 C27 O13 K2 117.5(8) . . ?
 C24 N2 K1 108.2(4) . . ?
 C13 N2 K1 108.7(4) . . ?
 C13 N2 C24 111.6(6) . . ?
 C12 N2 K1 109.1(4) . . ?
 C12 N2 C24 109.8(6) . . ?
 C12 N2 C13 109.3(6) . . ?
 O17 C38 H38A 109.6 . . ?
 O17 C38 H38B 109.6 . . ?
 O17 C38 C37 110.2(5) . . ?
 H38A C38 H38B 108.1 . . ?
 C37 C38 H38A 109.6 . . ?
 C37 C38 H38B 109.6 . . ?
 O5 C5 W2 177.6(5) . . ?
 O3 C3 W1 174.5(5) . . ?
 O6 C6 W2 177.2(5) . . ?
 O24 C59 H59A 109.6 . . ?
 O24 C59 H59B 109.6 . . ?
 O24 C59 C60 110.5(5) . . ?
 H59A C59 H59B 108.1 . . ?
 C60 C59 H59A 109.6 . . ?
 C60 C59 H59B 109.6 . . ?
 N1 C18 H18A 108.6 . . ?
 N1 C18 H18B 108.6 . . ?
 N1 C18 C17 114.5(5) . . ?
 H18A C18 H18B 107.6 . . ?
 C17 C18 H18A 108.6 . . ?
 C17 C18 H18B 108.6 . . ?
 O21 C50 H50A 109.8 . . ?
 O21 C50 H50B 109.8 . . ?
 O21 C50 C49 109.4(5) . . ?
 H50A C50 H50B 108.3 . . ?
 C49 C50 H50A 109.8 . . ?
 C49 C50 H50B 109.8 . . ?
 N6 C60 C59 114.5(5) . . ?
 N6 C60 H60A 108.6 . . ?
 N6 C60 H60B 108.6 . . ?
 C59 C60 H60A 108.6 . . ?
 C59 C60 H60B 108.6 . . ?
 H60A C60 H60B 107.6 . . ?
 N3 C37 C38 113.7(5) . . ?
 N3 C37 H37A 108.8 . . ?
 N3 C37 H37B 108.8 . . ?
 C38 C37 H37A 108.8 . . ?
 C38 C37 H37B 108.8 . . ?
 H37A C37 H37B 107.7 . . ?
 N5 C54 H54A 108.4 . . ?
 N5 C54 H54B 108.4 . . ?
 N5 C54 C53 115.6(5) . . ?
 H54A C54 H54B 107.4 . . ?
 C53 C54 H54A 108.4 . . ?
 C53 C54 H54B 108.4 . . ?
 O2 C2 W1 176.9(5) . . ?
 O7 C9 H9A 110.0 . . ?
 O7 C9 H9B 110.0 . . ?
 O7 C9 C10 108.7(5) . . ?
 H9A C9 H9B 108.3 . . ?
 C10 C9 H9A 110.0 . . ?
 C10 C9 H9B 110.0 . . ?
 O19 C45 H45A 109.6 . . ?
 O19 C45 H45B 109.6 . . ?
 O19 C45 C46 110.5(5) . . ?
 H45A C45 H45B 108.1 . . ?
 C46 C45 H45A 109.6 . . ?
 C46 C45 H45B 109.6 . . ?
 O20 C47 H47A 109.9 . . ?
 O20 C47 H47B 109.9 . . ?
 O20 C47 C48 108.9(5) . . ?
 H47A C47 H47B 108.3 . . ?
 C48 C47 H47A 109.9 . . ?
 C48 C47 H47B 109.9 . . ?
 O20 C46 C45 107.8(5) . . ?
 O20 C46 H46A 110.2 . . ?
 O20 C46 H46B 110.2 . . ?
 C45 C46 H46A 110.2 . . ?
 C45 C46 H46B 110.2 . . ?
 H46A C46 H46B 108.5 . . ?
 O8 C10 C9 110.6(5) . . ?
 O8 C10 H10A 109.5 . . ?
 O8 C10 H10B 109.5 . . ?
 C9 C10 H10A 109.5 . . ?
 C9 C10 H10B 109.5 . . ?
 H10A C10 H10B 108.1 . . ?
 O22 C53 C54 109.7(5) . . ?
 O22 C53 H53A 109.7 . . ?
 O22 C53 H53B 109.7 . . ?
 C54 C53 H53A 109.7 . . ?
 C54 C53 H53B 109.7 . . ?
 H53A C53 H53B 108.2 . . ?
 O21 C51 H51A 109.7 . . ?
 O21 C51 H51B 109.7 . . ?
 O21 C51 C52 109.8(5) . . ?
 H51A C51 H51B 108.2 . . ?
 C52 C51 H51A 109.7 . . ?
 C52 C51 H51B 109.7 . . ?
 O10 C17 C18 111.4(5) . . ?
 O10 C17 H17A 109.4 . . ?
 O10 C17 H17B 109.4 . . ?
 C18 C17 H17A 109.4 . . ?
 C18 C17 H17B 109.4 . . ?
 H17A C17 H17B 108.0 . . ?
 N5 C55 H55A 108.7 . . ?
 N5 C55 H55B 108.7 . . ?
 N5 C55 C56 114.4(5) . . ?
 H55A C55 H55B 107.6 . . ?
 C56 C55 H55A 108.7 . . ?
 C56 C55 H55B 108.7 . . ?
 N6 C49 C50 114.4(5) . . ?
 N6 C49 H49A 108.6 . . ?
 N6 C49 H49B 108.6 . . ?
 C50 C49 H49A 108.6 . . ?
 C50 C49 H49B 108.6 . . ?
 H49A C49 H49B 107.6 . . ?
 O17 C39 H39A 109.6 . . ?
 O17 C39 H39B 109.6 . . ?
 O17 C39 C40 110.3(6) . . ?
 H39A C39 H39B 108.1 . . ?
 C40 C39 H39A 109.6 . . ?
 C40 C39 H39B 109.6 . . ?
 O7 C8 H8A 109.8 . . ?
 O7 C8 H8B 109.8 . . ?
 O7 C8 C7 109.3(5) . . ?
 H8A C8 H8B 108.3 . . ?
 C7 C8 H8A 109.8 . . ?
 C7 C8 H8B 109.8 . . ?
 N2 C24 H24A 108.5 . . ?
 N2 C24 H24B 108.5 . . ?
 H24A C24 H24B 107.5 . . ?
 C23 C24 N2 115.1(6) . . ?
 C23 C24 H24A 108.5 . . ?
 C23 C24 H24B 108.5 . . ?
 N1 C7 C8 114.7(5) . . ?
 N1 C7 H7A 108.6 . . ?
 N1 C7 H7B 108.6 . . ?
 C8 C7 H7A 108.6 . . ?
 C8 C7 H7B 108.6 . . ?
 H7A C7 H7B 107.6 . . ?
 O10 C16 H16A 109.6 . . ?
 O10 C16 H16B 109.6 . . ?
 H16A C16 H16B 108.1 . . ?
 C15 C16 O10 110.5(5) . . ?
 C15 C16 H16A 109.6 . . ?
 C15 C16 H16B 109.6 . . ?
 O22 C52 C51 109.7(5) . . ?
 O22 C52 H52A 109.7 . . ?
 O22 C52 H52B 109.7 . . ?
 C51 C52 H52A 109.7 . . ?
 C51 C52 H52B 109.7 . . ?
 H52A C52 H52B 108.2 . . ?
 N5 C43 H43A 108.8 . . ?
 N5 C43 H43B 108.8 . . ?
 N5 C43 C44 113.7(5) . . ?
 H43A C43 H43B 107.7 . . ?
 C44 C43 H43A 108.8 . . ?
 C44 C43 H43B 108.8 . . ?
 O9 C14 H14A 109.8 . . ?
 O9 C14 H14B 109.8 . . ?
 O9 C14 C13 109.4(6) . . ?
 H14A C14 H14B 108.3 . . ?
 C13 C14 H14A 109.8 . . ?
 C13 C14 H14B 109.8 . . ?
 O8 C11 H11A 109.8 . . ?
 O8 C11 H11B 109.8 . . ?
 O8 C11 C12 109.5(6) . . ?
 H11A C11 H11B 108.2 . . ?
 C12 C11 H11A 109.8 . . ?
 C12 C11 H11B 109.8 . . ?
 O19 C44 C43 109.4(5) . . ?
 O19 C44 H44A 109.8 . . ?
 O19 C44 H44B 109.8 . . ?
 C43 C44 H44A 109.8 . . ?
 C43 C44 H44B 109.8 . . ?
 H44A C44 H44B 108.2 . . ?
 O18 C40 C39 110.4(5) . . ?
 O18 C40 H40A 109.6 . . ?
 O18 C40 H40B 109.6 . . ?
 C39 C40 H40A 109.6 . . ?
 C39 C40 H40B 109.6 . . ?
 H40A C40 H40B 108.1 . . ?
 N1 C19 H19A 108.7 . . ?
 N1 C19 H19B 108.7 . . ?
 N1 C19 C20 114.3(5) . . ?
 H19A C19 H19B 107.6 . . ?
 C20 C19 H19A 108.7 . . ?
 C20 C19 H19B 108.7 . . ?
 O23 C56 C55 110.4(6) . . ?
 O23 C56 H56A 109.6 . . ?
 O23 C56 H56B 109.6 . . ?
 C55 C56 H56A 109.6 . . ?
 C55 C56 H56B 109.6 . . ?
 H56A C56 H56B 108.1 . . ?
 O9 C15 C16 109.5(5) . . ?
 O9 C15 H15A 109.8 . . ?
 O9 C15 H15B 109.8 . . ?
 C16 C15 H15A 109.8 . . ?
 C16 C15 H15B 109.8 . . ?
 H15A C15 H15B 108.2 . . ?
 O12 C23 C24 111.3(6) . . ?
 O12 C23 H23A 109.4 . . ?
 O12 C23 H23B 109.4 . . ?
 C24 C23 H23A 109.4 . . ?
 C24 C23 H23B 109.4 . . ?
 H23A C23 H23B 108.0 . . ?
 O16 C35 H35A 110.0 . . ?
 O16 C35 H35B 110.0 . . ?
 O16 C35 C36 108.6(5) . . ?
 H35A C35 H35B 108.3 . . ?
 C36 C35 H35A 110.0 . . ?
 C36 C35 H35B 110.0 . . ?
 O11 C20 C19 108.3(6) . . ?
 N6 C48 C47 114.7(5) . . ?
 N6 C48 H48A 108.6 . . ?
 N6 C48 H48B 108.6 . . ?
 C47 C48 H48A 108.6 . . ?
 C47 C48 H48B 108.6 . . ?
 H48A C48 H48B 107.6 . . ?
 N3 C36 C35 114.4(6) . . ?
 N3 C36 H36A 108.7 . . ?
 N3 C36 H36B 108.7 . . ?
 C35 C36 H36A 108.7 . . ?
 C35 C36 H36B 108.7 . . ?
 H36A C36 H36B 107.6 . . ?
 N2 C13 C14 114.4(6) . . ?
 N2 C13 H13A 108.7 . . ?
 N2 C13 H13B 108.7 . . ?
 C14 C13 H13A 108.7 . . ?
 C14 C13 H13B 108.7 . . ?
 H13A C13 H13B 107.6 . . ?
 C30 N4 K2 109.6(7) . . ?
 C30 N4 C42 113.3(8) . . ?
 C30 N4 C31 108.6(8) . . ?
 C42 N4 K2 108.1(5) . . ?
 C42 N4 C31 108.7(9) . . ?
 C31 N4 K2 108.4(4) . . ?
 O16 C34 H34A 109.9 . . ?
 O16 C34 H34B 109.9 . . ?
 O16 C34 C33 108.9(6) . . ?
 H34A C34 H34B 108.3 . . ?
 C33 C34 H34A 109.9 . . ?
 C33 C34 H34B 109.9 . . ?
 N2 C12 C11 114.0(6) . . ?
 N2 C12 H12A 108.7 . . ?
 N2 C12 H12B 108.7 . . ?
 C11 C12 H12A 108.7 . . ?
 C11 C12 H12B 108.7 . . ?
 H12A C12 H12B 107.6 . . ?
 O23 C57 H57A 109.5 . . ?
 O23 C57 H57B 109.5 . . ?
 O23 C57 C58 110.8(7) . . ?
 H57A C57 H57B 108.1 . . ?
 C58 C57 H57A 109.5 . . ?
 C58 C57 H57B 109.5 . . ?
 O18 C41 H41A 109.8 . . ?
 O18 C41 H41B 109.8 . . ?
 O18 C41 C42 109.4(6) . . ?
 H41A C41 H41B 108.2 . . ?
 C42 C41 H41A 109.8 . . ?
 C42 C41 H41B 109.8 . . ?
 O15 C33 C34 108.8(7) . . ?
 O15 C33 H33A 109.9 . . ?
 O15 C33 H33B 109.9 . . ?
 C34 C33 H33A 109.9 . . ?
 C34 C33 H33B 109.9 . . ?
 H33A C33 H33B 108.3 . . ?
 O12 C22 H22A 109.5 . . ?
 O12 C22 H22B 109.5 . . ?
 O12 C22 C21 110.7(6) . . ?
 H22A C22 H22B 108.1 . . ?
 C21 C22 H22A 109.5 . . ?
 C21 C22 H22B 109.5 . . ?
 O24 C58 C57 111.0(6) . . ?
 O24 C58 H58A 109.4 . . ?
 O24 C58 H58B 109.4 . . ?
 C57 C58 H58A 109.4 . . ?
 C57 C58 H58B 109.4 . . ?
 H58A C58 H58B 108.0 . . ?
 O11 C21 C22 110.6(7) . . ?
 O11 C21 H21A 109.5 . . ?
 O11 C21 H21B 109.5 . . ?
 C22 C21 H21A 109.5 . . ?
 C22 C21 H21B 109.5 . . ?
 H21A C21 H21B 108.1 . . ?
 N4 C30 H30A 109.0 . . ?
 N4 C30 H30B 109.0 . . ?
 N4 C30 C29 112.8(8) . . ?
 H30A C30 H30B 107.8 . . ?
 C29 C30 H30A 109.0 . . ?
 C29 C30 H30B 109.0 . . ?
 O13 C26 H26A 109.9 . . ?
 O13 C26 H26B 109.9 . . ?
 O13 C26 C25 109.0(7) . . ?
 H26A C26 H26B 108.3 . . ?
 C25 C26 H26A 109.9 . . ?
 C25 C26 H26B 109.9 . . ?
 N4 C42 C41 114.8(9) . . ?
 N4 C42 H42A 108.6 . . ?
 N4 C42 H42B 108.6 . . ?
 C41 C42 H42A 108.6 . . ?
 C41 C42 H42B 108.6 . . ?
 H42A C42 H42B 107.5 . . ?
 N3 C25 C26 113.5(7) . . ?
 N3 C25 H25A 108.9 . . ?
 N3 C25 H25B 108.9 . . ?
 C26 C25 H25A 108.9 . . ?
 C26 C25 H25B 108.9 . . ?
 H25A C25 H25B 107.7 . . ?
 O15 C32 H32A 110.1 . . ?
 O15 C32 H32B 110.1 . . ?
 O15 C32 C31 107.9(8) . . ?
 H32A C32 H32B 108.4 . . ?
 C31 C32 H32A 110.1 . . ?
 C31 C32 H32B 110.1 . . ?
 K2 C29 H29A 86.3 . . ?
 K2 C29 H29B 156.1 . . ?
 C30 C29 K2 84.6(7) . . ?
 C30 C29 H29A 108.4 . . ?
 C30 C29 H29B 108.4 . . ?
 H29A C29 H29B 107.4 . . ?
 O14 C29 K2 47.9(5) . . ?
 O14 C29 C30 115.7(12) . . ?
 O14 C29 H29A 108.4 . . ?
 O14 C29 H29B 108.4 . . ?
 H28A C28 H28B 108.0 . . ?
 C27 C28 H28A 109.4 . . ?
 C27 C28 H28B 109.4 . . ?
 C27 C28 O14 111.2(12) . . ?
 O14 C28 H28A 109.4 . . ?
 O14 C28 H28B 109.4 . . ?
 N4 C31 H31A 108.5 . . ?
 N4 C31 H31B 108.5 . . ?
 C32 C31 N4 115.1(7) . . ?
 C32 C31 H31A 108.5 . . ?
 C32 C31 H31B 108.5 . . ?
 H31A C31 H31B 107.5 . . ?
 O13 C27 H27A 111.3 . . ?
 O13 C27 H27B 111.3 . . ?
 C28 C27 O13 102.5(11) . . ?
 C28 C27 H27A 111.3 . . ?
 C28 C27 H27B 111.3 . . ?
 H27A C27 H27B 109.2 . . ?
 C29 O14 K2 110.9(7) . . ?
 C29 O14 C28 110.8(11) . . ?
 C28 O14 K2 107.0(6) . . ?

loop_
  _geom_torsion_atom_site_label_1
  _geom_torsion_atom_site_label_2
  _geom_torsion_atom_site_label_3
  _geom_torsion_atom_site_label_4
  _geom_torsion
  _geom_torsion_site_symmetry_1
  _geom_torsion_site_symmetry_2
  _geom_torsion_site_symmetry_3
  _geom_torsion_site_symmetry_4
  _geom_torsion_publ_flag
 K3 O21 C50 C49 44.3(6) . . . . ?
 K3 O21 C51 C52 -40.4(6) . . . . ?
 K3 O20 C47 C48 47.1(6) . . . . ?
 K3 O20 C46 C45 -44.3(6) . . . . ?
 K3 O19 C45 C46 -51.9(6) . . . . ?
 K3 O19 C44 C43 43.0(6) . . . . ?
 K3 O24 C59 C60 40.2(6) . . . . ?
 K3 O24 C58 C57 -52.3(7) . . . . ?
 K3 O22 C53 C54 40.3(7) . . . . ?
 K3 O22 C52 C51 -53.9(6) . . . . ?
 K3 O23 C56 C55 44.4(7) . . . . ?
 K3 O23 C57 C58 -39.9(8) . . . . ?
 K3 N5 C54 C53 49.5(6) . . . . ?
 K3 N5 C55 C56 43.0(6) . . . . ?
 K3 N5 C43 C44 49.2(6) . . . . ?
 K3 N6 C60 C59 47.8(5) . . . . ?
 K3 N6 C49 C50 46.4(6) . . . . ?
 K3 N6 C48 C47 46.6(7) . . . . ?
 K1 O7 C9 C10 -49.3(5) . . . . ?
 K1 O7 C8 C7 40.5(6) . . . . ?
 K1 O9 C14 C13 46.2(8) . . . . ?
 K1 O9 C15 C16 -44.9(7) . . . . ?
 K1 O8 C10 C9 -43.6(6) . . . . ?
 K1 O8 C11 C12 45.9(6) . . . . ?
 K1 O10 C17 C18 42.8(6) . . . . ?
 K1 O10 C16 C15 -49.2(6) . . . . ?
 K1 O12 C23 C24 41.7(7) . . . . ?
 K1 O12 C22 C21 -45.4(8) . . . . ?
 K1 O11 C20 C19 42.8(6) . . . . ?
 K1 O11 C21 C22 -48.5(7) . . . . ?
 K1 N1 C18 C17 45.2(6) . . . . ?
 K1 N1 C7 C8 49.9(6) . . . . ?
 K1 N1 C19 C20 48.4(7) . . . . ?
 K1 N2 C24 C23 45.9(7) . . . . ?
 K1 N2 C13 C14 46.4(8) . . . . ?
 K1 N2 C12 C11 46.0(7) . . . . ?
 K2 O17 C38 C37 45.4(6) . . . . ?
 K2 O17 C39 C40 -49.7(6) . . . . ?
 K2 O18 C40 C39 -44.1(7) . . . . ?
 K2 O18 C41 C42 43.5(12) . . . . ?
 K2 O16 C35 C36 51.3(7) . . . . ?
 K2 O16 C34 C33 -46.2(8) . . . . ?
 K2 O15 C33 C34 -54.3(7) . . . . ?
 K2 O15 C32 C31 45.9(8) . . . . ?
 K2 N3 C37 C38 45.3(6) . . . . ?
 K2 N3 C36 C35 44.6(7) . . . . ?
 K2 N3 C25 C26 47.7(8) . . . . ?
 K2 O13 C26 C25 45.3(9) . . . . ?
 K2 O13 C27 C28 -55.1(14) . . . . ?
 K2 N4 C30 C29 34.8(10) . . . . ?
 K2 N4 C42 C41 46.4(10) . . . . ?
 K2 N4 C31 C32 48.2(10) . . . . ?
 K2 C29 O14 C28 118.7(9) . . . . ?
 O7 C9 C10 O8 61.3(6) . . . . ?
 O7 C8 C7 N1 -62.7(7) . . . . ?
 O21 C50 C49 N6 -62.3(7) . . . . ?
 O21 C51 C52 O22 62.7(7) . . . . ?
 O20 C47 C48 N6 -65.3(8) . . . . ?
 O19 C45 C46 O20 64.5(6) . . . . ?
 O17 C38 C37 N3 -62.2(7) . . . . ?
 O17 C39 C40 O18 63.0(7) . . . . ?
 O24 C59 C60 N6 -60.5(7) . . . . ?
 O9 C14 C13 N2 -63.9(9) . . . . ?
 O8 C11 C12 N2 -63.3(8) . . . . ?
 O18 C41 C42 N4 -61.7(13) . . . . ?
 O10 C16 C15 O9 62.3(7) . . . . ?
 O16 C35 C36 N3 -67.2(9) . . . . ?
 O16 C34 C33 O15 67.7(8) . . . . ?
 O23 C57 C58 O24 62.3(9) . . . . ?
 O12 C22 C21 O11 62.9(9) . . . . ?
 N5 C54 C53 O22 -62.8(7) . . . . ?
 N5 C55 C56 O23 -59.5(8) . . . . ?
 N5 C43 C44 O19 -63.7(8) . . . . ?
 O15 C32 C31 N4 -64.6(11) . . . . ?
 N1 C18 C17 O10 -61.4(7) . . . . ?
 N1 C19 C20 O11 -61.9(8) . . . . ?
 O13 C26 C25 N3 -63.3(10) . . . . ?
 N2 C24 C23 O12 -60.9(8) . . . . ?
 C38 O17 C39 C40 174.6(5) . . . . ?
 C59 O24 C58 C57 172.9(6) . . . . ?
 C18 N1 C7 C8 167.9(5) . . . . ?
 C18 N1 C19 C20 -71.3(8) . . . . ?
 C50 O21 C51 C52 178.3(5) . . . . ?
 C60 N6 C49 C50 -74.8(6) . . . . ?
 C60 N6 C48 C47 166.2(6) . . . . ?
 C37 N3 C36 C35 163.5(6) . . . . ?
 C37 N3 C25 C26 -74.1(9) . . . . ?
 C54 N5 C55 C56 -76.0(7) . . . . ?
 C54 N5 C43 C44 168.0(6) . . . . ?
 C9 O7 C8 C7 175.9(5) . . . . ?
 C45 O19 C44 C43 172.6(5) . . . . ?
 C47 O20 C46 C45 179.6(5) . . . . ?
 C46 O20 C47 C48 -176.0(5) . . . . ?
 C10 O8 C11 C12 -175.3(5) . . . . ?
 C53 O22 C52 C51 171.9(5) . . . . ?
 C51 O21 C50 C49 -174.5(5) . . . . ?
 C17 O10 C16 C15 175.6(5) . . . . ?
 C55 N5 C54 C53 170.3(5) . . . . ?
 C55 N5 C43 C44 -72.8(7) . . . . ?
 C49 N6 C60 C59 168.9(5) . . . . ?
 C49 N6 C48 C47 -73.5(7) . . . . ?
 C39 O17 C38 C37 179.1(5) . . . . ?
 C8 O7 C9 C10 174.0(5) . . . . ?
 C24 N2 C13 C14 -72.9(8) . . . . ?
 C24 N2 C12 C11 164.5(6) . . . . ?
 C7 N1 C18 C17 -72.9(7) . . . . ?
 C7 N1 C19 C20 168.2(6) . . . . ?
 C16 O10 C17 C18 176.8(5) . . . . ?
 C52 O22 C53 C54 172.9(5) . . . . ?
 C43 N5 C54 C53 -70.4(7) . . . . ?
 C43 N5 C55 C56 164.4(5) . . . . ?
 C14 O9 C15 C16 179.9(6) . . . . ?
 C11 O8 C10 C9 177.4(5) . . . . ?
 C44 O19 C45 C46 176.0(5) . . . . ?
 C40 O18 C41 C42 -178.6(9) . . . . ?
 C19 N1 C18 C17 166.3(5) . . . . ?
 C19 N1 C7 C8 -71.2(7) . . . . ?
 C56 O23 C57 C58 179.2(6) . . . . ?
 C15 O9 C14 C13 -179.7(6) . . . . ?
 C23 O12 C22 C21 173.7(6) . . . . ?
 C35 O16 C34 C33 -177.2(7) . . . . ?
 C20 O11 C21 C22 174.0(6) . . . . ?
 C48 N6 C60 C59 -70.2(6) . . . . ?
 C48 N6 C49 C50 165.2(5) . . . . ?
 C36 N3 C37 C38 -72.5(7) . . . . ?
 C36 N3 C25 C26 165.7(7) . . . . ?
 C13 N2 C24 C23 165.5(6) . . . . ?
 C13 N2 C12 C11 -72.7(8) . . . . ?
 N4 C30 C29 K2 -26.8(8) . . . . ?
 N4 C30 C29 O14 -64.4(13) . . . . ?
 C34 O16 C35 C36 -177.1(6) . . . . ?
 C12 N2 C24 C23 -73.1(8) . . . . ?
 C12 N2 C13 C14 165.4(7) . . . . ?
 C57 O23 C56 C55 -175.0(6) . . . . ?
 C41 O18 C40 C39 175.8(7) . . . . ?
 C33 O15 C32 C31 174.0(7) . . . . ?
 C22 O12 C23 C24 -178.2(6) . . . . ?
 C58 O24 C59 C60 172.0(5) . . . . ?
 C21 O11 C20 C19 178.0(6) . . . . ?
 C30 N4 C42 C41 -75.3(10) . . . . ?
 C30 N4 C31 C32 167.2(9) . . . . ?
 C30 C29 O14 K2 54.9(12) . . . . ?
 C30 C29 O14 C28 173.6(9) . . . . ?
 C26 O13 C27 C28 172.1(12) . . . . ?
 C42 N4 C30 C29 155.6(9) . . . . ?
 C42 N4 C31 C32 -69.1(10) . . . . ?
 C25 N3 C37 C38 167.8(6) . . . . ?
 C25 N3 C36 C35 -75.2(8) . . . . ?
 C32 O15 C33 C34 174.1(6) . . . . ?
 C31 N4 C30 C29 -83.5(10) . . . . ?
 C31 N4 C42 C41 163.9(8) . . . . ?
 C27 O13 C26 C25 177.5(8) . . . . ?
 C27 C28 O14 K2 -57.5(11) . . . . ?
 C27 C28 O14 C29 -178.5(11) . . . . ?
 O14 C28 C27 O13 73.0(13) . . . . ?

_smtbx_masks_special_details
;
A solvent mask was calculated and 360 electrons were 
found in a volume of 1692\%A^3^ in 1 void per unit cell. 
This is consistent with the presence of 
4[C2N2H6], 4[C7H8] per Asymmetric Unit 
which account for 328 electrons 
per unit cell.
;
loop_
  _smtbx_masks_void_nr
  _smtbx_masks_void_average_x
  _smtbx_masks_void_average_y
  _smtbx_masks_void_average_z
  _smtbx_masks_void_volume
  _smtbx_masks_void_count_electrons
  _smtbx_masks_void_content
 1 0.000 0.000 0.500 846.1 179.7 '2 C2N2H6,2 Toluene'
 2 0.000 0.500 0.000 846.1 179.7 '2 C2N2H6,2 Toluene'
 3 0.433 0.021 0.969 8.1 0.0 ?
 4 0.433 0.479 0.469 8.1 0.0 ?
 5 0.567 -0.021 0.031 8.1 0.0 ?
 6 0.567 0.521 0.531 8.1 0.0 ?

_smtbx_masks_void_probe_radius     1.2
_smtbx_masks_void_truncation_radius  1.2
_shelx_res_file
;
TITL kb6a-w-bipy_a.res in P2(1)/c
    kb6a-w-bipy.res
    created by SHELXL-2018/3 at 12:53:36 on 12-Jan-2023
REM Old TITL kb6a-w-bipy_a.res in P2(1)/c
REM SHELXT solution in P2(1)/c: R1 0.099, Rweak 0.006, Alpha 0.047
REM <I/s> 0.481 for 530 systematic absences, Orientation as input
REM Formula found by SHELXT: C60 Bi4 K3 N10 O20 W
CELL 0.71073 16.7613 21.8199 25.1123 90 90.037 90
ZERR 4 0.0003 0.0002 0.0004 0 0.001 0
LATT 1
SYMM -X,0.5+Y,0.5-Z
SFAC C H Bi K N O W
UNIT 240 424 12 12 24 96 8
ISOR C27
ISOR C26 O14 C29 C30 O13 C28
DELU C30 C29 O14 C28 C27 C26 C25
ISOR N4
ISOR C30 C29 O14 C28 C27 O13 C26 C25
DELU C30 N4 C29 O14 C28 C27 C26 O13 C25
ISOR C29 C30

L.S. 10 0 0
PLAN  46
TEMP 100
CONF
list 4
MORE -1
ABIN
BOND $H
fmap 2 53
acta
REM <olex2.extras>
REM <HklSrc "%.\\KB6a-w-bipy.hkl">
REM </olex2.extras>

WGHT    0.063600
FVAR       0.08390
BI1   3    0.274270   -0.081195    0.142539    11.00000    0.04659    0.03567 =
         0.03907   -0.00449   -0.00636    0.00151
W1    7    0.381674   -0.029300    0.217004    11.00000    0.03890    0.03534 =
         0.03124   -0.00144   -0.00107    0.00100
W2    7    0.247810    0.047735    0.153095    11.00000    0.03765    0.03597 =
         0.03616   -0.00203   -0.00019    0.00360
BI3   3    0.398126    0.094931    0.184265    11.00000    0.04240    0.03569 =
         0.05055    0.00021   -0.00024   -0.00260
BI2   3    0.401292    0.000866    0.096280    11.00000    0.04661    0.04989 =
         0.03607    0.00204    0.00621    0.00762
K3    4    0.483250    0.163866    0.491423    11.00000    0.04609    0.03741 =
         0.03303    0.00030   -0.00112   -0.00195
K1    4    0.177118    0.333583    0.354466    11.00000    0.04532    0.04919 =
         0.04014   -0.00742   -0.00284    0.00255
K2    4    0.806377    0.321941    0.637219    11.00000    0.04885    0.05773 =
         0.03689    0.00247    0.00093   -0.01479
O1    6    0.288258   -0.019609    0.323409    11.00000    0.05082    0.04349 =
         0.04315   -0.00438    0.00597   -0.00350
O7    6    0.247643    0.231300    0.302473    11.00000    0.05110    0.04654 =
         0.04239   -0.00930    0.00165   -0.00085
O21   6    0.593330    0.069254    0.463496    11.00000    0.06337    0.04302 =
         0.03845    0.00140   -0.00189    0.01049
O20   6    0.520493    0.250143    0.413216    11.00000    0.05434    0.04268 =
         0.04043    0.00381   -0.00108   -0.01076
O19   6    0.551151    0.280079    0.520828    11.00000    0.05659    0.04289 =
         0.04208   -0.00130   -0.00121   -0.00457
O17   6    0.925595    0.410540    0.631667    11.00000    0.03581    0.05103 =
         0.04439    0.00901   -0.00488   -0.00524
O4    6    0.120521    0.042815    0.242811    11.00000    0.04882    0.05336 =
         0.04716   -0.00210    0.00544    0.00092
O24   6    0.342259    0.118616    0.440151    11.00000    0.05346    0.05628 =
         0.03956   -0.00836   -0.00454   -0.00048
O5    6    0.124119    0.021444    0.062989    11.00000    0.04836    0.05323 =
         0.04410   -0.00791   -0.00634    0.00453
O22   6    0.556303    0.089428    0.571139    11.00000    0.05472    0.05072 =
         0.03752    0.00081   -0.00462    0.00439
O6    6    0.208462    0.186777    0.137168    11.00000    0.06822    0.03980 =
         0.05851    0.00368   -0.00523    0.01125
O9    6    0.180661    0.331851    0.467400    11.00000    0.06030    0.08510 =
         0.03890   -0.00834    0.00178   -0.02228
O8    6    0.089628    0.224570    0.338844    11.00000    0.04680    0.05349 =
         0.04771   -0.01111    0.00286   -0.00143
O18   6    0.951190    0.300862    0.689206    11.00000    0.07689    0.05189 =
         0.06661    0.01874   -0.03193   -0.01372
O10   6    0.309142    0.380573    0.408828    11.00000    0.04787    0.06475 =
         0.03593   -0.00068    0.00146   -0.01043
O16   6    0.807704    0.290554    0.529264    11.00000    0.07200    0.04650 =
         0.04121    0.00080    0.00403   -0.00416
O2    6    0.421891   -0.166700    0.237783    11.00000    0.07021    0.03925 =
         0.05112   -0.00427   -0.00350    0.00772
O23   6    0.332173    0.184868    0.536165    11.00000    0.04421    0.07089 =
         0.05084   -0.01291    0.00281   -0.00065
O12   6    0.051117    0.417131    0.336922    11.00000    0.05240    0.06856 =
         0.06322   -0.01689   -0.00634    0.01399
N5    5    0.471808    0.203662    0.602223    11.00000    0.05293    0.04400 =
         0.03877   -0.00371    0.00027   -0.00279
O11   6    0.179262    0.416094    0.265075    11.00000    0.07748    0.05492 =
         0.05145   -0.00211   -0.00943    0.01857
O3    6    0.547277   -0.008208    0.270381    11.00000    0.03897    0.06179 =
         0.06960   -0.02136   -0.00669    0.00316
O15   6    0.777105    0.198616    0.605825    11.00000    0.10737    0.06088 =
         0.05236    0.00505   -0.00534   -0.03125
N3    5    0.790691    0.422028    0.559085    11.00000    0.05773    0.04228 =
         0.05767    0.00110   -0.02262   -0.00213
N1    5    0.325226    0.352186    0.294089    11.00000    0.05164    0.04601 =
         0.03281   -0.00017    0.00009   -0.00309
C4    1    0.169037    0.044239    0.208880    11.00000    0.03844    0.03971 =
         0.03764   -0.00098    0.00252    0.00494
N6    5    0.492077    0.122062    0.380120    11.00000    0.05699    0.04229 =
         0.03644    0.00023   -0.00167   -0.00442
C1    1    0.324671   -0.022953    0.283158    11.00000    0.04074    0.03503 =
         0.03964    0.00015   -0.00526    0.00316
O13   6    0.672490    0.401644    0.639167    11.00000    0.04843    0.15359 =
         0.10697   -0.07549    0.01066    0.01248
N2    5    0.026175    0.316572    0.413629    11.00000    0.04999    0.06730 =
         0.06515   -0.02651    0.01011   -0.00807
C38   1    0.928113    0.448690    0.585626    11.00000    0.05310    0.04922 =
         0.04047    0.00175   -0.00735   -0.01223
AFIX  23
H38A  2    0.949560    0.425739    0.555813    11.00000   -1.20000
H38B  2    0.962923    0.483390    0.592209    11.00000   -1.20000
AFIX   0

C5    1    0.170753    0.030080    0.097441    11.00000    0.03910    0.04306 =
         0.03776   -0.00293    0.00617    0.00064
C3    1    0.484439   -0.012971    0.250181    11.00000    0.04021    0.03803 =
         0.05236   -0.01165    0.00184    0.00565
C6    1    0.225358    0.134170    0.143771    11.00000    0.04709    0.05218 =
         0.04047   -0.00449   -0.00269    0.00287
C59   1    0.344127    0.109958    0.384077    11.00000    0.06161    0.05129 =
         0.04106   -0.00344   -0.00356   -0.00864
AFIX  23
H59A  2    0.335798    0.148941    0.366359    11.00000   -1.20000
H59B  2    0.301398    0.082510    0.373577    11.00000   -1.20000
AFIX   0

C18   1    0.378061    0.392554    0.325381    11.00000    0.05005    0.04621 =
         0.04651    0.00542    0.00500   -0.00105
AFIX  23
H18A  2    0.358808    0.434330    0.322330    11.00000   -1.20000
H18B  2    0.431093    0.391201    0.309985    11.00000   -1.20000
AFIX   0

C50   1    0.582777    0.039624    0.413999    11.00000    0.05345    0.05168 =
         0.04534   -0.00813    0.00209    0.00404
AFIX  23
H50A  2    0.538712    0.010927    0.416268    11.00000   -1.20000
H50B  2    0.630594    0.016898    0.404881    11.00000   -1.20000
AFIX   0
C60   1    0.422599    0.083557    0.367306    11.00000    0.06291    0.04815 =
         0.03662   -0.00057   -0.00394   -0.00400
AFIX  23
H60A  2    0.429310    0.044015    0.384381    11.00000   -1.20000
H60B  2    0.421406    0.076719    0.329147    11.00000   -1.20000
AFIX   0

C37   1    0.846645    0.470925    0.572323    11.00000    0.06223    0.03966 =
         0.05245    0.00128   -0.01226   -0.00063
AFIX  23
H37A  2    0.825886    0.493767    0.602416    11.00000   -1.20000
H37B  2    0.850195    0.498851    0.542364    11.00000   -1.20000
AFIX   0

C54   1    0.489201    0.150539    0.636700    11.00000    0.07135    0.06322 =
         0.03144    0.00520    0.00095   -0.00350
AFIX  23
H54A  2    0.444220    0.122630    0.635082    11.00000   -1.20000
H54B  2    0.493556    0.164862    0.673153    11.00000   -1.20000
AFIX   0

C2    1    0.405171   -0.115156    0.228754    11.00000    0.05317    0.04271 =
         0.02905   -0.00240    0.00450    0.00281
C9    1    0.193039    0.187603    0.281204    11.00000    0.04601    0.04775 =
         0.05309   -0.01478   -0.00610   -0.00027
AFIX  23
H9A   2    0.221517    0.151081    0.270095    11.00000   -1.20000
H9B   2    0.166064    0.204644    0.250393    11.00000   -1.20000
AFIX   0

C45   1    0.540662    0.324714    0.480396    11.00000    0.05788    0.03574 =
         0.05469    0.00351   -0.01079   -0.00545
AFIX  23
H45A  2    0.570035    0.361516    0.489635    11.00000   -1.20000
H45B  2    0.484614    0.335330    0.477645    11.00000   -1.20000
AFIX   0
C47   1    0.546585    0.226675    0.363058    11.00000    0.07025    0.05473 =
         0.03806    0.00856    0.00677   -0.01033
AFIX  23
H47A  2    0.600475    0.210883    0.366233    11.00000   -1.20000
H47B  2    0.546656    0.259162    0.336691    11.00000   -1.20000
AFIX   0
C46   1    0.569775    0.300599    0.427606    11.00000    0.05959    0.04328 =
         0.05328    0.00874   -0.00353   -0.01402
AFIX  23
H46A  2    0.566531    0.332409    0.400709    11.00000   -1.20000
H46B  2    0.624909    0.287516    0.430551    11.00000   -1.20000
AFIX   0

C10   1    0.133531    0.171701    0.323207    11.00000    0.04929    0.04815 =
         0.04969   -0.00635   -0.00077   -0.00437
AFIX  23
H10A  2    0.097137    0.140834    0.309678    11.00000   -1.20000
H10B  2    0.160899    0.154744    0.353898    11.00000   -1.20000
AFIX   0

C53   1    0.563700    0.115354    0.623182    11.00000    0.07140    0.06778 =
         0.03335    0.00262   -0.01233    0.00517
AFIX  23
H53A  2    0.609468    0.142529    0.624349    11.00000   -1.20000
H53B  2    0.571932    0.083000    0.649100    11.00000   -1.20000
AFIX   0
C51   1    0.616842    0.028157    0.504359    11.00000    0.05511    0.04980 =
         0.05371    0.00807    0.00195    0.00853
AFIX  23
H51A  2    0.665850    0.007609    0.494219    11.00000   -1.20000
H51B  2    0.575910   -0.002727    0.509391    11.00000   -1.20000
AFIX   0

C17   1    0.383984    0.376335    0.383470    11.00000    0.04718    0.04658 =
         0.04624   -0.00301   -0.00278   -0.00353
AFIX  23
H17A  2    0.404271    0.334902    0.387024    11.00000   -1.20000
H17B  2    0.421358    0.403824    0.400785    11.00000   -1.20000
AFIX   0

C55   1    0.391989    0.226238    0.614303    11.00000    0.06024    0.06220 =
         0.03987   -0.01111    0.00682    0.00219
AFIX  23
H55A  2    0.386884    0.267543    0.600433    11.00000   -1.20000
H55B  2    0.385914    0.228392    0.652668    11.00000   -1.20000
AFIX   0
C49   1    0.565761    0.086833    0.371659    11.00000    0.06488    0.05472 =
         0.03481   -0.00554    0.00731   -0.00340
AFIX  23
H49A  2    0.610305    0.115149    0.370026    11.00000   -1.20000
H49B  2    0.562311    0.066302    0.337474    11.00000   -1.20000
AFIX   0

C39   1    1.003410    0.388022    0.644412    11.00000    0.04241    0.06339 =
         0.05139    0.00440   -0.00608    0.00281
AFIX  23
H39A  2    1.040243    0.422116    0.647591    11.00000   -1.20000
H39B  2    1.022120    0.361554    0.616010    11.00000   -1.20000
AFIX   0

C8    1    0.309805    0.242536    0.265220    11.00000    0.05357    0.05655 =
         0.05075   -0.01638    0.00906    0.00118
AFIX  23
H8A   2    0.287195    0.255199    0.231399    11.00000   -1.20000
H8B   2    0.340236    0.205310    0.259470    11.00000   -1.20000
AFIX   0
C24   1   -0.020491    0.374500    0.410068    11.00000    0.04722    0.06711 =
         0.08687   -0.03718    0.01469   -0.00585
AFIX  23
H24A  2   -0.074305    0.366534    0.422452    11.00000   -1.20000
H24B  2    0.003149    0.404286    0.434021    11.00000   -1.20000
AFIX   0
C7    1    0.364017    0.292452    0.286601    11.00000    0.04734    0.05225 =
         0.05176   -0.00584    0.01041   -0.00334
AFIX  23
H7A   2    0.385633    0.279119    0.320516    11.00000   -1.20000
H7B   2    0.408417    0.297548    0.262245    11.00000   -1.20000
AFIX   0
C16   1    0.316356    0.361357    0.463949    11.00000    0.06426    0.06943 =
         0.04020   -0.00672   -0.01214   -0.00514
AFIX  23
H16A  2    0.331599    0.318502    0.465346    11.00000   -1.20000
H16B  2    0.357736    0.385122    0.481368    11.00000   -1.20000
AFIX   0

C52   1    0.629294    0.062241    0.554648    11.00000    0.04872    0.05487 =
         0.04769    0.00773   -0.00552    0.01052
AFIX  23
H52A  2    0.648391    0.034510    0.582024    11.00000   -1.20000
H52B  2    0.669241    0.093825    0.549379    11.00000   -1.20000
AFIX   0
C43   1    0.530416    0.252802    0.612710    11.00000    0.05966    0.06163 =
         0.03986   -0.01078   -0.00717   -0.00994
AFIX  23
H43A  2    0.583456    0.235040    0.613451    11.00000   -1.20000
H43B  2    0.519974    0.270079    0.647606    11.00000   -1.20000
AFIX   0

C14   1    0.107937    0.340157    0.494507    11.00000    0.07726    0.08979 =
         0.05014   -0.01774    0.00436   -0.02163
AFIX  23
H14A  2    0.091941    0.382824    0.492589    11.00000   -1.20000
H14B  2    0.114342    0.329275    0.531716    11.00000   -1.20000
AFIX   0
C11   1    0.029852    0.209763    0.377310    11.00000    0.05908    0.06520 =
         0.05854   -0.01539    0.00311   -0.02017
AFIX  23
H11A  2    0.054923    0.195149    0.409736    11.00000   -1.20000
H11B  2   -0.004234    0.177455    0.363645    11.00000   -1.20000
AFIX   0

C44   1    0.528821    0.304009    0.571762    11.00000    0.07365    0.04821 =
         0.05339   -0.01376   -0.00138   -0.01075
AFIX  23
H44A  2    0.475670    0.321454    0.569811    11.00000   -1.20000
H44B  2    0.565593    0.336176    0.582189    11.00000   -1.20000
AFIX   0

C40   1    1.001491    0.353963    0.694224    11.00000    0.04703    0.06504 =
         0.06558    0.00600   -0.01865    0.00199
AFIX  23
H40A  2    1.055132    0.341284    0.703671    11.00000   -1.20000
H40B  2    0.981444    0.380132    0.722428    11.00000   -1.20000
AFIX   0

C19   1    0.308240    0.380085    0.241959    11.00000    0.06700    0.06556 =
         0.03751    0.00225   -0.00065   -0.00377
AFIX  23
H19A  2    0.284039    0.349395    0.219145    11.00000   -1.20000
H19B  2    0.358282    0.392280    0.225729    11.00000   -1.20000
AFIX   0

C56   1    0.326291    0.188147    0.592177    11.00000    0.05034    0.07272 =
         0.05435   -0.01433    0.00766   -0.00279
AFIX  23
H56A  2    0.329067    0.147202    0.607107    11.00000   -1.20000
H56B  2    0.275291    0.205857    0.601976    11.00000   -1.20000
AFIX   0

C15   1    0.241391    0.369876    0.491675    11.00000    0.05298    0.07215 =
         0.04671   -0.00610   -0.00437   -0.00952
AFIX  23
H15A  2    0.247603    0.358846    0.528866    11.00000   -1.20000
H15B  2    0.225537    0.412580    0.489859    11.00000   -1.20000
AFIX   0
C23   1   -0.025101    0.401864    0.356242    11.00000    0.06064    0.07349 =
         0.07899   -0.03079   -0.00877    0.01517
AFIX  23
H23A  2   -0.050194    0.373005    0.332092    11.00000   -1.20000
H23B  2   -0.057925    0.438447    0.357502    11.00000   -1.20000
AFIX   0

C35   1    0.773006    0.335350    0.494571    11.00000    0.08942    0.05161 =
         0.04612   -0.00150   -0.01503   -0.01281
AFIX  23
H35A  2    0.715829    0.337318    0.500258    11.00000   -1.20000
H35B  2    0.782529    0.324171    0.457734    11.00000   -1.20000
AFIX   0

C20   1    0.253827    0.435187    0.244320    11.00000    0.07129    0.06492 =
         0.05605    0.00986    0.00394    0.01086
C48   1    0.491106    0.176374    0.345985    11.00000    0.07385    0.05340 =
         0.03093    0.00462   -0.00562   -0.01196
AFIX  23
H48A  2    0.437199    0.192508    0.345023    11.00000   -1.20000
H48B  2    0.505017    0.164085    0.310049    11.00000   -1.20000
AFIX   0

C36   1    0.810398    0.396925    0.506335    11.00000    0.10617    0.05390 =
         0.04000    0.01009   -0.01993   -0.02191
AFIX  23
H36A  2    0.867898    0.393010    0.503616    11.00000   -1.20000
H36B  2    0.793245    0.425885    0.479352    11.00000   -1.20000
AFIX   0

C13   1    0.045378    0.300680    0.469639    11.00000    0.06539    0.08473 =
         0.06302   -0.01924    0.01822   -0.02082
AFIX  23
H13A  2    0.063109    0.258388    0.470914    11.00000   -1.20000
H13B  2   -0.002973    0.303679    0.490683    11.00000   -1.20000
AFIX   0

N4    5    0.816247    0.223387    0.717860    11.00000    0.14006    0.09100 =
         0.05910    0.03192   -0.03792   -0.06469
C34   1    0.775544    0.231443    0.516576    11.00000    0.08624    0.04917 =
         0.05331   -0.00923    0.00268   -0.00026
AFIX  23
H34A  2    0.789590    0.220403    0.480359    11.00000   -1.20000
H34B  2    0.717832    0.232370    0.519306    11.00000   -1.20000
AFIX   0

C12   1   -0.019390    0.265904    0.389179    11.00000    0.05646    0.07378 =
         0.06542   -0.02859    0.01675   -0.01012
AFIX  23
H12A  2   -0.043121    0.280421    0.356275    11.00000   -1.20000
H12B  2   -0.062488    0.254494    0.412957    11.00000   -1.20000
AFIX   0

C57   1    0.266541    0.153173    0.513473    11.00000    0.04886    0.10652 =
         0.06324   -0.02677   -0.00304   -0.00536
AFIX  23
H57A  2    0.217305    0.173625    0.523260    11.00000   -1.20000
H57B  2    0.264720    0.111751    0.527442    11.00000   -1.20000
AFIX   0

C41   1    0.952797    0.264919    0.735376    11.00000    0.13688    0.07128 =
         0.08774    0.03511   -0.06409   -0.03243
AFIX  23
H41A  2    0.933496    0.288625    0.765397    11.00000   -1.20000
H41B  2    1.007124    0.252287    0.742928    11.00000   -1.20000
AFIX   0
C33   1    0.808026    0.186346    0.553683    11.00000    0.08957    0.05541 =
         0.08852   -0.00246    0.00140   -0.00856
AFIX  23
H33A  2    0.792987    0.145366    0.542570    11.00000   -1.20000
H33B  2    0.865803    0.188853    0.554110    11.00000   -1.20000
AFIX   0

C22   1    0.048133    0.445270    0.285858    11.00000    0.07369    0.08894 =
         0.06047   -0.00697   -0.01569    0.03360
AFIX  23
H22A  2    0.011575    0.479714    0.286816    11.00000   -1.20000
H22B  2    0.028355    0.416054    0.259901    11.00000   -1.20000
AFIX   0

C58   1    0.273267    0.151083    0.455878    11.00000    0.04577    0.09293 =
         0.05535   -0.02118   -0.00433    0.00237
AFIX  23
H58A  2    0.226401    0.131330    0.441062    11.00000   -1.20000
H58B  2    0.275653    0.192515    0.441970    11.00000   -1.20000
AFIX   0

C21   1    0.125885    0.466189    0.270137    11.00000    0.10390    0.07205 =
         0.06727    0.00182   -0.01221    0.03777
AFIX  23
H21A  2    0.122082    0.487612    0.236385    11.00000   -1.20000
H21B  2    0.146195    0.494690    0.296508    11.00000   -1.20000
AFIX   0

C30   1    0.773368    0.241889    0.765710    11.00000    0.25520    0.11970 =
         0.04214    0.02032   -0.00717   -0.10646
AFIX  23
H30A  2    0.809017    0.265217    0.788418    11.00000   -1.20000
H30B  2    0.757195    0.205532    0.785133    11.00000   -1.20000
AFIX   0
C26   1    0.676563    0.456707    0.610880    11.00000    0.04721    0.10079 =
         0.20211   -0.08504   -0.01434    0.01395
AFIX  23
H26A  2    0.710039    0.485707    0.629810    11.00000   -1.20000
H26B  2    0.623655    0.474289    0.607452    11.00000   -1.20000
AFIX   0
C42   1    0.901498    0.209937    0.727606    11.00000    0.17508    0.08693 =
         0.10032    0.05814   -0.08355   -0.06465
AFIX  23
H42A  2    0.922000    0.186673    0.697680    11.00000   -1.20000
H42B  2    0.905667    0.184221    0.758993    11.00000   -1.20000
AFIX   0
C25   1    0.710158    0.444572    0.557658    11.00000    0.07287    0.05163 =
         0.14160   -0.00709   -0.05682    0.00773
AFIX  23
H25A  2    0.676786    0.414771    0.539605    11.00000   -1.20000
H25B  2    0.708850    0.482149    0.537038    11.00000   -1.20000
AFIX   0
C32   1    0.802416    0.150653    0.641078    11.00000    0.10412    0.06292 =
         0.08753    0.02097   -0.02531   -0.03529
AFIX  23
H32A  2    0.859933    0.146082    0.639542    11.00000   -1.20000
H32B  2    0.778174    0.112080    0.630728    11.00000   -1.20000
AFIX   0
C29   1    0.701177    0.279737    0.753777    11.00000    0.23348    0.13781 =
         0.06430   -0.02406    0.05672   -0.08595
AFIX  23
H29A  2    0.666531    0.256363    0.730421    11.00000   -1.20000
H29B  2    0.672462    0.286514    0.786779    11.00000   -1.20000
AFIX   0
C28   1    0.629824    0.369545    0.713152    11.00000    0.12854    0.13335 =
         0.18515   -0.08853    0.09709   -0.04186
AFIX  23
H28A  2    0.600443    0.342982    0.689166    11.00000   -1.20000
H28B  2    0.597418    0.376040    0.744639    11.00000   -1.20000
AFIX   0
C31   1    0.777420    0.167425    0.695738    11.00000    0.14001    0.07998 =
         0.07231    0.02918   -0.02486   -0.05987
AFIX  23
H31A  2    0.788867    0.133234    0.719218    11.00000   -1.20000
H31B  2    0.720110    0.173602    0.695834    11.00000   -1.20000
AFIX   0
C27   1    0.642491    0.420092    0.690724    11.00000    0.10125    0.15688 =
         0.18540   -0.09222    0.04545   -0.02039
AFIX  23
H27A  2    0.681696    0.444042    0.710085    11.00000   -1.20000
H27B  2    0.593716    0.443702    0.687339    11.00000   -1.20000
AFIX   0
O14   6    0.715491    0.335472    0.730599    11.00000    0.21888    0.11979 =
         0.06899   -0.01574    0.07701   -0.04639
HKLF 4


REM  kb6a-w-bipy_a.res in P2(1)/c
REM wR2 = 0.0940, GooF = S = 0.978, Restrained GooF = 0.979 for all data
REM R1 = 0.0359 for 15481 Fo > 4sig(Fo) and 0.0461 for all 19413 data
REM 883 parameters refined using 69 restraints

END

WGHT      0.0637      0.0000

REM Highest difference peak  2.379,  deepest hole -0.703,  1-sigma level  0.166
Q1    1   0.2013  0.0452  0.1786  11.00000  0.05    2.38
Q2    1   0.3377 -0.0329  0.2390  11.00000  0.05    2.32
Q3    1   0.2258 -0.0809  0.1621  11.00000  0.05    2.18
Q4    1   0.4437  0.0943  0.1597  11.00000  0.05    2.15
Q5    1   0.3211 -0.0809  0.1180  11.00000  0.05    2.15
Q6    1   0.4240 -0.0329  0.1974  11.00000  0.05    2.12
Q7    1   0.3546  0.0839  0.2052  11.00000  0.05    2.10
Q8    1   0.3558  0.0006  0.1206  11.00000  0.05    2.09
Q9    1   0.4505  0.0003  0.0794  11.00000  0.05    1.98
Q10   1   0.2963  0.0424  0.1353  11.00000  0.05    1.98
Q11   1   0.6947  0.3843  0.7412  11.00000  0.05    1.23
Q12   1   0.3034 -0.0819  0.1817  11.00000  0.05    1.18
Q13   1   0.3763  0.0006  0.0585  11.00000  0.05    1.13
Q14   1   0.4003 -0.0166  0.2457  11.00000  0.05    1.13
Q15   1   0.3564 -0.0246  0.1806  11.00000  0.05    1.12
Q16   1   0.2454 -0.0806  0.0992  11.00000  0.05    1.11
Q17   1   0.2668  0.0535  0.1821  11.00000  0.05    1.11
Q18   1   0.3789  0.0991  0.1526  11.00000  0.05    1.11
Q19   1   0.3814  0.0201  0.2191  11.00000  0.05    1.09
Q20   1   0.4236  0.1009  0.2233  11.00000  0.05    1.07
Q21   1   0.4305 -0.0018  0.1440  11.00000  0.05    1.02
Q22   1   0.2247  0.0447  0.1129  11.00000  0.05    1.00
Q23   1   0.6955  0.3396  0.7171  11.00000  0.05    0.95
Q24   1   0.3801 -0.0783  0.2070  11.00000  0.05    0.95
Q25   1   0.4014  0.0359  0.1866  11.00000  0.05    0.88
Q26   1   0.7359  0.2998  0.7381  11.00000  0.05    0.87
Q27   1   0.7627  0.3381  0.7344  11.00000  0.05    0.79
Q28   1   0.4047  0.0543  0.1015  11.00000  0.05    0.77
Q29   1   0.3773 -0.0567  0.1463  11.00000  0.05    0.74
Q30   1   0.6397  0.3767  0.6993  11.00000  0.05    0.65
Q31   1   0.4176 -0.0631  0.0947  11.00000  0.05    0.63
Q32   1   0.4794 -0.0021  0.1665  11.00000  0.05    0.63
Q33   1   0.2763  0.3254  0.4802  11.00000  0.05    0.61
Q34   1   0.2398 -0.0159  0.1969  11.00000  0.05    0.61
Q35   1   0.3245  0.0010  0.0369  11.00000  0.05    0.59
Q36   1   0.2941  0.3989  0.4620  11.00000  0.05    0.58
Q37   1   0.2790 -0.1390  0.1392  11.00000  0.05    0.57
Q38   1   0.6474  0.3354  0.7421  11.00000  0.05    0.56
Q39   1   0.2793  0.4201  0.2428  11.00000  0.05    0.53
Q40   1   0.2802  0.4627  0.2660  11.00000  0.05    0.52
Q41   1   0.7637  0.3202  0.6568  11.00000  0.05    0.52
Q42   1   0.4939  0.0801  0.1444  11.00000  0.05    0.50
Q43   1   0.5270  0.1634  0.4736  11.00000  0.05    0.50
Q44   1   0.6624  0.4279  0.6349  11.00000  0.05    0.49
Q45   1   0.1606  0.0241  0.2032  11.00000  0.05    0.49
Q46   1   0.1406  0.3257  0.3707  11.00000  0.05    0.49
;
_shelx_res_checksum                77727
_shelx_hkl_file
;
  -1 -13  -2    2.70    1.65
  -1 -12  -3   19.81    1.38
  -1  -9  -4 1767.67    2.27
  -1  -9   5  134.91    2.97
  -1  -7  -3   24.51    0.81
   0 -19  -3    3.67    2.33
   0 -19  -2   94.29    2.48
   0 -19  -1    9.93    2.35
   0 -19   0   -1.20    2.48
   0 -19   1   11.11    2.63
   0 -19   2   93.97    3.10
   0 -19   3    3.02    2.96
   0 -18   6    5.10    3.55
   0 -17  -7   52.75    1.54
   0 -17   7   49.77    3.61
   0 -17   8  147.40    4.06
   0 -16  -8   66.31    1.24
   0 -16   8   65.81    3.08
   0 -15  -9    8.37    0.84
   0 -15   9    5.27    2.88
   0 -14  10    1.85    3.64
   0 -12  11   -1.36    4.03
   0 -11  11  296.60    3.51
   1 -22  -4    1.53    2.59
   1 -22   5    6.65    3.94
   1 -21   8   54.13    4.15
   1 -20   9   -1.60    4.18
   1 -19 -10   41.18    1.16
   1 -17  12    0.50    3.38
   1 -14  14   28.95    3.10
   1  -8  15    5.73    2.57
   1  -5  14   26.88    2.35
   2 -24  -6    2.20    2.47
   2 -24   6  117.31    4.14
   2 -23   9    4.71    4.59
   2 -20  13    3.49    3.35
   2 -13  18    1.40    4.51
   2 -12 -17   10.42    1.52
   2 -10  18    1.08    4.30
   2  -8 -17   14.80    2.11
   2  -7 -17    4.15    2.14
   2  -4  17   29.76    3.80
   2  -2 -15    1.59    2.62
   2  -1  15    1.36    1.99
   2   2  12    3.79    2.01
   2   5  -5  665.14    3.10
   3 -27  -3    2.34    3.11
   3 -27  -2    0.64    3.23
   3 -27  -1    1.74    3.64
   3 -27   0    3.40    3.59
   3 -27   1   -0.34    3.90
   3 -27   2    4.09    3.96
   3 -27   4    1.87    3.94
   3 -26  -7   21.72    2.65
   3 -22  14   -1.46    3.73
   3 -22  15    4.25    4.79
   3 -21  16   -1.08    5.05
   3 -20  16   29.01    4.04
   3 -19  17    4.52    3.97
   3 -18  18    3.41    5.71
   3 -13  20    7.05    4.50
   3 -12  20   33.38    3.73
   3  -7  20    9.50    3.03
   3  -6  20    1.09    3.75
   3  -5 -19    1.46    2.81
   3  -3 -18  491.52    4.18
   3  -3  19    9.88    3.85
   3  -1  18    1.46    3.40
   3   0  17    1.28    2.14
   3   4 -12   15.55    3.09
   3   4  13   14.71    1.82
   4 -23  16   10.03    5.38
   4 -22  17   -1.05    4.18
   4 -21 -17   18.16    1.14
   4 -21  18    7.55    5.38
   4 -20  19   26.73    6.21
   4 -14 -21    9.57    2.21
   4 -12  22   -0.50    3.95
   4  -6  22    6.71    4.19
   4  -5  22   64.96    4.65
   4  -3  21   28.29    3.03
   4   3 -16    1.47    3.64
   4   3  17    7.90    2.25
   5 -17  23    3.26    5.98
   5 -16 -22    2.75    2.62
   5 -14  24   12.86    5.69
   5 -13 -23    4.48    2.70
   5 -12 -23    3.22    3.20
   5  -7 -23    1.47    3.21
   5  -6 -23    0.48    3.62
   5  -6  24    1.50    4.78
   5  -5 -23    4.15    2.61
   5  -1  22   14.40    3.41
   5   1 -20   41.28    4.24
   5   6 -15    9.73    3.70
   5   9 -10   27.98    3.40
   5  11  -2    0.14    2.17
   5  11  -1  195.56    2.47
   5  11   2  187.44    2.16
   5  11   3   20.03    1.39
   6 -15 -24    1.31    3.21
   6 -14  25    6.26    4.78
   6 -11  26   12.93    5.62
   6  -9  26    6.44    5.06
   6  -4  25    7.59    4.30
   6  -1  24    0.26    3.85
   6   1 -22    8.90    3.02
   6   2  22    1.27    3.49
   6   8  16    3.28    1.67
   6  12  -5    2.05    2.91
   7 -12 -26   -2.36    3.71
   7 -11 -26    6.28    4.10
   7 -10  27    9.97    4.20
   7  -9  27   14.09    3.95
   7  -8 -26    1.81    3.85
   7  -8  27    2.48    5.17
   7  -7 -26    1.56    4.27
   7  -6 -26   12.21    4.21
   7  -6  27    2.75    5.37
   7  -3  26   28.09    4.36
   7  -2 -25    5.98    3.12
   7   0  25   -1.82    3.83
   7   3  23    3.90    3.52
   7   4 -21   24.92    4.44
   7   8  18    5.87    1.60
   7  11 -12   10.06    3.90
   7  12 -10    9.21    2.81
   8  -7  28    1.79    4.35
   8  -6  28    7.15    5.32
   8  -5 -27    7.39    4.72
   8  -5  28    5.20    5.28
   8  -2  27   24.88    4.78
   8  -1 -26    0.96    3.52
   8   1 -25   14.79    3.50
   8   2  25   14.41    3.78
   8   4 -23    3.19    3.62
   8   6  22   -1.00    2.66
   8   9 -18   13.47    3.52
   8  14   7    0.94    1.37
   9  -5 -28    3.84    5.17
   9  -1 -27   -0.92    5.00
   9  -1  28   -0.05    4.51
   9   1 -26    4.43    4.54
   9   3 -25    7.05    3.96
   9   9 -19   26.13    4.59
   9  14 -10   11.32    4.09
   9  15  -7    4.99    2.63
   9  15  -6   45.36    3.67
  10   1 -27    5.20    5.76
  10   3 -26   -0.41    5.13
  10   4 -25   33.57    5.63
  10   6 -24   -1.16    4.24
  10   7 -23   14.72    4.19
  10   8 -22    8.69    3.96
  10  14 -13    3.41    3.29
  10  15 -10    6.98    3.84
  10  16  -5   16.06    3.40
  11   4 -26    6.41    5.51
  11   6 -25   10.32    4.54
  11   7 -24   -2.67    5.39
  11   7  25   18.48    3.26
  11   8  24   19.39    2.94
  11  10 -21   11.96    4.32
  11  12  19   23.34    1.52
  11  13 -16   28.62    5.00
  11  15 -12   -0.37    4.66
  11  16  -9    2.05    4.34
  11  17  -4    1.95    3.63
  11  17  -3   96.85    3.58
  11  17   4   55.78    2.80
  11  17   5   18.07    2.10
  12   9 -23   -1.98    6.40
  12  10 -22    3.22    5.83
  12  10  23    1.15    2.69
  12  11 -21    2.97    4.29
  12  12 -19   -0.46    5.42
  12  13 -18    3.70    4.17
  12  14 -16    5.71    5.27
  12  15 -14    7.89    5.03
  12  16 -11    2.87    4.39
  12  17  -8   -2.69    4.53
  12  18  -1   32.96    3.41
  12  18   0  131.00    3.60
  12  18   1   11.06    3.07
  13  13 -19    6.38    5.47
  13  13  20   42.29    1.66
  13  14 -17   -1.21    5.41
  13  15 -15   12.53    4.90
  13  16 -13    2.93    5.21
  13  17 -10    2.49    4.91
  13  18  -6    2.20    4.37
  14  16 -15    3.28    4.30
  14  17 -12    3.43    5.33
  14  18  -9    1.44    4.45
  14  18  -8   26.60    4.56
  14  18   9    5.10    2.39
  14  19  -3   70.25    4.21
  14  19  -2   86.39    4.17
  14  19  -1   69.11    3.98
  14  19   0   -0.41    3.27
  14  19   1   15.25    3.72
  14  19   2    8.63    3.14
  14  19   3   17.18    3.12
  -1 -14   0    0.97    2.08
  -1 -13   4    3.10    1.89
  -1 -12  -4   12.80    1.42
  -1 -12   6   48.55    3.16
  -1 -11   6   17.21    2.92
  -1 -10   6   50.45    2.96
  -1  -9   6  117.94    3.05
  -1  -8  -4   13.66    0.90
  -1  -8   5  577.36    2.85
  -1  -8   6  667.57    3.72
  -1  -6   4  431.89    2.84
   0 -20   0   19.25    3.13
   0 -20   1   -0.05    2.99
   0 -20   2    5.70    2.87
   0 -19   5   27.46    3.67
   0 -18  -6    6.53    1.61
   0 -18   7  122.43    3.65
   0 -18   8   20.71    3.74
   0 -17   9    0.49    4.29
   0 -15  11  118.18    4.53
   0 -14  11  149.48    3.52
   0 -13  12  535.17    5.38
   0 -12  12   58.83    4.20
   0 -11  12   50.29    2.84
   0 -10  12   10.81    2.81
   0  -9  12  453.60    3.69
   0  -8  12   37.72    3.51
   0  -5  11   12.09    2.99
   0  -4  -8   11.56    1.51
   0   0   2 2240.15    2.08
   1 -23  -2    1.40    3.10
   1 -23  -1   11.99    3.09
   1 -23   3   20.50    3.66
   1 -23   4    2.96    3.51
   1 -22  -5    5.92    2.39
   1 -22   7    6.80    4.27
   1 -21   9   17.08    4.59
   1 -20  -9   37.21    1.55
   1 -19  12    2.45    4.80
   1 -18  13    2.65    4.74
   1 -17  14  127.55    5.07
   1 -16  14    4.56    3.55
   1 -15  15   -4.08    4.86
   1 -14  15   33.03    3.54
   1 -12  16    9.96    4.49
   1 -11 -14    5.39    1.37
   1 -10  16    2.69    4.03
   1  -9  16   15.37    4.11
   1  -8 -14   30.86    1.63
   1  -6  15    6.46    2.74
   1  -5 -13   -0.05    2.02
   1  -5  15   22.96    3.62
   1  -1  12   20.61    2.82
   1   0  11   -3.52    2.56
   1   3  -2   91.30    1.63
   2 -25  -4   24.09    3.07
   2 -25  -3   -1.76    2.93
   2 -25   4    0.59    3.93
   2 -25   5    1.14    4.22
   2 -25   6    3.16    4.66
   2 -20  14    2.29    3.90
   2 -20  15    7.92    5.20
   2 -19  15    6.33    3.98
   2 -18 -14    5.99    0.91
   2 -18  16    7.02    4.80
   2 -17  17   37.76    5.21
   2 -16  17    7.48    3.68
   2 -14  18    6.26    3.64
   2 -11  19   14.93    5.23
   2  -9  19    2.00    4.62
   2   0  15   -3.92    2.85
   2   1 -12    3.85    1.95
   2   1  14   24.76    2.41
   2   4  -7  120.89    2.74
   3 -27  -4    4.72    2.84
   3 -26   9    1.87    5.42
   3 -25  11   11.74    4.84
   3 -20  17    5.73    4.22
   3 -19  18    6.04    4.35
   3 -13  21   -4.29    5.65
   3 -12 -19    4.45    2.36
   3 -11  21    4.56    3.73
   3 -10  21    3.55    3.55
   3  -9  21    0.43    3.67
   3  -8  21    8.47    4.50
   3  -4  20   19.25    4.10
   3   0 -16  860.04    4.09
   3   1  17    2.52    2.90
   3   2  16    7.18    2.68
   3   3 -13   21.77    2.19
   3   3  15   57.92    2.34
   3   5  12   22.41    1.88
   3   6  10    2.61    1.14
   4 -22  18    5.65    4.55
   4 -21  19   21.02    5.91
   4 -18 -19   12.47    1.75
   4 -18  21   14.74    5.60
   4 -16  22   21.75    6.06
   4 -12 -21   -1.95    2.57
   4 -12  23    1.67    5.87
   4 -11  23   72.92    5.38
   4 -10  23   20.04    3.96
   4  -8 -21   12.27    3.01
   4  -7  23   52.04    4.78
   4  -4 -20   17.73    3.40
   4  -4  22    3.58    4.21
   4  -3  22  219.30    4.69
   4  -2  21    3.15    2.80
   4  -1 -19    2.72    2.90
   4   5 -13  316.95    4.05
   4   7 -10   17.93    3.15
   4   8  -8    3.99    2.05
   5 -21 -19   21.03    1.78
   5 -18 -21    1.97    2.19
   5 -16  24   12.06    6.69
   5 -12  25   24.24    5.83
   5 -10  25   31.89    5.80
   5  -9 -23    1.00    3.29
   5  -8  25    4.70    5.83
   5  -5  24   13.94    3.38
   5  -4 -22   23.00    3.69
   5  -4  24   40.86    4.30
   5  -2 -21    3.45    3.64
   5  -1 -21  108.84    3.17
   5   4  19   11.58    2.68
   5  10  -6   12.92    2.96
   5  11   1  239.52    2.23
   6 -17 -23   11.62    2.80
   6 -14 -24    0.60    3.08
   6 -13  26    7.46    4.70
   6 -12  26   11.29    4.72
   6  -7  26    0.86    3.80
   6  -6 -24   11.26    4.09
   6  -5  26    3.39    4.66
   6  -3  25   -0.53    3.35
   6  -2  25    1.98    4.08
   6   0 -22  129.82    4.55
   6   0  24    9.64    3.80
   6   1  23    6.88    2.80
   6   3 -20    9.98    2.97
   6   5  20   31.32    2.82
   6   6  19   11.52    2.54
   6  11  -8    4.75    2.60
   6  12  -3   -0.06    2.77
   6  12   5   42.48    1.41
   7 -10 -26   -0.02    3.70
   7  -9 -26    2.69    3.83
   7  -9  28    1.09    5.68
   7  -4  27    0.05    5.36
   7  -1 -24    6.47    4.05
   7  -1  26   -5.34    4.19
   7   2 -22   -1.49    4.82
   7   2  24    3.67    3.32
   7   6 -19   40.98    3.57
   7   9 -15   16.66    3.94
   7   9  17    2.01    1.62
   7  10 -13   33.08    4.18
   7  12  10   90.59    1.00
   7  13  -5   10.48    2.30
   7  13  -4    3.55    3.26
   8 -10 -27    8.69    4.58
   8  -9 -27   13.36    4.51
   8  -8 -27   30.48    4.77
   8  -7 -27    8.77    4.33
   8  -4  28   31.97    4.01
   8  -3 -26    3.45    5.08
   8  -3  28    1.94    5.04
   8  -1 -25   19.83    4.47
   8   0 -25   -1.50    3.45
   8   1 -24   13.27    4.92
   8   1  26    0.38    3.98
   8   4 -22   12.11    4.98
   8   4  24    4.19    3.47
   8   9 -17    4.92    4.53
   8   9  19    1.06    1.93
   8  13  -9    1.21    4.05
   8  14  -5    0.26    3.41
   9  -2 -27    2.93    3.98
   9   0 -26   11.94    4.73
   9   3 -24    1.64    5.56
   9   3  26   -4.63    4.19
   9   6 -22    2.78    3.85
   9   7 -21    0.48    3.93
   9   8 -20   -1.94    3.91
   9  12  16    1.31    1.14
   9  14  -9   23.31    4.06
  10   0 -27    1.39    5.36
  10   2 -26    5.75    4.95
  10   5 -24   21.83    4.26
  10   5  26    0.68    4.04
  10   6 -23   11.57    5.74
  10   6  25    1.15    3.22
  10   7 -22    6.48    5.63
  10   7  24   12.37    2.93
  10   8  23   14.69    2.74
  10   9 -20   22.43    5.49
  10   9  22   11.81    2.65
  10  14 -11    2.09    4.46
  10  15  -9    3.51    3.00
  10  15  10   78.26    1.58
  10  16   5   45.40    2.39
  11   6 -24    2.83    6.26
  11   6  26   16.11    3.66
  11   7 -23    0.93    5.72
  11   8 -22   -0.98    5.47
  11   9 -21   37.45    6.09
  11  10 -20   12.71    5.61
  11  12 -17    8.18    5.55
  11  14 -13   -2.47    4.61
  11  15 -11   18.63    4.44
  11  16  -8   17.49    4.07
  11  17  -2    0.44    3.50
  11  17  -1  204.76    3.98
  11  17   0   -3.02    3.04
  11  17   1   41.09    2.91
  11  17   2    3.96    2.63
  11  17   3   29.96    2.67
  12   6 -25   -3.87    6.49
  12   7 -24    8.49    5.91
  12   8 -23   10.06    6.02
  12  10 -21    9.47    6.23
  12  11 -20    8.84    5.47
  12  13 -17   10.23    5.04
  12  13  19    1.18    1.22
  12  14 -15   -1.64    5.43
  12  15 -13    8.97    4.51
  12  16 -10    0.52    4.85
  12  17  -7   16.47    3.32
  12  17  -6   -2.17    4.29
  13  10 -22   10.91    6.74
  13  13 -18   19.98    6.31
  13  14 -16    1.90    5.22
  13  15 -14    4.57    4.89
  13  16 -12    1.21    5.19
  13  17  -9    7.17    4.79
  13  18  -3   85.22    4.14
  13  18   5    7.59    3.07
  13  18   6   62.74    2.62
  14  15 -16   -0.42    4.33
  14  16 -14   11.67    4.43
  14  16 -13    3.10    5.42
  14  17 -11    9.43    4.82
  14  18  -7   20.48    4.91
  15  19  -4   29.18    4.73
  15  19  -3    7.44    3.97
  -1 -15  -1   19.13    2.16
  -1 -15   3   50.95    2.82
  -1 -14   6  116.74    3.65
  -1 -13  -4  199.58    1.79
  -1 -13   6   -0.36    2.27
  -1 -13   7   96.52    3.60
  -1 -12   7   50.51    3.37
  -1 -11   7    6.22    2.23
  -1 -10   7  451.74    3.16
  -1  -9   7   11.64    2.16
  -1  -8   7  881.85    4.25
  -1  -6   5  139.08    2.56
   0 -20  -2    3.69    2.44
   0 -20  -1    2.79    2.65
   0 -20   3    8.38    3.25
   0 -20   4   89.99    3.90
   0 -19  -5   31.90    2.00
   0 -19   7    1.66    3.70
   0 -19   8   70.72    3.93
   0 -17  10    2.32    4.43
   0 -15  12  680.15    6.12
   0 -13  13   73.86    4.59
   0 -12  13   62.28    4.41
   0 -11 -10   33.69    0.77
   0 -10  13    5.67    2.97
   0  -9 -10   11.41    1.09
   0  -9  13  395.43    4.56
   0  -6  12   12.15    2.33
   0  -4  11   51.46    3.14
   0  -1   7    5.33    2.04
   0   0   3    1.58    1.19
   1 -23   6    0.01    4.33
   1 -22   8    5.54    4.20
   1 -22   9    4.44    4.78
   1 -21  11   33.04    4.47
   1 -18  14    4.43    4.97
   1 -17  15   70.38    5.10
   1 -16  15   -0.43    3.70
   1 -14 -13   39.08    1.11
   1 -14  16    1.89    4.94
   1 -12  17    5.26    4.70
   1 -10  17  155.09    5.03
   1  -9  17    5.15    4.40
   1  -4  15   25.15    3.55
   1   1  10  350.90    2.70
   1   2  -5   10.75    1.99
   1   2   8   10.43    1.55
   2 -26  -1   -1.58    3.59
   2 -26   0   12.58    3.70
   2 -26   1   -2.77    3.92
   2 -26   3    8.36    4.32
   2 -25  -5    6.71    2.94
   2 -25   8   -3.99    5.04
   2 -21  14   22.50    4.04
   2 -20  16    1.95    5.37
   2 -19  16   43.83    4.41
   2 -18  17    1.34    5.21
   2 -17  18   63.63    6.37
   2 -15  19   23.59    5.10
   2 -14 -16    8.16    1.47
   2 -14  19   -2.80    5.28
   2 -13  19   45.98    4.00
   2  -7  19    4.05    3.17
   2  -2  17    5.88    3.56
   3 -26  -8   15.10    2.64
   3 -25  12   19.92    4.26
   3 -24  14    3.01    5.40
   3 -23  16    4.18    5.81
   3 -22  17   17.93    5.56
   3 -21  18   15.11    5.81
   3 -19 -16   93.53    1.29
   3 -15  21    1.97    5.59
   3 -12  22   24.80    5.50
   3 -11  22    0.42    5.55
   3 -10 -19   11.50    2.38
   3  -9  22    3.27    5.48
   3  -8  22  118.87    5.21
   3  -6  21   68.80    3.75
   3  -3  20   13.37    3.09
   3  -1  19   97.46    4.25
   3   0  18   16.23    2.35
   3   4  14   17.43    2.28
   3   5  -9 1137.55    4.63
   3   6  -7   12.19    2.76
   4 -18  22   -2.67    6.73
   4 -17  22   19.59    4.74
   4 -16  23    9.60    6.67
   4 -14  23   15.70    4.34
   4 -12  24   10.81    5.56
   4 -11  24   50.06    6.31
   4  -9 -21   45.69    2.86
   4  -9  24   15.74    5.96
   4  -2 -19   -1.05    2.85
   4  -2  22  129.38    4.26
   4  -1  21   31.36    2.95
   4   1  20   21.89    3.42
   4   3 -15   17.03    3.59
   4   3  18   12.82    2.67
   4   6 -11   -0.02    3.30
   4   7  -9  186.07    3.58
   4   9   5    1.82    1.03
   5 -15  25    1.06    7.39
   5 -14 -22   18.51    3.27
   5 -14  25   18.17    6.00
   5 -13  25   -1.73    4.88
   5  -6 -22   -1.87    3.87
   5  -6  25    6.53    4.57
   5  -3  24   13.15    4.22
   5  -1 -20   41.71    4.00
   5  -1  23   16.46    2.78
   5   1  22   12.24    3.93
   5   2 -18   11.39    4.22
   5   6 -14  169.00    4.07
   5   8 -11   24.37    2.59
   5   9  -8   24.73    3.31
   5  10  -5   22.32    2.96
   6 -16 -23    3.57    3.20
   6 -13 -24    0.92    3.15
   6 -12 -24    3.82    3.33
   6 -11 -24    3.26    3.55
   6 -11  27   -0.27    5.86
   6 -10  27   12.81    5.47
   6  -9 -24    2.58    3.77
   6  -9  27   29.17    5.97
   6  -8 -24   22.50    3.81
   6  -8  27   39.88    5.75
   6  -4 -23   18.83    4.37
   6  -1 -22    9.24    3.91
   6  -1  25   21.46    4.28
   6   1 -21  221.06    3.95
   6   2  23   14.54    3.68
   6   3  22    8.07    3.16
   6  12  -1   20.09    2.47
   6  12   3   20.31    1.94
   6  12   4    3.89    1.37
   7 -14 -25    0.22    3.77
   7  -7 -25   12.54    3.95
   7  -5 -25    5.02    3.34
   7  -5  28   14.17    5.34
   7  -3  27   19.30    4.73
   7  -2  27    3.16    4.29
   7   0 -23   -0.22    3.28
   7   3 -21    2.56    3.58
   7   3  24   10.11    3.27
   7   4  23   37.34    3.45
   7   5 -19   42.71    4.78
   7   5  22    2.08    2.88
   7   6  21   33.01    2.60
   7   7  20   47.20    2.71
   7   9 -14    7.46    4.43
   7  11 -10    2.67    4.27
   7  12  -7    9.02    3.53
   7  13  -2    7.85    2.69
   7  13   5    3.66    1.63
   8  -5 -26   15.23    4.67
   8  -4 -26    0.30    3.56
   8   0 -24   57.82    4.97
   8   0  27    0.52    4.46
   8   2 -23    6.20    4.90
   8   2  26   20.41    4.50
   8   7 -19    3.54    3.67
   8  11 -13   18.82    3.11
   8  11  16   12.65    1.26
   8  14  -4    5.71    2.27
   8  14  -3   -3.03    3.13
   8  14   6   58.12    1.79
   9  -4 -27    8.52    4.76
   9  -2 -26   46.94    5.05
   9  -1 -26    3.97    4.07
   9   1  28    4.88    4.24
   9   2 -24    8.45    5.38
   9   2  27   50.35    4.07
   9   4  26   57.43    4.43
   9   5 -22   11.71    5.57
   9   5  25    4.94    3.46
   9   6  24   29.27    3.18
   9   7 -20    4.15    5.35
   9   7  23   -0.25    2.91
   9   8  22   42.32    2.57
   9   9 -18   35.56    3.70
   9  11 -15    0.88    3.65
   9  11  18   13.21    1.65
   9  12 -13   18.86    4.56
   9  13 -11    2.05    3.29
   9  15  -2   -1.66    2.98
   9  15   5  292.85    2.58
  10  -1 -27    5.81    4.32
  10   1 -26   -0.17    5.07
  10   4 -24   -0.56    6.01
  10   4  27   10.46    4.20
  10   9 -19   47.11    5.74
  10  10 -18    6.80    5.31
  10  12 -15    4.74    3.69
  10  12  18   12.23    1.36
  10  13 -13   32.69    4.57
  10  14 -10    0.77    4.22
  10  15  -7    4.21    3.94
  10  16  -1   -0.45    3.27
  10  16   0   20.78    3.08
  10  16   1  115.39    3.40
  10  16   2   14.90    2.88
  10  16   3   34.94    2.83
  10  16   4    1.64    2.08
  11   1 -27    6.64    4.63
  11   4 -25    5.80    6.66
  11   5 -24    6.23    5.77
  11  10 -19    0.54    5.27
  11  11  21   10.84    2.12
  11  12 -16    4.32    5.23
  11  16  -7   33.85    3.20
  11  16  -6    3.29    4.41
  11  16   9   92.29    1.82
  12   5 -25   21.37    6.67
  12  11 -19    4.85    6.23
  12  12 -18    3.87    4.25
  12  13 -16   28.25    5.60
  12  15 -12    6.24    4.44
  12  16  -9    8.19    4.73
  12  17  -5   27.73    4.26
  12  17  -4    2.97    3.66
  12  17   7   99.65    2.50
  13  11 -20    2.19    6.40
  13  12 -19    4.91    4.85
  13  13 -17    4.18    6.22
  13  15 -13   -1.75    4.88
  13  16 -11    3.72    5.34
  13  17  -8    0.98    4.41
  13  17  -7    2.78    4.06
  13  17  10   31.44    2.10
  13  18  -2  132.31    4.35
  13  18  -1    0.80    4.08
  13  18   0    3.56    3.53
  13  18   1   35.12    3.67
  13  18   2   15.48    3.41
  13  18   3   57.84    3.67
  13  18   4   72.80    3.05
  14  13 -18    7.96    6.78
  14  14 -17   12.88    4.67
  14  15 -15    8.67    4.60
  14  16 -12    6.78    5.34
  14  17 -10    8.09    4.01
  14  17  -9   24.87    4.89
  14  17  12    0.27    2.00
  14  18  -5   38.70    5.06
  14  18   8  173.18    3.16
  15  18  -7   37.38    4.99
  15  19  -2    2.69    3.97
  15  19  -1    3.98    4.18
  15  19   0   10.12    4.08
  15  19   1    8.14    4.02
  15  19   2    0.69    3.83
  15  19   3   36.42    3.76
  15  19   4    1.62    3.25
  -1 -16   5    0.50    3.58
  -1 -15  -2   11.54    2.01
  -1 -15   6  181.28    3.93
  -1 -15   7  529.82    4.77
  -1 -14   7   65.78    3.52
  -1 -13   8   49.54    4.01
  -1 -12   8   12.80    2.51
  -1 -12   9  206.43    4.03
  -1 -11  -5   67.75    1.22
  -1 -11   8  195.89    2.93
  -1 -11   9  173.53    4.18
  -1 -10  -5  113.51    1.16
  -1  -9   8 1052.92    4.29
  -1  -9   9  498.38    4.13
  -1  -8   8 1043.12    4.57
  -1  -7   7   16.99    2.13
  -1  -6   6 1627.65    4.28
  -1  -5   4   89.98    1.82
  -1  -5   5 4069.96    6.12
   0 -21  -1  108.26    3.27
   0 -21   0    0.23    3.01
   0 -21   2  106.11    3.66
   0 -21   3  119.32    3.80
   0 -21   4   53.63    4.12
   0 -21   5    0.54    3.69
   0 -20  -3    7.15    2.28
   0 -20   6    4.05    2.80
   0 -20   7   20.16    3.88
   0 -20   8   85.31    4.15
   0 -19   9   60.77    4.31
   0 -18  10   16.13    3.21
   0 -18  11   23.26    4.48
   0 -17  12   35.94    4.73
   0 -15  13   -2.03    4.71
   0 -14  13  337.84    4.29
   0 -13  14  279.48    5.41
   0 -12  14   67.62    4.48
   0 -11  14   -1.80    4.24
   0 -10  14  531.27    5.13
   0  -9  14   67.44    4.21
   0  -8  14  552.40    5.28
   0  -6  13  136.88    3.90
   0  -5  12  125.09    2.59
   1 -24   1    8.68    3.77
   1 -23   7    4.65    3.28
   1 -23   8    7.72    4.84
   1 -22  10    9.15    4.83
   1 -21  -8    3.16    1.72
   1 -21  12    0.98    5.10
   1 -20  13   47.32    5.32
   1 -19  14    2.08    4.98
   1 -17  16   15.81    5.14
   1 -16 -12    6.65    0.75
   1 -16  16   50.68    4.09
   1 -15  17   12.14    5.02
   1 -13  17   23.05    3.70
   1  -6  17   71.92    4.41
   1  -5  16   21.60    3.13
   1  -4  16  865.42    5.39
   1  -3 -11    2.85    2.23
   1  -3  15  372.43    4.05
   1  -2  14  227.32    2.88
   1  -1  13  322.32    2.81
   1   0  12  277.82    3.23
   2 -26  -3    3.16    3.29
   2 -26  -2    2.25    3.31
   2 -26   5    3.92    4.19
   2 -25  -6    7.15    2.74
   2 -25  10   22.42    5.00
   2 -24  -8    3.74    2.19
   2 -24  11   11.41    4.01
   2 -23  13    0.41    5.19
   2 -22 -11    3.04    1.33
   2 -22  15   37.76    5.45
   2 -21  16    0.76    5.95
   2 -20  17   -1.66    5.58
   2 -19  17   -1.71    4.25
   2 -14  20    5.77    5.39
   2 -13 -16  243.55    2.22
   2 -13  20    5.37    4.85
   2 -11  20    2.24    3.80
   2 -10  20   31.22    4.11
   2  -9  20    7.32    3.59
   2  -8 -16   43.32    2.61
   2  -8  20  120.42    4.90
   2  -7  20   51.41    4.74
   2  -5  19   23.13    3.29
   2  -4  19   16.89    4.55
   2  -3  18  162.67    3.52
   2  -1  17   55.06    3.69
   2   0  16  246.06    3.68
   2   1  15    2.61    2.81
   2   4  -6  135.17    2.57
   3 -21  19   -1.64    6.13
   3 -20  19    7.70    4.87
   3 -19  20   13.17    6.17
   3 -18  21    3.30    5.85
   3 -17 -17    7.91    1.48
   3 -17  21    4.06    5.82
   3 -15  22    4.82    6.44
   3 -14  22   14.86    4.41
   3  -7  22   22.55    3.80
   3  -6  22  120.41    5.28
   3  -4  21  115.34    3.66
   3  -3  21    5.01    4.13
   3  -2  20    2.82    3.19
   3   0 -15    0.74    2.34
   3   0  19    5.48    3.32
   3   1 -14   97.46    3.18
   3   1  18    3.56    3.39
   3   2  17   93.48    3.12
   4 -19  22    7.70    5.37
   4 -18  23    2.44    7.35
   4 -14  24    4.62    6.30
   4  -7  24    3.79    3.81
   4  -6  24   58.32    5.29
   4  -3 -19   18.89    3.66
   4  -3  23   56.93    4.71
   4  -1  22   69.49    4.07
   4   0 -17    1.77    3.99
   4   0  21    2.43    3.71
   4   5 -12  136.71    3.69
   4   5  16   18.35    2.25
   4   8  -6   23.43    2.15
   4   8  10   30.21    0.86
   5 -19 -20   35.62    2.45
   5 -14  26    7.45    6.83
   5 -13 -22   28.53    3.12
   5 -13  26   27.28    6.29
   5 -12 -22    7.80    3.54
   5 -12  26    5.52    4.94
   5 -11  26   -0.24    4.64
   5 -10  26    3.29    4.61
   5  -9 -22    0.74    3.36
   5  -8 -22    3.30    3.71
   5  -4  25    1.08    4.44
   5   0  23   -0.35    4.02
   5   7 -12    0.79    2.65
   5   8  14    9.46    1.42
   5  10  -4    4.54    2.92
   6 -18 -22   77.24    3.13
   6 -15 -23    0.95    3.26
   6 -10  28   -2.13    5.73
   6  -5 -23    0.31    4.39
   6  -3  26    5.04    3.53
   6  -2  26   33.44    5.18
   6   0 -21    1.59    3.18
   6   0  25    3.91    4.07
   6   1 -20    3.19    4.46
   6   1  24    4.06    3.75
   6   5 -17   32.92    3.29
   6   7 -14   22.60    4.30
   6   8 -13  120.26    3.33
   6   9  15   22.19    1.42
   6  11  -6    0.81    2.41
   6  12   1    2.10    2.20
   6  12   2   17.70    2.04
   7 -12 -25   -0.47    4.03
   7 -11 -25   47.13    4.31
   7 -10 -25   19.36    4.34
   7  -9 -25   56.71    4.80
   7  -4  28   41.49    5.81
   7  -1 -23  254.58    4.29
   7  -1  27   27.37    4.58
   7   1 -22    4.01    3.65
   7   2 -21    3.22    5.01
   7   2  25   -4.54    4.07
   7  13  -1   92.48    2.88
   7  13   0   27.18    2.56
   7  13   1   71.83    2.70
   7  13   3    2.11    2.25
   7  13   4    1.69    1.93
   8  -9 -26    8.06    4.23
   8  -8 -26    7.97    5.17
   8  -6 -26   12.28    3.59
   8  -3 -25   -0.02    4.91
   8  -3  29   -0.52    5.97
   8  -1 -24   10.91    4.87
   8  -1  28   -2.26    5.16
   8   1 -23  221.35    5.94
   8   3 -22   26.52    3.87
   8   4  25    7.07    3.86
   8   5 -20   -4.68    5.29
   8   6  23    9.43    3.15
   8   7 -18    1.87    5.09
   8  10  18    1.31    1.74
   8  11 -12   14.69    4.07
   8  13  -7   27.09    3.10
   8  14  -1   99.97    3.04
   8  14   0   80.60    2.62
   8  14   4  312.49    2.71
   8  14   5  241.63    2.14
   9  -7 -27   19.06    5.33
   9   0 -25   -0.69    3.82
   9   1 -24    2.90    4.98
   9   3  27   -1.01    4.42
   9   4 -22   11.04    5.05
   9   9 -17   16.84    5.22
   9   9  21    1.98    2.17
   9  10 -16    0.87    3.86
   9  11 -14   23.01    4.80
   9  14  -7   -0.87    2.96
   9  14  10   63.82    1.37
   9  15  -1   51.93    3.18
   9  15   0  193.84    3.47
   9  15   1   16.93    2.76
   9  15   2  119.80    3.21
   9  15   3   22.29    2.67
   9  15   4   87.96    2.23
  10  -3 -27    5.09    5.84
  10   2 -25    9.59    4.36
  10   7 -21   11.36    4.37
  10   8 -20   49.62    4.42
  10  10 -17    4.85    5.63
  10  11 -16   10.73    3.91
  10  12 -14    6.65    4.75
  10  15  -6   43.82    4.02
  11   0 -27   -0.63    4.75
  11   1 -26   12.50    5.42
  11   2 -26    5.28    4.48
  11   6 -23   -1.68    4.46
  11   8 -21   26.90    5.53
  11   8  25    5.18    3.12
  11  11 -17   26.66    5.90
  11  14 -12    1.80    3.77
  11  16  -5   21.11    4.29
  11  16  -4  244.12    4.49
  11  16   8   73.57    2.32
  12   3 -26    1.17    5.93
  12   7 -23   19.55    4.81
  12   8 -22   -1.00    6.18
  12  10 -20   -0.45    4.55
  12  11 -18   22.94    5.66
  12  12 -17    1.15    4.41
  12  13 -15    0.72    5.91
  12  14 -13   14.79    5.64
  12  15 -11   -3.43    4.49
  12  16  -8    7.11    4.25
  12  17  -3  270.37    4.55
  12  17  -2    3.21    3.80
  12  17   6    4.14    2.96
  13   8 -23    1.51    4.98
  13   9 -22   30.22    5.22
  13  10 -21   18.24    5.05
  13  11 -19   -0.16    6.11
  13  12 -18   12.03    5.99
  13  13 -16   38.91    5.81
  13  14 -15    8.09    4.31
  13  15 -12   -3.04    5.16
  13  16 -10    2.20    4.95
  13  17  -6   24.50    4.90
  14  11 -20    0.14    7.12
  14  12 -19    0.08    6.16
  14  13 -17   -0.07    5.98
  14  14 -16    6.06    4.57
  14  15 -14    3.32    4.59
  14  16 -11   -2.17    5.86
  14  17  -8    2.74    5.34
  14  18  -4   70.13    4.33
  14  18  -3    7.56    4.67
  14  18   7   25.14    3.02
  15  16 -12    0.62    5.59
  15  17 -10    6.52    5.05
  15  18  -6   -1.63    5.56
  -1 -17   1  173.58    3.04
  -1 -17   2    8.99    2.99
  -1 -17   3    4.01    3.08
  -1 -17   5  582.93    4.86
  -1 -17   6  348.74    4.75
  -1 -16  -2  136.52    2.37
  -1 -16   6   14.52    2.89
  -1 -16   7  408.28    5.00
  -1 -15   8   67.80    4.39
  -1 -14  -4    0.42    1.33
  -1 -14   9   29.35    4.39
  -1 -13   9    3.15    2.94
  -1 -12  -5   68.30    1.25
  -1 -12  10  194.04    4.41
  -1 -11  10  210.63    4.21
  -1 -10  10  450.75    4.47
  -1  -9  10  639.99    4.87
  -1  -8   9   26.94    2.38
  -1  -7   8  800.63    3.77
  -1  -6   7  360.07    2.79
  -1  -6   8 3686.84    7.20
  -1  -5   6   13.08    2.51
   0 -21  -2  110.50    2.95
   0 -21   6    3.58    3.82
   0 -21   7   27.43    4.30
   0 -20   9   30.85    4.64
   0 -19  11  315.91    6.10
   0 -18  -7  124.73    1.75
   0 -18  12  214.66    5.68
   0 -17  -8  165.00    1.53
   0 -17  13    3.92    5.48
   0 -15  14   39.24    5.23
   0 -14  14   66.45    3.65
   0 -12  15  332.38    5.57
   0 -11  15    5.88    4.55
   0 -10  15    2.78    4.40
   0  -9  15  108.56    4.66
   0  -7  14   56.42    3.00
   0  -6  14    4.76    4.01
   0  -5  13   20.55    2.58
   0  -4  12   50.66    2.51
   0  -3  11    8.16    2.16
   0  -2  10    2.32    2.86
   0  -1   8    0.39    1.76
   0   0   5    5.27    1.81
   1 -24  -3  250.81    3.99
   1 -24   6   94.09    4.45
   1 -23   9    9.46    3.73
   1 -23  10    5.85    5.16
   1 -22  -7   29.67    2.06
   1 -22  12   13.36    5.77
   1 -21  13   14.11    4.80
   1 -17  17   33.23    5.62
   1 -15  18    2.96    5.31
   1 -12  18    9.27    4.04
   1 -10  18    1.50    3.56
   1  -9  18  134.69    3.84
   1  -8  18   11.53    4.37
   1  -7  18   17.84    4.76
   1  -3  16   56.86    3.81
   1  -2  15    3.43    3.38
   1  -1  14  116.48    3.44
   1   1  11   87.26    2.32
   1   2   9   83.44    2.10
   1   3   5  599.72    1.32
   2 -27   0    3.20    4.30
   2 -27   1    2.83    3.88
   2 -27   2    3.75    4.26
   2 -27   4    8.00    4.70
   2 -27   5    2.50    4.55
   2 -26  -4   12.51    3.49
   2 -26   9   18.77    6.14
   2 -25  11    5.68    5.55
   2 -24  13   10.74    5.99
   2 -23 -10    0.82    1.73
   2 -23  14    9.73    4.61
   2 -23  15   10.96    6.10
   2 -21  17   41.00    6.27
   2 -20  18    9.64    6.61
   2 -17  20   -3.43    5.98
   2 -16  20    6.89    6.24
   2 -14  21   -0.11    5.71
   2 -13  21   -2.75    6.10
   2 -12 -16   25.57    2.00
   2 -12  21   30.59    5.77
   2 -11 -16   25.99    2.12
   2 -11  21    3.18    5.14
   2 -10 -16    6.14    1.98
   2  -9 -16   62.39    2.15
   2  -9  21   31.18    5.72
   2  -8  21   17.17    5.41
   2  -6  20  315.83    4.30
   2  -3  19    9.56    4.42
   2   2  14    7.40    2.50
   3 -26  -9   33.51    2.38
   3 -24 -12   68.95    1.38
   3 -17  22   29.76    7.05
   3 -15  23    0.36    5.96
   3 -13 -18  119.98    2.47
   3 -13  23    7.51    5.74
   3 -12  23   30.87    4.66
   3 -10  23    1.34    4.09
   3  -9  23   58.13    4.18
   3  -8  23   -3.00    5.18
   3  -7 -18    5.86    2.54
   3  -7  23   53.57    5.46
   3  -4 -17    5.67    2.15
   3  -4  22    5.94    4.85
   3  -2  21  137.06    4.51
   3  -1 -15  211.67    3.71
   3  -1  20   -1.65    4.08
   3   4 -10  585.04    3.38
   3   5  -8   -4.75    2.90
   3   6  -6 2706.18    5.53
   4 -19 -18   58.79    1.83
   4 -17  24    6.33    7.06
   4 -15  25   14.37    6.80
   4 -13  25    3.69    6.25
   4 -12  25   26.56    4.89
   4 -11  25    3.19    4.75
   4 -10  25   26.16    4.59
   4  -9 -20    3.21    3.06
   4  -9  25   14.90    5.54
   4  -7 -20    4.01    2.38
   4  -5  24   -1.91    3.65
   4  -4 -19    1.62    3.59
   4  -4  24    8.10    5.11
   4  -2 -18    0.30    3.97
   4  -2  23   57.39    4.42
   4   1 -16   -1.99    2.83
   4   1  21   35.76    3.93
   4   2  20   67.68    3.50
   4   3  19  112.55    3.36
   4   4 -13    4.59    2.61
   4   6 -10    1.61    2.20
   4   7  -8   31.21    2.34
   4   9   1  145.46    1.99
   4   9   2  201.47    2.06
   4   9   3 1305.91    2.89
   4   9   4 1756.04    2.88
   5 -16 -21   19.69    3.04
   5 -12  27    1.39    7.30
   5 -11 -22    2.14    3.06
   5 -11  27   20.96    6.74
   5  -9  27    0.00    6.28
   5  -5  26   12.35    5.34
   5  -3  25    9.02    3.67
   5  -2 -20    1.52    3.01
   5  -2  25   -0.35    4.73
   5   1 -18    0.22    4.16
   5   1  23   13.68    4.13
   5   2 -17  143.89    4.63
   5   2  22   32.50    3.93
   5   3 -16  239.61    4.84
   5   3  21   79.90    3.33
   5   4 -15    7.01    4.35
   5   5  19   96.39    2.88
   5   7 -11   10.66    3.80
   6 -14 -23    2.15    3.31
   6  -9  28   38.96    4.94
   6  -8 -23   61.96    3.78
   6  -8  28   17.27    4.74
   6  -7 -23    2.78    4.06
   6  -6 -23   52.65    3.28
   6  -4 -22   -1.94    3.66
   6  -4  27   36.01    4.26
   6  -3  27   17.02    5.64
   6  -1 -21  228.13    4.92
   6  -1  26    2.31    5.06
   6   2 -19  134.58    4.47
   6   2  24    8.67    4.26
   6   3 -18   73.55    4.87
   6   3  23   -2.65    3.88
   6   4 -17   -2.38    4.55
   6   4  22   12.96    3.17
   6   5 -16   13.16    4.50
   6   5  21    0.34    3.03
   6   6  20    9.72    2.72
   6   8 -12    1.32    4.08
   6   9 -10   34.23    3.93
   6  10  13   36.93    1.09
   6  11  -4   -0.40    2.83
   6  11   9  161.03    0.95
   7 -15 -24    0.84    4.17
   7  -6 -24   16.96    4.32
   7  -6  29    6.10    5.84
   7  -5 -24    3.43    4.50
   7  -5  29   26.81    6.46
   7  -3 -23   30.09    4.51
   7  -3  28   16.20    4.19
   7  -2  28   11.90    4.91
   7   0 -22    2.14    3.65
   7   0  27   -1.19    4.55
   7   1 -21  153.13    5.38
   7   1  26   -1.76    4.19
   7   5  23   13.04    3.34
   7   6  22   62.82    3.34
   7   8 -14   70.93    4.65
   7  10 -11    4.53    3.19
   7  11  -8    1.48    3.77
   7  12  -5    4.84    3.60
   7  13   2    1.72    2.09
   8 -11 -26    5.52    4.07
   8  -2  29   12.59    5.92
   8   0 -23    1.35    5.11
   8   0  28   24.08    5.02
   8   2 -22   14.20    3.74
   8   2  27   29.89    4.39
   8   3 -21   -4.86    5.41
   8   3  26   15.15    3.81
   8   8 -16   23.93    5.15
   8   9 -15   26.76    3.51
   8  10 -13   19.15    4.69
   8  12  -9    5.35    3.10
   8  13  -6   13.07    3.05
   8  13  -5  515.18    4.77
   8  13  10    4.06    1.18
   8  14   1   69.90    2.55
   8  14   2    2.68    2.25
   8  14   3   13.11    2.13
   9  -2 -25   12.40    5.33
   9   0 -24    3.80    5.01
   9   2  28  135.55    5.26
   9   5 -21    2.78    3.92
   9   5  26    3.05    4.02
   9   6 -20    1.57    4.08
   9   6  25   28.23    3.67
   9   7 -19   -2.91    3.86
   9   7  24   -0.65    3.34
   9   8 -18   37.05    4.07
   9  10 -15    2.83    5.18
   9  11 -13   37.33    4.95
   9  12 -11   12.48    4.91
   9  13  -9   50.08    3.38
   9  14  -5   33.55    4.10
  10  -4 -27   27.07    5.29
  10  -2 -26    7.70    5.64
  10  -1 -26    2.82    4.46
  10   4 -23   -1.54    4.48
  10   5 -22   18.98    5.48
  10   5  27    6.62    4.28
  10   6 -21   -2.46    6.05
  10   6  26    2.47    3.62
  10   7 -20   15.93    5.99
  10   7  25    2.13    3.24
  10   8 -19   20.55    5.45
  10   8  24   12.69    2.97
  10   9  23   16.11    2.95
  10  11  20   21.10    2.07
  10  12 -13    0.38    5.47
  10  15  -5  106.86    3.85
  10  15  -4    8.26    3.77
  10  15   9  123.78    1.96
  11  -2 -27   14.23    6.74
  11   0 -26   28.00    6.09
  11   5 -23    3.68    6.54
  11   6 -22   15.41    6.58
  11   7 -21    2.72    6.23
  11   8 -20   26.60    6.53
  11   9  24    3.03    2.80
  11  10 -18   14.92    4.50
  11  10  23    2.07    2.96
  11  11 -16    1.96    5.25
  11  12 -15    6.13    4.09
  11  13  18    7.89    1.17
  11  14 -11   16.02    3.61
  11  15  -8    5.08    3.38
  11  16  -3   -1.35    4.02
  12   2 -26    6.06    6.01
  12   5 -24   12.72    6.28
  12   6 -23    8.28    6.98
  12   8 -21   -4.68    6.24
  12  10 -19   16.95    5.87
  12  14 -12  118.34    5.56
  12  15 -10    2.12    4.31
  12  16  -7    4.95    3.49
  12  16  -6   39.49    4.93
  12  16  11   97.52    1.94
  12  17  -1   11.37    3.25
  12  17   0    4.42    3.57
  12  17   1   12.40    3.56
  12  17   2   31.98    3.64
  12  17   3   26.81    3.43
  12  17   4   82.39    3.47
  12  17   5    4.92    2.53
  13   6 -24    2.97    6.44
  13   9 -21    8.91    7.29
  13  12 -17    3.32    6.04
  13  14 -14    6.58    4.36
  13  15 -11   18.24    5.43
  13  16  -9   -2.84    3.85
  13  16  -8    6.46    4.78
  13  17  -5   53.94    4.28
  13  17  -4    3.05    4.22
  13  17   9   43.49    2.33
  14  14 -15   19.56    4.53
  14  15 -13    7.12    4.48
  14  16 -10   18.12    5.86
  14  17  -7    2.75    5.22
  14  18  -2    1.38    3.93
  14  18  -1   45.86    4.45
  14  18   0   27.50    3.93
  14  18   1   56.43    4.24
  14  18   4   97.42    4.02
  14  18   5    9.83    3.29
  14  18   6    7.97    2.87
  15  15 -14    1.98    5.96
  15  16 -11    2.09    5.63
  15  17  -9   -0.37    5.14
  15  17  -8    2.58    5.05
  15  18  -5    2.19    4.84
  15  18  -4   -0.40    5.13
  -1 -18   0    0.27    3.05
  -1 -18   1  171.75    3.29
  -1 -18   2  298.91    3.58
  -1 -18   3  446.53    4.16
  -1 -18   4  230.76    4.00
  -1 -18   5    1.53    3.74
  -1 -18   6    7.02    3.90
  -1 -17  -2  217.96    2.91
  -1 -17  -1  123.78    2.58
  -1 -17   7   77.69    4.48
  -1 -17   8    8.44    4.56
  -1 -16   8   83.89    3.63
  -1 -16   9  103.65    4.96
  -1 -15  -4  310.49    2.42
  -1 -15   9    0.94    3.27
  -1 -15  10  167.86    5.06
  -1 -14  10    0.66    3.28
  -1 -14  11  492.61    5.66
  -1 -13  11  126.28    4.66
  -1 -11  11  179.04    4.54
  -1 -10  11  144.51    4.28
  -1  -9  11   69.19    4.09
  -1  -8  10  323.00    3.29
  -1  -7  -4 2825.70    2.14
  -1  -6  -3  252.03    0.98
  -1  -5   7   75.80    2.23
  -1  -4   3   72.77    1.59
  -1  -4   4  456.78    2.35
  -1  -4   5   12.56    2.35
   0 -22  -1  274.76    4.02
   0 -22   0  188.45    3.79
   0 -22   1  271.05    4.12
   0 -22   2    5.34    3.53
   0 -22   3    9.89    3.63
   0 -22   7    6.71    4.45
   0 -21   8    2.58    3.45
   0 -21   9   75.40    5.32
   0 -20  -5   12.23    2.15
   0 -20  10   34.31    3.73
   0 -20  11    8.04    5.00
   0 -19  12   72.93    5.45
   0 -18  13   50.00    5.65
   0 -17  14    6.76    5.45
   0 -16  14   99.72    4.46
   0 -16  15  215.49    5.98
   0 -15  15    2.88    5.40
   0 -14  15  659.84    5.64
   0 -13  16   98.69    5.59
   0 -12  16  110.55    5.34
   0 -10  16  118.97    4.92
   0  -8  15  241.91    3.68
   0  -7  15  434.44    5.05
   0  -5  14  144.14    4.08
   0  -4  13  674.17    3.93
   0  -3  12  282.69    3.05
   0  -2  11   22.27    3.16
   0  -1   9   99.62    2.60
   0   0   6  268.04    2.25
   1 -25   1   22.57    3.82
   1 -25   3   51.67    4.45
   1 -25   4   24.01    4.89
   1 -25   6    0.99    4.88
   1 -25   7   18.13    4.91
   1 -24  -4    0.41    3.12
   1 -24   9   17.41    5.13
   1 -24  10   10.30    5.09
   1 -23  11    1.13    5.28
   1 -20  15   12.77    4.48
   1 -20  16   -2.61    5.84
   1 -19  16   11.25    4.50
   1 -17  18   39.32    5.97
   1 -16  18   33.37    5.59
   1 -13  19  173.06    6.20
   1 -12 -13    5.03    1.48
   1 -12  19   15.93    4.29
   1 -11  19  122.82    4.51
   1 -10  19    9.45    3.83
   1  -9 -13   85.97    1.91
   1  -9  19    0.83    4.72
   1  -8  19  103.79    5.10
   1  -6  18   47.79    3.62
   1  -5  18   40.52    4.51
   1  -4  17    7.12    4.26
   1   0  13    1.12    2.07
   1   3   6  105.69    1.32
   2 -27  -2    4.40    3.67
   2 -27  -1    4.46    3.76
   2 -26  -5   14.03    3.32
   2 -25  -7   -1.66    2.62
   2 -24  14    9.45    4.89
   2 -24  15   28.31    6.47
   2 -23  16   12.60    6.77
   2 -22  17    3.58    6.59
   2 -21  18    1.40    6.71
   2 -20  19   10.42    7.15
   2 -18  20   10.50    6.79
   2 -16  21   15.66    6.41
   2 -15  21   49.10    4.88
   2 -13  22    1.16    6.05
   2 -12  22   30.09    6.61
   2 -10  22   38.10    5.92
   2  -9  22   -2.28    5.41
   2  -7  21  181.42    4.24
   2  -6  21  205.34    5.28
   2  -4  20  222.79    4.76
   2  -2  19   26.12    4.58
   2  -1 -12    2.23    2.94
   2   0  17    3.51    3.54
   2   1  16   90.79    3.41
   2   3  -7  829.92    3.20
   2   4  11  351.45    2.56
   3 -20 -15   54.45    1.29
   3 -20  21   30.90    5.57
   3 -17  23   45.20    7.53
   3 -16 -17  100.00    2.24
   3 -16  23   68.93    5.63
   3 -14  24    8.74    6.71
   3 -13  24   95.53    7.01
   3 -11 -18   12.19    2.42
   3 -11  24   19.61    6.43
   3 -10 -18  146.39    2.81
   3 -10  24    9.83    6.25
   3  -9 -18    9.96    2.59
   3  -9  24   20.89    5.93
   3  -8  24   45.17    5.40
   3  -5  23    7.85    5.53
   3   0 -14   27.13    2.38
   3   0  20   26.00    4.24
   3   1 -13  473.08    3.89
   3   1  19   99.74    3.80
   3   2  18    3.10    3.45
   3   4  -9   37.10    3.19
   3   4  15   -1.45    2.41
   3   6  -5  193.40    2.95
   3   6  11    8.31    1.25
   4 -16 -19   45.42    2.47
   4 -13  26    3.77    7.39
   4 -12  26   -3.23    7.19
   4 -11 -20   19.36    2.77
   4 -11  26   15.56    6.79
   4 -10 -20   23.28    2.85
   4 -10  26   22.77    6.48
   4  -3 -18  497.19    4.76
   4  -3  24    0.66    5.08
   4  -1 -17   35.03    2.84
   4  -1  23  234.29    4.99
   4   0 -16  224.89    4.55
   4   0  22  220.45    4.41
   4   4 -12  130.68    4.02
   4   4  18  246.88    3.09
   4   5 -11  186.87    2.90
   4   6  15  427.71    2.68
   5 -20 -19   22.72    2.38
   5 -18 -20  154.79    2.93
   5 -15 -21   -0.35    3.30
   5  -7 -21   36.89    3.96
   5  -7  27   18.49    5.57
   5  -3  26   10.26    4.86
   5  -1 -19   87.94    3.53
   5  -1  25    1.79    4.55
   5   0 -18   43.12    4.54
   5   0  24    1.39    4.24
   5   9  12    2.71    0.88
   6 -17 -22   18.09    3.42
   6 -13 -23   26.16    3.49
   6 -12 -23    2.06    3.64
   6 -11 -23   10.57    3.82
   6 -10 -23    6.98    3.72
   6  -9 -23    3.15    3.81
   6  -5  28   23.09    5.55
   6  -4  28   29.31    5.69
   6  -2  27    3.16    5.31
   6   0 -20   14.88    3.37
   6   0  26   -2.66    4.39
   6   1 -19    1.55    4.77
   6   1  25   23.41    4.06
   6   7 -13    7.00    3.20
   6   7  19   23.82    2.68
   6  10  -7   11.86    3.31
   6  11  -3   16.50    3.01
   7 -14 -24    3.78    3.97
   7 -13 -24    2.61    4.15
   7  -7 -24    3.75    4.46
   7  -4  29   24.55    5.46
   7  -3  29   10.14    5.34
   7  -1 -22    7.98    3.74
   7  -1  28   18.23    5.11
   7   2 -20   18.44    4.54
   7   2  26   60.12    4.98
   7   3 -19   19.62    5.23
   7   3  25   12.64    3.60
   7   6 -16   24.71    4.94
   7   7  21   26.97    2.58
   7   9 -12   24.22    4.38
   7   9  18    3.70    1.97
   8  -7 -25   17.33    5.04
   8  -1 -23  222.32    5.72
   8  -1  29   30.37    5.33
   8   1 -22    7.84    5.24
   8   1  28    0.16    5.17
   8   4 -20   48.57    4.16
   8   4  26   23.12    4.61
   8   6 -18    9.02    3.71
   8   6  24   14.00    3.67
   8   7 -17  133.87    4.22
   8   9 -14   65.15    4.52
   8   9  20    8.10    2.34
   8  10 -12   47.41    4.75
   8  11 -10   55.53    4.70
   8  12  -8    3.13    3.14
   8  13  -4   91.22    3.92
   9  -6 -26    5.53    5.50
   9  -3 -25    3.54    5.75
   9  -1 -24   -1.50    4.89
   9   3  28   18.96    4.47
   9   4 -21    1.99    5.66
   9   4  27   10.23    4.29
   9   5 -20    9.73    5.77
   9   6 -19    1.02    5.72
   9   7 -18   23.37    5.76
   9   8 -17   13.86    5.14
   9  10 -14   -1.45    5.12
   9  11 -12    2.01    4.45
   9  13  -8   43.19    3.47
   9  14  -4  197.72    4.30
  10  -6 -27   18.82    5.51
  10  -3 -26    4.06    6.04
  10   0 -25    3.62    4.29
  10   1 -24   16.19    5.56
  10   3 -23   24.85    5.69
  10   4 -22   46.83    6.19
  10   8 -18   -0.86    5.08
  10  11 -14   14.58    5.64
  10  12 -12  232.67    5.87
  10  13 -10  109.14    5.19
  10  15  -3    2.87    4.09
  11  -1 -26   15.59    6.87
  11   3 -24    8.17    6.03
  11  10 -17   11.39    6.01
  11  12 -14  242.52    5.70
  11  13 -12  113.42    5.17
  11  15  -7   11.69    3.28
  11  15  -6   13.32    4.15
  11  15  12   90.81    1.63
  11  16  -2   75.05    3.78
  11  16  -1   73.31    4.00
  11  16   0   29.78    3.90
  11  16   6  293.61    3.13
  11  16   7  137.18    2.64
  12   1 -26   -0.48    6.02
  12   3 -25   -0.82    5.03
  12   4 -24   50.39    7.16
  12   5 -23   49.29    6.45
  12  10 -18    2.44    6.21
  12  11 -17   15.82    4.63
  12  12 -15    7.14    6.42
  12  14 -11   97.62    5.67
  12  16  -5    8.81    4.52
  13   5 -24    2.07    7.25
  13   6 -23    0.79    6.69
  13   9 -20   -5.30    6.54
  13  10 -19   19.30    6.99
  13  11 -18    9.16    4.90
  13  12 -16    2.86    5.65
  13  13 -15   29.45    4.67
  13  15 -10   22.57    5.35
  13  16  -7    7.72    5.29
  13  16  13   49.52    1.67
  13  17  -3   75.15    4.79
  13  17  -2   12.21    4.02
  13  17   8   12.66    2.85
  14   9 -21   13.72    7.59
  14  10 -20   11.64    6.74
  14  12 -17   29.47    6.60
  14  13 -16   -0.26    4.77
  14  14 -14    3.48    5.41
  14  15 -12    2.75    4.35
  14  16  -9    5.40    5.74
  14  17  -6   -2.53    4.64
  14  17  -5    5.32    4.59
  14  17  11   32.34    2.41
  14  18   2    6.34    3.57
  14  18   3    9.34    3.51
  15  14 -15   -1.37    6.08
  15  15 -13   -0.65    6.22
  15  16 -10   27.17    5.69
  15  17  -7   38.96    5.83
  15  18  -3   31.24    4.41
  15  18  -2    1.52    4.81
  15  18   8   76.44    3.47
  -1 -19   2    0.42    3.49
  -1 -19   3   68.73    3.69
  -1 -19   4   12.64    3.76
  -1 -19   5   77.51    4.29
  -1 -19   6  107.32    4.28
  -1 -18  -1    3.24    2.59
  -1 -18   7  187.40    4.54
  -1 -18   8   45.02    4.54
  -1 -17  -3  350.18    3.01
  -1 -17   9   14.22    4.32
  -1 -17  10  285.31    5.29
  -1 -16  10    2.09    3.50
  -1 -16  11  116.20    4.97
  -1 -15  11   73.34    4.60
  -1 -14  -5  145.39    1.66
  -1 -14  12   26.65    5.03
  -1 -13  12  193.93    5.06
  -1 -12  12    5.15    3.46
  -1 -10  12   74.27    3.39
  -1  -7  11  176.24    3.93
  -1  -5   8  159.16    2.63
  -1  -4   6  684.73    3.09
  -1  -4   7  128.11    2.99
   0 -23   1  126.55    4.41
   0 -23   3  124.29    4.36
   0 -23   4  165.31    4.80
   0 -23   5   21.82    4.63
   0 -23   6    2.36    4.34
   0 -22  -2    4.55    2.86
   0 -22   8    8.27    4.75
   0 -22   9    6.85    5.40
   0 -21  -4   53.96    2.71
   0 -21  10   42.39    3.92
   0 -21  11  221.57    5.95
   0 -19  13   12.28    4.12
   0 -19  14   -0.03    5.38
   0 -16  16   37.74    6.10
   0 -14  16   -1.26    4.13
   0 -13  17   14.65    5.72
   0 -12  17  298.92    6.22
   0 -11  17    0.71    5.34
   0 -10  17   92.67    5.41
   0  -9  17   31.28    4.72
   0  -8  16    2.59    3.41
   0  -7  16   26.07    4.75
   0  -5  15  271.43    4.77
   0  -4  14   -2.95    3.96
   0  -3  13  149.87    3.77
   0  -2  12   66.92    3.35
   0  -1  10  166.34    3.05
   0   0   7   -0.81    2.08
   1 -25  -2    3.65    3.85
   1 -25  -1   14.27    3.52
   1 -25   8    3.45    5.55
   1 -24  11   27.50    5.91
   1 -24  12    4.49    5.49
   1 -23  13   -7.10    6.17
   1 -22  14    4.68    4.69
   1 -21  -9   13.38    1.58
   1 -21  16   25.08    6.34
   1 -20  17   13.69    5.96
   1 -19  17    3.52    4.70
   1 -18  18   11.12    5.84
   1 -17  19   -1.26    6.07
   1 -16  19   10.14    5.66
   1 -15  19   16.41    4.42
   1 -14  20   -2.63    6.16
   1 -13  20    9.74    5.81
   1 -12  20   39.64    5.95
   1 -11 -13  322.08    1.91
   1 -11  20  102.36    6.04
   1 -10  20   83.77    6.04
   1  -9  20  334.10    6.23
   1  -7  19  279.81    4.44
   1  -6  19  227.79    5.38
   1  -4  18  160.71    5.13
   1  -3  17  862.14    5.71
   1  -2  16   18.41    2.69
   1   0  14  221.52    3.70
   1   1  12   19.02    2.04
   1   2  -3   50.37    2.07
   1   2  10 1173.82    3.66
   2 -27  -3    1.36    3.87
   2 -22  18    3.39    6.83
   2 -21  19   75.68    7.49
   2 -20  20   63.15    7.84
   2 -19  20   -0.29    5.18
   2 -18  21   56.51    7.24
   2 -17  21   83.09    5.45
   2 -16  22   32.19    7.07
   2 -15 -15    8.57    1.58
   2  -8  22   49.24    4.32
   2  -7 -15  104.40    2.64
   2  -7  22    4.55    5.64
   2  -5  21   76.33    3.69
   2  -4  21  561.46    6.02
   2  -3  20  157.31    4.84
   2   2  -8 1044.51    4.11
   2   2  15    8.48    2.91
   2   4  -4 1286.60    3.80
   2   5   8  121.90    1.36
   3 -25 -11    3.06    1.69
   3 -18  23   25.61    5.75
   3 -17  24   16.60    6.91
   3 -16  24    3.22    7.39
   3 -15  24   81.33    5.79
   3 -13  25    3.95    6.46
   3 -12  25    1.13    6.36
   3 -11  25    5.01    6.39
   3 -10  25   84.99    6.40
   3  -7  24   11.41    4.08
   3  -6 -17   -0.13    2.72
   3  -6  24    3.02    5.40
   3  -4 -16   10.30    3.25
   3  -4  23    7.32    5.05
   3  -2 -15  461.86    4.10
   3  -2  22  252.11    5.22
   3  -1  21  151.17    3.87
   3   3 -10   85.49    3.41
   3   3  17   26.92    3.16
   3   5  -7 3046.56    6.15
   3   5  14  406.84    3.06
   3   6  -4  534.64    3.32
   4 -15 -19   -0.27    2.65
   4 -14  26    1.14    5.46
   4  -8  26    5.06    4.54
   4  -7 -19    4.87    3.40
   4  -4  25   15.37    4.83
   4  -2 -17  330.46    4.52
   4  -2  24   16.75    4.92
   4   1 -15  246.41    3.43
   4   2 -14   -0.13    3.70
   4   2  21   -3.43    3.68
   4   3 -13    2.05    2.71
   4   3  20  287.27    3.98
   4   5 -10   39.18    3.54
   4   7  -6    3.55    3.17
   5 -14 -21   14.30    3.01
   5 -13 -21   13.24    3.49
   5 -12 -21    1.90    3.59
   5 -11  28    5.23    5.21
   5 -10 -21    3.35    3.73
   5 -10  28    1.12    4.99
   5  -9 -21   10.26    3.71
   5  -9  28    5.57    5.91
   5  -8 -21   29.08    3.82
   5  -8  28    6.54    6.75
   5  -7  28    1.54    6.11
   5  -4  27   19.25    5.96
   5  -2 -19  321.60    4.21
   5  -2  26   45.36    5.58
   5   1 -17   19.22    3.29
   5   1  24   44.10    4.66
   5   2 -16  178.96    4.74
   5   2  23   82.44    4.49
   5   3  22   17.79    3.81
   5   4  21   49.43    3.47
   5   5  20   20.47    2.85
   5   7 -10  147.90    3.15
   5   9  -5   54.37    3.30
   5  10   0  751.10    3.42
   5  10   7   60.00    1.05
   6 -19 -21    6.62    2.97
   6  -7  29   -0.75    5.21
   6  -6 -22    5.05    4.43
   6  -6  29    0.62    7.08
   6  -3 -21   41.31    4.04
   6  -3  28    3.81    5.86
   6  -1 -20   -1.17    4.36
   6  -1  27    8.35    4.97
   6   2 -18   34.30    3.50
   6   2  25   -1.39    4.30
   6   3 -17   33.82    4.68
   6   3  24   10.32    4.21
   6   4  23   20.38    3.61
   6   5  22   14.34    3.32
   6   7 -12  103.01    4.52
   6  10  -6   66.24    3.69
   6  11  -2  221.92    3.37
   7 -11 -24    0.98    4.47
   7  -9 -24   12.62    4.22
   7  -5 -23   -5.33    5.03
   7  -2 -22   -2.39    3.64
   7  -2  29    7.86    6.17
   7   0 -21    1.71    3.57
   7   0  28   67.68    5.35
   7   1 -20   32.41    5.26
   7   1  27   32.41    4.52
   7   8 -13    7.18    3.46
   7   8  20   -0.07    2.51
   7  10  -9    5.69    4.36
   7  11  -7   53.73    3.07
   7  11  14    9.44    0.97
   7  12  -3   43.48    3.32
   8 -13 -25   -1.57    4.65
   8 -12 -25    0.96    4.61
   8 -11 -25   16.58    4.73
   8 -10 -25    1.40    4.90
   8  -9 -25    7.45    5.00
   8  -8 -25   20.82    4.56
   8  -2 -23    3.15    5.02
   8   0 -22   61.67    5.54
   8   0  29   -0.19    5.78
   8   2  28   59.49    4.74
   8   3 -20    4.85    5.52
   8   4 -19   -1.37    5.42
   8   5 -18    2.66    5.03
   8   6 -17   12.42    5.48
   8   7 -16   46.68    5.27
   8   8 -15    4.75    3.62
   8   9 -13   53.98    5.14
   8  12  -7    2.33    4.21
   9 -10 -26   17.04    5.41
   9  -8 -26   21.82    5.06
   9  -4 -25   10.77    5.74
   9  -2 -24   10.15    5.08
   9   0 -23    1.40    5.02
   9   3 -21    6.90    5.33
   9   8 -16   23.20    5.31
   9   9 -15   19.32    4.93
   9   9  22   63.60    2.85
   9  12  -9   -6.01    4.49
   9  13  -7   87.94    3.66
   9  14  -3  115.64    3.60
   9  14  -2  365.58    4.04
   9  14   9  217.76    1.99
  10  -5 -26    9.71    5.49
  10  -4 -26   53.02    5.59
  10  -2 -25   15.82    5.60
  10   0 -24   78.53    5.92
  10   5 -21   23.92    4.69
  10   6 -20    1.50    4.36
  10   6  27    3.26    4.24
  10   7 -19    8.78    4.31
  10   7  26    1.53    3.73
  10  10 -15    7.66    5.17
  10  11 -13    5.05    5.29
  10  14  -6   31.23    4.57
  10  15  -2  249.61    4.17
  10  15  -1   71.22    3.72
  11  -2 -26    4.32    6.87
  11   0 -25    1.50    6.04
  11   2 -24  156.74    7.10
  11   6 -21   16.62    4.60
  11   7 -20   42.41    6.04
  11   8 -19    1.88    4.60
  11  10 -16    5.16    5.45
  11  11  22    4.18    2.34
  11  12 -13    0.19    5.62
  11  15  -5    5.69    4.26
  11  16   1    3.49    3.27
  11  16   2    5.04    3.12
  11  16   3   60.93    3.01
  11  16   4   66.13    3.16
  11  16   5   26.51    2.48
  12   0 -26   71.69    6.52
  12   3 -24   35.83    7.31
  12   6 -22    8.69    4.98
  12   7 -21    2.46    4.79
  12   8 -20    2.69    5.01
  12   9 -19    3.92    4.77
  12  11 -16    5.87    6.24
  12  12 -14   44.57    5.88
  12  14 -10  117.27    5.58
  12  15  -7   15.88    4.85
  12  16  -4   82.97    4.44
  12  16  -3   17.25    4.01
  12  16  10   24.47    2.09
  13   4 -24    1.75    6.89
  13   7 -22   34.96    5.61
  13  11 -17   58.75    6.74
  13  13 -14    1.19    4.70
  13  14 -12   67.69    4.45
  13  15  -9   18.39    5.45
  13  17  -1   27.93    4.31
  13  17   0   81.04    4.07
  13  17   7  232.71    3.59
  14  10 -19   12.87    7.37
  14  11 -18    3.51    6.34
  14  13 -15   18.07    5.80
  14  14 -13   33.52    6.06
  14  15 -11   20.07    4.46
  14  16  -8    7.43    5.54
  15  12 -17   42.49    7.05
  15  13 -16   14.57    5.26
  15  14 -14   17.09    6.01
  15  15 -12    2.25    6.32
  15  16  -9    3.19    6.16
  15  17  -6   10.61    5.76
  15  18  -1   41.43    4.30
  15  18   0    4.72    4.57
  15  18   1    1.76    4.02
  15  18   2   39.02    4.70
  15  18   6  186.62    3.93
  15  18   7    2.19    3.09
  16  17  -7   25.52    6.52
  -1 -20   3   11.79    3.94
  -1 -20   5    2.34    4.17
  -1 -20   6    0.83    4.05
  -1 -19  -1    1.41    3.30
  -1 -19   0   28.07    3.02
  -1 -19   7    1.21    3.22
  -1 -19   8    2.82    4.62
  -1 -19   9    9.97    4.36
  -1 -18  -2   34.42    2.52
  -1 -18   9  121.98    3.93
  -1 -18  10  166.25    5.58
  -1 -17  11   82.83    5.46
  -1 -16  -4    6.61    1.71
  -1 -16  12    5.52    5.10
  -1 -15  -5  907.47    2.94
  -1 -15  13   14.91    5.21
  -1 -14  13   46.33    5.25
  -1 -13  13   91.35    3.88
  -1 -12  13    1.27    3.67
  -1 -12  14   61.32    4.96
  -1 -11  13  389.93    4.55
  -1 -10  13  123.34    3.77
  -1  -9  13  103.97    4.68
  -1  -7  12   24.38    3.84
  -1  -6  11   98.00    3.65
  -1  -5  -2  295.99    1.13
  -1  -5  10  205.70    3.73
  -1  -4   0  107.03    1.36
  -1  -4   8 1290.59    4.88
   0 -23  -1  128.78    4.12
   0 -23   0   -1.71    3.55
   0 -23   8    7.39    5.22
   0 -22  -3    6.35    3.11
   0 -22  10    7.26    3.98
   0 -21  13    5.97    5.06
   0 -20  -6    5.44    1.98
   0 -20  13   32.98    4.25
   0 -20  14  191.30    6.43
   0 -19  -7   -1.15    1.79
   0 -19  15  129.70    6.45
   0 -18  15    6.89    4.21
   0 -18  16    7.98    5.81
   0 -17  16   33.01    4.46
   0 -16  -9  222.71    1.16
   0 -16  17    2.36    5.94
   0 -15  17   34.83    5.50
   0 -14  17  108.85    4.88
   0 -13  18  286.99    6.44
   0 -12  18  300.35    6.90
   0 -11  18   21.47    6.11
   0 -10  18  101.81    5.50
   0  -8  17   -1.03    3.64
   0  -7  17    5.33    4.94
   0  -6  16  613.92    4.95
   0  -4  15  284.23    4.76
   0  -3  14   11.52    3.67
   0  -1  11   50.95    3.27
   0   0   8  810.03    3.31
   1 -26   0   -3.21    4.19
   1 -26   1    6.33    4.15
   1 -26   3    4.40    4.27
   1 -26   4   -1.72    4.53
   1 -26   5    3.58    4.50
   1 -26   6  103.03    5.75
   1 -25  10   -1.51    5.42
   1 -25  11   12.27    6.19
   1 -24  -5   24.13    2.91
   1 -23  -7    4.53    2.42
   1 -23  14   25.91    5.11
   1 -23  15   -0.92    6.46
   1 -22  -8  140.86    2.23
   1 -22  16    1.65    6.50
   1 -21  17    5.19    6.57
   1 -20  18   27.21    7.03
   1 -19  18   44.30    5.23
   1 -19  19   28.70    6.50
   1 -18  19    0.71    6.39
   1 -17  20   97.97    6.82
   1 -16  20   37.94    6.30
   1 -14  21    3.77    6.13
   1 -13  21   24.10    6.38
   1 -12  21   36.71    6.43
   1 -11  21   25.40    6.39
   1 -10  21   99.78    6.49
   1  -9  21    4.77    5.79
   1  -8  20    4.68    3.82
   1  -7 -12   21.39    1.91
   1  -7  20  374.32    5.64
   1  -6  20  549.33    6.10
   1  -5  19  547.17    5.07
   1  -3  18   39.57    5.02
   1  -2  -9  595.81    2.71
   1  -1  16   34.55    3.84
   1   1  13  336.58    3.55
   1   2  11  640.26    3.46
   1   3   7   27.47    1.39
   2 -27  -4   15.39    3.79
   2 -26  -6    0.22    2.93
   2 -21  20    8.44    7.68
   2 -20  21   25.80    7.95
   2 -19  21   45.59    5.87
   2 -15  23   -1.31    7.16
   2 -14 -15  153.03    2.05
   2 -14  23   74.11    5.43
   2 -13  23   16.67    5.00
   2 -12  23    9.99    4.91
   2 -10  23   -2.37    4.46
   2  -9 -15   34.55    2.62
   2  -9  23   -1.23    4.35
   2  -8 -15   75.98    2.44
   2  -8  23    5.50    6.05
   2  -7  23    3.79    5.36
   2  -6  22    3.23    4.21
   2  -5 -14  390.02    3.23
   2  -5  22    6.12    5.50
   2  -3  21    1.31    4.91
   2  -2  20   66.91    5.00
   2  -1  19   60.94    3.23
   2   0  18    3.58    2.72
   2   1  17   59.71    3.56
   2   3  -6   97.84    2.72
   2   3  14  193.73    2.96
   2   4  12    3.23    2.08
   2   5   0 1055.60    2.58
   3 -16  25    2.21    7.65
   3 -15  25   -0.01    7.08
   3 -14  25   19.56    5.61
   3  -9  25    3.29    4.75
   3  -8 -17   29.52    2.82
   3  -8  25   31.74    5.97
   3  -5 -16  417.72    3.79
   3  -5  24   33.25    4.07
   3  -4  24  111.44    5.37
   3  -3 -15    1.91    3.03
   3  -3  23    3.21    3.56
   3  -1 -14   94.37    2.63
   3  -1  22  108.51    4.96
   3   0 -13    1.21    3.39
   3   1 -12   41.94    3.41
   3   1  20   -0.56    3.85
   3   2 -11   82.25    2.48
   3   2  19  249.29    3.99
   3   4  -8  526.26    4.00
   3   5  -6   21.33    3.05
   3   6  12  674.72    2.71
   3   7   1  980.01    2.79
   4 -20 -17   41.69    1.83
   4 -18 -18  136.39    2.38
   4 -14 -19   18.59    2.87
   4 -13  27   24.17    5.58
   4 -12  27   20.49    5.66
   4 -11  27    1.65    5.32
   4 -10  27    1.57    5.16
   4  -9  27   26.04    5.02
   4  -8 -19   16.67    3.42
   4  -8  27    0.11    6.57
   4  -7  27   10.63    6.07
   4  -5  26    2.88    4.93
   4  -3 -17  144.49    3.93
   4  -1 -16    3.63    3.99
   4  -1  24    4.43    4.91
   4   0  23    0.59    3.19
   4   4 -11    8.19    3.53
   4   4  19  303.72    3.60
   4   6  -8   25.87    2.34
   4   6  16  988.30    3.76
   5 -17 -20   11.67    3.05
   5 -11 -21   25.03    3.06
   5  -9  29   -0.15    6.73
   5  -6 -20  204.46    4.44
   5  -6  28   18.68    6.03
   5  -5  28    2.59    5.83
   5  -3 -19   73.51    4.35
   5  -3  27   49.29    5.76
   5  -1 -18   -3.20    3.31
   5  -1  26    3.17    5.42
   5   0 -17    3.33    4.50
   5   6 -11   12.15    2.88
   5   7  -9   59.43    3.79
   5   8  15   20.76    1.74
   5  10   1  151.98    2.42
   6 -18 -21    4.84    3.35
   6 -15 -22    0.23    3.36
   6 -14 -22    2.62    3.69
   6  -9 -22    4.22    3.80
   6  -8 -22   10.91    4.18
   6  -7 -22    3.70    3.04
   6  -5  29    2.44    4.88
   6  -4  29    1.39    6.31
   6  -2  28    6.17    5.76
   6   0 -19    0.14    3.37
   6   0  27    1.98    4.51
   6   1 -18   12.33    4.81
   6   1  26   -3.75    4.58
   6   6 -13    4.02    4.54
   6   6  21   34.97    2.99
   6   8  18   29.08    2.29
   6   9  16    3.36    1.76
   6  10  -5  409.66    4.22
   6  11  -1  204.71    3.14
   7 -16 -23   -2.59    3.73
   7  -7 -23   -0.20    4.81
   7  -1  29   57.82    6.60
   7   2 -19    5.34    3.46
   7   2  27    3.85    4.89
   7   3 -18    6.26    5.00
   7   3  26   31.68    4.61
   7   4 -17    2.98    5.17
   7   4  25    9.64    3.77
   7   5 -16   43.44    4.96
   7   5  24   17.11    3.46
   7   6 -15    4.41    4.39
   7   8 -12  256.33    5.45
   7  10  -8  280.72    4.73
   7  12  -2  377.44    3.80
   8  -3 -23   66.79    5.47
   8  -1 -22    3.33    5.33
   8   1  29   35.96    5.81
   8   2 -20   33.06    5.20
   8   8 -14   17.52    5.12
   8   8  22    7.16    2.71
   8  10 -11    8.53    3.54
   8  11  -9   14.50    3.45
   8  12  -6  255.42    4.67
   8  13  -2   44.44    3.56
   9  -6 -25    3.31    5.47
   9  -5 -25    2.65    4.07
   9  -3 -24   -0.97    5.90
   9  -1 -23  154.15    5.64
   9   1 -22    6.63    5.96
   9   4 -20    4.29    4.22
   9   4  28   23.94    4.80
   9   5  27   15.20    4.36
   9   6 -18   -0.26    5.23
   9   6  26   57.65    4.02
   9   7  25    1.83    4.01
   9   9 -14    3.55    5.28
   9  10 -13    2.86    3.68
   9  11 -11   24.74    3.57
   9  11  19    2.06    1.66
   9  13  -6   25.58    3.38
   9  14  -1  226.24    3.76
  10  -7 -26   27.53    5.80
  10  -3 -25   40.64    6.32
  10  -1 -24    7.60    5.52
  10   1 -23   28.90    6.75
  10   3 -22    3.12    4.41
  10   4 -21   56.75    6.35
  10   5 -20   22.48    6.16
  10   6 -19    6.85    6.01
  10   7 -18   11.29    5.93
  10   8 -17   -2.58    5.61
  10   8  25   10.58    3.18
  10   9 -16   25.24    4.25
  10  10 -14   57.08    6.13
  10  13  -8  100.01    5.12
  10  14  -5  195.99    4.73
  10  15   0   70.90    3.57
  10  15   1    4.57    3.36
  10  15   2   28.38    3.48
  10  15   6    3.21    2.39
  10  15   7   17.40    2.16
  11  -3 -26   47.22    6.26
  11   1 -24    2.23    6.66
  11   3 -23    8.08    4.74
  11   4 -22   36.00    6.89
  11   6 -20   26.31    6.10
  11   8 -18    8.74    6.54
  11   9 -17    2.95    5.68
  11  11 -14   20.23    6.02
  11  12 -12    7.69    5.80
  11  13 -10   34.47    5.43
  11  14  -8   25.95    3.63
  11  14  -7  126.64    4.69
  11  15  -4  172.13    4.73
  12  -1 -26   -2.02    5.31
  12   1 -25    0.88    4.93
  12   2 -24   52.73    6.65
  12   4 -23    2.21    5.35
  12   5 -22   -0.18    7.11
  12   6 -21   18.97    7.00
  12   8 -19   43.17    7.03
  12   9 -18   10.66    6.44
  12  10 -17   22.30    5.06
  12  11 -15   41.04    6.71
  12  13 -12   61.18    4.57
  12  13  20   -1.03    1.40
  12  14  -9  156.26    5.34
  12  15  -6   68.08    4.96
  12  15  14   39.98    1.50
  12  16  -2   17.45    4.40
  13   2 -25    1.87    6.70
  13   5 -23   12.20    5.45
  13   6 -22    5.02    6.76
  13   7 -21   10.05    7.31
  13   9 -19   45.66    6.49
  13  10 -18    1.50    5.17
  13  11 -16   12.45    6.61
  13  12 -15   65.22    4.89
  13  13 -13    4.55    5.84
  13  14 -11   33.26    5.16
  13  15  -8   63.09    5.70
  13  16  -5   13.71    4.99
  13  17   1    4.55    4.07
  13  17   2    9.12    3.91
  13  17   3   11.64    3.69
  13  17   4    7.92    3.45
  13  17   5   59.65    3.37
  13  17   6  128.37    3.47
  14   7 -22    0.57    5.77
  14   9 -20    1.64    5.58
  14  11 -17    4.39    7.24
  14  12 -16   37.08    5.37
  14  14 -12   -4.64    6.17
  14  15 -10   24.11    4.55
  14  16  -7    1.94    5.03
  14  17  -3    4.38    4.64
  14  17  -2   28.94    5.02
  14  17  10   27.42    2.82
  15  10 -19   11.39    7.82
  15  11 -18    2.14    6.89
  15  14 -13    6.02    6.94
  15  15 -11    0.43    6.12
  15  16  -8    2.50    5.96
  15  17  -5    2.52    5.25
  15  17  -4   62.35    5.27
  15  18   3    0.87    4.23
  15  18   4   -0.64    3.72
  16  16  -9    0.13    6.57
  16  17  -6   11.46    6.30
  16  18  -1    8.31    5.19
  -2 -14   4  538.89    4.30
  -2 -14   5  483.21    4.48
  -2 -13   3  625.13    4.19
  -2 -13   4  334.35    3.94
  -2 -13   5   34.65    3.59
  -2 -12   3   42.03    2.95
  -2 -12   4   -2.55    3.23
  -2 -12   6  208.47    3.97
  -2 -12   7  447.81    4.59
  -2 -11   3  758.77    4.17
  -2 -11   4   92.28    3.21
  -2 -11   5  238.53    3.89
  -2 -11   6  322.97    4.17
  -2 -11   7   16.66    3.56
  -2 -10   4   79.05    3.34
  -2 -10   5   14.89    3.36
  -2 -10   6   66.90    3.53
  -1 -21   5   44.46    4.39
  -1 -20   1    3.32    3.49
  -1 -20   7    2.52    3.22
  -1 -20   8  132.42    4.84
  -1 -20   9   45.68    5.12
  -1 -19  10   42.64    4.86
  -1 -19  11  218.15    6.13
  -1 -18  -3  195.60    2.98
  -1 -18  11   -2.47    3.83
  -1 -18  12    5.89    5.80
  -1 -17  -4  104.57    2.50
  -1 -17  12   14.18    4.29
  -1 -17  13  122.13    6.35
  -1 -16  13   98.17    4.56
  -1 -16  14  164.68    6.14
  -1 -14  14   19.40    3.81
  -1 -13  14  672.76    5.55
  -1 -13  15   29.46    5.01
  -1 -12  15  120.79    5.80
  -1 -11  14    4.32    3.78
  -1 -11  15   16.99    5.18
  -1 -10  14   62.35    3.75
  -1  -9  14  141.51    4.94
  -1  -8  14   31.69    4.87
  -1  -7  13  260.20    4.89
  -1  -6  12   97.81    3.03
  -1  -4   9  853.69    3.97
  -1  -3   3  545.79    2.89
  -1  -3   4   68.36    1.84
  -1  -3   5   63.36    1.93
  -1  -3   6  529.69    3.41
   0 -24   1  288.42    4.80
   0 -24   2    1.97    4.31
   0 -24   6    6.97    4.92
   0 -24   7   22.22    5.28
   0 -24   8   64.72    5.52
   0 -23  10   11.24    5.21
   0 -23  11    5.27    6.24
   0 -22  -4  246.46    3.40
   0 -22  12   58.35    4.48
   0 -21  -5   -1.55    2.34
   0 -21  14    8.19    5.96
   0 -20  15   66.96    6.06
   0 -19  16    5.99    6.76
   0 -18  -8   18.61    1.52
   0 -18  17   15.39    6.74
   0 -16  18   14.57    6.43
   0 -15  18  242.46    5.48
   0 -14  18  101.26    4.85
   0 -13  19   35.80    5.93
   0 -12  19   13.66    6.42
   0 -11  19  300.81    7.03
   0  -8  -9  692.76    1.88
   0  -8  18   80.65    5.09
   0  -7  18  194.10    5.42
   0  -6  -8  114.26    1.53
   0  -6  17   10.21    4.76
   0  -2  13  229.49    3.16
   0   0   9   -2.47    2.41
   1 -27   3   21.73    5.25
   1 -27   4    4.77    4.76
   1 -27   5    9.65    4.75
   1 -27   6    9.74    5.19
   1 -26   9    3.62    5.79
   1 -26  10   10.98    6.68
   1 -25  12    1.92    4.71
   1 -25  13   -7.34    6.88
   1 -24  15    0.48    6.68
   1 -23  16   13.36    7.42
   1 -22  17    1.88    7.11
   1 -21  18   -5.01    7.17
   1 -20  19    1.52    7.69
   1 -19  20   12.47    6.88
   1 -18  20   52.64    6.80
   1 -17  21  103.50    7.25
   1 -16  21   19.98    6.83
   1 -15  21   58.83    5.55
   1 -13  22   -0.53    6.42
   1 -12  22  145.30    7.09
   1 -11  22    3.70    6.19
   1 -10  22  104.33    6.21
   1  -8  21   13.53    4.19
   1  -5  20   71.43    5.44
   1  -4  19   34.97    3.80
   1   0  15   -1.46    2.39
   1   3   8  281.17    2.04
   2 -27  -5    5.58    3.54
   2 -19  22   11.92    5.78
   2 -18  23    6.05    8.07
   2 -17  23    3.12    5.82
   2 -15  24    5.42    7.49
   2 -13 -15   77.86    2.13
   2 -13  24    1.90    6.70
   2 -12 -15   -0.23    2.05
   2 -12  24   38.57    5.16
   2 -11 -15   38.83    2.32
   2 -11  24   10.65    5.05
   2 -10  24    9.44    5.86
   2  -9  24    1.02    6.13
   2  -8  24    1.04    5.61
   2  -6 -14    5.11    2.76
   2  -6  23   67.01    6.00
   2  -4 -13  389.71    3.40
   2  -4  22   -4.59    5.41
   2  -1 -11  352.10    2.93
   2  -1  20   41.64    5.11
   2   0  19    1.78    4.34
   2   2  16   24.27    2.30
   2   5   9    5.08    1.54
   3 -15  26   44.36    8.69
   3 -14 -17   56.89    2.33
   3 -14  26   39.19    7.19
   3 -13 -17  110.65    2.66
   3 -13  26   32.54    5.84
   3 -12  26   13.40    5.48
   3 -11  26   15.10    5.01
   3 -10 -17    1.34    2.99
   3 -10  26    1.99    5.09
   3  -9 -17  199.29    3.07
   3  -9  26    7.39    6.71
   3  -8  26    6.34    6.79
   3  -6  25    5.71    4.19
   3  -5  25   35.11    5.86
   3  -3  24  194.19    5.78
   3  -2 -14  318.31    4.03
   3  -2  23    4.28    4.44
   3   3  -9  271.87    3.80
   3   3  18   53.82    3.05
   3   7   2  554.20    2.35
   4 -17 -18   83.25    2.77
   4 -13 -19   21.32    2.55
   4 -12 -19   15.17    2.69
   4 -11 -19   19.35    2.97
   4 -11  28    9.51    7.56
   4 -10 -19    8.74    3.17
   4 -10  28    8.93    7.23
   4  -9  28   96.25    7.44
   4  -6 -18  152.68    3.90
   4  -6  27    3.17    5.54
   4  -5  27    0.96    5.76
   4  -4  26  108.49    4.59
   4  -3  26   41.98    5.71
   4  -2 -16   72.82    3.82
   4  -2  25   41.47    4.09
   4   0 -15    1.03    2.75
   4   0  24    1.71    4.79
   4   1  23  238.74    5.20
   4   2 -13  105.21    3.76
   4   2  22  138.31    4.78
   4   3 -12  225.59    3.22
   4   3  21   33.60    3.93
   4   5  -9  543.57    4.36
   4   5  18   77.22    2.84
   4   6  -7  405.43    4.02
   4   7  -5  309.91    3.72
   4   7  14   21.13    1.60
   4   8  11    7.00    1.02
   5 -21 -18   14.34    2.46
   5 -19 -19    0.13    2.87
   5  -8  29  107.50    6.06
   5  -7 -20    2.98    4.14
   5  -7  29   40.48    7.70
   5  -4  28    1.86    6.37
   5  -2 -18   15.38    4.73
   5  -2  27   13.71    5.65
   5   0  26    6.09    4.80
   5   1  25    2.93    4.88
   5   2 -15    3.34    4.21
   5   2  24   93.25    4.75
   5   3 -14  123.74    4.36
   5   3  23   60.20    4.51
   5   4 -13    2.21    4.05
   5   4  22    1.27    3.79
   5   6 -10   87.57    4.19
   5   8  -6   27.32    3.54
   5  10   2  203.69    2.25
   5  10   3   55.27    2.14
   5  10   6   75.03    1.38
   6 -13 -22    3.25    3.78
   6 -10 -22   67.01    3.71
   6  -5 -21   10.59    3.20
   6  -3 -20   12.73    4.87
   6  -3  29    0.36    6.33
   6  -1 -19    4.39    4.74
   6  -1  28    4.36    5.71
   6   2 -17   17.66    3.58
   6   2  26   35.94    5.02
   6   3 -16    6.01    3.59
   6   3  25    2.71    4.29
   6   4 -15   16.46    3.53
   6   4  24   65.53    4.25
   6   5 -14   34.45    3.45
   6   5  23   45.91    3.98
   6   7 -11  189.68    4.69
   6   7  20    0.17    2.49
   6   8  -9  308.11    4.75
   6  10  -4   49.70    3.23
   6  11   0  169.16    2.94
   7 -15 -23    0.93    3.85
   7 -14 -23    0.66    4.03
   7 -10 -23    3.24    4.11
   7  -9 -23   65.88    4.76
   7   0 -20   95.09    4.04
   7   0  29   -1.05    5.49
   7   1 -19  105.65    5.34
   7   1  28   15.72    4.85
   7   7  22   66.15    3.04
   7   9 -10   44.20    3.62
   7   9  19    4.61    2.05
   7  11  -5    3.88    3.51
   7  12  -1   55.33    2.99
   7  12   0  397.21    3.73
   7  12   9   32.06    1.30
   8  -9 -24   19.91    4.79
   8  -8 -24   24.12    5.24
   8  -4 -23   -1.64    5.39
   8  -2 -22   27.43    5.47
   8   0 -21    1.40    5.59
   8   3 -19   13.65    3.85
   8   3  28    2.95    4.97
   8   5 -17  395.08    6.27
   8   5  26   36.53    4.10
   8   6  25   16.07    3.72
   8   7 -15   -1.36    3.68
   8   7  24  169.61    4.12
   8   9 -12   10.16    3.65
   8   9  21    5.72    2.71
   8  10 -10   -0.10    5.01
   8  11  -8   19.10    3.42
   8  11  17    6.15    1.49
   8  12  -5   -1.18    4.01
   8  13  -1   94.27    2.48
   8  13   0   78.98    3.21
   8  13   9   10.97    1.56
   9  -9 -25   21.54    5.25
   9  -8 -25    5.90    5.60
   9  -7 -25   -1.01    5.10
   9  -2 -23   20.21    5.11
   9   0 -22  229.88    6.45
   9   2 -21   16.47    4.34
   9   3 -20   -1.37    6.08
   9   7 -16   10.59    6.01
   9   8 -15   10.43    5.11
   9   8  24    6.77    3.29
   9  10  21    9.35    2.25
   9  11 -10  139.41    5.24
   9  12  -8   13.25    3.55
   9  13  -5  396.93    4.31
   9  14   0    1.02    2.87
   9  14   1   32.87    3.11
   9  14   8  189.59    2.12
  10  -8 -26    6.75    6.10
  10  -4 -25   31.89    5.81
  10  -2 -24   39.65    6.27
  10   0 -23   -3.96    6.45
  10   8 -16  149.51    5.89
  10   9 -15   72.37    6.12
  10   9  24    2.73    2.98
  10  12 -10   43.73    4.01
  10  12  19    0.33    1.51
  10  13  -7    5.31    4.93
  10  14  -4  152.44    4.74
  10  15   3  170.74    3.30
  10  15   4  230.34    3.12
  10  15   5  458.87    3.31
  11  -5 -26   14.36    6.63
  11  -4 -26   12.62    4.94
  11  -2 -25   18.27    6.73
  11   0 -24  118.75    6.85
  11   2 -23   53.43    5.03
  11   9 -16    6.84    6.30
  11  10  24    8.57    2.95
  11  11 -13  288.07    6.78
  11  12 -11   90.26    5.70
  11  13  -9   20.69    5.29
  11  14  -6    1.17    4.24
  11  15  -3   44.52    4.08
  11  15  -2  117.51    4.37
  11  15  11   22.72    1.95
  12  -2 -26    8.88    5.38
  12   0 -25   -0.01    4.94
  12   1 -24    7.61    6.40
  12   3 -23   43.83    7.06
  12   4 -22    3.65    6.59
  12   9 -17   33.83    6.38
  12  10 -16   89.91    6.44
  12  12 -13   34.80    4.51
  12  12  22   10.07    2.13
  12  13 -11    5.12    4.08
  12  14  -8   48.90    5.18
  12  15  -5   -0.05    5.35
  12  16  -1    4.56    3.84
  12  16   0   40.10    4.25
  12  16   9    5.13    2.46
  13   1 -25   13.07    6.73
  13   3 -24   15.44    5.77
  13   4 -23   45.19    7.71
  13   5 -22   40.52    7.07
  13   9 -18   -0.75    7.11
  13  10 -17   17.29    6.20
  13  12 -14  168.33    6.65
  13  13 -12   19.68    6.16
  13  14 -10    8.23    5.10
  13  15  -7   23.62    5.66
  13  16  -4    3.27    4.54
  13  16  -3    2.56    4.54
  14   5 -23    3.85    7.13
  14   6 -22    8.77    8.12
  14   7 -21   36.05    7.99
  14   8 -20    9.29    8.05
  14   9 -19   71.80    7.65
  14  10 -18   30.02    5.70
  14  13 -13   59.66    7.00
  14  14 -11    0.80    6.32
  14  15  -9    5.69    4.51
  14  16  -6   13.36    3.92
  14  16  -5   -0.98    4.82
  14  16  14   16.59    2.26
  14  17  -1   33.42    4.83
  14  17   0   16.13    4.71
  14  17   9   23.20    3.22
  15  11 -17   49.49    7.91
  15  12 -16   -1.20    5.47
  15  14 -12    7.54    6.91
  15  15 -10    6.94    5.97
  15  16  -7    3.30    6.04
  15  17  -3    2.72    5.22
  16  14 -13    3.12    6.86
  16  15 -11    4.21    6.44
  16  16  -8   12.07    6.46
  16  17  -5   14.63    5.46
  16  17  -4    4.58    5.49
  16  18   1   -1.50    5.00
  -2 -16   4 1047.62    5.77
  -2 -16   5  530.53    5.05
  -2 -16   6  145.53    4.36
  -2 -15   3  416.34    4.21
  -2 -15   4  151.52    3.85
  -2 -15   5   31.09    3.93
  -2 -15   7  348.51    5.15
  -2 -15   8  150.90    5.21
  -2 -14   2   27.95    2.99
  -2 -14   3    7.76    2.28
  -2 -14   6  363.66    3.80
  -2 -14   7   98.50    3.25
  -2 -14   9   25.43    4.79
  -2 -13   2  268.00    3.23
  -2 -13   8    0.90    4.25
  -2 -13   9    1.73    4.79
  -2 -12   8  114.53    3.26
  -2 -12   9  278.90    5.09
  -2 -11   1  644.09    3.55
  -2 -11   8   46.21    3.06
  -2 -11   9    3.00    4.48
  -2 -10   2 1467.47    4.66
  -2 -10   7  464.13    3.62
  -2 -10   8   13.35    3.71
  -2 -10   9  614.01    5.10
  -2  -9   3 1247.92    4.63
  -2  -9   5    4.02    3.24
  -2  -9   6   65.74    3.69
  -2  -9   7  444.07    4.40
  -1 -21   1    2.60    3.64
  -1 -21   2    1.41    4.01
  -1 -21   7    9.52    4.51
  -1 -21   8    9.52    5.07
  -1 -21   9   11.88    5.57
  -1 -20  -1    5.62    3.04
  -1 -20  10  261.41    4.99
  -1 -20  11   30.92    5.64
  -1 -19  13  310.46    6.54
  -1 -18  13   40.63    5.75
  -1 -18  14  216.59    6.45
  -1 -16  -5    1.87    1.82
  -1 -14  15  145.60    4.46
  -1 -14  16   87.90    5.87
  -1 -12  -6   78.99    1.16
  -1 -12  16    0.05    5.58
  -1 -11  16  114.41    5.68
  -1 -10  15    4.64    3.66
  -1 -10  16    5.44    4.84
  -1  -9  15    8.12    3.71
  -1  -6  13  490.58    4.22
  -1  -5  12 1071.78    4.95
  -1  -4  10   71.74    2.62
  -1  -4  11  716.80    4.86
  -1  -3   8   58.67    3.27
   0 -25   3   18.49    4.35
   0 -25   5   59.84    5.50
   0 -25   6   31.08    5.05
   0 -25   7   22.64    5.36
   0 -24   0  172.42    4.39
   0 -24   9    2.36    4.05
   0 -24  10   20.03    6.03
   0 -24  11    4.32    5.65
   0 -23  12   27.09    6.02
   0 -23  13   13.91    6.62
   0 -22  14   21.61    6.37
   0 -21  15   28.02    4.84
   0 -21  16   23.30    6.32
   0 -20  16    4.70    4.93
   0 -20  17    9.29    6.40
   0 -19  17    0.56    5.00
   0 -18  18    1.33    7.13
   0 -17  18   19.10    5.00
   0 -17  19   13.47    6.56
   0 -16  19   58.50    7.32
   0 -15  19    9.44    4.99
   0 -13  20   98.64    6.20
   0 -12  20   55.24    6.42
   0 -11  20  173.76    6.51
   0  -9  19   24.64    4.09
   0  -8  19  256.52    6.05
   0  -6  18  234.55    5.66
   0  -5  17  150.77    4.07
   0  -4  16 1662.45    6.50
   0  -3  15  306.23    3.70
   0  -2  14  258.28    4.09
   0  -1  12  260.44    3.06
   0   0  10   23.71    2.70
   1 -27   0    6.02    4.46
   1 -27   1    3.42    4.80
   1 -27   2    2.97    4.76
   1 -26  -2    1.32    3.78
   1 -23  17    2.56    6.76
   1 -22  18   63.31    5.64
   1 -20  20    9.09    7.91
   1 -19  21  106.07    7.77
   1 -18  21   45.32    7.34
   1 -17  22    1.53    7.07
   1 -16  22   -0.67    7.53
   1 -15 -12   25.70    1.24
   1 -15  22   -1.05    5.49
   1  -9  22   46.59    4.68
   1  -6  21    9.77    3.83
   1  -5  21    1.83    4.90
   1  -4  20  328.43    5.77
   1  -3  19   13.49    3.71
   1  -2  18  482.40    4.52
   1  -1  17  431.00    3.96
   1   0  16   15.81    3.61
   1   1  14  122.16    2.52
   1   2  -2 8209.48    5.87
   1   2  12  396.16    3.43
   1   3   9 1118.80    3.27
   2 -17  24   15.71    7.52
   2 -16  24    3.12    5.93
   2 -15  25   17.18    7.60
   2 -13  25   31.39    7.69
   2 -12  25   10.52    7.46
   2 -11  25   15.10    7.17
   2 -10  25    6.76    6.94
   2  -9  25    0.48    6.59
   2  -7 -14   85.35    2.85
   2  -7  24    0.38    5.53
   2  -6  24    1.35    5.53
   2  -5  23    0.19    4.26
   2  -4  23  206.40    6.02
   2  -3  22    5.05    4.76
   2   1  18    7.54    2.68
   2   2  -7   25.26    2.08
   2   3  -5  552.39    3.40
   2   3  15  486.16    3.77
   2   4  -3  298.93    2.14
   2   4  13   41.76    2.44
   2   5   1   71.49    1.29
   3 -17 -16   65.78    2.16
   3 -13  27   42.60    8.38
   3 -12 -17    2.13    2.28
   3 -11 -17   18.14    2.52
   3 -10  27   23.70    7.57
   3  -9  27   -1.38    6.62
   3  -7  26   -0.02    4.84
   3  -6 -16    9.22    2.26
   3  -6  26    3.01    6.10
   3  -2  24  411.05    6.00
   3  -1 -13  501.62    4.34
   3  -1  23    1.90    4.90
   3   0 -12 1212.58    5.41
   3   0  22  323.94    5.19
   3   1 -11  993.45    5.18
   3   1  21  160.09    4.45
   3   2 -10   51.41    3.44
   3   2  20   -2.14    3.80
   3   4  -7    3.60    3.22
   3   4  17  278.03    3.59
   3   5  -5    8.27    2.85
   3   5  15 1459.69    4.61
   3   7   3  342.64    1.77
   4  -8  28   22.08    5.10
   4  -7 -18   27.19    3.33
   4  -6  28   61.04    6.72
   4  -4  27    4.47    6.31
   4  -1 -15  254.93    4.43
   4  -1  25  237.14    5.81
   4   4 -10  303.59    4.07
   4   4  20   54.70    3.57
   4   6  17   82.63    2.76
   5 -15 -20    5.76    3.06
   5 -10 -20   -0.67    4.02
   5  -9 -20    0.00    3.89
   5  -5  29   85.74    7.15
   5  -3 -18   13.65    4.71
   5  -3  28    0.26    5.82
   5  -1 -17   14.45    4.23
   5  -1  27    7.55    5.78
   5   5 -11  190.87    4.26
   5   5  21    5.61    3.55
   5   7  -8   10.80    2.57
   5   7  18   24.76    2.69
   5   9  13  101.30    1.39
   5  10   4  165.98    1.75
   5  10   5  139.92    1.67
   6 -17 -21    4.04    3.25
   6  -7 -21   -1.02    4.61
   6  -4 -20   31.25    4.76
   6  -4  30    5.85    6.16
   6  -2 -19  140.75    5.35
   6  -2  29    4.13    5.63
   6   0 -18   -2.20    3.57
   6   0  28   35.37    5.97
   6   1 -17   23.66    5.05
   6   1  27   12.79    4.72
   6   5 -13  293.76    5.37
   6   6  22    2.34    3.02
   6  11   1   41.46    2.46
   6  11   2   77.71    2.51
   6  11   8   83.63    1.21
   7 -12 -23    0.00    3.94
   7 -11 -23  133.13    4.50
   7  -6 -22    6.21    4.96
   7  -3 -21    2.94    4.51
   7  -1 -20   27.64    3.80
   7   2  28    8.54    5.31
   7   3  27   21.66    4.93
   7   4 -16   28.16    5.01
   7   4  26    0.01    4.51
   7   5 -15  546.44    6.00
   7   6 -14  673.00    5.28
   7   8 -11   78.82    3.49
   7   9  -9  578.50    5.77
   7  10  17   13.01    1.58
   7  11  -4  159.63    3.90
   7  12   1   11.54    2.76
   8 -14 -24    4.32    4.29
   8 -13 -24   -1.23    4.75
   8 -11 -24    0.89    4.95
   8 -10 -24   20.19    4.77
   8  -6 -23   -2.32    5.10
   8  -5 -23    2.16    3.88
   8  -1 -21   50.04    5.79
   8   1 -20    8.46    4.32
   8   2 -19    4.50    5.37
   8   2  29   12.13    4.82
   8   7 -14    5.90    5.15
   8   8 -13   37.09    3.86
   8   8  23    4.41    3.35
   8   9 -11  144.56    5.64
   8  10  -9  119.46    5.21
   8  11  -7   69.67    4.68
   8  12  -4   10.09    3.93
   8  13   1  260.10    3.34
   8  13   2  232.34    3.35
   8  13   8  114.93    2.04
   9 -11 -25   54.97    5.53
   9 -10 -25    2.45    4.99
   9  -6 -24   33.77    5.33
   9  -1 -22    4.38    5.38
   9   1 -21    4.43    6.00
   9   4 -19   90.56    4.79
   9   5 -18    5.90    4.40
   9   5  28    4.59    4.98
   9   6 -17    3.64    4.15
   9   6  27    2.07    4.33
   9   8 -14    9.28    5.24
   9   9 -13   10.03    3.74
   9   9  23   33.46    3.21
   9  10 -11   38.94    5.43
   9  13  -4    0.92    3.20
   9  14   2    1.20    2.88
   9  14   3  301.01    3.24
   9  14   4  292.25    3.41
   9  14   5  128.31    2.86
   9  14   6   -1.77    2.47
   9  14   7  173.72    2.34
  10  -6 -25   60.41    6.36
  10  -5 -25   40.48    4.73
  10  -3 -24   64.36    6.75
  10  -1 -23   24.77    5.77
  10   1 -22    0.11    6.59
  10   4 -20    1.11    4.48
  10   5 -19    0.80    5.86
  10   6 -18    2.97    5.75
  10   9 -14   -1.51    5.65
  10  10 -13   11.48    3.97
  10  10  23    3.17    2.76
  10  13  -6    6.06    4.65
  10  14  -3   42.94    3.92
  11  -6 -26   21.30    5.77
  11  -1 -24    6.58    6.78
  11   1 -23   50.95    6.30
  11   4 -21    0.97    4.98
  11   8 -17    3.49    4.61
  11  13  -8   16.72    5.37
  11  14  -5    6.40    4.32
  11  14  15   16.71    1.27
  11  15  -1  134.38    4.57
  12  -2 -25   31.77    7.01
  12  -1 -25   -0.09    5.19
  12   2 -23   -3.66    7.53
  12   5 -21    2.81    5.07
  12   7 -19   31.57    6.56
  12   8 -18   16.62    5.11
  12  10 -15    8.15    6.39
  12  11 -14   56.59    4.55
  12  12 -12  406.55    6.58
  12  13 -10    9.35    5.18
  12  14  -7    0.23    4.98
  12  15  -4   18.05    4.89
  12  16   1   41.24    3.56
  12  16   2    8.79    3.70
  12  16   3   -0.16    3.66
  12  16   4  202.88    4.29
  12  16   6  196.39    3.79
  12  16   7  131.13    3.27
  12  16   8    1.50    2.69
  13   0 -25   -5.17    6.70
  13   2 -24   -1.10    5.57
  13   3 -23   43.18    8.13
  13   6 -21   13.74    5.81
  13   7 -20   32.20    5.22
  13  10 -16    0.57    7.31
  13  13 -11  267.00    6.73
  13  14  -9   -0.35    5.47
  13  15  -6   23.85    5.55
  13  16  -2  109.71    5.14
  14   4 -23    4.63    7.79
  14   5 -22   35.64    7.35
  14   9 -18   15.31    6.87
  14  10 -17   33.23    7.52
  14  11 -16    3.84    5.21
  14  12 -14   55.78    6.91
  14  13 -12   89.85    6.94
  14  14 -10  134.11    6.99
  14  15  -8   -3.50    4.43
  14  16  -4   12.06    5.19
  14  17   1    0.45    3.92
  14  17   2   21.43    4.21
  14  17   3    2.17    4.23
  14  17   4   30.72    4.04
  14  17   5  276.87    4.77
  14  17   6   29.82    4.21
  14  17   7  143.03    3.77
  14  17   8   19.70    3.47
  15   8 -20   27.12    8.46
  15   9 -19    0.80    7.46
  15  11 -16   68.25    7.26
  15  13 -13    9.43    6.95
  15  14 -11    8.74    7.03
  15  15  -9    7.46    5.91
  15  16  -6    8.53    5.96
  15  17  -2    2.42    4.72
  15  17  -1   14.11    5.19
  16  13 -14   16.02    6.67
  16  14 -12    4.63    7.76
  16  15 -10    0.11    6.47
  16  16  -7    3.28    6.21
  16  17  -3    0.35    6.00
  -2 -17   3  346.87    4.23
  -2 -17   4   46.97    3.91
  -2 -17   5   76.58    4.21
  -2 -17   7  250.62    5.58
  -2 -17   8  346.74    5.89
  -2 -16   2   79.67    3.44
  -2 -16   7    4.16    3.63
  -2 -16   8   16.83    4.89
  -2 -16   9  249.15    5.94
  -2 -16  10    7.57    5.05
  -2 -15   1  475.62    3.97
  -2 -15   9    3.40    3.69
  -2 -15  10   52.96    5.14
  -2 -14   0    2.50    2.57
  -2 -14  10   42.33    3.87
  -2 -13  10    1.10    3.73
  -2 -13  11  304.30    5.65
  -2 -12  10  388.30    4.55
  -2 -12  11  191.40    5.45
  -2 -11   0    0.00    2.33
  -2 -11  10  173.65    3.62
  -2 -11  11  194.86    5.45
  -2 -10   1  219.22    2.84
  -2  -9   8    4.52    2.68
  -2  -9   9  298.98    4.29
  -2  -9  10  271.59    4.91
  -2  -8   3  566.96    3.61
  -2  -8   6  177.96    3.00
  -2  -8   7  381.42    3.56
  -2  -8   8 1463.92    6.08
  -1 -22   2  146.29    4.44
  -1 -22   3  264.69    5.05
  -1 -22   4    4.95    4.15
  -1 -22   5    5.59    4.33
  -1 -22   6   49.03    4.79
  -1 -22   7   32.16    4.76
  -1 -22   8  140.10    6.04
  -1 -21  10    1.92    4.16
  -1 -21  11  397.93    6.79
  -1 -21  12   63.48    5.55
  -1 -20  12    4.85    4.32
  -1 -19  -3   29.09    2.51
  -1 -18  -4   23.15    2.45
  -1 -18  15   26.33    6.23
  -1 -17  15   14.07    4.60
  -1 -17  16   14.22    6.60
  -1 -16  16   14.24    6.14
  -1 -15  16   97.20    4.98
  -1 -15  17   33.53    6.10
  -1 -14  -6  970.96    2.45
  -1 -11  -6  125.81    1.10
  -1 -10  17    2.81    5.64
  -1  -9  16    1.84    3.72
  -1  -7  15   26.98    3.76
  -1  -5  13   -0.13    2.96
  -1  -4  -1   22.53    1.19
  -1  -4  12   61.05    3.91
  -1  -3   9  281.85    2.96
   0 -25   1   28.65    4.36
   0 -25   8    4.19    4.43
   0 -25  10   -1.69    6.32
   0 -24  -2    1.34    4.06
   0 -24  12   20.97    6.14
   0 -24  13    7.20    6.33
   0 -23  14    5.93    6.37
   0 -23  15    7.37    6.67
   0 -22  -5   64.53    2.82
   0 -22  15   57.68    5.39
   0 -22  16    4.25    7.06
   0 -21  -6    4.51    2.28
   0 -21  17   -2.57    7.13
   0 -20  -7   18.54    2.01
   0 -20  18    6.52    7.35
   0 -19  18   17.12    5.18
   0 -19  19    4.37    6.72
   0 -18  19    9.61    6.88
   0 -17  20   25.46    6.88
   0 -16  20   62.96    7.54
   0 -15  20    0.13    5.22
   0 -14  20   79.64    5.20
   0 -13  21  282.93    7.03
   0 -12  21   12.60    6.11
   0 -10  20   14.08    4.73
   0  -8  20    0.61    5.84
   0  -7  19  180.38    4.41
   0  -6  19  253.35    6.06
   0  -5  -7 1162.69    2.44
   0  -5  18    4.37    4.88
   0  -4  17    2.50    3.76
   0  -3  16  114.89    3.54
   0  -2  15  566.94    5.03
   0  -1  13  760.31    4.18
   1 -27  -1    4.72    4.19
   1 -25  -5    4.31    3.21
   1 -21  20   -1.38    5.97
   1 -20  21    4.10    7.61
   1 -19  22    5.46    8.39
   1 -18  22   11.51    6.01
   1 -17  23   39.50    7.53
   1 -16  23   48.89    7.88
   1 -15  23    1.75    5.55
   1 -14  23    6.43    5.56
   1 -13  23   48.24    5.43
   1 -12  23   13.29    5.30
   1 -11  23  100.82    5.60
   1 -10  23   15.22    4.84
   1  -9 -12    4.54    1.59
   1  -9  23   86.37    6.18
   1  -8  23  124.58    7.12
   1  -7  22  100.59    4.97
   1  -6  22   86.93    6.47
   1  -4  21   24.99    5.68
   1  -3  20  138.33    5.39
   1  -2  19   10.83    5.12
   1  -1  18    2.92    4.29
   1   0  17   -0.23    3.75
   1   1  -4   14.95    2.29
   1   1  15  127.96    3.66
   1   2  13  586.27    3.96
   2 -16  25   53.51    6.55
   2 -14  26   27.85    7.69
   2 -13  26   57.77    8.23
   2 -12  26    4.66    8.16
   2 -11  26    3.47    6.73
   2  -8  25    4.95    5.07
   2  -7  25   -0.68    6.57
   2  -5 -13    4.46    2.72
   2  -5  24  127.19    6.38
   2  -3  23  190.26    6.18
   2  -2 -11 1619.72    5.18
   2  -2  22   20.22    5.30
   2  -1 -10  102.19    3.19
   2  -1  21  250.10    5.39
   2   0  -9   -5.97    2.75
   2   0  20  910.35    6.29
   2   1  -8  344.80    2.62
   3 -12  28    4.92    8.33
   3 -11  28   48.37    7.45
   3  -8  27  114.59    5.52
   3  -7  27    0.60    6.96
   3  -5 -15  317.86    3.86
   3  -5  26    4.62    4.43
   3  -3 -14   38.57    3.33
   3  -3  25  247.60    6.11
   3   0  23    8.18    4.54
   3   1  22  112.54    4.76
   3   5  16  157.25    3.21
   3   6  13    4.43    1.77
   3   7   4  607.87    1.74
   4 -21 -16    3.56    1.90
   4 -19 -17    5.00    2.08
   4 -16 -18  101.97    2.86
   4  -9 -18    1.47    3.72
   4  -9  29    2.78    5.50
   4  -8 -18   86.06    3.45
   4  -7  29    6.90    7.15
   4  -5  28   71.18    7.02
   4  -3 -16    3.72    3.81
   4  -3  27    5.49    6.26
   4  -1  26    1.25    5.32
   4   0 -14  278.74    3.57
   4   1 -13    1.97    3.76
   4   1  24   -2.24    5.31
   4   2  23   57.56    4.74
   4   3 -11   30.27    2.59
   4   5  -8   11.80    3.48
   4   5  19  644.00    4.26
   4   6  -6  937.26    4.78
   4   7  15  267.49    2.61
   4   8   0 1454.79    4.16
   5 -18 -19    3.65    3.03
   5 -13 -20   10.37    3.26
   5 -12 -20    5.77    3.29
   5 -11 -20   19.84    3.51
   5  -6  30   38.91    7.87
   5  -4 -18   47.91    4.42
   5  -4  29   20.29    5.02
   5  -3  29    6.09    5.95
   5  -2 -17  145.87    4.95
   5  -2  28   11.18    5.47
   5   0 -16   12.38    3.31
   5   0  27   -0.60    5.39
   5   1 -15   23.17    4.38
   5   1  26    0.92    5.09
   5   2  25    1.86    4.31
   5   3  24   17.70    4.56
   5   4 -12    3.22    2.94
   5   4  23   19.11    4.14
   5   6  -9  299.07    4.37
   5   6  20  111.00    3.17
   5   8  -5    8.49    3.46
   5   8  16    5.99    1.81
   5   9  -2   93.11    2.96
   6 -19 -20    0.17    3.21
   6 -16 -21   -1.15    3.75
   6 -15 -21   -0.91    3.82
   6  -9 -21   52.90    4.56
   6  -5 -20   42.24    4.71
   6  -3  30   28.78    5.23
   6  -1 -18   17.58    5.03
   6  -1  29   10.57    5.90
   6   2  27   -1.44    5.28
   6   3 -15  703.48    5.30
   6   3  26    5.45    4.89
   6   4 -14   32.68    3.35
   6   4  25   13.35    4.37
   6   7 -10    4.96    3.14
   6   7  21    5.45    3.04
   6   8  -8    4.38    3.95
   6   8  19  134.74    2.41
   6   9  -6  571.91    4.01
   6   9  17   30.89    1.94
   6  11   3   25.99    2.07
   6  11   4    2.53    2.15
   6  11   7  239.91    1.71
   7 -17 -22    1.58    3.62
   7 -16 -22   21.92    4.49
   7  -8 -22    0.94    4.83
   7  -7 -22   78.29    4.61
   7  -4 -21   29.70    4.42
   7  -2 -20   18.83    5.19
   7   0 -19    0.16    3.64
   7   1 -18   -3.02    5.47
   7   1  29   52.84    5.44
   7   7 -12   15.39    3.54
   7   7  23   -0.05    3.79
   7   8 -10  157.91    5.25
   7  11  -3  563.51    4.64
   7  12   2   15.71    2.56
   7  12   3    0.61    2.69
   8  -7 -23    0.43    5.47
   8  -2 -21   35.70    5.48
   8   0 -20    3.94    6.08
   8   3 -18   26.40    4.35
   8   3  29   -3.32    5.45
   8   4 -17  122.49    4.23
   8   4  28   38.33    5.11
   8   5 -16   76.32    4.02
   8   5  27   -0.08    4.57
   8   6 -15   29.94    3.99
   8   6  26  140.75    4.63
   8   8 -12   78.20    5.21
   8  12  -3  220.12    4.35
   8  13   3  104.04    2.74
   8  13   4    7.83    2.70
   8  13   5    3.03    2.37
   8  13   6   51.84    2.27
   8  13   7  120.00    2.13
   9  -8 -24    0.14    5.17
   9  -7 -24   75.62    5.59
   9   0 -21   -1.86    6.12
   9   2 -20   39.59    4.66
   9   3 -19   19.64    6.30
   9   4 -18   -0.68    6.53
   9   5 -17  274.51    6.75
   9   6 -16  174.95    6.59
   9   7 -15   50.25    5.44
   9   7  26    1.68    3.76
   9   9 -12    1.94    5.40
   9  12  -6   75.88    5.19
   9  13  -3   33.11    2.91
   9  13  -2   59.53    3.70
  10  -8 -25   28.36    6.53
  10  -7 -25   20.80    5.58
  10  -4 -24    3.62    6.35
  10  -2 -23   15.29    5.62
  10   0 -22  393.66    7.64
  10   3 -20  120.95    6.72
  10   4 -19    3.28    5.71
  10   8 -15    4.53    6.22
  10   8  26    5.86    3.54
  10  10 -12  184.60    6.19
  10  11 -10  102.10    5.73
  10  12  -8  179.72    5.71
  10  13  -5   11.12    4.54
  10  14  -2   20.55    3.01
  10  14  -1   47.51    3.73
  10  14  12    6.13    1.68
  11  -5 -25   54.59    6.74
  11  -4 -25    7.41    4.99
  11  -2 -24  163.35    7.11
  11   0 -23   -1.93    6.88
  11   4 -20   24.06    6.66
  11   8 -16   60.01    6.67
  11   9 -15   79.89    4.68
  11  11 -12   80.04    4.67
  11  13  -7  205.25    5.29
  11  14  -4   39.53    4.41
  11  15   0   43.05    4.11
  11  15   1   14.01    3.72
  11  15  10   62.62    2.29
  12  -3 -25   -0.22    6.97
  12   0 -24   69.24    5.42
  12   3 -22   54.20    5.46
  12   4 -21   86.32    7.27
  12   6 -19   -2.63    6.56
  12   7 -18   68.58    6.61
  12   8 -17   86.89    7.33
  12   9 -16   -0.29    6.53
  12  11 -13  470.78    7.09
  12  12 -11  213.24    6.67
  12  13  -9  449.94    6.84
  12  14  -6   17.43    4.86
  12  15  -3   81.90    5.05
  12  16   5   34.48    3.27
  13  -1 -25   11.37    6.98
  13   1 -24    2.43    5.59
  13   2 -23   31.93    7.25
  13   4 -22   46.73    6.06
  13   5 -21   16.66    7.09
  13   6 -20    5.13    7.07
  13   7 -19   13.63    7.51
  13   8 -18   14.35    7.14
  13   9 -17    1.23    5.15
  13  11 -14    8.83    7.18
  13  12 -12  335.73    7.14
  13  13 -10  155.20    6.18
  13  14  -8   94.03    5.79
  13  15  -5    9.90    5.57
  13  16  -1    8.69    4.00
  13  16   0   37.61    4.01
  13  16  11    2.20    2.51
  14   3 -23    2.72    8.38
  14   6 -21  103.75    6.30
  14   7 -20   15.10    5.82
  14   8 -19   17.49    5.74
  14  10 -16   35.13    6.97
  14  11 -15    2.01    6.28
  14  12 -13   15.07    7.05
  14  13 -11  129.28    6.34
  14  14  -9   54.89    6.78
  14  15  -7   48.25    4.67
  14  16  -3    2.77    5.35
  15   6 -21   12.29    7.53
  15   9 -18   37.88    8.28
  15  10 -17   11.55    7.35
  15  12 -14   13.85    6.98
  15  13 -12   21.25    6.29
  15  15  -8    0.82    6.08
  15  16  -5    3.89    5.26
  15  16  -4   27.95    5.49
  15  17   0    7.83    5.19
  15  17   1    9.79    5.00
  15  17  10    1.09    3.28
  16  12 -15   14.16    5.69
  16  13 -13    1.40    7.49
  16  14 -11   23.12    7.58
  16  15  -9   12.93    6.19
  16  16  -6    7.83    6.36
  16  17  -2   11.01    5.52
  16  17  -1   24.90    5.15
  -2 -18   3  140.55    4.10
  -2 -18   4  334.76    4.75
  -2 -18   6  122.41    4.73
  -2 -18   8   80.45    5.15
  -2 -18   9  265.57    5.86
  -2 -18  10   62.70    5.13
  -2 -17   1  332.44    4.12
  -2 -17   9   14.87    3.72
  -2 -17  10    4.20    5.50
  -2 -16   0   -3.27    3.34
  -2 -16   1  355.30    3.73
  -2 -16  11   85.49    5.31
  -2 -15   0   18.13    2.75
  -2 -15  11   94.38    4.10
  -2 -15  12  177.17    5.95
  -2 -14  12   10.78    4.03
  -2 -13  -1    5.63    2.86
  -2 -13  12    2.50    3.94
  -2 -13  13  325.19    6.21
  -2 -12  -1    4.06    2.68
  -2 -12  12    3.62    4.03
  -2 -11  12  310.32    4.69
  -2 -10   0  621.10    3.19
  -2 -10  11  109.47    3.52
  -2  -9   1  183.96    2.59
  -2  -8   2  162.52    2.73
  -2  -8   9  800.12    4.59
  -2  -7   4   17.83    2.80
  -2  -7   5  901.60    3.90
  -2  -7   6   12.23    2.42
  -2  -7   7 1835.19    5.56
  -1 -23   3   42.82    4.05
  -1 -23   7    4.13    5.25
  -1 -23   9   11.03    5.95
  -1 -22   0   14.51    3.94
  -1 -22   1  237.03    4.37
  -1 -22  10   95.00    4.70
  -1 -22  11   15.62    6.11
  -1 -22  12   16.16    6.69
  -1 -21  -1  269.82    3.76
  -1 -21  13  198.04    6.61
  -1 -21  14   80.37    6.37
  -1 -20  -3   18.84    2.96
  -1 -20  14  226.05    5.45
  -1 -20  15   90.66    7.09
  -1 -19  15    0.07    4.75
  -1 -19  16    4.89    7.29
  -1 -18  16   82.61    6.41
  -1 -17  17    2.11    6.79
  -1 -16  17  159.64    5.44
  -1 -15  18   72.75    7.07
  -1 -14  18   38.00    6.66
  -1 -13  18   10.25    6.52
  -1 -11  18   19.23    6.53
  -1 -10  18  140.86    6.44
  -1  -9  17   77.53    4.24
  -1  -7  16  184.55    4.29
  -1  -6  15   65.32    3.80
  -1  -5  14  144.39    3.64
  -1  -4  13  183.66    4.37
  -1  -2   5   10.68    2.65
  -1  -2   6   78.56    2.80
  -1  -2   7  214.08    3.04
  -1  -2   8   42.71    3.12
   0 -26   2    9.62    5.09
   0 -26   3   21.63    5.13
   0 -26   4   27.20    5.35
   0 -26   5   -0.72    5.52
   0 -26   6   26.90    5.57
   0 -26   9    5.36    6.64
   0 -26  10    3.14    6.45
   0 -25   0    0.84    4.03
   0 -24  15   18.68    7.24
   0 -23  -4  155.54    3.73
   0 -22  17    1.12    6.99
   0 -21  18   13.39    6.80
   0 -20  19    1.77    8.09
   0 -19  20    3.80    7.94
   0 -18  20   80.18    6.07
   0 -17  21   38.25    8.20
   0 -16  21   23.94    6.89
   0 -15  21   49.11    5.62
   0 -14  21   57.77    5.52
   0 -12  22  368.79    7.84
   0  -9  21   83.48    6.47
   0  -6  20   31.46    5.33
   0  -5  19  280.30    5.96
   0  -4  -6 3353.60    3.60
   0  -4  18  280.18    5.59
   0  -3  -5  479.48    1.76
   0  -3  17  195.27    5.01
   0  -2  16  955.14    6.02
   0  -1  14   98.43    2.96
   0   0  12   21.29    3.47
   0   1   5  381.01    2.17
   0   1   6   17.25    1.38
   0   1   7    6.69    2.02
   0   1   8    4.69    2.33
   1 -27  -2    2.92    4.32
   1 -26  -4   22.53    3.71
   1 -24  -7    6.88    2.48
   1 -23  -8   16.91    2.10
   1 -22  -9   17.64    1.77
   1 -18  23   53.91    8.03
   1 -17  24   32.33    8.13
   1 -16  24    9.41    8.46
   1 -15  24   37.22    7.41
   1 -14  24    6.16    5.69
   1 -13  24    5.30    5.64
   1 -12  24   15.63    5.42
   1 -11  24    1.07    5.39
   1 -10 -12   71.33    1.83
   1 -10  24    7.63    6.57
   1  -9  24    5.00    6.76
   1  -7  23    4.43    4.70
   1  -6  23  131.04    6.72
   1  -3  21   84.87    5.59
   1  -1  19   71.00    4.65
   1   1  16   41.50    3.74
   1   2  14  266.29    3.43
   1   3  10 1150.47    3.62
   2 -25  -9    1.83    2.06
   2 -24 -10  111.57    1.91
   2 -16 -14   50.23    1.60
   2 -15  26   45.02    6.78
   2 -10  26    3.27    5.50
   2  -9 -14   44.18    2.77
   2  -9  26   13.92    5.20
   2  -8  26    3.68    7.35
   2  -6 -13    3.04    2.53
   2  -6  25    1.32    4.63
   2  -5  25   10.56    5.79
   2  -4 -12    1.99    2.87
   2  -4  24   48.78    5.76
   2  -2  23   78.24    5.07
   2  -1  22    8.39    5.21
   2   0  21    3.58    5.18
   2   2  -6 1405.23    4.52
   2   4  -2  461.57    2.70
   2   4  14  424.16    3.37
   3 -19 -15   47.56    1.77
   3 -16 -16    1.46    2.03
   3 -10  28    5.17    5.67
   3  -9 -16   19.39    3.06
   3  -9  28  108.19    6.11
   3  -8 -16   16.20    2.67
   3  -8  28    2.91    7.28
   3  -6  27   17.29    4.80
   3  -5  27   49.41    6.68
   3  -4  26   -1.90    4.21
   3  -3  26    3.46    5.42
   3  -2 -13  330.16    4.03
   3  -1  24   32.76    3.90
   3   2  -9   25.23    3.44
   3   3  -8  190.19    2.83
   3   3  20   14.96    3.73
   3   4  -6  202.83    3.57
   3   4  18  688.88    4.30
   3   5  -4  125.43    2.89
   3   7   9    1.03    0.97
   4 -15 -18    0.60    2.50
   4 -13 -18   14.99    3.16
   4 -12 -18    3.10    3.37
   4 -11 -18    6.48    3.44
   4 -10 -18    2.85    3.37
   4  -6 -17  213.15    4.12
   4  -6  29   36.15    6.98
   4  -4  28   55.72    5.28
   4  -2 -15  347.56    4.68
   4  -2  27    2.17    6.08
   4   4  -9   -1.16    3.54
   4   4  21    3.60    3.70
   4   8  12  125.13    1.48
   5 -20 -18  119.47    2.84
   5 -17 -19   16.19    3.15
   5  -8 -19   31.19    3.84
   5  -5  30   13.32    5.67
   5  -4  30   17.46    7.19
   5  -2  29    3.96    5.91
   5  -1 -16   77.51    4.90
   5  -1  28   -3.37    5.41
   5   5 -10    4.95    3.79
   5   5  22    2.18    3.59
   5   7  19    7.49    2.96
   5   8  -4    9.50    3.25
   5   9  -1   12.43    2.83
   6 -14 -21    1.81    3.73
   6 -12 -21   -0.18    4.16
   6 -10 -21   10.81    4.04
   6  -6 -20   -0.34    4.59
   6  -2 -18   36.19    5.09
   6  -2  30   40.30    5.42
   6   0 -17   -0.73    4.81
   6   0  29    3.18    6.36
   6   1 -16    3.94    5.00
   6   1  28    5.64    4.14
   6   5  24   21.38    3.60
   6   6  23   17.88    3.73
   6   7  -9  232.45    4.82
   6   8  -7    9.61    3.74
   6   9  -5   44.79    3.69
   6  10  -2   20.60    3.08
   6  11   5    0.84    1.77
   6  11   6  145.96    1.79
   7 -15 -22    0.47    4.10
   7 -14 -22    0.91    4.16
   7 -11 -22    2.20    4.14
   7 -10 -22    6.69    4.57
   7  -5 -21   34.95    4.33
   7  -1 -19  103.54    5.15
   7   2 -17   11.30    3.93
   7   2  29    7.26    5.76
   7   3 -16    2.64    5.09
   7   3  28   17.57    5.36
   7   4 -15   65.39    5.16
   7   4  27   -0.88    4.87
   7   5 -14   17.57    3.81
   7   5  26   97.53    4.67
   7   7 -11    4.56    4.84
   7  10  -5  480.95    4.76
   7  11  -2  399.86    4.27
   7  12   4   34.10    2.05
   7  12   5    4.26    2.11
   7  12   6   18.54    1.90
   8 -15 -23    0.57    5.05
   8 -10 -23   11.66    4.92
   8  -8 -23    2.04    3.82
   8  -5 -22  101.83    5.72
   8  -3 -21   -1.13    5.11
   8  -1 -20    7.60    5.87
   8   1 -19    4.06    4.17
   8   6 -14  272.79    5.80
   8   7 -13   88.06    4.11
   8   7  25   38.80    3.78
   8   9 -10   47.59    3.94
   8   9  22   91.94    3.37
   8  10  -8  121.64    3.97
   8  10  20   37.24    2.28
   8  11  -5  363.47    4.89
   8  12  -2 1301.49    5.95
   9 -11 -24    3.57    4.98
   9 -10 -24   36.73    5.90
   9  -5 -23   50.61    5.76
   9  -3 -22   42.31    5.47
   9  -1 -21   -1.00    5.56
   9   1 -20    3.87    6.43
   9   8 -13    4.66    5.57
   9   8  25    2.42    3.39
   9  10 -10    0.48    3.86
   9  10  22    2.48    2.61
   9  11  -8  280.84    4.47
   9  12  -5  175.03    5.21
   9  13  -1  429.71    4.36
   9  13  13    0.15    1.16
  10 -10 -25   -0.56    6.25
  10  -9 -25    7.11    4.73
  10  -6 -24    5.67    5.59
  10  -5 -24   24.18    5.98
  10  -1 -22   12.24    6.16
  10   1 -21  106.47    6.45
  10   5 -18   72.19    4.81
  10   6 -17   40.28    4.85
  10   9 -13    6.85    5.47
  10   9  25   15.92    3.64
  10  10 -11   -4.25    5.07
  10  12  -7  295.25    5.85
  10  13  -4  135.81    4.62
  10  14   0   10.82    3.95
  11  -7 -25   26.08    6.12
  11  -6 -25   11.26    6.63
  11  -3 -24    9.13    6.37
  11  -1 -23   52.99    6.92
  11   1 -22   27.39    5.20
  11   2 -21   -0.84    7.21
  11   5 -19   11.06    5.00
  11   6 -18   52.87    4.88
  11   7 -17    3.56    4.54
  11   9 -14    7.79    6.30
  11  10 -13    1.75    4.60
  11  11 -11  588.62    7.24
  11  12  -9  384.14    6.64
  11  14  -3   76.93    4.87
  11  15   2  125.07    3.84
  11  15   3  182.51    4.08
  11  15   9  147.44    2.84
  12  -4 -25   20.79    7.80
  12  -2 -24   57.37    6.73
  12  -1 -24   11.28    5.16
  12   0 -23   -2.16    6.66
  12   2 -22    6.24    6.77
  12   3 -21   30.72    7.07
  12   9 -15    2.89    6.59
  12  10 -14   61.01    4.91
  12  11 -12    2.15    6.38
  12  12 -10  549.50    7.20
  12  13  -8  227.07    6.37
  12  14  -5   60.89    4.95
  12  15  -2   16.37    4.41
  12  15  -1   78.87    4.36
  13   0 -24    5.24    5.46
  13   3 -22   11.80    7.03
  13   4 -21    8.89    7.87
  13  10 -15   24.58    5.21
  13  11 -13   15.80    6.96
  13  14  -7   62.72    6.03
  13  15  -4   14.08    5.51
  13  16   1    2.62    4.18
  13  16   2   17.39    4.65
  13  16  10   83.12    3.16
  14   2 -23    6.75    7.75
  14   4 -22    8.62    5.80
  14   5 -21   28.48    8.13
  14   6 -20   45.80    8.45
  14   7 -19    5.77    7.91
  14   8 -18    9.42    7.78
  14   9 -17    5.57    7.01
  14  11 -14   41.06    7.09
  14  14  -8   -1.58    6.35
  14  15  -6    2.59    4.36
  14  15  -5   81.34    5.73
  14  16  -2   82.17    5.05
  14  16  13    4.96    2.76
  15   7 -20   29.34    6.46
  15   8 -19   -1.83    6.02
  15  10 -16    2.42    8.16
  15  12 -13   22.14    7.30
  15  13 -11    4.22    6.19
  15  14  -9   40.87    6.32
  15  15  -7    5.17    5.75
  15  16  -3    5.32    5.79
  15  17   2   46.31    4.95
  15  17   3   83.43    4.81
  15  17   4   -0.77    4.59
  15  17   5  147.66    4.79
  15  17   6    3.29    4.49
  15  17   7    1.13    4.04
  15  17   8   15.25    4.00
  16   9 -18   55.97    8.63
  16  10 -17    7.37    6.26
  16  12 -14   -2.77    6.89
  16  14 -10    0.33    7.40
  16  15  -8    6.56    6.07
  16  16  -5    3.50    5.99
  16  17   0    2.16    5.26
  16  17   1   39.51    5.73
  -2 -20   6    1.06    4.38
  -2 -20   7    3.53    4.50
  -2 -19   4    5.98    4.28
  -2 -19   5   45.90    4.55
  -2 -19   6  179.10    4.07
  -2 -19   7   14.58    3.65
  -2 -19   8  101.05    4.93
  -2 -19   9   70.21    5.37
  -2 -19  10    3.87    5.67
  -2 -19  11    5.13    5.49
  -2 -18   1    0.39    3.13
  -2 -18   2   13.30    3.42
  -2 -18  11  208.85    6.33
  -2 -18  12  129.51    6.91
  -2 -17   0   52.47    3.34
  -2 -17  12  160.25    5.97
  -2 -16  13  104.19    6.18
  -2 -16  14   69.41    6.32
  -2 -15  -1  175.07    3.03
  -2 -14  -1  406.07    3.35
  -2 -14  14  114.26    6.13
  -2 -12  14  141.89    5.67
  -2 -11  -1 1267.92    3.91
  -2 -10  13   81.63    4.08
  -2 -10  14   17.62    5.42
  -2  -9   0 1130.15    3.77
  -2  -8   1 1780.03    4.48
  -2  -7   3 1391.63    4.08
  -2  -6   5   18.14    3.12
  -2  -6   6  121.31    3.55
  -2  -6   7  184.81    3.86
  -2  -6   8 2416.87    6.96
  -1 -24   4    0.28    5.44
  -1 -24   6   11.99    5.56
  -1 -24   7    7.53    5.69
  -1 -24   8   -0.16    5.96
  -1 -24   9   42.41    5.66
  -1 -23   1    7.96    4.56
  -1 -23   2    5.19    4.21
  -1 -23  10    2.00    4.68
  -1 -23  11  141.59    7.13
  -1 -23  12    4.01    6.89
  -1 -22  -1    2.19    3.64
  -1 -22  13    3.26    6.50
  -1 -22  14  152.83    7.67
  -1 -21  -2   57.82    3.14
  -1 -21  15    5.63    6.89
  -1 -20  16   33.21    7.28
  -1 -19  -4   15.15    2.45
  -1 -18  -5   95.24    2.59
  -1 -18  17    9.53    5.37
  -1 -18  18   -2.40    7.56
  -1 -17  18    9.22    6.60
  -1 -16  18    6.62    5.00
  -1 -16  19   12.10    7.85
  -1 -15  19  161.34    7.39
  -1 -14  19  139.53    6.87
  -1 -13  19  104.45    6.76
  -1 -12  19  230.72    7.05
  -1 -11  19    1.59    6.88
  -1 -10  19  134.70    6.90
  -1  -8  18   23.32    5.91
  -1  -7  17    3.47    4.06
  -1  -6  16   71.73    4.10
  -1  -6  17   -2.34    5.33
  -1  -5  15  300.32    4.16
  -1  -5  16   23.28    5.09
  -1  -4  14   36.29    3.28
  -1  -3  12 1086.05    5.01
  -1  -2   4 1021.03    3.14
  -1  -2   9  727.04    4.27
   0 -24  -3   12.62    3.32
   0 -22  18   45.96    6.00
   0 -22  19    3.36    7.33
   0 -21  19    0.17    5.64
   0 -21  20   -2.33    7.56
   0 -20  20   45.31    7.82
   0 -19  21   18.44    8.58
   0 -17  22   16.88    8.21
   0 -16  22    3.09    7.06
   0 -15  22   35.74    5.62
   0 -14  22   17.65    5.53
   0 -11  22  138.09    5.83
   0 -10  22  277.10    6.22
   0  -8  22   28.11    6.35
   0  -7  -8  589.91    1.94
   0  -7  21   13.35    5.66
   0  -5  20   37.16    5.88
   0  -4  19   36.24    5.61
   0  -2  17   90.83    5.23
   0  -1  15   85.41    3.85
   0   0  13    2.19    3.53
   0   1   4   44.37    1.14
   0   1   9   96.92    2.62
   1 -27  -3    4.52    4.16
   1 -25  -6   89.47    3.14
   1 -16  25   13.31    8.43
   1 -15  25    8.56    8.60
   1 -14 -12   22.98    1.25
   1 -14  25    5.82    7.89
   1 -13  25    2.02    6.02
   1 -12 -12    4.54    1.53
   1 -12  25    4.28    5.62
   1 -11 -12  147.33    1.84
   1 -11  25    5.00    6.91
   1  -9  25   -2.62    7.02
   1  -8  24   44.62    4.95
   1  -7 -11  158.51    2.21
   1  -7  24    5.87    6.29
   1  -5  23    0.46    6.36
   1  -4  22    4.10    4.15
   1   0  -5    5.57    2.27
   1   0  18  380.89    4.90
   1   3   2  109.50    0.53
   2 -26  -8    8.34    2.65
   2 -14  27    3.78    6.44
   2 -13  27    9.76    6.34
   2 -12  27    6.55    6.37
   2 -11  27    6.54    6.13
   2 -10 -14   17.53    2.51
   2 -10  27   28.14    6.12
   2  -9  27   -0.67    7.91
   2  -8  27   97.01    6.98
   2  -7  26    3.80    5.26
   2  -6  26   -4.27    6.67
   2  -4  25    4.27    5.94
   2  -3  24  202.35    5.04
   2   1  20   44.45    3.25
   2   3  -4  102.60    2.01
   2   4  15   52.44    3.12
   2   5   2  631.62    1.60
   2   5  11   55.84    1.80
   3 -21 -14    7.93    1.34
   3 -15 -16   -1.73    2.13
   3 -10 -16   36.99    2.84
   3 -10  29   -0.88    7.48
   3  -9  29    1.46    7.99
   3  -8  29   -5.45    7.18
   3  -7  28   35.36    5.34
   3  -6  28    9.92    7.01
   3  -4 -14  283.76    3.86
   3  -4  27   15.23    6.73
   3  -2  26   16.09    5.74
   3  -1  25  417.39    6.89
   3   0 -11    0.60    3.71
   3   0  24  448.27    6.25
   3   1 -10  126.97    2.70
   3   1  23   -1.77    4.93
   3   2  22  274.89    5.35
   3   6  -1    2.16    2.08
   3   6  14  762.55    3.23
   3   7   5  237.81    1.11
   4 -24 -14   15.49    1.21
   4 -18 -17   15.95    2.43
   4  -7 -17  540.56    4.57
   4  -7  30    8.20    7.39
   4  -6  30    7.60    7.34
   4  -5  29   29.71    5.43
   4  -4  29    4.73    7.36
   4  -3  28    1.89    4.91
   4  -1  27   10.45    6.12
   4   0 -13    0.63    3.95
   4   1 -12   61.26    3.84
   4   1  25  246.45    4.76
   4   2 -11   47.99    3.98
   4   2  24   20.51    4.42
   4   3 -10   34.32    3.58
   4   3  23   60.99    4.68
   4   5  -7  550.98    4.45
   4   5  20  207.25    3.80
   4   6  -5  438.28    3.96
   4   6  18   61.47    2.84
   4   7  16  150.54    2.66
   4   8   1 3430.72    5.45
   5 -22 -17    2.26    2.15
   5 -16 -19    1.12    3.18
   5  -9 -19    6.98    3.93
   5  -5 -18   32.21    3.13
   5  -3  30   -2.30    6.92
   5   0 -15   -0.92    3.23
   5   0  28    6.08    6.08
   5   1 -14   45.16    4.48
   5   1  27    8.10    5.04
   5   2 -13    0.31    4.24
   5   2  26   43.84    4.73
   5   3 -12   13.27    4.34
   5   4 -11  107.41    3.22
   5   4  24   49.97    4.66
   5   6  -8  318.50    4.22
   5   6  21   -0.73    3.28
   5   7  -6  976.07    5.31
   5   8  17  277.25    2.89
   5   9   0  782.79    3.76
   6 -18 -20  100.18    3.50
   6  -8 -20   25.29    4.35
   6  -4 -19   44.76    3.68
   6  -1 -17   25.37    5.30
   6  -1  30    2.75    5.03
   6   1  29   11.35    5.39
   6   2 -15   16.43    3.83
   6   2  28   -0.69    5.68
   6   3 -14    5.14    3.62
   6   3  27   19.15    5.29
   6   4 -13   62.46    3.80
   6   4  26   49.73    4.91
   6   6 -10  107.98    4.81
   6   8  20   65.34    2.87
   6  10  -1  156.52    3.33
   7 -12 -22   14.14    4.17
   7  -7 -21   -0.66    5.15
   7  -6 -21   29.25    3.59
   7  -4 -20   38.04    5.28
   7  -2 -19    0.66    5.50
   7   0 -18    8.08    3.91
   7   1 -17  103.89    5.65
   7   6 -12   25.19    5.13
   7   6  25   30.36    4.09
   7   8  -9   25.50    4.66
   7   8  22    5.19    2.78
   7   9  -7    8.76    4.39
   7  10  18   34.09    2.00
   7  11  -1    2.23    3.07
   8 -14 -23    0.84    4.54
   8 -12 -23    1.05    5.29
   8  -6 -22    1.06    5.13
   8  -4 -21   55.66    5.28
   8   0 -19    3.45    5.95
   8   3 -17  421.61    5.19
   8   4 -16  358.42    5.08
   8   5 -15    5.24    3.98
   8   5  28   -1.18    4.57
   8   8 -11   12.99    3.91
   8   8  24   -0.59    3.97
   8   9  -9   37.43    5.05
   8  11  18    1.63    1.72
   8  12  -1  313.88    4.30
   9 -13 -24    2.73    4.96
   9 -12 -24   46.17    4.96
   9  -7 -23   23.05    5.55
   9  -4 -22   13.70    5.37
   9   0 -20   13.57    6.34
   9   2 -19   89.68    4.85
   9   3 -18  176.10    5.85
   9   4 -17    4.42    5.86
   9   5 -16  204.79    6.60
   9   6 -15   43.30    5.49
   9   7 -14    0.78    4.01
   9   7  27   22.67    4.30
   9   9 -11   99.77    4.30
   9   9  24   -0.44    3.43
   9  11  -7  111.50    5.01
   9  12  -4  698.54    5.94
   9  13   0  283.78    4.18
  10  -7 -24    6.88    6.38
  10  -4 -23   -3.03    6.48
  10  -2 -22  174.42    6.34
  10   0 -21    4.91    6.22
  10   2 -20   19.47    4.81
  10   3 -19    2.45    6.40
  10   4 -18   25.10    6.63
  10   5 -17   30.01    6.70
  10   6 -16   51.09    6.67
  10   7 -15   67.92    6.57
  10   8 -14   29.74    4.38
  10   9 -12    4.56    5.36
  10  11  -9  189.24    4.53
  10  11  22    5.69    2.36
  10  14   1  295.13    4.30
  11  -9 -25    5.88    6.45
  11  -8 -25   36.98    7.32
  11  -5 -24    9.56    6.44
  11  -4 -24   79.73    5.30
  11  -2 -23   55.37    6.73
  11   0 -22   61.81    6.92
  11   4 -19  261.44    7.48
  11   5 -18   53.69    6.95
  11   6 -17    6.11    6.86
  11   7 -16   84.19    6.73
  11   8 -15   42.27    4.97
  11  11 -10   80.85    6.46
  11  12  -8  366.00    6.56
  11  13  -6  286.67    4.59
  11  14  -2   -1.83    4.82
  11  15   4    5.57    3.13
  11  15   5   99.63    3.13
  11  15   6  185.63    3.40
  11  15   7  118.23    3.07
  11  15   8   22.09    2.54
  12  -6 -25   -5.70    6.65
  12  -5 -25   13.05    6.72
  12  -3 -24   28.52    7.20
  12  -1 -23  199.63    7.24
  12   1 -22    9.95    7.46
  12   4 -20   28.06    5.43
  12   7 -17   10.74    6.99
  12   8 -16   12.31    4.93
  12  10 -13   27.02    6.77
  12  13  -7   69.47    5.74
  12  14  -4   46.34    4.76
  12  15   0   62.73    4.82
  12  15  13   35.18    2.08
  13  -1 -24    2.25    5.60
  13   2 -22   97.28    8.00
  13   6 -19   99.46    5.91
  13   7 -18    8.07    5.46
  13  10 -14   78.53    7.23
  13  12 -11   85.23    4.98
  13  13  -9  154.84    4.94
  13  14  -6   27.50    6.14
  13  15  -3  137.31    5.28
  13  16   3   74.85    4.29
  13  16   4  172.35    4.48
  13  16   5   32.15    4.27
  13  16   8  119.18    3.65
  13  16   9  161.16    3.51
  14   3 -22   34.76    7.75
  14   4 -21   39.97    7.70
  14   9 -16   13.75    7.87
  14  10 -15   26.19    5.72
  14  12 -12   -3.30    5.16
  14  13 -10  109.73    5.06
  14  15  -4    5.85    5.15
  14  16   0   14.82    5.13
  15   5 -21    4.02    7.91
  15   6 -20    1.19    8.76
  15   7 -19   22.61    8.66
  15   8 -18    8.56    8.09
  15   9 -17   43.07    6.32
  15  11 -14   48.67    7.79
  15  14  -8   14.75    6.00
  15  15  -6   13.75    5.59
  15  16  -2   48.78    5.68
  16   9 -17   17.10    7.95
  16  10 -16   36.73    8.53
  16  11 -15    9.42    6.02
  16  12 -13   11.17    7.55
  16  13 -11   -1.43    7.14
  16  14  -9   13.36    7.34
  16  15  -7    2.16    6.20
  16  16  -4   31.68    4.87
  16  16  -3    2.13    5.79
  16  17   2    0.03    5.44
  16  17   3   64.13    5.60
  17  14 -10    8.32    7.17
  17  15  -7    2.34    6.26
  17  16  -4   32.81    6.32
  -2 -21   7   36.33    5.18
  -2 -20   3   -2.38    4.37
  -2 -20   4   66.71    4.88
  -2 -20   5    0.69    3.45
  -2 -20   8   -0.76    3.72
  -2 -20   9   12.65    3.96
  -2 -20  10  377.61    6.74
  -2 -19   1   50.48    4.19
  -2 -19   2   12.85    3.90
  -2 -19  12   29.54    5.81
  -2 -19  13  376.23    7.37
  -2 -18   0   26.75    3.00
  -2 -18  13   12.91    4.83
  -2 -18  14   10.46    6.44
  -2 -17  14   89.75    5.12
  -2 -17  15    1.87    6.15
  -2 -16  15   62.46    6.93
  -2 -15  15   10.13    4.67
  -2 -15  16  260.18    7.09
  -2 -14  15  191.49    5.04
  -2 -12  15    1.39    4.18
  -2 -12  16   26.46    6.32
  -2 -11  16   26.19    5.54
  -2 -10  -1  259.93    2.47
  -2  -9  14   55.31    3.78
  -2  -8  14    3.84    5.31
  -2  -7  13    5.80    4.75
  -2  -6   4 1291.73    4.08
  -2  -6   9  578.30    4.02
  -2  -6  10  485.50    3.95
  -1 -24   2   31.30    4.32
  -1 -24  10    5.68    5.89
  -1 -24  11   -1.59    6.86
  -1 -24  12   52.79    6.73
  -1 -23   0  259.12    4.60
  -1 -23  13   26.93    5.35
  -1 -23  14   25.90    7.76
  -1 -22  15   14.10    6.61
  -1 -22  16    4.04    7.02
  -1 -21  -3   10.79    3.09
  -1 -21  16    5.37    5.39
  -1 -21  17   11.25    7.48
  -1 -20  17   77.69    5.81
  -1 -20  18    0.80    7.82
  -1 -19  18   26.29    5.47
  -1 -18  19   -4.49    8.11
  -1 -17  19   10.88    5.56
  -1 -16  -6  639.52    2.70
  -1 -16  20  100.26    8.06
  -1 -15  20  123.11    7.36
  -1 -14  20  350.95    6.53
  -1 -11  20   11.30    6.50
  -1  -9  19    3.75    4.63
  -1  -8  19   -0.62    5.99
  -1  -7  18  145.81    4.74
  -1  -6  18  233.68    5.96
  -1  -4  15 1432.96    6.31
  -1  -3  13   11.87    2.89
  -1  -3  14  900.12    5.83
  -1  -2  11  851.95    4.99
   0 -27   2    0.61    5.47
   0 -27   3    6.03    5.38
   0 -27   4    4.91    5.08
   0 -26   0    8.67    4.41
   0 -25  -2   69.94    3.76
   0 -23  -5   20.76    2.90
   0 -22  -6   64.99    2.51
   0 -21  -7   26.27    2.37
   0 -20  21    2.35    6.42
   0 -19  22   11.28    9.06
   0 -18  22   10.90    6.19
   0 -17  23   15.78    8.70
   0 -16  23   15.07    7.68
   0 -15  23    2.50    5.93
   0 -14  23    5.23    6.02
   0 -13  23   -1.42    5.60
   0 -12  23   43.76    5.67
   0 -11  23   14.72    5.60
   0 -10  -9  437.69    1.53
   0 -10  23    9.92    6.66
   0  -5  21  140.57    6.18
   0  -3  19  785.63    6.89
   0  -2  18   39.99    4.87
   0  -1  -2   33.65    0.78
   0  -1  16   62.07    4.47
   0   0  14  892.60    5.31
   1 -26  -5   18.11    3.43
   1 -15  26    3.29    8.84
   1 -14  26   13.87    7.92
   1 -13  26    4.12    7.77
   1 -12  26   30.28    7.93
   1 -10  26   37.51    8.12
   1  -8  25   12.88    5.50
   1  -7  25   38.25    7.03
   1  -6  24   32.11    4.90
   1  -5  24   12.38    6.05
   1  -4  -9  783.41    3.21
   1  -3  22  203.12    4.96
   1  -2  21    2.19    3.94
   1  -1  20   25.46    4.09
   1   0  19    1.71    4.53
   1   1  17  457.88    3.97
   1   2  15    1.44    3.16
   1   3  12   63.88    2.82
   2 -15 -14    5.35    1.74
   2 -14 -14  108.29    2.33
   2 -12 -14  128.81    2.48
   2 -12  28   90.37    7.14
   2 -11 -14   85.95    2.55
   2 -11  28   12.39    7.79
   2  -9  28   -1.58    7.28
   2  -7 -13    1.68    2.77
   2  -7  27    5.76    6.73
   2  -6  27   -0.11    6.36
   2  -5 -12  334.21    3.36
   2  -5  26   32.82    6.05
   2  -3  25   17.97    6.25
   2  -2  24  412.70    6.44
   2  -1  -9 1654.91    4.98
   2  -1  23  795.18    6.79
   2   0  -8   58.79    2.95
   2   0  22   12.07    4.89
   2   1  -7 2519.84    5.27
   2   5  12   35.24    2.09
   3 -14 -16   25.88    2.02
   3 -13 -16   39.44    2.74
   3 -12 -16   87.09    2.60
   3  -7 -15  359.31    3.83
   3  -7  29   -2.30    7.43
   3  -6  29   15.14    7.23
   3  -5  28    7.37    5.13
   3  -4  28   79.17    6.82
   3  -3  27  111.99    6.74
   3   3  -7  853.45    4.45
   3   3  21    5.67    4.15
   3   6  15   25.13    2.68
   3   7  10   41.01    1.31
   4  -8 -17   73.66    3.54
   4  -5 -16   13.53    3.47
   4  -5  30   34.59    7.70
   4  -3 -15   15.17    2.84
   4  -3  29   29.37    6.99
   4  -2  28   12.01    4.72
   4   0  27   -1.75    5.23
   4   1  26    2.75    5.53
   4   2  25   44.41    4.84
   4   4  -8   38.91    3.78
   4   4  22    2.41    3.67
   4   6  19    3.28    3.21
   4   7  -2 2186.41    5.53
   4   8   2  494.90    2.91
   5 -19 -18    0.91    3.04
   5 -14 -19    4.45    3.97
   5 -13 -19    1.18    3.66
   5 -12 -19    8.83    3.50
   5 -11 -19   21.39    3.56
   5 -10 -19   20.24    3.59
   5  -6 -18    4.16    2.84
   5  -4 -17  170.88    4.91
   5  -2 -16  177.52    3.65
   5  -2  30    6.65    7.00
   5  -1  29   27.34    4.96
   5   2  27   15.15    5.20
   5   5  -9  354.26    4.60
   5   8  -3 1675.02    5.79
   5   9  14  567.74    2.21
   6 -20 -19    2.47    3.35
   6 -17 -20    9.38    3.41
   6  -9 -20    8.86    4.52
   6  -3 -18   80.58    5.17
   6   0 -16   11.38    5.18
   6   0  30  100.04    7.09
   6   5 -11    2.69    4.73
   6   5  25   29.15    4.43
   6   7  -8  789.99    5.77
   6   7  22  250.61    3.66
   6   8  -6   50.85    3.96
   6   9  -4   16.65    2.65
   6   9  18  126.07    2.45
   6  10   0  126.39    2.99
   7 -18 -21    1.36    3.62
   7  -8 -21   25.87    5.14
   7  -5 -20  156.52    5.53
   7  -3 -19   18.09    5.00
   7  -1 -18    2.81    5.33
   7   2 -16    0.91    4.03
   7   3  29   14.87    5.53
   7   4 -14  567.69    5.31
   7   4  28   50.77    5.38
   7   5 -13   43.83    3.69
   7   5  27   88.23    4.53
   7   7 -10  360.86    5.42
   7   7  24   50.76    3.79
   7  10  -4  207.82    4.24
   8  -5 -21    4.41    5.12
   8  -2 -20   38.05    4.14
   8   1 -18    0.12    3.95
   8   2 -17  124.99    6.15
   8   5 -14  213.08    5.60
   8   6 -13   17.96    5.30
   8   6  27   14.51    4.33
   8   7 -12   29.09    4.20
   8   7  26    5.25    4.13
   8   8 -10   70.18    5.55
   8  11  -4  235.53    4.53
   8  12   0  121.27    3.64
   9  -8 -23   38.69    5.80
   9  -5 -22   15.38    5.99
   9  -2 -21   17.10    4.50
   9   1 -19    1.11    6.48
   9   2 -18    6.86    5.58
   9   7 -13    0.70    5.94
   9   8 -12   11.22    4.06
   9   8  26   -0.75    3.77
   9   9 -10   25.92    5.67
   9  10  -8   12.23    5.15
   9  11  -6  150.50    5.72
   9  12  -3  277.02    4.74
   9  13   1    4.70    3.37
  10 -10 -24   27.75    6.00
  10  -9 -24   29.03    6.68
  10  -8 -24    4.47    4.67
  10  -5 -23   61.93    6.71
  10  -3 -22    0.79    5.63
  10   1 -20   38.88    6.17
  10   2 -19    2.76    6.07
  10   8 -13    5.03    6.04
  10  10 -10   35.18    5.22
  10  11  -8   69.89    5.60
  10  12  -6  276.02    4.58
  10  12  20    1.42    1.72
  10  13  -3  279.03    4.15
  10  14   2  160.05    3.82
  10  14   3    9.68    3.32
  10  14  11  193.45    2.27
  11  -6 -24    7.43    6.83
  11  -3 -23    6.52    6.78
  11  -1 -22   23.05    7.01
  11   1 -21  173.05    6.06
  11   2 -20   30.54    7.09
  11   9 -13   33.12    4.94
  11  10 -11   67.20    6.73
  11  12  -7  255.27    5.66
  11  13  -5   33.92    3.83
  11  14  -1  242.54    5.13
  12  -4 -24   51.56    7.99
  12  -2 -23    1.59    6.65
  12   0 -22    3.82    7.48
  12   2 -21   93.92    6.15
  12   3 -20   25.22    7.61
  12   8 -15   62.68    7.32
  12   9 -14    0.57    4.81
  12  11 -11    2.13    4.72
  12  12  -9   87.10    4.98
  12  13  -6  307.24    5.80
  12  14  -3  220.50    5.20
  12  14  17    3.46    1.46
  12  15   1   46.88    4.29
  13  -2 -24    1.81    5.99
  13   0 -23    3.09    5.58
  13   1 -22    4.42    7.48
  13   3 -21    6.27    5.83
  13   4 -20    5.34    7.97
  13   5 -19    3.99    7.50
  13   6 -18   89.01    8.07
  13   7 -17   91.88    8.05
  13   8 -16   11.60    7.59
  13   9 -15   32.55    5.41
  13  10 -13   21.66    6.43
  13  11 -12   42.43    5.09
  13  12 -10    4.92    5.92
  13  13  -8  147.30    4.93
  13  14  -5  113.48    6.08
  13  15  -2   24.55    4.62
  13  15  -1   11.38    4.60
  13  15  15   31.91    1.97
  13  16   6   12.50    3.48
  14   1 -23   44.41    6.34
  14   2 -22   68.11    8.86
  14   5 -20    2.19    6.04
  14   6 -19   48.18    5.92
  14   7 -18   94.66    6.17
  14   8 -17    0.67    5.90
  14  10 -14   89.01    8.13
  14  12 -11    3.03    6.31
  14  13  -9   17.16    5.63
  14  15  -3   86.22    5.83
  14  16   1   19.43    4.86
  14  16   2   34.58    4.82
  14  16  12   13.01    2.90
  15   3 -22    0.77    7.67
  15   4 -21   12.63    9.03
  15   5 -20   66.91    8.37
  15   8 -17   -0.14    7.65
  15   9 -16   53.48    8.13
  15  10 -15    0.67    5.70
  15  12 -12   81.21    5.72
  15  13 -10   12.56    5.28
  15  14  -7   74.87    6.49
  15  15  -5   55.37    5.66
  15  16   0   -1.06    5.99
  16   7 -19   19.06    6.62
  16   8 -18    2.91    6.31
  16  10 -15   91.06    8.09
  16  11 -14   -2.43    7.34
  16  12 -12    4.10    7.41
  16  13 -10   -2.54    7.02
  16  14  -8   10.11    7.25
  16  15  -6   11.81    5.96
  16  16  -2    9.47    6.10
  16  17   4    0.46    4.93
  16  17   5    1.62    4.65
  16  17   6   -0.37    5.15
  17  11 -14   11.37    7.65
  17  12 -13   -0.24    6.01
  17  13 -11   15.23    8.27
  17  14  -9   27.03    7.24
  17  15  -6   10.55    6.65
  17  16  -3    1.67    6.78
  -2 -22   6   14.63    4.87
  -2 -22   8   10.15    5.56
  -2 -22   9   41.79    5.97
  -2 -21   3   10.95    4.62
  -2 -21   4   21.54    4.81
  -2 -21   5   12.63    4.59
  -2 -21   9  247.44    5.37
  -2 -21  10   -0.03    4.63
  -2 -21  11   19.14    6.26
  -2 -21  12    9.13    6.55
  -2 -20   1    6.92    4.38
  -2 -20   2   24.62    4.09
  -2 -20  12  338.15    6.00
  -2 -20  13   36.72    6.45
  -2 -20  14    7.71    6.04
  -2 -19   0   23.59    3.81
  -2 -19  14  132.52    5.34
  -2 -19  15  154.88    7.37
  -2 -18  15   25.32    4.96
  -2 -18  16   13.35    6.88
  -2 -17  -1  120.14    3.00
  -2 -17  16    0.94    6.39
  -2 -16  -2   13.57    2.93
  -2 -16  16   28.83    5.21
  -2 -16  17    0.68    7.08
  -2 -15  17    0.12    6.83
  -2 -14  -2   36.19    2.29
  -2 -14  17   86.09    6.79
  -2 -13  17   -1.91    6.51
  -2 -12  -2  924.89    3.40
  -2 -11  -2  355.33    2.83
  -2 -10  16    6.86    4.24
  -2  -8   0 1394.63    3.83
  -2  -7   1  193.32    2.30
  -2  -6   3  374.28    2.59
  -2  -6  13    2.24    4.90
  -2  -5   5  890.02    4.44
  -2  -5   6   42.24    3.55
  -2  -5   7 1022.26    4.40
  -2  -5   8  161.04    3.09
  -2  -5   9  107.46    4.10
  -1 -25   3   27.31    5.58
  -1 -25   4   45.62    5.39
  -1 -25   5    4.60    5.62
  -1 -25   6   84.93    5.74
  -1 -25   7    5.30    4.49
  -1 -25   8   27.97    4.88
  -1 -25  10    6.53    6.28
  -1 -25  11    3.71    6.97
  -1 -25  12    0.00    6.50
  -1 -24   1  218.24    5.28
  -1 -24  13    8.46    5.43
  -1 -24  14   20.75    7.63
  -1 -23  -1  136.70    4.77
  -1 -23  15   52.59    5.99
  -1 -23  16   14.05    8.27
  -1 -22  17   47.75    8.43
  -1 -21  18   25.20    7.28
  -1 -20  -4  123.08    2.52
  -1 -20  19   10.09    7.98
  -1 -19  -5  139.34    2.69
  -1 -19  19   -1.59    5.76
  -1 -19  20   11.49    8.80
  -1 -18  20   12.80    7.42
  -1 -17  21   -4.89    8.37
  -1 -16  21   46.23    8.16
  -1 -15  21   34.38    5.86
  -1 -14  21   11.65    5.51
  -1 -13  21  234.27    6.26
  -1 -12  21   26.74    5.13
  -1 -11  21  406.22    7.70
  -1 -10  -6   15.47    0.80
  -1  -9  20  197.73    5.38
  -1  -8  20   35.86    6.43
  -1  -7  19   -1.02    4.20
  -1  -6  19   21.29    5.49
  -1  -5  18   91.91    5.90
  -1  -4  16  678.39    5.40
  -1  -3  15 1152.60    6.70
  -1  -2  12  132.66    3.20
  -1  -2  13   17.86    4.23
   0 -27   1    2.14    4.67
   0 -26  -1   42.02    4.23
   0 -25  -3   22.66    4.14
   0 -18  23   11.14    6.68
   0 -17  24    5.69    9.01
   0 -15  24    1.46    6.18
   0 -14  24    7.14    6.01
   0 -13  24    1.56    5.75
   0 -12  24   93.96    6.10
   0 -11  24    1.60    5.71
   0 -10  24   52.87    7.29
   0  -9  24   73.81    7.61
   0  -8  23   -2.02    5.15
   0  -7  23   62.10    6.89
   0  -6  22    0.92    5.00
   0  -4  21   56.79    6.20
   0  -3  20    3.54    5.61
   0  -1  17 1167.83    6.70
   0   0  15    2.22    3.96
   0   1  12  265.50    3.87
   1 -27  -4    3.45    3.94
   1 -14  27   28.10    9.34
   1 -13  27   91.66    9.34
   1 -12  27   16.28    8.75
   1 -11  27   67.75    9.19
   1  -9  26    9.86    5.46
   1  -8 -11  656.09    2.81
   1  -8  26   13.69    7.78
   1  -6 -10  161.34    2.26
   1  -6  25   81.69    6.54
   1  -4  24   31.43    6.51
   1  -3  -8   58.05    2.23
   1  -2  -7  196.23    2.33
   1  -2  22  440.67    6.67
   1  -1  -6  107.20    1.71
   1   0  20   69.11    5.13
   1   1  -3 1916.25    3.54
   1   2  -1   20.81    1.03
   1   2  16   19.11    3.75
   2 -13 -14  163.73    2.42
   2 -10  29   47.28    7.99
   2  -8  28    4.30    5.65
   2  -7  28    5.39    7.30
   2  -5  27   22.99    6.89
   2  -4  26   25.53    4.70
   2  -2  25    6.03    6.03
   2  -1  24   15.54    5.40
   2   0  23    9.50    5.42
   2   2  -5   29.71    3.00
   2   2  20   66.23    4.34
   2   4  -1  268.12    2.31
   2   4  16   70.41    3.30
   2   5  13   87.47    2.87
   3 -18 -15   16.90    1.99
   3  -8 -15   22.41    3.06
   3  -7  30  150.63    8.37
   3  -5  29    1.39    7.65
   3  -3  28   38.35    6.38
   3  -2 -12  478.33    4.31
   3  -2  27   26.91    6.57
   3  -1  26    6.60    4.67
   3   0  25    1.12    4.05
   3   1  24   34.41    3.92
   3   2  -8 2320.90    6.32
   3   2  23    6.85    5.08
   3   4  -5   37.42    2.10
   3   4  20   18.99    3.77
   3   5  -3 2253.92    4.87
   3   5  18   29.71    3.13
   3   6   0  703.18    2.89
   4 -20 -16  114.60    2.43
   4 -17 -17   66.25    2.74
   4 -10 -17    0.86    3.54
   4  -9 -17   97.53    3.56
   4  -4  30    3.65    6.72
   4  -2 -14    0.77    2.75
   4  -2  29    0.40    6.89
   4  -1 -13    7.86    3.88
   4  -1  28   19.68    5.58
   4   3  -9  523.10    4.73
   4   3  24    4.75    4.52
   4   4  23   81.52    4.43
   4   5  -6  113.58    3.68
   4   5  21    2.48    3.75
   4   6  -4  152.34    3.51
   4   7  17  230.31    3.11
   4   8  13  156.76    1.70
   5  -8 -18   28.26    3.84
   5  -7 -18   17.15    2.97
   5  -5 -17  613.66    5.71
   5  -3 -16  241.64    4.98
   5  -1 -15   21.51    3.27
   5  -1  30   -6.13    7.46
   5   0 -14    8.81    4.51
   5   0  29    2.43    6.15
   5   1  28   -3.34    4.30
   5   3 -11   47.22    4.24
   5   3  26    8.26    4.40
   5   4 -10   35.40    3.94
   5   4  25   -0.82    4.65
   5   6  -7  166.00    3.17
   5   6  22   84.53    3.50
   5   7  -5   41.70    3.79
   5   7  20   39.75    2.91
   5   9   1  661.60    3.44
   6 -15 -20    0.95    3.82
   6 -13 -20   12.99    3.98
   6 -12 -20    1.62    4.03
   6 -10 -20   23.14    4.15
   6  -7 -19  159.24    4.87
   6  -6 -19   19.28    3.65
   6  -4 -18  296.15    5.77
   6  -2 -17   14.66    4.98
   6   1  30    1.20    6.61
   6   2 -14    5.19    3.81
   6   2  29   -4.60    5.82
   6   3 -13  152.76    3.86
   6   3  28    7.08    5.55
   6   4 -12  218.63    4.03
   6   4  27   43.50    5.46
   6   6  -9   13.11    4.45
   6   9  -3   65.15    3.59
   6  10  15   91.52    1.51
   7 -16 -21   -1.78    4.15
   7 -15 -21   15.27    4.41
   7 -11 -21  225.25    4.74
   7   1 -16   10.18    5.17
   7   5 -12  292.69    5.61
   7   6 -11    9.76    4.87
   7   6  26   16.32    4.36
   7   8  -8  616.02    4.87
   7   9  -6   30.21    3.19
   7   9  21   22.86    2.89
   7  10  -3   20.92    3.79
   7  11   0    0.36    3.00
   8 -16 -22   -0.73    4.70
   8 -15 -22    0.55    5.28
   8 -11 -22    6.11    4.95
   8 -10 -22  169.93    5.76
   8  -6 -21   75.94    5.80
   8  -3 -20    7.09    4.40
   8  -1 -19    5.71    4.26
   8   3 -16  154.58    4.55
   8   7 -11  102.94    5.74
   8   9  23   10.12    3.15
   8  10  -6  171.44    3.94
   8  10  21   59.14    2.62
   8  11  -3  542.44    5.16
   8  12   1   11.10    3.31
   9 -14 -23   11.85    5.10
   9 -13 -23    4.54    4.99
   9 -12 -23   20.56    5.27
   9 -11 -23    1.85    5.99
   9 -10 -23   -0.62    5.81
   9  -6 -22   11.36    6.07
   9  -3 -21    6.62    4.47
   9  -1 -20    7.52    4.68
   9   0 -19    0.00    6.46
   9   3 -17   36.19    4.36
   9   4 -16  200.11    5.98
   9   5 -15   80.45    5.66
   9   6 -14  139.68    4.61
   9   8 -11   21.12    5.70
   9  12  18   11.81    1.31
   9  13   2   84.84    3.35
  10 -12 -24   12.78    6.16
  10 -11 -24   12.18    5.68
  10  -7 -23   23.69    5.84
  10  -6 -23   17.74    4.83
  10  -4 -22   52.65    5.79
  10   0 -20   11.22    6.54
  10   3 -18  210.45    5.73
  10   4 -17  351.86    7.56
  10   5 -16    6.38    6.70
  10   7 -14   22.50    4.53
  10   9 -11  325.62    6.09
  10  10  -9   45.15    5.82
  10  11  -7    4.09    5.60
  10  12  -5  208.95    5.36
  10  13  -2  365.51    4.10
  10  14   4   62.52    3.19
  10  14   5  106.63    3.32
  10  14  10    2.73    2.14
  11  -8 -24   16.13    6.85
  11  -7 -24    0.68    6.38
  11  -4 -23   48.22    6.52
  11   0 -21    3.81    6.60
  11   3 -19    1.95    4.91
  11   4 -18    7.22    6.56
  11   5 -17   -1.35    6.92
  11   7 -15  198.10    5.52
  11   9 -12   11.32    6.47
  11  11  -9   40.43    4.46
  11  13  -4  140.14    5.04
  11  14   0   -1.39    4.34
  12  -3 -23   48.38    7.03
  12  -1 -22    6.02    7.00
  12   1 -21  108.22    7.93
  12   4 -19   32.23    5.61
  12   5 -18  207.11    5.98
  12   6 -17  144.64    5.39
  12   7 -16    5.90    5.10
  12   9 -13  212.41    7.57
  12  10 -12  477.46    6.40
  12  11 -10   89.41    6.71
  12  12  -8   90.53    6.26
  12  14  -2    1.16    4.66
  12  15   2    0.06    4.05
  12  15   3   75.51    4.05
  12  15  12    6.75    2.21
  13  -4 -24    4.43    7.45
  13  -3 -24   17.06    6.16
  13  -1 -23  134.91    6.34
  13   0 -22   38.96    7.46
  13   2 -21   19.38    7.31
  13   3 -20  140.09    7.54
  13   9 -14   33.12    7.22
  13  11 -11  516.22    7.90
  13  12  -9   15.49    5.92
  13  13  -7   84.04    5.81
  13  14  -4   73.81    6.25
  13  15   0    2.12    4.99
  14   0 -23   -3.28    6.11
  14   1 -22    5.83    7.96
  14   3 -21    0.84    6.09
  14   4 -20   19.21    8.36
  14   5 -19   29.57    8.27
  14   6 -18   31.18    7.59
  14   7 -17  100.49    8.17
  14   8 -16    6.93    7.93
  14   9 -15    4.78    5.64
  14  11 -12  113.23    5.89
  14  12 -10  187.40    7.10
  14  13  -8    9.36    6.07
  14  14  -5    7.33    5.72
  14  15  -2    2.47    5.57
  14  16   3   16.24    4.50
  14  16   4   55.61    4.57
  15   2 -22   62.87    8.72
  15   6 -19    8.81    6.12
  15   7 -18   43.68    6.48
  15  10 -14    4.25    7.81
  15  12 -11   30.37    6.75
  15  13  -9   53.00    6.65
  15  15  -4    8.45    4.29
  15  15  -3    8.15    5.47
  15  16   1    5.38    5.38
  16   5 -20  -10.99    9.55
  16   6 -19   14.66    8.98
  16   7 -18   18.06    9.31
  16   8 -17   16.95    8.82
  16   9 -16   28.78    8.09
  16  11 -13   -0.76    7.98
  16  14  -7    5.66    6.51
  16  15  -5   16.81    4.85
  16  16  -1    4.26    5.90
  17  10 -15   27.81    8.81
  17  12 -12    3.54    7.43
  17  13 -10    1.21    8.38
  17  14  -8   -3.02    7.49
  17  15  -5   -1.64    6.69
  17  16  -2    1.95    6.65
  -3 -17   8  257.17    5.88
  -3 -17   9   45.09    5.28
  -3 -16   7  576.88    6.50
  -3 -16   9   32.26    5.92
  -3 -16  10   -0.03    5.61
  -3 -16  11  175.02    6.02
  -3 -15   5  163.45    4.64
  -3 -15   6  459.62    5.51
  -3 -15   7  114.65    5.05
  -3 -15   8   24.81    5.25
  -3 -15   9    3.16    5.35
  -3 -15  10  131.72    5.84
  -3 -15  11    7.84    5.61
  -3 -14   5   -0.48    4.29
  -3 -14   6  114.05    4.84
  -3 -14   7  282.42    4.14
  -3 -14   8   10.02    3.70
  -3 -14   9  315.30    4.92
  -3 -14  10  171.68    5.81
  -3 -14  11   47.91    6.09
  -3 -14  12  244.31    6.26
  -3 -13   5   93.59    4.29
  -3 -13   6  529.28    5.23
  -3 -13   7   36.84    3.38
  -3 -13   8  233.11    4.28
  -3 -13   9  325.80    4.71
  -3 -13  11   15.25    5.57
  -3 -13  12    5.46    5.60
  -3 -12   5   49.52    4.03
  -3 -12   6    0.06    4.11
  -3 -12   7   73.29    4.32
  -3 -12   8   16.26    3.35
  -3 -12   9  289.92    5.51
  -3 -12  10  434.31    6.43
  -3 -12  11  318.77    6.47
  -3 -11   6  138.00    4.46
  -3 -11   7  137.32    4.54
  -3 -11   8  356.29    5.24
  -3 -11   9  668.02    6.01
  -3 -11  10   54.60    5.36
  -2 -23   7   65.69    5.52
  -2 -23   8  135.31    5.98
  -2 -22   3  170.63    5.67
  -2 -22   4   11.80    5.10
  -2 -22   5  281.00    5.66
  -2 -22  10  257.39    5.88
  -2 -22  11    2.05    6.18
  -2 -22  12  118.68    7.37
  -2 -22  13   37.46    6.93
  -2 -21   2  124.49    4.52
  -2 -21  13  377.94    6.35
  -2 -21  14   19.49    7.01
  -2 -21  15  118.76    7.07
  -2 -20  15    5.83    6.23
  -2 -20  16   95.51    7.25
  -2 -19  16   36.34    7.16
  -2 -19  17   12.01    7.28
  -2 -18  -1   63.62    3.04
  -2 -18  17   74.89    8.10
  -2 -17  17   11.47    5.26
  -2 -17  18   24.25    8.00
  -2 -16  18   41.26    7.60
  -2 -14  18  114.24    5.58
  -2 -13  18  176.56    5.69
  -2 -13  19  517.74    8.23
  -2 -11  18   41.18    6.50
  -2 -10  17   34.51    4.47
  -2 -10  18    5.70    6.57
  -2  -9  17   43.37    5.67
  -2  -8  16   48.63    4.32
  -2  -8  17   20.97    5.65
  -2  -7  16   55.25    5.54
  -2  -6   2  390.39    2.86
  -2  -6  14    4.09    5.11
  -2  -5   4   13.02    2.98
  -1 -26   6    2.38    5.92
  -1 -26   7    1.49    6.32
  -1 -26   8   13.00    6.85
  -1 -26   9    0.51    7.08
  -1 -26  10   12.38    7.34
  -1 -25   2    2.25    4.68
  -1 -24  15    2.84    6.29
  -1 -22  18   -2.36    5.94
  -1 -21  20   -0.94    8.80
  -1 -20  20   22.99    6.52
  -1 -19  21    3.12    9.15
  -1 -18  21    6.11    6.28
  -1 -18  22   -1.27    8.17
  -1 -17  -6  269.71    2.35
  -1 -17  22    2.60    8.72
  -1 -14  22   16.02    5.91
  -1 -13  22   57.62    6.08
  -1 -12  22   12.90    5.64
  -1 -11  22  122.37    7.38
  -1 -10  22   13.53    7.27
  -1  -6  20   30.25    6.26
  -1  -5  19   38.79    6.18
  -1  -4  18  535.07    6.58
  -1  -3   0    5.42    1.25
  -1  -3  16   -1.35    4.81
  -1  -2  14  504.55    5.24
  -1  -1   6  120.58    2.94
  -1  -1  10   84.36    3.61
  -1  -1  11  898.36    5.10
   0 -27   0    1.01    4.53
   0 -26  -2    5.59    4.43
   0 -20  -8   91.69    2.01
   0 -16  25   16.15    8.46
   0 -15  25    5.69    6.58
   0 -14  25   15.41    6.47
   0 -13  25   45.46    6.52
   0 -11  25  184.32    6.64
   0 -10  25   57.10    8.59
   0  -8  24    8.28    5.14
   0  -7  24  167.42    7.44
   0  -6  23   19.12    6.37
   0  -5  22  206.52    5.46
   0  -4  22   29.71    5.85
   0  -3  21    4.71    5.52
   0  -2  19   20.23    4.08
   0  -1  18   46.83    5.19
   0   0  16  965.53    5.89
   1 -26  -6   -0.64    3.14
   1 -25  -7    7.53    2.58
   1 -24  -8    4.60    2.17
   1 -12  28   43.99    9.44
   1 -11  28    3.48    8.24
   1 -10  27    7.89    6.26
   1  -9 -11   66.21    2.06
   1  -9  27   43.45    7.74
   1  -8  27   20.43    7.69
   1  -7  26    6.06    5.70
   1  -6  26    1.22    6.95
   1  -3  24    3.44    6.44
   1  -2  23  116.47    6.10
   1  -1  22   14.76    5.51
   1   2  17   15.88    3.90
   1   3  14  457.70    3.97
   2  -9  29   29.41    6.22
   2  -8 -13  189.49    2.94
   2  -8  29   47.84    8.28
   2  -6  28   18.59    6.75
   2  -4 -11  932.08    4.32
   2  -4  27  114.89    7.03
   2   1  22    9.40    3.82
   2   3  -3  199.69    2.82
   2   3  19    8.07    4.05
   3  -9 -15   22.50    2.95
   3  -6  30    1.76    7.60
   3  -4 -13  783.95    4.64
   3  -4  29   11.68    7.63
   3  -1 -11 1014.58    4.57
   3   0 -10   37.06    2.58
   3   1  -9 1347.64    4.79
   3   3  22  275.51    4.26
   3   6  16  501.70    3.86
   4 -22 -15   -1.14    1.82
   4 -16 -17    3.36    2.90
   4 -15 -17   77.81    3.15
   4 -12 -17   19.03    3.38
   4 -11 -17    3.44    3.35
   4  -7 -16    0.06    3.61
   4  -3 -14  244.42    4.13
   4  -3  30   11.41    6.70
   4  -1  29   11.35    6.19
   4   0 -12  151.26    3.18
   4   0  28   18.97    6.22
   4   1 -11 1539.00    6.49
   4   1  27   12.35    5.91
   4   2  26  122.45    5.80
   4   5  22   71.12    4.53
   4   6  20  166.43    3.95
   4   7  -1 1529.51    4.71
   4   8   3 1162.27    3.26
   5 -21 -17   31.98    2.71
   5 -18 -18  146.60    3.50
   5  -9 -18    1.48    4.07
   5  -2 -15   -1.98    4.53
   5   0  30   21.93    6.74
   5   2 -12   13.32    3.10
   5   2  28   13.42    5.96
   5   3  27   45.66    5.28
   5   5  -8  417.40    4.69
   5   5  24   19.57    4.23
   5   8  -2  135.56    3.57
   5   8  18   64.27    2.33
   5   9  15    0.78    1.77
   6 -19 -19  113.65    3.96
   6  -5 -18  202.06    5.71
   6  -3 -17   38.89    5.55
   6  -1 -16    2.15    3.89
   6   0 -15   -0.46    4.93
   6   5 -10  279.19    5.05
   6   5  26    0.64    4.81
   6   7  -7   28.04    3.96
   6   7  23  129.55    3.96
   6   8  -5 1060.45    5.74
   6   8  21   63.31    2.85
   6  10   1  268.13    3.34
   7 -19 -20   -2.83    4.34
   7 -14 -21    0.40    4.49
   7 -13 -21   45.38    4.70
   7  -4 -19   48.08    4.10
   7  -2 -18  144.29    4.50
   7  -1 -17  100.53    5.46
   7   2 -15   98.72    4.36
   7   3 -14  221.56    5.43
   7   4 -13    9.37    3.94
   7   4  29   22.74    5.65
   7   5  28    9.48    5.57
   7   8  -7  536.82    5.71
   7   9  -5  500.78    5.17
   7  10  19   -0.33    2.25
   7  11   1  375.74    3.80
   8 -14 -22   61.32    4.77
   8 -13 -22    7.35    4.58
   8  -7 -21    6.74    5.90
   8  -4 -20   50.22    5.38
   8  -2 -19    7.94    4.24
   8   1 -17  158.17    5.70
   8   2 -16  235.15    6.18
   8   5 -13  283.27    6.24
   8   6 -12  116.33    5.44
   8   6  28   10.69    4.91
   8   8  -9  317.01    6.03
   8   8  25   31.89    3.81
   8  10  -5    3.12    4.66
   8  11  -2   50.35    3.82
   8  12   2  172.66    3.40
   9  -8 -22   71.40    5.66
   9  -4 -21    4.39    4.46
   9  -2 -20   40.60    4.89
   9   1 -18   62.11    6.44
   9   2 -17    1.23    5.89
   9   6 -13  168.10    5.90
   9   7 -12   73.72    5.70
   9   9  -9   25.09    5.25
   9   9  25    3.13    3.62
   9  11  -5  139.17    3.99
   9  12  -2  239.18    3.75
   9  13   3  211.03    3.45
  10  -9 -23    4.35    5.92
  10  -8 -23   54.26    6.35
  10  -5 -22   19.56    6.33
  10  -2 -21   74.74    5.01
  10  -1 -20   40.92    6.24
  10   1 -19   45.41    6.33
  10   2 -18   27.02    6.57
  10   7 -13   12.29    6.14
  10   8 -12  108.69    4.53
  10   9 -10   81.49    5.71
  10  12  -4  187.14    5.53
  10  13  -1   80.60    3.99
  10  14   6  378.63    3.31
  10  14   7  144.35    3.01
  10  14   9    9.40    2.25
  11 -10 -24   -0.65    7.02
  11  -9 -24    1.27    6.37
  11  -6 -23   -2.42    6.67
  11  -5 -23    2.05    5.30
  11  -3 -22   95.08    7.01
  11  -1 -21  183.26    7.50
  11   1 -20   51.06    5.03
  11   2 -19  176.01    7.35
  11   3 -18   22.74    6.69
  11   7 -14   10.87    6.34
  11   8 -13    8.99    6.05
  11  10 -10  440.20    5.61
  11  11  -8  103.19    6.39
  11  12  -6    3.26    4.08
  11  14   1   98.28    4.27
  12  -7 -24    7.37    7.24
  12  -6 -24   45.59    5.79
  12  -4 -23    2.22    7.59
  12  -2 -22    4.98    6.91
  12   2 -20   45.22    5.70
  12   3 -19   22.05    7.70
  12   4 -18  103.13    7.59
  12   5 -17   56.61    6.68
  12   6 -16   70.27    6.56
  12   7 -15  209.32    7.72
  12   8 -14   71.51    5.16
  12  10 -11  131.22    7.11
  12  11  -9  768.58    8.31
  12  12  -7   -0.10    5.98
  12  13  -5   58.14    3.94
  12  14  -1   16.16    4.63
  12  15   4   66.89    3.83
  12  15   5   34.66    3.83
  12  15  11    2.20    2.56
  13  -5 -24    4.13    8.36
  13  -2 -23   34.18    5.78
  13   1 -21   -0.67    8.24
  13   4 -19   83.64    5.92
  13   5 -18    4.48    7.19
  13   6 -17  120.03    7.39
  13   7 -16   99.17    5.84
  13   8 -15   13.17    5.75
  13  10 -12  531.21    7.81
  13  12  -8  519.59    7.21
  13  14  -3   42.75    5.91
  13  15   1    2.87    4.72
  14  -1 -23   49.90    6.28
  14   0 -22   91.67    7.92
  14   2 -21   12.58    7.94
  14   3 -20    1.26    7.64
  14   9 -14   52.72    7.97
  14  10 -13    8.77    5.70
  14  12  -9   76.97    6.74
  14  15  -1   18.35    5.50
  14  16   5    9.88    4.20
  14  16   6   71.50    4.23
  14  16   8  228.62    4.77
  14  16   9    5.12    3.83
  14  16  10   50.66    3.65
  15   1 -22    3.98    8.85
  15   3 -21    6.04    6.26
  15   4 -20    2.99    7.99
  15   5 -19   37.29    8.81
  15   6 -18   11.22    8.70
  15   8 -16   31.48    7.75
  15   9 -15    4.74    6.10
  15  10 -13   45.97    7.47
  15  11 -12   26.65    5.50
  15  12 -10   40.60    7.06
  15  13  -8    3.79    7.39
  15  14  -6    3.58    4.98
  15  15  -2   -2.14    5.49
  15  16   2    7.46    5.19
  15  16   3   36.42    4.65
  16   9 -15   27.90    8.86
  16  10 -14    0.56    7.92
  16  11 -12   -4.00    7.17
  16  12 -11   26.43    5.71
  16  13  -9    1.87    5.58
  16  14  -6   29.32    6.50
  16  15  -4    4.77    4.88
  16  15  -3   72.62    6.20
  16  16   0    6.06    5.27
  17  10 -14   43.13    8.13
  17  11 -13   22.02    6.15
  17  12 -11    7.50    8.26
  17  13  -9    0.50    8.23
  17  14  -7   -0.51    7.31
  17  15  -4    3.31    7.44
  17  16  -1    8.59    5.87
  17  16   0   34.29    5.83
  -3 -18   9   -1.29    5.77
  -3 -18  10    8.23    5.82
  -3 -18  11  179.25    6.65
  -3 -18  12   62.70    6.57
  -3 -17   4  303.91    4.76
  -3 -17   6    2.00    4.55
  -3 -17  10  267.97    5.07
  -3 -17  11   36.23    5.64
  -3 -17  12    4.98    6.50
  -3 -17  13   20.43    6.28
  -3 -16   4  542.69    5.35
  -3 -16   5   37.99    3.31
  -3 -16  12   79.13    4.81
  -3 -16  13   59.85    6.92
  -3 -16  14   37.49    6.46
  -3 -15   3  541.53    4.72
  -3 -15   4  609.86    5.13
  -3 -15  12    4.49    4.23
  -3 -15  13  124.70    5.82
  -3 -14   3  572.17    4.84
  -3 -14   4   67.76    3.00
  -3 -14  14  130.84    6.58
  -3 -13   3  194.15    3.95
  -3 -13   4  210.22    3.22
  -3 -13  13  702.23    7.36
  -3 -13  14   53.12    6.45
  -3 -12   4  185.95    4.00
  -3 -12  12  472.98    5.63
  -3 -12  14   17.06    5.75
  -3 -11   4    2.83    3.63
  -3 -11   5  150.36    3.22
  -3 -11  12   50.37    5.69
  -3 -10   5    5.16    3.90
  -3 -10   6   29.30    4.23
  -3 -10   7   10.54    2.96
  -3 -10   9  200.01    3.92
  -3 -10  10  312.08    4.28
  -3 -10  11  738.23    6.63
  -3  -9   8  189.35    4.73
  -2 -24   8    2.75    5.73
  -2 -24   9   21.61    5.80
  -2 -23   4   21.11    4.88
  -2 -23   5    8.78    5.22
  -2 -23   6  135.28    5.63
  -2 -23  10   -0.81    4.69
  -2 -23  11   64.51    6.52
  -2 -23  12   30.36    7.56
  -2 -23  13  185.04    8.45
  -2 -21   1   -0.48    3.94
  -2 -21  16   97.96    8.08
  -2 -20   0   12.40    3.86
  -2 -20  17   51.90    7.03
  -2 -19  -1    3.79    3.31
  -2 -19  18    2.80    8.09
  -2 -18  -2    7.84    3.04
  -2 -18  18   -4.30    5.84
  -2 -18  19    8.53    8.26
  -2 -17  19   54.41    7.44
  -2 -16  19   57.01    6.07
  -2 -16  20   38.01    7.54
  -2 -15  20   37.21    8.36
  -2 -14  20   69.10    7.83
  -2 -13  20    2.91    7.18
  -2 -10  -2  292.87    2.29
  -2 -10  19   20.73    7.01
  -2  -8  18    2.96    6.43
  -2  -7   0 3156.50    5.07
  -2  -6  16   66.88    5.98
  -2  -5   3   78.94    2.81
  -2  -5  13    2.29    3.35
  -2  -4   7  135.23    2.91
  -2  -4   9  177.44    3.27
  -1 -26   3   51.00    5.57
  -1 -26   4   23.62    5.17
  -1 -25   1   13.95    4.57
  -1 -24  -1    9.19    3.98
  -1 -21  -4    9.30    2.45
  -1 -20  21    8.02    6.84
  -1 -19  22    9.00    8.65
  -1 -18  23    1.81    9.02
  -1 -17  23   -0.23    9.26
  -1 -16  23    8.89    6.79
  -1 -15  23   40.81    6.17
  -1 -14  23   79.66    6.79
  -1 -14  24   37.83    7.85
  -1 -13  23  163.41    6.70
  -1 -13  24    5.07    7.42
  -1 -12  23    5.13    5.86
  -1 -10  23   13.70    7.51
  -1  -9  22   12.65    5.19
  -1  -9  23   22.76    6.92
  -1  -8  22   82.66    7.51
  -1  -7  21   38.98    4.76
  -1  -6  21   58.50    6.57
  -1  -5  20  114.41    6.57
  -1  -4  19   16.68    5.70
  -1  -2  15  532.72    4.67
  -1  -1   5 2979.48    5.01
  -1  -1  12  464.00    4.86
   0 -27  -1   -1.37    4.24
   0 -25  -4  101.33    4.05
   0 -24  -5   69.61    3.19
   0 -23  -6    6.72    2.55
   0 -15  26    5.43    6.63
   0 -13  26    1.41    6.63
   0 -12  26   60.01    6.65
   0 -11  -9    2.73    0.93
   0 -11  26    4.79    7.47
   0  -8  25   31.95    7.31
   0  -7  25   -2.60    7.05
   0  -6  -7    8.66    1.34
   0  -6  24   77.59    7.15
   0  -5  23   24.53    5.01
   0  -2  20  198.21    4.86
   0   0  17   -7.13    4.62
   0   1  14   97.43    2.85
   1 -10  28   25.43    6.47
   1  -9  28   18.59    8.15
   1  -8  28   67.57    7.58
   1  -7  27   48.99    5.84
   1  -6  27   16.15    6.87
   1  -5  -9 1912.67    4.33
   1  -5  26   32.20    6.34
   1  -4  25  211.26    5.55
   1   0  21    5.91    5.37
   1   1  20   27.10    4.68
   1   2  18  527.30    5.27
   2 -18 -13   14.85    1.49
   2  -9 -13   33.37    2.47
   2  -8  30   26.59    8.12
   2  -7  29    1.07    5.94
   2  -6  29   18.97    8.30
   2  -5  28   -1.66    5.32
   2  -4  28   10.04    7.00
   2  -3 -10  235.29    3.26
   2  -3  27  122.35    7.08
   2  -2  26  186.03    6.58
   2  -1  25    6.67    4.38
   2   0  24  869.78    7.19
   2   1  -6   77.97    2.33
   2   1  23  809.22    7.10
   2   5  14   41.36    2.69
   3 -17 -15   11.16    2.29
   3 -10 -15    2.11    2.76
   3  -5  30   15.02    6.17
   3  -4  30    5.06    7.06
   3  -3 -12  271.08    4.06
   3  -3  29   13.99    7.42
   3   3  -6  167.05    2.76
   3   3  23    1.60    5.02
   3   5  -2  377.09    3.08
   3   7  12   12.57    1.74
   4 -13 -17   13.44    2.98
   4  -8 -16  154.03    3.89
   4  -5 -15   71.17    3.95
   4  -2 -13  109.59    3.94
   4  -2  30   24.81    6.52
   4   4  -7   27.86    2.71
   4   4  24   18.66    4.64
   4   8  14    1.58    1.74
   5 -17 -18   35.89    3.57
   5 -16 -18   10.43    3.76
   5 -11 -18   15.94    4.44
   5 -10 -18    6.02    3.96
   5  -4 -16  903.53    6.07
   5   4  -9    2.49    4.12
   5   4  26  189.46    5.71
   5   6  -6  270.57    4.26
   5   6  23    8.77    3.88
   5   7  -4 1469.41    5.89
   5   7  21  145.17    3.34
   5   9   2 1207.03    3.93
   6 -18 -19   17.07    4.02
   6  -9 -19   -1.39    4.62
   6  -2 -16  319.50    5.94
   6   1 -14    5.42    3.52
   6   2  30   44.07    6.51
   6   3 -12  219.07    5.34
   6   3  29   -4.80    5.87
   6   4 -11   56.51    3.63
   6   4  28   35.73    5.68
   6   6  -8  122.15    4.61
   6   6  25  103.88    4.61
   6   9  -2 1023.88    4.92
   6   9  19  195.23    2.73
   6  10   2   31.06    2.70
   7 -18 -20   -0.06    4.47
   7  -9 -20   73.88    4.95
   7  -8 -20    9.32    4.68
   7  -5 -19   37.99    4.07
   7  -3 -18    3.91    5.19
   7   0 -16   27.56    5.64
   7   5 -11   33.26    4.94
   7   6 -10    7.30    3.57
   7   6  27    2.35    4.63
   7  10  -2  157.25    3.99
   7  11   2   63.84    3.13
   8  -9 -21   10.05    5.51
   8  -8 -21   17.91    5.23
   8  -5 -20   -1.64    4.98
   8  -3 -19   17.90    5.95
   8  -1 -18    6.88    4.11
   8   3 -15   49.86    4.37
   8   4 -14  519.49    5.53
   8   7 -10    4.14    5.48
   8   7  27   32.90    4.42
   8  11  19    5.84    1.87
   8  12   3    3.05    2.81
   9  -6 -21   36.45    5.98
   9  -5 -21    1.27    4.32
   9  -3 -20    7.21    6.47
   9  -1 -19    1.28    4.56
   9   0 -18   58.19    6.00
   9   3 -16  326.76    5.32
   9   4 -15  271.53    5.15
   9   5 -14    5.94    4.21
   9   8 -10  252.56    6.03
   9   8  27   -3.07    4.61
   9  11  -4    2.56    4.67
   9  13   4   65.40    2.97
   9  13   5  125.26    3.27
  10 -12 -23    1.75    5.56
  10 -11 -23   38.01    6.66
  10 -10 -23   31.13    6.66
  10  -6 -22   80.83    6.71
  10  -3 -21   40.42    4.85
  10   0 -19    2.12    6.89
  10   3 -17    0.25    4.87
  10   4 -16  136.44    6.50
  10   5 -15   88.38    6.32
  10   6 -14   63.51    4.83
  10   8 -11   20.34    6.18
  10  10  25    3.35    3.31
  10  11  -6    3.71    4.21
  10  11  23    1.22    2.68
  10  12  -3   32.51    4.84
  10  13   0   48.36    3.79
  11  -7 -23   -1.46    7.19
  11  -4 -22   41.04    6.93
  11  -2 -21    4.26    6.83
  11   0 -20   45.30    6.41
  11   1 -19   13.21    6.63
  11   4 -17  220.00    5.80
  11   5 -16  295.47    6.14
  11   6 -15   50.16    5.42
  11   9 -11  221.23    5.39
  11  10  -9  310.95    6.85
  11  11  -7  667.01    6.93
  11  12  -5    5.02    5.44
  11  13  -2   85.87    5.28
  11  14   2   82.10    4.15
  11  14   3  120.18    4.63
  11  14  14    3.27    1.76
  12  -9 -24   36.49    8.11
  12  -8 -24   34.45    6.79
  12  -5 -23   53.86    7.64
  12  -3 -22   62.35    6.96
  12  -1 -21  117.37    7.54
  12   1 -20   -2.38    6.89
  12   2 -19   42.12    7.27
  12   8 -13    0.48    6.51
  12   9 -12   11.98    5.15
  12  10 -10  392.96    7.44
  12  12  -6  178.90    5.75
  12  13  -4   10.34    4.85
  12  14   0    7.17    4.63
  12  15   6   14.67    3.29
  12  15   7  433.13    4.09
  13  -6 -24    3.30    7.39
  13  -4 -23   51.59    7.88
  13  -3 -23   43.85    6.03
  13  -1 -22   -2.67    5.89
  13   0 -21    3.18    7.03
  13   2 -20   35.77    6.16
  13   3 -19   48.46    8.20
  13   4 -18   80.85    7.69
  13   7 -15   16.77    6.96
  13   8 -14   22.68    7.35
  13   9 -13   30.80    5.23
  13  10 -11   13.31    6.95
  13  15   2   18.71    4.64
  13  15   3   -0.02    4.62
  13  15  14   22.43    2.45
  14  -2 -23    4.01    6.06
  14   1 -21   10.23    8.90
  14   4 -19   52.39    6.42
  14   5 -18   87.03    7.79
  14   6 -17    1.91    7.68
  14   7 -16   58.47    7.29
  14   8 -15   -1.35    5.80
  14  10 -12   40.09    7.86
  14  11 -10   21.76    6.47
  14  13  -6    4.90    6.44
  14  14  -4    8.04    4.51
  14  15   0    1.52    5.30
  15   0 -22  153.26    9.81
  15   2 -21   -1.88    6.66
  15   8 -15   34.83    7.81
  15   9 -14   16.36    8.21
  15  11 -11   -4.99    7.71
  15  12  -9   50.65    7.26
  15  13  -7    3.65    6.77
  15  14  -5    8.27    4.75
  15  15  -1  128.62    6.33
  15  16   4    3.53    4.65
  15  16   5   57.69    4.82
  15  16  12    1.73    3.37
  16   4 -20   -2.56    6.94
  16   5 -19   14.98    6.87
  16   6 -18   31.43    8.54
  16   7 -17    3.62    6.37
  16   8 -16   23.81    6.42
  16  10 -13   53.39    8.35
  16  12 -10   12.28    7.26
  16  13  -8   29.09    6.77
  16  14  -5   -2.99    6.32
  16  15  -2   10.82    6.13
  16  16   2    1.76    5.68
  16  16   3    3.89    5.63
  17   7 -17   26.15    9.81
  17   8 -16    7.27    8.91
  17   9 -15    8.06    8.40
  17  11 -12   -1.02    8.17
  17  12 -10   62.27    7.92
  17  13  -8   62.78    7.42
  17  14  -6    1.15    7.40
  17  16   1    6.39    6.26
  -3 -20   7    1.40    4.93
  -3 -20   9    2.86    6.08
  -3 -20  11    0.92    6.01
  -3 -19   6   11.04    5.18
  -3 -19   7   41.50    3.99
  -3 -19   8   15.93    4.05
  -3 -19   9   21.91    4.03
  -3 -19  10   70.68    4.58
  -3 -19  11  120.84    5.24
  -3 -18   4   48.49    4.45
  -3 -18   5  263.06    4.31
  -3 -18  13  114.17    5.50
  -3 -18  14   86.66    7.23
  -3 -17  14  129.36    5.60
  -3 -16  15   11.27    6.71
  -3 -16  16    3.84    6.79
  -3 -15   2    9.56    3.69
  -3 -15  15   -1.31    5.15
  -3 -15  16    3.56    7.12
  -3 -14   2   72.17    3.65
  -3 -14  15  110.77    5.09
  -3 -13  15    4.13    4.82
  -3 -12   3  136.27    2.73
  -3 -12  15   59.46    5.95
  -3 -11   3   57.56    3.53
  -3 -11  15   28.09    6.31
  -3 -10   4  525.67    4.64
  -3  -9   5  991.49    5.59
  -3  -9   6   11.89    3.03
  -3  -9  12   64.65    3.83
  -3  -8   7    8.38    4.16
  -3  -8   8   -1.28    4.41
  -3  -8   9   39.62    4.47
  -2 -24   5  214.74    6.43
  -2 -24   6    9.40    5.58
  -2 -24   7   37.02    4.58
  -2 -24  10  118.57    5.62
  -2 -24  11   22.54    5.36
  -2 -24  12   -0.36    6.81
  -2 -24  13    0.69    7.60
  -2 -24  14   85.55    7.67
  -2 -23   2  267.70    5.73
  -2 -23   3    6.81    4.69
  -2 -23  14    0.84    5.92
  -2 -23  15   -3.96    8.26
  -2 -23  16   40.41    8.20
  -2 -22   1    4.78    4.07
  -2 -22  16   56.60    6.51
  -2 -21   0   81.17    3.68
  -2 -21  17    0.95    5.66
  -2 -20  -1    6.69    3.30
  -2 -20  18   62.96    6.39
  -2 -20  19   58.09    8.61
  -2 -19  -2   10.27    3.32
  -2 -19  19    6.52    6.25
  -2 -19  20   21.38    8.85
  -2 -17  20   11.17    6.12
  -2 -17  21    6.60    7.84
  -2 -16  -3    0.84    2.56
  -2 -16  21    8.85    8.69
  -2 -15  21   26.81    8.24
  -2 -14  21   71.66    7.89
  -2 -13  21   39.18    7.98
  -2 -11  21   -0.01    6.91
  -2 -10  20  389.58    7.92
  -2  -8  19  144.45    6.74
  -2  -7  18    1.00    5.91
  -2  -6   1  927.11    3.26
  -2  -4   5   20.60    3.07
  -2  -4  12    2.85    3.07
  -1 -27   4    3.22    5.79
  -1 -27   5   16.54    6.20
  -1 -27   6    5.31    5.67
  -1 -26   2   -2.25    5.06
  -1 -23  -3   18.09    3.71
  -1 -17  24   31.15    8.87
  -1 -16  24   15.65    7.08
  -1 -15  24   10.08    6.83
  -1 -15  25    2.65    8.41
  -1 -14  25    1.99    8.19
  -1 -13  25    9.24    8.49
  -1 -12  24  177.07    6.66
  -1 -11  24   53.88    6.29
  -1 -10  24  289.30    9.23
  -1  -8  23  271.96    8.26
  -1  -6  22   55.14    7.23
  -1  -5  21  141.57    6.52
  -1  -4  20    6.96    6.06
  -1  -3  18  248.50    5.05
  -1  -2  16  925.10    5.61
  -1  -1  13    9.76    2.94
  -1  -1  14  258.54    4.89
   0 -27  -2    3.11    4.48
   0 -26  -3   21.11    3.64
   0 -22  -7    5.78    2.09
   0 -14  27    5.45    7.27
   0 -13  27   26.93    6.97
   0 -12  27   -0.47    8.45
   0 -11  27   10.14    9.08
   0 -10  27    3.78    8.36
   0  -9  26    3.34    6.14
   0  -8  -8   12.24    1.18
   0  -4  23   26.41    5.06
   0  -3  22   55.80    4.73
   0  -2  21    2.04    5.49
   0  -1  20   15.60    6.07
   0   0  18  152.55    5.07
   0   1  16   59.84    3.94
   0   2   7 1103.27    3.30
   0   2   8  134.56    2.39
   0   2  10    1.62    2.90
   0   2  11   18.57    3.05
   1 -23  -9   11.29    1.85
   1  -9  29   12.56    8.70
   1  -7 -10  807.48    3.02
   1  -7  28    9.61    7.66
   1  -4  26   43.44    6.27
   1  -1  23  508.34    5.69
   1   0  -4 1746.08    3.75
   1   4   8  181.53    1.93
   1   4  10  605.00    2.98
   1   4  11  466.91    3.07
   2 -26  -9   14.29    2.17
   2 -10 -13   74.51    2.79
   2  -7 -12  291.37    3.25
   2  -7  30   72.78    8.44
   2  -5 -11  280.58    3.33
   2  -5  29    6.04    7.02
   2  -3  28    2.28    6.81
   2  -2  -9  150.65    2.57
   2  -2  27   37.37    6.70
   2  -1  -8  342.54    3.25
   2  -1  26   38.01    6.74
   2   0  -7    1.19    1.94
   2   0  25    3.71    5.99
   2   1  24   14.76    5.06
   2   2  22   19.53    4.58
   3 -20 -14   76.64    1.86
   3 -16 -15   12.40    2.15
   3 -11 -15   21.81    2.80
   3  -7 -14  223.87    3.46
   3  -5 -13   41.25    3.31
   3  -3  30    5.79    7.03
   3  -2 -11   82.90    3.82
   3  -2  29    7.78    7.18
   3  -1  28   55.68    6.12
   3   0  27    7.55    5.62
   3   1  26    2.41    5.51
   3   2  -7    3.64    2.51
   3   2  25  154.87    5.89
   3   4  -4  613.56    3.32
   3   4  22    8.37    4.41
   3   5  20  112.73    3.85
   3   6   1 1392.31    3.33
   3   6  17   87.00    2.89
   3   7  13    0.79    1.92
   4 -19 -16   23.43    2.45
   4  -9 -16   25.88    3.45
   4  -6 -15  287.81    4.36
   4  -4 -14  781.68    5.34
   4  -2  31    2.22    7.33
   4  -1 -12   58.04    4.21
   4  -1  30    0.57    7.57
   4   0  29   -1.17    6.29
   4   1  28   18.48    5.51
   4   2  -9    5.27    3.77
   4   2  27    3.47    5.48
   4   3  -8   66.71    2.95
   4   3  26   48.27    5.29
   4   5  -5  241.44    3.00
   4   5  23    7.56    4.14
   4   6  -3  104.21    2.44
   4   6  21   -0.67    3.60
   4   7   0   46.33    2.62
   5 -20 -17   23.65    2.84
   5 -15 -18   21.34    3.48
   5 -14 -18    0.09    3.35
   5 -12 -18   -0.29    3.78
   5  -7 -17  177.25    4.29
   5  -5 -16  218.51    4.90
   5  -3 -15  310.21    5.08
   5   0 -13    1.31    3.18
   5   1 -12   38.01    4.37
   5   1  30    3.46    6.83
   5   2 -11   12.36    4.38
   5   2  29    8.20    6.17
   5   3 -10  357.67    3.87
   5   3  28   -0.44    6.11
   5   5  25   94.81    4.59
   5   8  -1 1616.71    5.33
   5   8  19   29.43    2.33
   5   9   3   51.09    2.40
   6 -21 -18    4.95    3.40
   6 -17 -19  199.70    4.20
   6 -11 -19   30.06    4.54
   6  -7 -18  261.50    5.12
   6  -4 -17    3.10    4.02
   6  -1 -15  164.88    5.68
   6   5  -9  100.10    4.91
   6   5  27  179.22    5.40
   6   7  24   89.44    4.08
   6   8  -4   12.08    2.89
   6   8  22  113.43    3.69
   6   9  -1   87.13    3.30
   6  10  16   19.91    1.61
   7 -17 -20   -0.96    4.82
   7 -11 -20    1.95    4.53
   7 -10 -20  213.09    5.65
   7  -6 -19   41.62    4.93
   7  -4 -18  411.48    6.63
   7  -2 -17   17.86    5.57
   7   1 -15  343.03    5.18
   7   2 -14  369.34    6.12
   7   5  29   32.26    5.94
   7   7  -8   83.65    3.54
   7   7  26   66.51    4.88
   7   8  -6  116.74    4.87
   7   8  24   70.16    3.65
   7   9  -4  520.17    5.07
   7   9  22   43.41    3.06
   7  10  -1  328.79    4.24
   7  11   3   -0.13    2.85
   8 -16 -21    1.25    5.25
   8 -11 -21    4.68    5.48
   8  -6 -20   26.54    4.84
   8  -4 -19   -1.38    5.79
   8  -2 -18   86.09    6.38
   8   2 -15    6.76    5.54
   8   5 -12   50.76    5.61
   8   6 -11  492.55    5.31
   8   8  -8  376.59    4.75
   8   8  26   46.65    4.54
   8   9  -6  346.32    5.77
   8  10  -4   15.38    3.24
   8  10  22    2.59    2.52
   8  11  -1  492.11    4.71
   8  12   4   40.31    3.08
   9 -16 -22   11.82    5.46
   9 -15 -22    0.84    5.63
   9 -14 -22   12.20    5.16
   9 -13 -22   11.43    5.95
   9 -12 -22  122.55    6.43
   9 -11 -22   45.32    6.05
   9  -7 -21    1.66    6.57
   9  -4 -20    0.56    6.40
   9  -2 -19   91.75    6.80
   9   1 -17   36.47    6.19
   9   7 -11   21.14    4.31
   9  10  24   20.82    3.39
   9  11  -3  217.93    5.15
   9  12   0  521.10    4.86
  10 -13 -23   39.01    5.72
  10  -8 -22    4.44    5.90
  10  -7 -22    7.98    6.06
  10  -4 -21   57.66    4.89
  10  -2 -20   13.69    4.84
  10   1 -18   99.79    6.61
  10   2 -17  322.68    7.69
  10   6 -13   27.08    5.93
  10   7 -12   39.67    6.28
  10   9  -9   23.66    5.98
  10  10  -7  223.08    6.22
  10  13   1  115.33    4.06
  11  -9 -23   -2.78    6.99
  11  -8 -23   56.92    5.33
  11  -5 -22   24.45    6.70
  11  -3 -21  181.57    7.43
  11  -1 -20   47.23    7.07
  11   2 -18    9.11    7.01
  11   3 -17   -1.30    7.19
  11   6 -14   -0.02    6.38
  11   7 -13    6.54    6.73
  11   8 -12   17.61    4.57
  11   9 -10   25.00    6.27
  11  12  -4  100.87    5.44
  11  13  -1    9.36    4.69
  11  14   4   56.80    4.49
  12  -7 -23   29.57    7.09
  12  -6 -23   18.02    7.09
  12  -4 -22    6.74    6.98
  12  -2 -21   89.83    7.37
  12   0 -20  234.55    8.65
  12   4 -17   70.49    7.44
  12   5 -16   41.62    7.44
  12   6 -15  245.81    7.77
  12   7 -14   66.51    5.47
  12   9 -11   -1.25    6.89
  12  11  -8  202.74    5.12
  12  14   1    7.57    4.81
  13  -5 -23   15.34    8.32
  13  -2 -22   95.55    6.21
  13   1 -20   21.54    8.53
  13   5 -17  227.46    6.39
  13   6 -16   78.51    5.86
  13   9 -12   72.77    7.40
  13  11  -9  334.58    5.99
  13  12  -7  127.92    5.15
  13  13  -4   14.12    5.61
  13  14  -1   10.25    5.57
  13  15   4    4.18    4.37
  14  -4 -23   -3.29    8.09
  14  -3 -23    8.21    6.42
  14  -1 -22    3.65    6.23
  14   0 -21   -3.72    8.14
  14   2 -20    6.89    6.42
  14   3 -19   -1.11    8.73
  14   4 -18    0.80    7.36
  14   7 -15   19.55    7.43
  14   8 -14   -0.84    8.00
  14   9 -13   26.74    5.88
  14  10 -11   39.34    6.93
  14  12  -8   82.93    5.04
  14  13  -5   94.86    6.31
  14  14  -3    9.29    4.57
  14  15   1   61.81    4.61
  14  15   2   10.81    5.37
  14  15  16    1.06    2.33
  15  -1 -22    3.54    8.79
  15   1 -21   64.87    8.70
  15   4 -19   10.75    6.46
  15   5 -18   -3.57    6.33
  15   6 -17   11.73    6.30
  15   9 -13   -0.58    7.42
  15  10 -12    5.50    7.09
  15  11 -10   -1.77    6.95
  15  13  -6   10.82    6.88
  15  16   6  201.52    4.95
  15  16   7    3.70    4.37
  15  16   9   24.85    4.53
  15  16  10    2.57    4.29
  15  16  11    4.85    3.92
  16   3 -20    4.58    8.87
  16   4 -19    0.15    9.59
  16   5 -18    4.97    8.47
  16   6 -17    5.41    8.29
  16   7 -16   12.90    8.84
  16   8 -15   85.86    8.89
  16   9 -14    7.13    6.44
  16  11 -11   11.54    5.85
  16  12  -9   55.03    7.68
  16  13  -7   11.70    7.49
  16  15  -1   65.04    6.59
  16  16   5    0.47    5.52
  17  10 -13    6.02    6.23
  17  11 -11   22.06    8.50
  17  13  -7   32.68    7.23
  17  15  -2   -5.11    7.40
  17  16   2   15.11    5.55
  -3 -21   6   31.91    5.09
  -3 -21   8   10.36    6.14
  -3 -21   9  269.01    7.56
  -3 -21  10   36.29    6.67
  -3 -21  11  100.29    7.00
  -3 -21  12    6.29    7.03
  -3 -21  13   55.08    7.08
  -3 -20   4    7.03    5.39
  -3 -20   5    5.33    5.27
  -3 -20   6   14.89    3.87
  -3 -20  12  293.75    6.11
  -3 -20  13   71.08    6.54
  -3 -19   3  277.50    4.91
  -3 -19   4    9.10    4.68
  -3 -18  15   16.07    5.30
  -3 -17   2   58.32    3.93
  -3 -17  17   11.32    7.42
  -3 -16   2  184.09    3.84
  -3 -16  17  115.34    7.29
  -3 -16  18  124.17    7.75
  -3 -15  17   87.13    5.72
  -3 -15  18  146.78    7.71
  -3 -14   1  338.93    4.27
  -3 -13  17  134.48    6.03
  -3 -12   2  315.19    3.85
  -3 -12  17    7.18    7.37
  -3 -11   2  192.08    3.56
  -3 -11  17   16.31    6.89
  -3 -10   3  336.41    4.07
  -3 -10  15    4.71    4.55
  -3  -9   4   28.32    3.83
  -3  -8   6  389.60    3.85
  -3  -8  12   -0.80    3.78
  -3  -7   8   23.44    4.27
  -3  -7   9  783.51    5.74
  -3  -7  10   98.66    4.85
  -2 -25   5    7.23    5.61
  -2 -25   6    3.74    6.39
  -2 -25   7    1.56    6.37
  -2 -25   8   59.16    6.41
  -2 -25   9    0.39    5.21
  -2 -25  10   22.65    5.59
  -2 -25  11   19.05    6.95
  -2 -25  12    4.93    7.24
  -2 -24   3  165.57    5.83
  -2 -24   4    8.24    4.96
  -2 -24  15   23.52    7.94
  -2 -23   1   78.88    4.97
  -2 -22   0   35.28    4.49
  -2 -22  18    3.84    6.69
  -2 -21  -1   29.94    4.04
  -2 -21  19    0.30    6.40
  -2 -21  20    0.70    9.32
  -2 -19  21   10.68    9.41
  -2 -18  21   -1.03    6.89
  -2 -17  -3  390.35    3.17
  -2 -17  22    5.26    8.82
  -2 -16  22   40.85    7.99
  -2 -15  22   85.46    6.45
  -2 -14  22  152.91    7.08
  -2 -12  22  329.23    8.60
  -2 -11  22    9.86    7.86
  -2  -9  -2 2814.97    4.55
  -2  -8  20  159.14    6.78
  -2  -7  19   66.34    4.73
  -2  -6  18  228.85    5.15
  -2  -5   2   49.45    2.46
  -2  -5  17  150.39    6.28
  -2  -4   4 1527.82    4.89
  -1 -27   2    7.25    5.64
  -1 -27   3   -1.63    5.69
  -1 -26   1   32.84    4.94
  -1 -24  -2  198.47    4.17
  -1 -22  -4  138.83    3.53
  -1 -21  -5  136.51    3.10
  -1 -19  -6   24.16    2.39
  -1 -16  25    5.56    7.41
  -1 -15  26    4.99    8.81
  -1 -14  26   10.09    8.74
  -1 -13  26    7.55    8.34
  -1 -12  25   19.39    6.60
  -1 -11  25   62.90    6.27
  -1 -10  25   15.69    8.39
  -1  -8  24   75.99    7.66
  -1  -7  23   58.05    5.57
  -1  -5  22    1.60    7.14
  -1  -4  21   19.50    6.35
  -1  -3  19  522.41    5.78
  -1  -2  18  880.44    7.40
  -1  -1  15 1703.91    7.07
  -1   0   9    0.62    2.99
  -1   0  10 2007.68    6.19
  -1   0  11    4.79    3.66
   0 -25  -5   58.99    3.67
   0 -11  28    2.91    9.48
   0 -10  28    6.83    8.55
   0  -8  27   27.27    8.23
   0  -7  26   33.32    5.98
   0  -5  25    6.62    6.56
   0  -4  24   14.12    5.16
   0  -2  22  101.18    6.37
   0  -1  21  417.44    6.91
   0   0  19    0.80    4.98
   0   1  17 1187.16    6.56
   0   2   6  115.87    2.00
   0   2  12   74.68    2.60
   1  -8  29   33.04    6.33
   1  -6  28   62.80    6.05
   1  -5  28   62.46    7.28
   1  -4  27    3.07    6.83
   1  -3  26   86.45    6.42
   1  -1  24   15.67    5.85
   1   2  19    7.77    3.42
   1   4  12   12.22    2.59
   1   4  13  190.97    3.48
   2 -17 -13   68.47    1.84
   2 -11 -13  320.09    2.99
   2  -6  30   11.49    6.66
   2  -5  30    9.09    8.26
   2  -4  29    1.35    7.15
   2  -1  27  318.45    7.35
   2   2  -4 1567.67    4.01
   2   3  21    5.72    4.09
   2   4   0  249.81    2.04
   2   4  19   18.43    3.68
   2   5  16   61.79    3.22
   3 -15 -15    2.10    2.41
   3 -13 -15    2.76    2.41
   3  -8 -14  250.65    3.66
   3  -4 -12   13.98    3.26
   3  -2  30    0.46    6.85
   3  -1 -10  135.63    2.91
   3  -1  29    3.67    7.05
   3   0  28  102.29    6.76
   3   1  -8   30.07    2.58
   3   1  27  138.09    6.60
   3   3  24  194.82    5.36
   4 -18 -16    6.19    2.53
   4 -10 -16   89.87    3.55
   4   0 -11   -0.72    2.89
   4   0  30   43.01    6.86
   4   1  29    6.84    6.82
   4   2  28   13.46    5.72
   4   4  -6 1770.82    6.18
   4   4  25   16.08    4.92
   4   7  19  466.66    4.20
   5  -8 -17   76.48    3.90
   5  -2 -14    6.84    4.50
   5   4  27   21.75    4.92
   5   5  26   16.34    5.41
   5   6  -5  310.06    4.45
   5   6  24    1.02    4.07
   5   7  -3  289.09    4.21
   5   7  22    7.82    3.16
   5   9  16  266.18    2.38
   6 -20 -18    1.74    3.67
   6 -15 -19   71.45    4.17
   6 -14 -19    4.86    3.90
   6 -13 -19    2.27    3.94
   6  -8 -18   82.70    4.90
   6  -5 -17   40.46    5.32
   6  -3 -16    9.17    5.22
   6   0 -14   83.74    5.02
   6   1 -13   51.79    5.07
   6   2 -12    6.36    4.60
   6   3 -11  172.97    5.24
   6   3  30   32.02    6.42
   6   4 -10   61.66    4.44
   6   4  29    5.37    5.74
   6   6  -7  230.33    4.82
   6   6  26   52.95    4.63
   6   9  20   27.91    2.52
   6  10   3  383.59    3.03
   7 -16 -20    7.07    4.24
   7 -14 -20   73.25    4.98
   7 -13 -20    4.56    4.86
   7  -7 -19   16.16    4.74
   7  -5 -18   43.85    5.61
   7  -3 -17  267.84    6.56
   7  -1 -16    7.84    4.11
   7   0 -15   -1.68    5.41
   7   6  -9  274.26    4.35
   7   6  28  172.72    5.55
   7  10  20   96.34    2.69
   7  11  16   44.77    1.21
   8 -15 -21   96.12    5.24
   8 -14 -21   26.21    5.24
   8 -13 -21   33.09    5.31
   8  -8 -20   18.36    5.23
   8  -7 -20   30.99    4.20
   8  -5 -19   97.62    5.84
   8  -3 -18   25.32    5.60
   8   3 -14  555.66    5.95
   8   4 -13  656.27    5.86
   8   7  28   -0.47    4.53
   8  10  -3  321.24    4.90
   8  11   0   10.87    3.87
   9  -8 -21  122.02    6.63
   9  -5 -20   10.97    6.10
   9  -3 -19   21.30    6.54
   9   2 -16  389.82    5.57
   9   3 -15   99.13    4.81
   9   4 -14   20.15    4.51
   9   5 -13   59.87    4.42
   9   8  -9   51.66    4.44
   9   9  -7   -0.68    5.83
   9   9  26    2.06    3.51
   9  13   8    3.02    2.49
   9  13   9   20.65    2.17
  10 -10 -22    2.94    5.92
  10  -9 -22    6.76    6.39
  10  -6 -21    2.78    5.81
  10  -5 -21   19.71    4.76
  10  -3 -20  128.33    6.50
  10  -1 -19   41.29    5.21
  10   0 -18   21.04    6.98
  10   3 -16    3.10    4.87
  10   4 -15  440.48    6.41
  10   5 -14  459.90    6.03
  10  12  -2   51.88    3.38
  10  12  21   28.01    1.81
  10  13   2   97.78    3.94
  11 -12 -23   14.81    7.11
  11 -11 -23    2.94    7.35
  11 -10 -23   72.36    6.84
  11  -7 -22   17.64    6.68
  11  -6 -22   18.16    5.43
  11  -4 -21   -2.96    6.76
  11  -2 -20   26.14    7.21
  11   0 -19    5.99    6.81
  11   1 -18   -2.65    6.89
  11   4 -16   89.72    5.56
  11   5 -15  203.91    5.88
  11   8 -11   17.97    6.40
  11  10  -8  269.77    5.27
  11  11  -6  203.84    6.00
  11  13   0   37.23    4.72
  12  -8 -23   19.21    7.59
  12  -5 -22    1.52    7.82
  12  -1 -20   -2.48    7.30
  12   1 -19   -4.56    7.23
  12   2 -18    6.18    7.39
  12   8 -12   31.93    7.22
  12  10  -9   12.82    6.45
  12  12  -5   96.29    5.45
  12  13  -2   34.44    5.65
  13  -6 -23    2.79    8.16
  13  -4 -22   53.13    7.57
  13  -3 -22   12.05    5.81
  13  -1 -21    2.17    5.87
  13   0 -20   87.54    8.50
  13   2 -19   20.65    6.07
  13   3 -18   10.63    8.24
  13   4 -17  139.10    8.54
  13   5 -16  108.92    7.99
  13   6 -15    8.22    7.77
  13   7 -14   42.33    7.58
  13   8 -13   -1.18    5.27
  13  10 -10    6.09    5.14
  13  11  -8   81.56    7.19
  13  12  -6   -2.18    6.36
  13  14   0  127.02    5.84
  13  15  13    4.21    2.85
  14  -5 -23    2.31    9.10
  14  -2 -22   60.66    6.47
  14  -1 -21   13.46    7.98
  14   1 -20   -1.46    8.63
  14   5 -17  197.99    6.86
  14   6 -16  268.56    7.03
  14   9 -12   24.07    7.26
  14  11  -9   -1.62    6.47
  14  12  -7   53.43    6.21
  14  14  -2  310.20    5.36
  15   0 -21   -0.39    9.42
  15   2 -20   -3.65    6.57
  15   3 -19    1.50    8.20
  15   4 -18   47.91    8.94
  15   5 -17    2.72    7.95
  15   6 -16  126.94    8.19
  15   7 -15   94.46    8.76
  15   8 -14    3.29    7.68
  15  10 -11   33.22    8.46
  15  12  -8   16.37    4.83
  15  14  -3    0.84    5.86
  15  15   1   27.41    5.85
  16   2 -20   21.12    9.64
  16   9 -13   -0.29    8.64
  16  10 -12    0.72    6.15
  16  11 -10    1.74    7.78
  16  12  -8   16.98    7.87
  16  13  -6   40.35    7.60
  16  14  -3   -0.18    6.03
  16  15   0   10.37    6.54
  16  16   7    5.82    4.92
  16  16   8    1.06    5.10
  17   5 -18    3.05    8.68
  17   6 -17    3.78    8.89
  17   7 -16    3.17    6.96
  17   8 -15   62.78    7.37
  17  10 -12   10.17    8.42
  17  12  -9   36.87    6.46
  17  14  -4    6.03    7.29
  17  15  -1    2.03    7.09
  17  16   4   73.57    6.21
  18  10 -12  131.33    8.43
  18  11 -11   18.27    6.76
  18  12  -9   -0.28    9.21
  18  13  -7   14.73    7.36
  18  14  -4    8.99    7.34
  -3 -22   6    5.79    5.16
  -3 -22   7  186.65    6.35
  -3 -22   8   71.66    6.62
  -3 -22   9   13.43    6.25
  -3 -22  10   15.22    6.38
  -3 -22  11   28.07    6.72
  -3 -22  12  374.09    9.11
  -3 -22  13    6.52    7.85
  -3 -22  14   73.84    8.20
  -3 -21   4  146.17    5.37
  -3 -21   5    8.08    5.42
  -3 -21  14   10.20    5.94
  -3 -21  15  156.68    8.50
  -3 -21  16   35.56    7.77
  -3 -20   3   24.92    4.82
  -3 -20  16   -0.15    7.35
  -3 -20  17    5.58    7.97
  -3 -19   2    5.22    3.96
  -3 -19  17   98.29    7.88
  -3 -19  18   69.02    8.68
  -3 -18   2  212.52    4.51
  -3 -18  18    6.26    8.63
  -3 -17   1   90.26    3.70
  -3 -17  19  116.50    9.19
  -3 -16  19    3.46    8.33
  -3 -15  19   71.45    7.75
  -3 -14  19    5.60    7.31
  -3 -13   1   64.11    3.30
  -3 -13  19   70.74    8.05
  -3 -12   1  173.04    3.44
  -3 -12  18  164.34    6.10
  -3 -12  19    6.46    7.70
  -3 -11  18    6.24    6.66
  -3 -10   2 1157.20    5.01
  -3 -10  17    1.02    4.70
  -3  -9   3  128.60    3.71
  -3  -9  16   19.94    4.41
  -3  -8   4   42.14    3.88
  -3  -8  16   15.68    6.12
  -3  -7  12   35.49    3.92
  -3  -7  13    2.11    3.84
  -2 -26   6    1.19    5.64
  -2 -26   8    8.11    7.14
  -2 -26   9   10.55    6.67
  -2 -25   4   27.03    5.63
  -2 -24   2    2.52    5.09
  -2 -20  -2   39.26    3.12
  -2 -19  22   12.66    7.14
  -2 -18  -3    6.05    2.55
  -2 -18  23    0.56    9.72
  -2 -17  23    0.70    8.60
  -2 -16  23    1.72    6.80
  -2 -15  23    4.26    6.33
  -2 -15  24    7.30    8.39
  -2 -14  23   21.02    6.78
  -2 -14  24    6.21    8.18
  -2 -13  23  166.06    7.45
  -2 -12  23   20.87    6.18
  -2 -11  23  267.48    9.56
  -2  -9  22  157.34    7.89
  -2  -8  21    8.13    5.67
  -2  -7  20   94.34    5.45
  -2  -6  19    1.48    4.54
  -2  -4  16   49.64    4.09
  -2  -4  17  634.23    7.33
  -1 -27   1    3.12    5.62
  -1 -26   0    4.62    4.53
  -1 -24  -3   48.67    3.94
  -1 -14  27   -2.70    9.47
  -1 -13  27   -7.40    8.83
  -1 -12  26   -1.46    6.93
  -1 -11  26   13.01    6.63
  -1  -8  25   21.71    8.30
  -1  -7  24  114.11    5.99
  -1  -6  24    4.31    6.78
  -1  -4  22   25.37    7.03
  -1  -1  16   49.92    3.57
  -1  -1  17   39.06    5.35
  -1   0  12  330.93    3.64
  -1   0  13    2.19    4.13
   0 -27  -3    6.33    4.31
   0 -26  -4   32.36    3.87
   0 -24  -6    4.67    2.93
   0 -21  -8    1.37    1.91
   0 -12  -9   25.49    0.85
   0 -11  29   45.37   10.08
   0  -9  28   19.94    6.51
   0  -8  28   23.16    8.60
   0  -7  27   97.72    6.44
   0  -5  -6   15.47    1.27
   0  -3  24  122.41    6.71
   0  -2  23    5.48    6.25
   0   0  20  325.39    6.54
   0   1  18   37.16    4.98
   0   2  14  276.88    4.11
   1 -27  -6    2.31    3.36
   1 -26  -7    0.03    2.97
   1  -8  30   -1.83    8.41
   1  -7  30   -3.97    8.30
   1  -6  29   -1.95    7.61
   1  -4  28   -2.80    7.06
   1  -3  -7   94.22    2.09
   1  -3  27   42.86    7.19
   1  -2  -6   64.65    2.19
   1  -2  26  329.47    7.72
   1  -1  -5 2684.77    4.27
   1   2  20    1.61    4.25
   1   3  18   42.22    4.32
   1   4   6 1034.39    2.13
   2  -8 -12  132.62    2.85
   2  -4 -10  205.72    3.30
   2  -4  30    7.20    8.05
   2  -3  29   19.39    7.26
   2  -2  28    6.03    5.35
   2   0  26  365.11    6.07
   2   1  25    7.63    6.08
   2   2  24  423.69    6.38
   2   3  -2  404.14    2.98
   2   3  22   12.38    4.99
   3  -9 -14  201.54    3.27
   3  -6 -13  457.27    4.19
   3  -3  31    0.15    7.00
   3   2  26   14.72    5.32
   3   3  -5  186.57    2.76
   3   4  23    6.71    4.92
   3   5  21   99.43    4.24
   3   7  14   76.38    1.90
   4 -21 -15    0.25    2.13
   4 -17 -16   62.12    2.96
   4 -11 -16   56.07    3.48
   4  -7 -15   18.42    3.65
   4  -5 -14  232.85    4.39
   4  -3 -13    5.92    2.83
   4  -1  31   67.86    6.34
   4   3  27    1.76    5.89
   4   4  26  122.86    5.78
   4   5  -4  473.93    4.15
   4   5  24    2.87    4.24
   4   6  22   10.52    3.62
   4   8  16  343.94    2.87
   5 -22 -16   29.38    2.73
   5 -19 -17  107.02    3.45
   5 -10 -17   57.65    3.98
   5  -9 -17    4.11    3.70
   5  -6 -16  971.87    5.57
   5  -4 -15   -0.42    3.16
   5  -1 -13   53.06    4.23
   5   0 -12 1139.81    6.38
   5   2  30    3.71    6.10
   5   3  -9  856.29    5.79
   5   3  29    4.46    6.03
   5   4  -8  424.71    3.91
   5   4  28    0.63    5.25
   5   8   0  321.02    3.46
   5   8  20   68.72    2.75
   5   9   4  450.50    2.83
   6  -9 -18   84.00    4.83
   6  -6 -17   62.19    5.03
   6  -4 -16  448.38    5.70
   6  -2 -15   15.48    5.30
   6   5  -8  267.56    4.78
   6   5  28   22.57    5.33
   6   7  -5  153.98    4.31
   6   7  25    0.62    4.14
   6   8  -3 2075.70    6.24
   6   8  23   16.24    3.86
   6   9   0 1509.44    5.43
   7 -20 -19   -0.32    3.79
   7  -9 -19   12.23    5.35
   7  -8 -19    8.45    3.80
   7  -6 -18  505.88    6.20
   7  -2 -16   -0.79    5.58
   7   2 -13    2.37    5.49
   7   3 -12  849.83    7.23
   7   4 -11  308.87    5.83
   7   5 -10  263.74    4.41
   7   7  -7  165.36    3.86
   7   7  27   66.78    4.97
   7   8  25   77.58    3.98
   7   9  -3   69.32    3.03
   7   9  23   80.64    3.52
   7  10   0  226.50    3.90
   7  11   4    2.17    2.44
   8  -9 -20  156.29    5.94
   8  -6 -19   56.71    5.21
   8   0 -16   67.56    4.66
   8   1 -15    3.24    5.93
   8   8  27    8.05    4.53
   8   9  -5    5.41    3.37
   8   9  25   26.64    3.88
   9 -10 -21   25.21    6.30
   9  -9 -21  115.21    4.89
   9  -6 -20    6.55    6.22
   9  -4 -19   95.07    6.28
   9  -2 -18    9.02    6.71
   9   1 -16   66.63    6.57
   9   6 -11   49.34    6.32
   9   7 -10  152.33    4.83
   9   8  -8   -2.75    5.80
   9  11  -2   98.90    4.60
   9  12   2  155.26    4.12
  10 -14 -22   45.98    5.77
  10 -13 -22   19.29    5.75
  10 -12 -22    0.06    6.58
  10 -11 -22   23.00    6.64
  10  -7 -21   10.82    6.76
  10  -4 -20   -1.64    6.17
  10  -2 -19    0.13    6.54
  10   1 -17   52.72    6.51
  10   2 -16   83.24    6.58
  10   6 -12   27.00    6.60
  10   7 -11   32.71    4.52
  10   9  -8   35.48    4.47
  10  10  -6  230.39    5.89
  10  11  -4  191.35    4.54
  10  11  24    1.83    3.07
  10  12  -1   92.95    4.66
  10  13   3    1.35    3.62
  10  13  16   39.60    1.49
  11  -8 -22    3.95    6.88
  11  -5 -21   47.71    7.08
  11  -3 -20  178.55    6.94
  11  -1 -19    9.53    7.39
  11   2 -17  215.35    7.35
  11   3 -16  447.42    8.46
  11   4 -15   41.87    6.64
  11   5 -14  132.30    7.18
  11   7 -12    3.69    4.63
  11   9  -9   13.63    5.73
  11  10  -7   43.30    6.16
  11  11  -5  302.34    6.48
  11  12  -3   59.57    3.93
  11  12  23   26.34    2.18
  11  13   1   20.97    4.29
  11  14   7   11.30    3.36
  11  14  12    2.45    2.42
  11  14  13    4.36    1.97
  12 -10 -23    5.99    8.10
  12  -9 -23    3.62    5.68
  12  -6 -22    9.01    7.67
  12  -3 -21   30.94    5.73
  12   0 -19    4.30    7.44
  12   3 -17   76.26    5.83
  12   4 -16   48.15    6.91
  12   5 -15  476.34    8.14
  12   6 -14  137.68    5.71
  12   7 -13    8.93    5.48
  12   9 -10   52.60    6.77
  12  10  -8   85.03    6.43
  12  11  -6   53.86    5.88
  12  12  -4    8.94    5.67
  12  13  -1   19.97    5.52
  12  14   3   36.55    4.42
  13  -8 -23    6.82    8.22
  13  -7 -23   37.69    6.10
  13  -2 -21   26.94    5.87
  13   1 -19    3.48    7.29
  13   2 -18    6.50    7.75
  13   8 -12   65.56    7.85
  13   9 -11  137.78    5.74
  13  10  -9   29.91    7.17
  13  11  -7   75.75    6.30
  13  12  -5   57.60    6.33
  13  13  -3  203.06    4.84
  13  14   1   14.59    5.37
  13  15   8   35.20    4.14
  13  15   9   -0.44    3.81
  13  15  10   53.22    3.53
  13  15  11    3.80    3.12
  14  -4 -22   17.62    8.23
  14  -3 -22   41.26    6.53
  14   2 -19    6.90    6.40
  14   3 -18   35.02    7.50
  14   5 -16   34.96    8.42
  14   6 -15   28.79    8.35
  14   7 -14   -2.19    8.05
  14   8 -13    9.35    5.91
  14  10 -10  191.33    7.21
  14  11  -8    4.41    6.63
  14  12  -6   99.60    6.85
  14  13  -4   26.37    5.07
  14  14  -1    4.33    5.31
  14  15   4   24.39    5.02
  14  15  15   94.95    3.30
  15  -3 -22    4.34    9.02
  15  -1 -21   62.51    9.25
  15   1 -20   -1.28    6.92
  15   2 -19    1.79    9.13
  15   8 -13   33.16    7.63
  15   9 -12   -3.16    7.55
  15  11  -9   60.07    5.61
  15  12  -7   22.54    6.38
  15  15   2   13.14    5.62
  15  15   3   28.65    5.77
  16   1 -20   10.73    8.59
  16   3 -19    2.03    6.90
  16   4 -18   12.63    6.88
  16   5 -17   31.25    8.48
  16   6 -16   20.57    8.61
  16   7 -15  111.73    8.84
  16   8 -14   15.38    6.50
  16  10 -11    2.24    7.42
  16  11  -9    0.57    7.07
  16  12  -7   30.98    7.35
  16  13  -5   13.94    7.47
  16  14  -2   31.44    6.30
  16  15   1    3.50    6.16
  16  16   9    1.22    4.20
  17   4 -18   -1.03    9.63
  17   5 -17   19.63    9.05
  17   6 -16    2.97    8.82
  17   7 -15   20.85    9.73
  17   8 -14   54.05    9.65
  17   9 -13   61.64    6.94
  17  10 -11    1.23    7.59
  17  11 -10   -5.23    5.89
  17  12  -8   39.86    7.79
  17  15   0    3.07    5.95
  18   9 -13   61.20    8.57
  18  11 -10   30.97    8.31
  18  13  -6   -0.88    8.26
  18  14  -3   17.92    7.26
  -4 -17   9   11.30    5.58
  -4 -17  12  210.54    7.36
  -4 -16   8   71.00    6.17
  -4 -16  11  110.15    7.01
  -4 -16  12   40.92    6.97
  -4 -15  10   -0.66    6.28
  -4 -15  11   37.06    6.69
  -4 -15  12  139.18    6.80
  -4 -15  14    7.97    6.97
  -4 -14   8    6.08    5.59
  -4 -14  10    3.97    6.14
  -4 -14  12  399.51    7.40
  -4 -14  13    2.58    6.64
  -4 -13   9  434.07    6.91
  -3 -24  10   23.38    6.58
  -3 -23   6   48.67    5.52
  -3 -23   7    5.69    6.29
  -3 -23   8   32.88    5.80
  -3 -23   9  139.53    5.47
  -3 -23  10  100.16    5.40
  -3 -23  11   72.17    5.56
  -3 -23  12    1.85    5.63
  -3 -23  13  105.18    7.52
  -3 -23  14   23.82    8.35
  -3 -23  15   86.64    8.27
  -3 -22   4   -0.63    4.80
  -3 -22  15   30.12    6.36
  -3 -22  16    6.29    8.95
  -3 -21   3   27.47    4.86
  -3 -21  17   54.61    7.69
  -3 -21  18   78.12    9.06
  -3 -20  18    1.55    6.31
  -3 -20  19   77.03    9.35
  -3 -19  19  113.26    8.66
  -3 -19  20    6.40    8.52
  -3 -17  21   17.60    8.40
  -3 -16   0   29.37    3.62
  -3 -16  20    4.16    6.27
  -3 -16  21   25.43    9.04
  -3 -15   0  833.63    4.80
  -3 -15  20   92.97    6.80
  -3 -14   0   15.06    3.28
  -3 -14  21  272.72    9.48
  -3 -13  20  109.06    6.49
  -3 -12  20   -2.10    7.35
  -3 -11   1  860.93    4.36
  -3 -10  19   13.79    7.05
  -3  -6   7    9.75    4.27
  -3  -6   8  430.68    4.08
  -3  -6   9   35.59    3.20
  -3  -6  10 1823.82    6.69
  -3  -6  11   43.38    3.43
  -2 -25   2   77.48    5.46
  -2 -25   3    1.66    4.92
  -2 -17  24    1.47    7.59
  -2 -16  24    8.61    7.25
  -2 -16  25   10.06    9.30
  -2 -15  25    5.05    9.78
  -2 -14  25   16.40    9.94
  -2 -13  25   17.87    8.96
  -2 -12  24    0.81    6.35
  -2 -11  24   24.61    7.73
  -2 -10  -3  181.92    2.11
  -2  -9  23  231.87    6.50
  -2  -8  22    5.57    5.50
  -2  -8  23  209.26    7.91
  -2  -6  21    7.00    6.93
  -2  -5  19   64.95    4.88
  -2  -4   3  317.12    2.58
  -2  -4  18  362.91    6.89
  -2  -3  15  285.60    4.50
  -2  -3  16 1185.84    7.83
  -1 -26  -1    3.06    4.95
  -1 -25  -2  112.85    4.40
  -1 -23  -4    6.04    3.58
  -1 -12  27    1.88    7.06
  -1 -11  27   30.73    6.98
  -1 -10  27    2.97    8.66
  -1  -9  26   59.02    6.59
  -1  -8  26   46.38    8.69
  -1  -7  25  168.81    6.69
  -1  -6  25   38.13    7.08
  -1  -5  24   40.57    7.53
  -1  -4  23   63.02    7.04
  -1  -3  21    1.14    4.66
  -1  -2  20   19.09    6.00
  -1  -1  18   29.04    5.72
  -1   0  14  892.22    5.01
  -1   0  15    4.56    4.49
   0 -23  -7   91.99    2.58
   0 -10  29   15.20    6.98
   0  -9  29    4.50    8.19
   0  -8  29   11.47    8.06
   0  -7  28   19.68    7.41
   0  -5  27  112.48    7.90
   0  -4  26   75.10    7.21
   0  -2  -3   11.50    0.82
   0   0  21    3.59    5.90
   1 -25  -8   27.48    2.33
   1 -17 -11   74.22    1.17
   1 -12 -11   86.95    1.86
   1  -8 -10  295.19    2.30
   1  -6  -9   47.34    2.08
   1  -6  30   11.71    9.20
   1  -5  29   20.89    6.40
   1  -3  28   74.81    7.51
   1  -2  27    8.64    7.11
   1  -1  26   65.57    6.78
   1   1  -2    1.69    1.74
   1   1  23  516.04    6.89
   1   2  21   -2.29    4.99
   1   4  15   31.02    3.41
   2 -15 -13   36.10    2.13
   2 -14 -13  195.05    2.42
   2 -13 -13  271.24    2.69
   2  -6 -11  160.19    3.04
   2  -4  31   14.95    7.87
   2  -3  -9 1721.72    5.22
   2  -3  30   38.59    8.19
   2  -2  29   44.35    7.03
   2  -1  28    1.29    6.48
   2   0  27   -0.54    6.96
   2   1  -5   61.63    2.19
   2   1  26   37.27    6.59
   2   6  10   12.18    1.72
   2   6  11   17.97    2.02
   2   6  12   34.33    2.32
   3 -22 -13    6.24    1.63
   3 -19 -14   37.46    2.10
   3 -10 -14   98.89    3.50
   3  -3 -11  124.96    2.93
   3  -2  31   16.05    8.28
   3  -1  30    2.12    6.85
   3   0  29   -0.86    5.23
   3   1  28   50.95    5.92
   3   2  -6 2475.83    6.16
   3   2  27   30.46    6.36
   3   4  -3  189.66    2.39
   3   5  22   55.48    4.48
   3   6   2 1345.60    3.28
   4 -23 -14    0.24    2.08
   4 -14 -16   84.46    3.53
   4 -13 -16    2.39    2.99
   4 -12 -16  207.67    3.70
   4  -8 -15   90.15    3.71
   4  -2 -12   72.27    3.17
   4  -1 -11 1565.74    6.58
   4   0  31   -3.66    7.71
   4   1  30    1.63    7.16
   4   2  -8  641.64    5.10
   4   2  29    1.54    6.49
   4   3  -7 2676.19    6.76
   4   3  28   -0.52    5.79
   4   7   1  693.36    3.32
   4   7  20    8.20    2.99
   4   8   5  162.44    1.64
   5 -18 -17   49.63    3.41
   5 -17 -17  133.27    4.00
   5 -11 -17   81.37    4.29
   5  -7 -16  152.20    4.72
   5  -5 -15  326.65    5.21
   5  -3 -14  139.75    4.84
   5   2 -10  829.56    4.93
   5   5  -6  668.43    4.31
   5   5  27   91.46    5.49
   5   6  25    3.75    4.72
   5   7  -2  186.52    3.89
   5   7  23   56.73    3.75
   5   9  17    7.42    2.21
   6 -19 -18    3.58    3.54
   6 -18 -18   11.52    4.39
   6 -11 -18    1.32    5.05
   6 -10 -18   41.03    4.69
   6  -7 -17   90.14    4.75
   6  -1 -14    2.11    3.61
   6   0 -13    3.05    4.70
   6   4  -9  312.07    5.16
   6   4  30    8.85    6.15
   6   6  27  107.07    5.09
   6   9  21    7.60    2.77
   6  10  17   17.78    1.82
   7 -19 -19   67.44    4.23
   7 -18 -19    2.38    4.86
   7 -11 -19   77.72    4.86
   7 -10 -19   42.67    5.36
   7  -7 -18   70.27    5.31
   7  -4 -17    6.63    4.37
   7  -1 -15  346.24    6.57
   7   6  29    2.45    5.65
   7   9  -2 1387.01    6.03
   8 -18 -20   25.01    4.79
   8 -17 -20    0.51    4.92
   8 -11 -20   70.64    5.60
   8 -10 -20  149.99    5.38
   8  -7 -19    5.32    5.35
   8  -4 -18  113.94    4.61
   8  -2 -17  124.28    4.71
   8  -1 -16   81.91    6.34
   8   2 -14  399.35    5.62
   8   3 -13  539.80    5.70
   8   4 -12   16.88    4.37
   8   7  -8  123.33    4.08
   8  10  -2  726.60    5.36
   8  10  23    7.72    3.01
   8  11   1  703.99    4.71
   8  11  20    6.04    1.96
   9 -16 -21    0.73    5.77
   9 -15 -21   85.49    5.39
   9 -14 -21    8.37    5.46
   9 -13 -21  205.18    6.82
   9 -12 -21    1.59    6.16
   9 -11 -21  278.71    6.39
   9  -7 -20   13.80    5.63
   9  -5 -19   39.73    5.97
   9  -1 -17   38.39    6.47
   9   2 -15  363.84    5.63
   9   3 -14    6.16    4.49
   9   4 -13  602.93    5.92
   9   5 -12  330.82    5.30
   9   7  -9  343.68    6.75
   9   9  -6   64.93    4.13
   9  10  -4  451.34    4.70
   9  10  25   25.93    3.50
   9  11  -1 1512.01    7.15
   9  12  19    2.45    1.20
  10  -8 -21   96.81    7.04
  10  -5 -20   23.63    6.07
  10  -3 -19    7.42    7.00
  10  -1 -18   94.08    5.32
  10   0 -17   -1.85    6.43
  10   3 -15  232.09    5.51
  10   4 -14   13.61    4.68
  10   5 -13   20.32    4.69
  10   8  -9   62.29    4.75
  10   9  -7    8.72    6.07
  10  11  -3  862.00    7.03
  10  12   0  660.51    5.69
  10  13   4  205.79    3.77
  11 -10 -22   14.36    7.37
  11  -9 -22   43.29    5.34
  11  -6 -21   27.07    7.01
  11  -4 -20   24.04    6.54
  11  -2 -19  172.27    7.08
  11   0 -18   -3.55    6.84
  11   8 -10   16.09    4.62
  11  12  -2  196.69    5.69
  11  13   2  103.69    5.04
  11  14  10   28.34    2.72
  11  14  11   28.68    2.56
  12  -8 -22    1.97    6.88
  12  -7 -22   47.99    7.31
  12  -5 -21    2.13    7.16
  12  -4 -21   92.01    5.79
  12  -2 -20   49.23    6.17
  12  -1 -19    5.71    7.22
  12   1 -18   52.89    5.69
  12   2 -17   24.19    7.73
  12   7 -12   21.50    7.52
  12   8 -11   -0.87    5.20
  12  13   0   48.44    5.05
  13  -6 -22    6.90    8.43
  13  -3 -21    1.53    5.99
  13  -1 -20   18.88    5.97
  13   0 -19    4.85    8.34
  13   3 -17  200.33    6.60
  13   4 -16   61.90    7.66
  13   5 -15  108.16    7.76
  13   6 -14  215.97    7.89
  13   7 -13   84.05    5.79
  13   9 -10   33.61    7.47
  13  13  -2   19.21    5.27
  13  14   2   85.78    5.37
  14  -5 -22   24.24    9.30
  14  -2 -21   25.96    6.25
  14  -1 -20   -1.07    7.91
  14   1 -19    4.82    7.94
  14   2 -18   28.25    8.13
  14   8 -12   42.40    7.70
  14   9 -11  187.60    6.04
  14  10  -9   29.24    7.34
  14  12  -5   24.38    6.26
  14  15   6   -1.80    4.51
  15  -2 -21    8.37    9.15
  15   0 -20   25.26    8.77
  15   3 -18   -3.91    6.53
  15   4 -17   23.58    8.06
  15   5 -16   13.05    8.69
  15   6 -15   -2.74    8.52
  15   7 -14    1.62    6.16
  15   9 -11   20.49    7.73
  15  10 -10   53.46    6.21
  15  11  -8    2.23    6.98
  15  12  -6    1.83    6.90
  15  14  -1   13.21    5.84
  15  15   4    0.83    5.29
  16   0 -20   20.95    8.97
  16   2 -19    8.44    8.59
  16   7 -14    3.19    8.24
  16   8 -13   41.08    8.85
  16   9 -12   37.94    6.52
  16  10 -10   23.33    8.27
  16  15   2   29.50    5.69
  16  15   3    9.55    6.37
  17   8 -13   -4.30    8.83
  17   9 -12   22.87    8.79
  17  11  -9   23.30    7.56
  17  12  -7    5.96    8.05
  17  15   1    2.61    5.73
  17  15   2   41.28    5.92
  18   9 -12    4.19    9.21
  18  10 -11   -0.05    6.47
  18  12  -7   69.67    9.08
  18  13  -5    4.16    7.93
  -4 -19   9    1.11    5.89
  -4 -19  11   78.63    6.87
  -4 -19  13   15.39    7.33
  -4 -18   7   24.57    5.69
  -4 -18  10    7.10    4.47
  -4 -18  11   -1.92    4.58
  -4 -18  12    4.18    5.27
  -4 -18  13   49.45    6.76
  -4 -18  14   15.95    7.26
  -4 -18  15  189.01    8.23
  -4 -17   7    8.72    5.69
  -4 -17  13   26.05    5.15
  -4 -17  14   12.95    5.33
  -4 -17  15   19.77    7.38
  -4 -17  16   73.23    7.92
  -4 -16   7   31.87    5.49
  -4 -16  14   12.83    5.36
  -4 -16  15   58.28    7.20
  -4 -16  16   -0.17    7.86
  -4 -15  15   33.02    5.56
  -4 -14   7   85.97    3.99
  -4 -14  15    6.21    6.53
  -4 -14  16  114.49    8.04
  -4 -13  14   45.62    4.93
  -4 -12   7  196.46    5.49
  -4 -12   8  624.19    5.61
  -4 -12  13  455.22    6.11
  -4 -12  14  285.37    6.87
  -4 -11  11 1142.99    7.15
  -3 -25  10   34.90    7.26
  -3 -25  11    3.92    7.41
  -3 -25  12   18.41    7.60
  -3 -24   6    0.37    5.69
  -3 -24   7  150.97    7.08
  -3 -24   8   56.02    6.94
  -3 -24   9   41.63    6.63
  -3 -24  13   20.62    7.25
  -3 -24  14    2.31    8.59
  -3 -23   4  176.41    6.13
  -3 -23   5   14.22    5.49
  -3 -23  16    1.14    6.86
  -3 -22   3    8.34    5.09
  -3 -22  18   21.42    8.49
  -3 -21   2   31.87    4.64
  -3 -21  19   35.04    8.32
  -3 -20   1   65.43    4.71
  -3 -20  20  107.98    8.79
  -3 -20  21   27.47    8.88
  -3 -19   1    8.14    4.11
  -3 -18   0  133.48    4.11
  -3 -18  21   15.86    6.92
  -3 -18  22   36.05    9.36
  -3 -17   0   78.20    3.42
  -3 -17  22    2.82    9.92
  -3 -15  22   -2.10    8.39
  -3 -14  22   52.87    9.19
  -3 -13   0  659.07    4.30
  -3 -13  22   12.53    8.79
  -3 -12   0   29.27    2.99
  -3 -12  22  116.77    9.37
  -3 -10  20    3.31    5.70
  -3 -10  21   10.57    7.75
  -3  -9   2  702.75    4.13
  -3  -9  20    1.59    7.85
  -3  -8   3 1284.63    4.74
  -3  -7   4   40.73    3.66
  -3  -5  11   42.92    4.76
  -2 -27   5    6.85    5.79
  -2 -26   3    2.10    5.50
  -2 -24   0   40.99    4.80
  -2 -20  -3   -0.90    3.35
  -2 -15  26    9.57   10.39
  -2 -14  26   13.92   10.35
  -2 -13  -4   14.95    1.98
  -2 -13  26    5.82    9.96
  -2 -12  25   11.29    6.75
  -2 -11  25   25.22    8.14
  -2 -10  25  105.97    9.27
  -2  -9  24    4.94    5.89
  -2  -8  24  173.73    8.48
  -2  -6  22   11.78    7.54
  -2  -5  21    6.42    6.69
  -2  -4  19  321.89    5.60
  -2  -3  17  870.08    6.47
  -2  -3  18    0.43    5.95
  -2  -2  15    2.11    4.78
  -1 -22  -5    8.23    2.81
  -1 -20  -6   18.60    2.28
  -1 -16  -7  324.07    1.86
  -1 -12  28    7.14    7.72
  -1 -11  28    5.47    9.14
  -1 -10  28   20.66    9.93
  -1  -9  27   14.76    6.52
  -1  -8  27   27.35    8.99
  -1  -6  26  290.57    8.74
  -1  -5  25  169.37    8.02
  -1  -4  24    8.46    7.50
  -1  -3  22    4.49    4.82
  -1  -3  23   14.66    6.27
  -1  -2  21    6.55    6.14
  -1  -1  19  317.98    6.64
  -1   0  16  423.09    4.36
  -1   0  17    2.82    4.69
   0 -13  -9    2.48    0.83
   0  -7  29   -0.79    8.41
   0  -6  28   12.99    6.24
   0  -5  28   35.24    7.21
   0  -4  -5   51.94    1.00
   0  -3  -4  341.45    1.47
   0  -3  26   16.69    7.03
   0  -2  25   21.34    6.93
   0  -1  23    2.20    4.30
   0   0  22  485.49    7.09
   0   1   2   34.99    0.84
   0   1  20   16.56    5.51
   1 -13 -11  102.45    1.80
   1  -5  30   -0.02    8.89
   1  -4  29   20.03    6.08
   1   0  25    4.04    5.84
   1   1  24   14.89    5.86
   2  -9 -12  393.40    3.14
   2  -3  31   13.40    7.52
   2  -2  -8 1061.04    4.22
   2  -2  30    2.76    7.87
   2  -1  -7 2401.00    5.55
   2  -1  29   28.43    7.32
   2   0  -6 3146.84    5.70
   2   0  28   13.51    6.94
   2   2  25   -0.83    6.09
   2   6  13    1.11    2.14
   3  -7 -13    3.06    3.09
   3  -5 -12   71.10    3.27
   3  -2 -10   48.31    2.79
   3  -1  -9 1356.31    5.44
   3  -1  31   11.64    8.38
   3   0  -8 7352.90   10.19
   3   0  30    1.17    7.65
   3   1  -7  700.55    4.50
   3   1  29    3.91    7.04
   3   3  26    4.38    5.05
   3   6  20   -0.52    3.51
   3   7  16  197.02    3.12
   4 -20 -15   15.30    2.59
   4  -6 -14  798.87    5.10
   4  -4 -13    8.17    2.83
   4   0 -10 1385.22    5.64
   4   1  -9  139.68    3.27
   4   1  31   70.67    7.00
   4   4  -5   40.92    3.77
   4   4  27    5.89    5.63
   4   5  25  193.74    4.93
   4   6  23    1.14    3.92
   4   7  21   34.23    3.87
   4   8  17    7.27    2.50
   5 -21 -16    6.17    3.16
   5 -14 -17    2.76    3.40
   5 -13 -17   38.75    3.66
   5 -12 -17   61.82    3.74
   5  -8 -16  282.96    4.82
   5  -2 -13    2.09    4.42
   5   3  30    1.75    5.74
   5   4  -7  281.92    4.67
   5   4  29   11.38    6.01
   5   6  -4  624.73    4.11
   5   6  26  192.34    5.55
   5   7  24  114.30    4.92
   5   8   1  528.02    3.58
   5   8  21   63.84    2.96
   6 -17 -18   -2.43    4.37
   6 -16 -18   29.90    4.24
   6 -14 -18    5.02    4.29
   6 -13 -18    2.60    3.88
   6  -5 -16   13.02    5.39
   6  -3 -15  733.65    5.46
   6   1 -12   93.98    3.78
   6   2 -11   -0.24    3.41
   6   3 -10  877.44    5.40
   6   5  29    0.43    5.40
   6   6  28   70.86    5.57
   6   7  -4  117.98    4.29
   6   7  26    3.40    4.47
   6   8  -2  173.62    3.15
   6   8  24   45.87    3.92
   6   9   1  317.45    3.62
   6  10   5    7.96    2.27
   7 -17 -19  151.54    4.80
   7 -16 -19    0.00    4.69
   7 -14 -19   40.85    5.21
   7 -12 -19   76.08    5.26
   7  -8 -18   24.05    5.16
   7  -5 -17  510.77    6.86
   7  -3 -16    3.89    6.07
   7   0 -14  526.01    6.68
   7   4 -10   16.98    5.53
   7   5  -9  114.93    3.97
   7   7  28   48.41    5.39
   7   8  26   -0.84    4.51
   7   9  24   65.85    3.61
   7  10   1  143.13    3.58
   7  10  21   61.36    2.85
   7  11  17    0.36    1.41
   8 -16 -20   21.38    4.90
   8 -15 -20    3.02    5.07
   8 -14 -20    2.97    5.21
   8 -13 -20   20.86    5.47
   8 -12 -20   94.53    4.92
   8  -8 -19  135.12    5.88
   8  -5 -18    0.07    6.01
   8  -3 -17  440.66    6.76
   8   0 -15   -3.03    6.07
   8   6  -9  155.04    4.21
   8  10  -1   64.93    3.95
   8  11   2   14.12    3.52
   8  12  13    8.43    1.44
   9  -9 -20    9.17    5.86
   9  -8 -20    1.15    4.86
   9  -3 -18  188.60    5.24
   9   0 -16  457.01    6.89
   9   1 -15  418.88    6.84
   9   6 -10  206.20    6.50
   9   8  -7    1.48    5.87
  10 -10 -21   97.05    6.73
  10  -9 -21   87.19    5.23
  10  -6 -20    3.04    6.05
  10  -4 -19    3.21    6.93
  10  -2 -18   17.89    7.10
  10   1 -16   -0.60    6.93
  10   2 -15  311.03    6.88
  10   6 -11  158.94    6.80
  10   7 -10    4.16    4.56
  10  11  -2   28.12    5.01
  10  12   1   83.22    4.09
  10  13   5  455.54    4.15
  11 -13 -22    0.23    7.18
  11 -12 -22    5.09    7.36
  11 -11 -22    8.88    5.46
  11  -7 -21   13.02    6.65
  11  -5 -20   22.14    6.36
  11  -1 -18    8.21    7.38
  11   1 -17   40.93    5.68
  11   2 -16   12.86    7.16
  11   3 -15   90.00    7.51
  11   4 -14   10.12    7.50
  11   5 -13   90.33    7.43
  11   7 -11    2.30    4.67
  11   9  -8    6.27    4.49
  11  11  -4  175.93    4.83
  12 -10 -22    5.45    7.19
  12  -9 -22   87.32    7.86
  12  -6 -21   24.88    8.25
  12  -3 -20   21.85    5.71
  12   0 -18    4.46    7.68
  12   3 -16  114.87    6.10
  12   4 -15  284.99    6.48
  12   5 -14   54.29    5.74
  12  10  -7    4.44    6.28
  12  11  -5    8.71    6.11
  12  14   5   10.52    3.80
  12  14  16   62.06    2.14
  13  -7 -22   36.94    7.67
  13  -2 -20   30.37    6.25
  13   8 -11   40.71    7.00
  13  10  -8  352.51    6.20
  13  11  -6   -2.00    5.94
  13  12  -4  107.06    4.45
  13  13  -1   44.53    5.88
  13  14   3   -0.65    4.70
  14  -6 -22   15.01    9.24
  14  -4 -21   41.16    7.64
  14  -3 -21    5.68    6.16
  14   0 -19   -2.18    9.03
  14   3 -17   26.31    6.31
  14   4 -16  219.63    8.30
  14   5 -15   37.03    8.51
  14   6 -14  108.98    8.03
  14   7 -13   99.95    6.45
  14   9 -10    2.37    7.30
  14  11  -7  125.70    5.42
  14  13  -2    4.18    6.52
  14  14   1    1.66    4.94
  14  15   9   19.73    4.59
  14  15  13   13.11    3.58
  15  -3 -21   13.33    8.87
  15  -1 -20    5.24    9.39
  15   1 -19   74.92    7.33
  15   2 -18   15.89    9.04
  15   3 -17    6.20    7.86
  15   7 -13   23.23    7.91
  15   8 -12   24.77    7.77
  15  10  -9    8.41    7.16
  15  11  -7    2.96    6.55
  15  13  -3   70.53    6.63
  15  14   0   34.28    5.86
  15  15   6   33.28    5.19
  16   1 -19   23.67    9.77
  16   5 -16    4.44    7.10
  16   6 -15    2.52    6.80
  16   9 -11    5.19    8.54
  16  11  -8    4.81    5.52
  17   3 -18   -2.34    7.16
  17   4 -17   20.66    9.05
  17   5 -16   47.51    8.93
  17   6 -15   46.74    8.89
  17   7 -14   24.98    6.90
  17   9 -11   15.67    7.94
  17  10 -10  100.03    6.64
  17  11  -8   13.83    8.43
  17  12  -6   -5.17    8.24
  17  13  -4   28.06    7.05
  17  15   3    3.62    6.43
  18   6 -15   24.17   10.50
  18   7 -14   58.74   10.15
  18   8 -13   28.13    7.56
  18  11  -8   48.44    8.47
  18  13  -4   10.50    7.97
  18  14  -1   25.08    7.15
  -4 -21   9   15.11    6.18
  -4 -21  10    6.34    7.02
  -4 -21  12    1.36    7.48
  -4 -21  14   12.83    7.71
  -4 -20   7   -0.66    5.52
  -4 -20   8    0.82    6.04
  -4 -20  11    7.53    5.15
  -4 -20  13    0.48    5.24
  -4 -20  14  102.18    7.11
  -4 -20  16  129.53    7.91
  -4 -19   6   11.79    5.54
  -4 -19  15    9.71    5.75
  -4 -19  16   17.57    7.59
  -4 -19  17    2.23    8.47
  -4 -18   5    4.84    4.76
  -4 -18  17   22.05    8.70
  -4 -17  17   76.22    6.53
  -4 -17  18   99.98    9.16
  -4 -16  17    2.28    5.57
  -4 -16  18  110.36    8.80
  -4 -15  18   -0.81    8.04
  -4 -14  18   33.09    8.01
  -4 -13   5    9.96    4.54
  -4 -13  18   19.32    7.85
  -4 -12  16  270.99    6.05
  -4 -12  17   20.61    6.88
  -4 -12  18    0.44    7.27
  -4 -11   6   27.88    4.68
  -4 -11   7   37.87    3.65
  -4 -11  15  573.02    6.45
  -4 -11  17    5.08    7.40
  -4  -9  14    1.01    6.02
  -3 -25   7   16.00    6.56
  -3 -25   8    0.79    7.31
  -3 -25   9    7.60    6.86
  -3 -23   3    3.26    4.53
  -3 -22   2   11.15    4.25
  -3 -21   1    0.74    4.45
  -3 -19   0    2.38    3.73
  -3 -19  22   28.40    7.59
  -3 -18  23    0.54   10.23
  -3 -17  23    7.08    8.95
  -3 -16  23   28.87    7.33
  -3 -16  24    5.69    9.09
  -3 -15  23   18.55    7.09
  -3 -15  24   58.82    9.04
  -3 -14  23   55.34    6.79
  -3 -14  24   33.60    8.57
  -3 -13  23    2.05    6.56
  -3 -11   0  127.21    3.06
  -3 -11  22   58.27    6.48
  -3 -11  23   11.85    8.96
  -3 -10  22  278.07    8.55
  -3  -9  21   88.02    6.11
  -3  -9  22  217.55    8.03
  -3  -8  20   10.96    5.19
  -3  -8  21   55.17    7.54
  -3  -7  19  209.90    5.56
  -3  -7  20    1.97    6.61
  -3  -6   5  236.52    4.15
  -3  -6  17    5.62    4.83
  -3  -5   8   -1.65    3.09
  -2 -26   2   -0.58    5.40
  -2 -25   1   17.12    4.79
  -2 -22  -2  113.86    3.71
  -2 -13  27    2.37   10.43
  -2 -12  -4   16.66    1.87
  -2 -12  27   10.20    9.13
  -2 -11  26   53.69    7.13
  -2 -10  26   55.16    9.35
  -2  -9  25   11.05    6.28
  -2  -8  25  196.47    9.19
  -2  -7  24   14.07    7.85
  -2  -6  23   35.00    7.26
  -2  -4  20   33.09    4.79
  -2  -2   7   29.21    2.70
  -2  -2  16   53.70    5.55
  -1 -27  -1    4.26    4.47
  -1 -25  -3   51.33    4.28
  -1 -24  -4   35.31    3.47
  -1 -17  -7    4.41    1.66
  -1 -10  29   -0.87    9.63
  -1  -9  28   15.00    7.13
  -1  -8  28   16.94    8.82
  -1  -7  27   25.08    6.37
  -1  -6  27    5.22    7.76
  -1  -5  26  190.20    8.13
  -1  -4  25   44.26    7.43
  -1  -3  24   -0.43    6.69
  -1  -2  22   11.95    6.03
  -1   0   5    3.98    2.78
  -1   0  18  901.24    6.94
  -1   1  10   80.30    3.57
  -1   1  11  912.83    5.22
  -1   1  12  467.61    4.81
  -1   1  13    4.86    4.10
   0 -27  -4    0.55    3.77
   0 -26  -5    2.27    3.37
   0 -25  -6   34.45    3.00
   0  -8  30   17.83    6.74
   0  -7  -7 1522.73    2.70
   0  -7  30    1.75    9.35
   0  -6  29   37.50    6.54
   0  -4  28    5.48    7.38
   0  -3  27    2.53    7.13
   0  -2  26   63.30    6.62
   0  -1  24    9.86    4.60
   0   0  23   -4.97    6.15
   0   2  18   38.21    4.62
   0   3  11   10.53    3.02
   1 -14 -11  432.31    2.23
   1  -5  -8  142.71    2.40
   1  -5  31    3.60    9.25
   1  -4  30    7.67    7.89
   1  -3  29    8.67    6.00
   1  -2  28   44.93    5.84
   1   2   0 2063.60    2.51
   1   4  17    3.13    3.80
   2  -7 -11  628.87    3.68
   2  -5 -10   69.99    2.90
   2   1  27  296.98    6.04
   2   2  -3  179.20    3.18
   2   3  24  208.21    6.08
   2   4  22   -0.60    4.74
   2   5  19   21.58    3.42
   2   6  15  171.36    3.46
   3 -18 -14   67.20    2.62
   3 -12 -14   14.04    3.06
   3 -11 -14  176.46    3.11
   3  -8 -13   80.19    3.51
   3  -4 -11   87.60    3.74
   3   3  -4  156.82    3.33
   3   5  23   14.44    4.53
   3   7  17  151.80    3.52
   4 -10 -15  110.11    3.63
   4  -7 -14   34.34    4.02
   4  -3 -12  229.58    4.18
   4   2  30   15.25    6.15
   4   3  29   31.02    6.34
   4   5  -3   78.48    3.29
   4   5  26    2.19    5.32
   4   6  -1 1206.59    4.43
   4   8  18   32.30    2.85
   5  -9 -16   15.87    4.12
   5  -6 -15   16.85    4.02
   5  -4 -14  220.99    4.64
   5  -1 -12   35.42    3.21
   5   0 -11   -0.75    4.49
   5   1 -10  123.12    4.46
   5   2  -9   -1.04    4.42
   5   3  -8  328.36    3.81
   5   5  28    2.65    5.57
   5   8  22  180.83    3.95
   5   9  18    5.91    2.35
   6 -21 -17   67.05    3.89
   6 -15 -18    5.43    4.13
   6  -9 -17    1.74    4.40
   6  -6 -16  326.63    5.76
   6  -4 -15   17.09    5.12
   6  -2 -14    8.70    3.63
   6   5  -7   66.37    3.30
   6   9  22  173.35    3.67
   6  10  18   10.39    1.95
   7  -9 -18   80.84    5.81
   7  -6 -17  159.29    6.27
   7  -4 -16   34.91    5.85
   7  -2 -15  103.24    6.19
   7   2 -12   67.31    4.03
   7   3 -11    0.87    3.84
   7   6  -7  286.05    5.33
   7   9  -1   10.84    3.53
   7  10   2   88.99    3.81
   8  -6 -18    2.42    5.77
   8  -4 -17  134.27    6.42
   8  -2 -16  244.85    6.73
   8   1 -14  182.25    5.06
   8   2 -13  617.69    6.06
   8   3 -12    5.55    5.61
   8   7  -7 1097.52    6.31
   8   8  -5    2.70    4.97
   8   9  -3  210.93    4.87
   8  12   9   73.09    2.07
   8  12  10  240.23    2.36
   9 -11 -20   75.56    6.09
   9 -10 -20   10.14    6.08
   9  -7 -19   -0.53    5.48
   9  -6 -19    4.44    4.36
   9  -2 -17    1.34    4.47
   9   2 -14    9.15    4.67
   9   3 -13  287.71    6.39
   9   5 -11    4.37    4.48
   9   7  -8   78.36    6.29
   9  11   0   35.28    4.30
   9  11  23   19.57    2.37
   9  12   4  263.97    3.65
  10 -15 -21    1.74    5.87
  10 -14 -21    7.39    5.87
  10 -13 -21   24.50    6.69
  10 -12 -21   10.56    6.79
  10 -11 -21   72.23    4.96
  10  -8 -20   56.39    6.67
  10  -7 -20   17.50    5.02
  10  -5 -19    6.15    6.93
  10  -3 -18  230.03    7.18
  10  -1 -17   52.98    7.22
  10   3 -14  574.60    6.34
  10   4 -13    5.16    4.59
  10   5 -12  339.79    5.70
  10   8  -8   11.54    4.67
  10   9  -6   38.43    6.04
  10  13   6   39.30    3.11
  10  13   7   11.50    3.32
  11  -9 -21   45.82    7.21
  11  -8 -21   24.54    5.47
  11  -6 -20   28.83    6.45
  11  -3 -19    4.56    5.29
  11   0 -17    3.26    7.55
  11   7 -10   71.70    6.87
  11   8  -9    5.67    4.60
  11   9  -7   26.86    6.07
  11  10  -5    4.26    5.84
  11  11  -3   56.35    5.90
  11  13   3  257.39    4.81
  12 -12 -22    4.64    7.86
  12 -11 -22   29.52    8.10
  12  -7 -21    3.21    7.92
  12  -4 -20   31.86    5.64
  12  -2 -19   52.66    5.66
  12   1 -17    5.72    5.58
  12   2 -16   18.76    7.74
  12   6 -12  261.88    8.05
  12   7 -11   19.86    6.36
  12   9  -8   20.77    6.87
  12  10  -6  336.82    6.87
  12  11  -4   15.95    6.05
  12  12  -2   17.66    5.27
  12  13   1   23.96    4.77
  12  14   7   25.51    3.94
  13  -9 -22   35.57    8.25
  13  -8 -22   36.46    6.04
  13  -6 -21   19.37    7.76
  13  -5 -21   24.86    6.31
  13  -3 -20  141.40    6.56
  13  -1 -19    3.90    5.99
  13   0 -18    0.67    8.43
  13   3 -16   23.40    6.15
  13   4 -15   -4.05    5.59
  13   6 -13   34.58    5.77
  13   9  -9  152.49    5.84
  13  10  -7   19.89    7.12
  13  11  -5   77.87    6.77
  13  14  18    3.33    2.13
  14  -8 -22   62.25    8.24
  14  -7 -22    5.27    8.20
  14  -5 -21   31.96    8.16
  14  -2 -20   11.10    6.59
  14  -1 -19    8.91    8.15
  14   1 -18    2.23    6.31
  14   2 -17    3.88    8.66
  14   7 -12   16.35    8.09
  14   8 -11   15.74    5.65
  14  11  -6   19.58    6.41
  14  12  -4    6.13    5.03
  14  14   2    0.12    4.72
  14  14   3   16.00    5.40
  14  15  10   41.10    3.92
  14  15  11    0.48    4.13
  14  15  12   30.45    3.71
  15  -4 -21    9.49    9.19
  15  -2 -20   -3.06    9.41
  15   0 -19    3.09    6.65
  15   1 -18    5.51    8.58
  15   4 -16  114.58    7.00
  15   5 -15  212.03    7.03
  15   6 -14   27.41    6.36
  15   9 -10    3.97    7.49
  15  10  -8    7.21    6.74
  15  13  -2   66.36    6.94
  15  14   1   16.08    5.44
  15  15   7    0.96    4.62
  16  -1 -20   -0.96    7.34
  16   0 -19   -6.76    9.98
  16   2 -18   20.79    7.21
  16   3 -17    6.83    8.45
  16   4 -16    2.71    9.29
  16   7 -13    5.74    7.99
  16   8 -12    7.60    6.26
  16   9 -10    2.73    7.92
  16  10  -9    5.95    5.96
  16  11  -7   -4.01    7.84
  16  12  -5    3.93    7.75
  16  14   1   71.78    6.21
  16  15   5   16.03    5.71
  16  15   6    4.45    5.77
  17   2 -18    5.70    9.33
  17   3 -17   10.67   10.49
  17   6 -14   70.74    8.91
  17   7 -13   27.10    9.50
  17   8 -12    6.98    8.70
  17  10  -9    7.62    8.34
  17  11  -7   94.25    8.09
  17  12  -5   32.76    7.61
  17  13  -3   54.33    7.74
  17  14   0    2.94    7.25
  17  15   4    7.77    6.30
  17  15   5    3.91    6.52
  18   7 -13   16.90    9.17
  18   8 -12   23.12    9.50
  18   9 -11    8.33    6.72
  18  10  -9    3.93    9.59
  18  13  -3   17.26    8.29
  18  14   0    6.36    7.64
  -4 -23  12   19.44    7.24
  -4 -22   8   19.61    6.13
  -4 -22  10   62.55    7.44
  -4 -22  11   11.84    6.74
  -4 -22  12   86.74    7.62
  -4 -22  13   24.14    7.66
  -4 -22  14  130.65    8.98
  -4 -22  15   -2.38    8.88
  -4 -21   7    4.43    6.27
  -4 -21   8   35.65    4.92
  -4 -21  15    1.63    6.20
  -4 -21  16    8.97    7.73
  -4 -21  17   23.95    8.91
  -4 -21  18    9.63    8.57
  -4 -20   5   81.01    5.30
  -4 -20   6   13.70    5.87
  -4 -20  17   46.67    6.43
  -4 -20  19   -4.07    8.17
  -4 -19  18   71.45    6.74
  -4 -19  19  129.71    9.52
  -4 -18  20    8.51    9.53
  -4 -17  19   43.97    6.76
  -4 -17  20   -3.76    9.45
  -4 -16   4    1.07    4.33
  -4 -16  19   56.16    6.54
  -4 -16  20   94.42    9.37
  -4 -15   4   24.82    3.42
  -4 -15  20   42.91    9.17
  -4 -14   4   14.60    4.04
  -4 -14  19   19.18    6.12
  -4 -14  20   96.24    9.22
  -4 -13   4   47.25    4.30
  -4 -13  19   25.83    6.09
  -4 -13  20   60.26    8.56
  -4 -12  20   47.97    7.38
  -4 -11   5    5.06    4.48
  -4 -10  17    1.15    5.10
  -4 -10  18    6.01    7.79
  -4  -9   8   31.93    3.45
  -4  -8  10    0.35    5.38
  -4  -8  11    2.93    5.64
  -3 -26   7   23.18    6.39
  -3 -26   8    8.81    7.50
  -3 -26   9   32.68    7.13
  -3 -24   4   26.10    5.72
  -3 -23   2  103.03    5.60
  -3 -20   0    2.67    3.97
  -3 -18  -1    6.11    3.57
  -3 -17  24    2.98    8.05
  -3 -16  -1   73.04    3.13
  -3 -16  25    7.08   10.89
  -3 -15  25   16.72   10.38
  -3 -14  -1  337.91    3.68
  -3 -14  25   -3.40   10.02
  -3 -13  24   54.48    7.21
  -3 -13  25    7.91    9.62
  -3 -12  24   64.49    6.96
  -3 -11  24    8.17    8.96
  -3 -10  23   68.68    6.49
  -3 -10  24   -0.79    8.26
  -3  -9   1 1463.83    4.98
  -3  -9  23   83.34    8.28
  -3  -8   2 1670.67    4.90
  -3  -7   3 1921.38    5.42
  -3  -7  21   18.35    7.33
  -3  -6  20   31.66    7.04
  -3  -5  18  207.56    7.04
  -3  -4  12   20.51    3.47
  -2 -27   3    2.24    6.00
  -2 -24  -1   72.14    4.37
  -2 -23  -2    9.22    4.26
  -2 -21  -3  127.16    3.04
  -2 -19  -4    0.75    2.70
  -2 -12  28    6.17   10.26
  -2 -11  27    7.09    7.18
  -2 -10  27    5.23    9.11
  -2  -8  26    6.73    9.00
  -2  -7  25  173.94    8.40
  -2  -6  24  180.69    6.31
  -2  -5  23    0.66    7.04
  -2  -4  22  143.46    7.60
  -2  -2  17  644.91    5.82
  -2  -2  18  322.43    6.96
  -2  -1  12    6.29    4.58
  -1 -23  -5  168.35    3.34
  -1 -21  -6   11.16    2.47
  -1  -9  29    5.87    7.01
  -1  -8  29    1.50    9.13
  -1  -7  28   48.32    6.68
  -1  -6  28    8.26    8.07
  -1  -5  27   79.60    8.33
  -1  -4  26  143.99    8.10
  -1  -2  23    5.88    6.13
  -1  -1  22   13.21    5.83
  -1   0  19   -3.97    5.75
  -1   1   8  148.41    3.11
  -1   1   9  100.59    2.51
  -1   1  15 1731.42    7.17
  -1   1  16   50.20    4.70
   0  -6  30   41.33    8.78
   0  -5  29    2.57    6.21
   0  -4  29    6.26    7.89
   0  -3  28   32.77    7.30
   0  -1  25  490.20    6.53
   0   0  24  373.35    6.99
   0   1  22    2.40    5.93
   0   2  19   23.27    4.76
   0   3  14   12.86    2.55
   0   3  15  326.78    4.52
   1  -7  -9 1299.70    3.85
   1  -4  31    9.60    9.11
   1  -3  30   10.81    8.28
   1  -2  29   61.57    7.55
   1  -1  28   13.69    7.34
   1   1  25  437.35    6.05
   1   2  24    7.45    5.39
   1   4  18  176.60    4.02
   2 -10 -12  143.71    2.52
   2  -2  31    8.23    6.41
   2  -1  30   12.01    5.68
   2   0  29    2.22    6.49
   2   1  28    1.39    6.59
   2   3  25   20.23    6.03
   2   5  20  133.57    4.25
   2   6  16   86.33    3.12
   3 -14 -14   92.76    2.97
   3 -13 -14   37.45    3.07
   3  -6 -12  590.34    4.42
   3   0  31    3.79    7.28
   3   1  30   -1.93    6.77
   3   2  29    5.48    7.01
   3   4  -2  341.34    3.25
   3   4  26   -1.56    5.42
   3   5   0  448.94    2.76
   3   5  24   40.39    4.82
   3   7  18    0.56    3.21
   4 -19 -15    4.68    2.57
   4 -11 -15  387.90    4.22
   4  -5 -13  330.14    3.63
   4  -2 -11   47.54    3.89
   4   2  31    0.81    7.49
   4   3  -6  803.40    4.30
   4   4  28   53.45    6.13
   4   7   2 1118.38    3.63
   4   7  22   18.73    3.58
   5 -23 -15    3.02    2.96
   5 -20 -16    3.25    3.33
   5 -10 -16    3.10    3.93
   5  -7 -15  245.15    5.02
   5  -3 -13   87.67    4.59
   5   4  30   22.03    6.39
   5   6  27   73.07    5.32
   5   7  25  155.13    5.05
   5   9  19   45.33    2.70
   6 -20 -17   -0.82    3.98
   6  -1 -13   49.72    3.97
   6   1 -11  103.71    4.98
   6   3  -9   37.92    4.75
   6   4  -8  455.65    4.33
   6   6  29    5.15    5.60
   6   7  27  171.97    5.25
   6   9   2  213.71    3.54
   6  10   6   81.71    2.21
   7 -20 -18   30.17    4.81
   7 -10 -18   87.62    5.56
   7  -7 -17  267.25    5.66
   7  -1 -14   24.24    5.58
   7   7  -5  735.99    4.94
   7   8  -3  170.73    4.71
   7   8  27    0.51    4.44
   7  10  22   38.48    2.90
   7  11   7   14.09    2.13
   8 -19 -19   -1.07    4.95
   8 -11 -19  366.59    6.68
   8 -10 -19   37.48    5.43
   8  -7 -18    4.09    5.78
   8  -1 -15   -5.17    4.60
   8   6  -8  717.67    5.64
   8  10   0  158.66    4.23
   8  10  24   31.61    3.08
   8  11   3    6.06    3.19
   8  11  21   34.45    2.12
   8  12  11   21.65    1.97
   8  12  12    2.79    1.65
   9 -17 -20    0.98    5.29
   9 -16 -20   49.97    6.30
   9 -15 -20   26.63    6.41
   9 -14 -20   96.74    5.89
   9 -13 -20   75.25    6.35
   9 -12 -20  138.50    6.54
   9  -8 -19   92.45    5.88
   9  -5 -18    8.30    6.21
   9  -1 -16   71.05    4.94
   9   6  -9  142.81    6.47
   9   8  -6  693.31    7.11
   9   9  -4   40.49    5.34
   9  10  -2  264.92    5.29
   9  10  26    4.27    3.50
   9  12   5   33.73    3.65
  10  -9 -20   30.65    7.17
  10  -6 -19    6.67    6.80
  10  -2 -17  333.67    7.53
  10   0 -16   28.95    4.89
  10   1 -15  313.12    7.47
  10   6 -10   20.72    6.32
  10   8  -7   32.36    6.30
  10  13   8  173.15    3.31
  11 -11 -21   15.46    7.56
  11 -10 -21   23.01    6.44
  11  -7 -20   49.76    7.10
  11  -4 -19  267.61    6.07
  11  -2 -18    5.68    5.43
  11  -1 -17   42.71    7.27
  11   1 -16  119.77    5.95
  11   2 -15    5.58    7.35
  11   3 -14  281.47    8.04
  11   5 -12   34.09    6.99
  11   6 -11   54.60    4.91
  11  12   0    3.25    3.43
  11  13   4    2.72    4.17
  12  -9 -21   27.92    7.22
  12  -8 -21    5.16    7.28
  12  -5 -20   60.59    5.64
  12  -3 -19   35.76    7.14
  12  -1 -18   57.84    5.76
  12   0 -17   -3.88    7.98
  12   3 -15   92.40    5.92
  12   4 -14  273.91    6.44
  12   5 -13   20.63    5.65
  12   8  -9    9.01    6.73
  12  13   2    2.27    4.48
  12  14   8   72.48    3.46
  12  14   9    2.62    3.53
  12  14  15   16.20    2.39
  13 -10 -22    4.71    6.26
  13  -7 -21    0.56    8.06
  13  -4 -20   -2.60    5.90
  13  -2 -19   17.17    6.38
  13   1 -17   31.48    5.83
  13   2 -16   91.85    8.31
  13   6 -12    7.98    7.37
  13   7 -11    4.58    7.72
  13   9  -8   -0.02    7.32
  13  12  -2   29.53    5.93
  13  14   5   22.67    4.32
  14  -3 -20   -2.50    6.30
  14   0 -18    0.01    9.31
  14   3 -16   -0.01    6.21
  14   4 -15   20.04    6.28
  14   5 -14   12.16    6.00
  14   8 -10   54.44    7.43
  14   9  -9    5.72    5.37
  14  10  -7    3.79    7.01
  14  11  -5   49.01    7.05
  14  12  -3   13.71    6.48
  14  14   4    3.95    4.69
  15  -5 -21    1.84    9.38
  15  -3 -20   14.07    9.05
  15  -1 -19   69.83    9.28
  15   2 -17    6.28    8.33
  15   3 -16   22.73    9.57
  15   5 -14    2.80    8.02
  15   6 -13   12.57    9.02
  15   7 -12   -1.66    7.84
  15   8 -11    6.01    6.05
  15   9  -9   21.89    7.13
  15  11  -6    4.41    5.11
  15  15   8   13.55    4.52
  15  15  10    5.88    4.54
  15  15  11   22.11    4.66
  15  15  12   65.72    4.60
  15  15  14    0.59    3.67
  16  -2 -20   12.54    7.30
  16  -1 -19   24.18    9.34
  16   1 -18    8.36    8.61
  16   2 -17   56.92    9.76
  16   7 -12   13.93    8.69
  16   8 -11    2.92    8.55
  16  14   2    0.80    6.21
  16  15   8    7.96    5.59
  17   0 -19   -1.06    7.58
  17   1 -18    2.07   10.23
  17   5 -15   22.48    7.58
  17   8 -11    6.06    8.45
  17   9 -10    1.42    8.05
  17  10  -8   12.47    7.79
  17  14   1   -1.87    7.12
  18   4 -16    8.16    7.78
  18   5 -15   -5.30    8.07
  18   6 -14   14.75    7.47
  18   9 -10   -0.47    9.11
  18  11  -7   64.25    6.75
  18  12  -5   80.21    6.49
  -4 -24  10   19.15    7.15
  -4 -24  11   12.45    7.14
  -4 -24  14   20.69    8.12
  -4 -23   8   28.08    6.71
  -4 -23   9    6.46    6.85
  -4 -23  10   25.60    5.26
  -4 -23  11  127.07    6.16
  -4 -23  13    9.33    5.97
  -4 -23  14   -1.53    6.48
  -4 -23  15   22.11    8.30
  -4 -22   7   21.06    5.82
  -4 -22  17   40.27    7.60
  -4 -22  18   13.98    9.99
  -4 -20   4   77.94    5.69
  -4 -20  20   22.54    8.78
  -4 -19   4    3.72    4.91
  -4 -19  20   55.21    7.41
  -4 -18   3   20.66    4.66
  -4 -18  21   27.48    9.18
  -4 -17  21  137.16    7.69
  -4 -17  22    7.88   10.12
  -4 -16   3  165.70    4.49
  -4 -16  21    3.05    7.01
  -4 -16  22   15.61    9.60
  -4 -15   3  500.11    5.05
  -4 -15  21   51.48    6.83
  -4 -15  22   24.10    9.33
  -4 -14   3  583.74    5.26
  -4 -14  21    6.92    6.62
  -4 -14  22    8.10    8.89
  -4 -13   3   78.04    4.22
  -4 -13  21   76.28    6.73
  -4 -13  22   73.85    9.54
  -4 -11   4   20.30    4.29
  -4 -11  20   24.01    6.04
  -4 -10  20   30.72    8.15
  -4  -9   6   15.37    4.60
  -4  -9  18    1.36    5.20
  -4  -9  19   38.69    8.06
  -4  -8   8    3.66    4.75
  -4  -8   9   50.67    3.68
  -4  -7  11   90.88    5.56
  -4  -7  15   23.24    6.22
  -3 -26   5   -0.91    6.51
  -3 -26   6    3.41    6.46
  -3 -25   4   70.27    5.92
  -3 -24   3    1.28    4.86
  -3 -22   1   93.65    4.28
  -3 -21   0   10.14    3.85
  -3 -19  -1    2.47    3.44
  -3 -15  26    9.41    9.47
  -3 -14  26   30.42    9.51
  -3 -13  26   22.15   10.26
  -3 -12  -1    1.35    2.73
  -3 -12  25   25.26    7.08
  -3 -12  26    2.09    9.18
  -3 -11  25   34.52    8.79
  -3 -10   0  201.66    3.10
  -3  -9  24   99.72    9.42
  -3  -8  23   -1.33    5.81
  -3  -6  21    9.05    7.14
  -3  -5   5   14.00    3.74
  -3  -5  20   13.61    6.34
  -3  -4   8  598.22    4.41
  -3  -4  17    6.94    6.50
  -2 -27   2   -3.19    5.49
  -2 -22  -3   37.95    3.58
  -2 -20  -4    5.19    2.59
  -2 -11  28    2.56    7.73
  -2 -10  28    6.10    9.36
  -2  -9  -3  133.03    1.99
  -2  -8  27   27.97    9.29
  -2  -7  26   36.17    6.66
  -2  -6  25  166.28    6.53
  -2  -5  24   15.91    5.74
  -2  -4  23   16.66    6.69
  -2  -3   3  221.75    3.39
  -2  -3  21   22.02    4.84
  -2  -3  22   27.45    6.49
  -2  -2   5   30.78    3.59
  -2  -2  19  343.21    5.62
  -2  -1  15  712.58    5.36
  -2  -1  16  168.38    5.64
  -2  -1  17  885.97    7.24
  -1 -27  -2    2.15    4.41
  -1 -26  -3    4.00    4.07
  -1 -18  -7    2.19    1.75
  -1  -8  30   14.01    9.36
  -1  -7  29   71.77    8.33
  -1  -5  28   65.75    7.85
  -1  -4  27    6.85    7.73
  -1  -3  26   54.88    6.89
  -1  -2  24   80.49    6.66
  -1  -1  23   57.97    6.15
  -1   0  20   49.22    4.78
  -1   0  21    2.58    5.85
  -1   1  17   40.49    4.97
  -1   1  18   31.76    4.99
   0 -24  -7   24.57    2.39
   0 -22  -8    6.64    1.77
   0  -5  30   11.77    6.83
   0  -2  27   66.66    5.59
   0  -1  26   11.44    6.69
   0   0  25    0.51    6.35
   0   1  23    1.83    5.88
   0   3  16  120.56    3.26
   0   3  17  209.19    4.68
   1  -4  -7  115.10    2.24
   1  -3  31    1.91    8.73
   1  -2  30   12.49    8.09
   1  -1  29   35.89    7.67
   1   0  -3    3.15    1.43
   1   0  28  118.24    6.98
   1   1  26   71.01    6.44
   1   3  22  204.77    4.48
   1   4  19   39.17    3.18
   1   5  11    4.66    2.46
   1   5  12   24.97    2.51
   1   5  13  582.71    3.69
   1   5  14   27.54    2.96
   2 -11 -12  252.50    2.97
   2  -4  -9  136.03    2.48
   2  -1  31   15.54    8.74
   2   0  30    4.62    7.96
   2   1  29   32.68    6.53
   2   2  27   32.34    4.88
   2   3  -1 1069.64    3.32
   2   4   1  182.43    1.64
   2   4  24   56.76    5.37
   2   5  21   80.17    4.56
   2   6  17   23.65    3.16
   3 -15 -14   56.17    2.67
   3  -9 -13  124.26    3.33
   3  -3 -10   82.91    2.86
   3   1  31   13.39    8.02
   3   3  28   38.74    6.08
   4 -18 -15  138.59    3.24
   4 -13 -15  166.64    3.96
   4 -12 -15   97.63    3.56
   4  -8 -14  188.99    4.15
   4  -6 -13  111.74    3.93
   4  -4 -12  131.75    4.18
   4  -1 -10    7.46    3.10
   4   0  -9    6.43    2.87
   4   1  -8   17.45    2.84
   4   3  30   12.94    5.91
   4   4  -4   53.15    3.62
   4   4  29    5.60    5.74
   4   5  27   -1.50    5.49
   4   6  25   47.71    4.82
   4   8   6  210.24    1.57
   4   8  19   97.20    2.82
   5 -19 -16    1.55    3.62
   5 -12 -16   33.66    4.35
   5  -5 -14   37.59    3.32
   5   5  29   85.93    6.45
   5   8   2  308.40    2.97
   5   8  23  145.17    4.19
   5   9   6   17.79    1.68
   6 -19 -17   38.07    4.40
   6 -11 -17   13.38    4.57
   6  -7 -16   62.94    3.60
   6  -5 -15 1207.53    7.40
   6  -3 -14    3.96    3.71
   6   2 -10   39.24    3.47
   6  10  19   17.31    2.13
   7 -19 -18   -1.09    4.42
   7 -18 -18  113.30    5.41
   7 -12 -18   39.68    5.16
   7 -11 -18  103.40    5.53
   7  -8 -17  103.39    5.37
   7  -3 -15  316.61    5.13
   7   1 -12  207.99    5.59
   7   2 -11  757.84    6.91
   7   3 -10   61.29    5.58
   7   9   0   56.65    3.51
   7   9  25   10.51    4.05
   7  10   3   -0.02    3.59
   7  11   8    2.45    2.09
   7  11  18   33.36    1.70
   8 -18 -19    4.48    5.04
   8 -17 -19    0.77    5.13
   8 -16 -19   13.71    5.28
   8 -15 -19   51.85    5.73
   8 -14 -19   39.60    5.69
   8 -13 -19  332.72    6.07
   8  -8 -18   73.47    5.75
   8  -5 -17  407.90    5.79
   8  -3 -16  147.60    4.93
   8   0 -14  257.10    5.45
   8   1 -13  439.87    6.81
   8   2 -12   32.76    5.88
   8   3 -11   26.93    5.99
   8   5  -9   -0.82    3.98
   8   9  -2   28.92    4.37
   8   9  27    6.29    4.03
   8  11   4   20.05    3.58
   9  -9 -19   30.98    6.47
   9  -6 -18   -2.39    6.06
   9  -2 -16  387.85    7.51
   9   1 -14    1.73    4.74
   9   2 -13  763.20    8.04
   9   3 -12 1135.46    8.41
   9   4 -11   -1.52    6.31
   9   5 -10  604.37    5.98
   9  12  20   46.24    1.33
  10 -11 -20    0.70    6.10
  10 -10 -20  135.92    6.43
  10  -7 -19   12.25    7.03
  10  -4 -18   33.01    5.43
  10  -1 -16   -0.61    6.87
  10   2 -14  179.51    5.40
  10   3 -13   68.31    4.99
  10   4 -12   12.03    4.64
  10   7  -8    6.09    6.30
  10   9  -5    2.91    5.47
  10  10  -3   -1.71    3.72
  10  12   3    3.19    3.84
  10  13   9   76.46    3.02
  10  13  15   40.14    1.91
  11 -14 -21    0.59    7.07
  11 -13 -21   34.04    7.28
  11 -12 -21    7.56    5.51
  11  -8 -20   27.28    7.48
  11  -5 -19   12.76    6.56
  11  -3 -18   24.70    6.97
  11   0 -16    8.48    7.15
  11   7  -9   96.88    6.58
  11   9  -6    1.87    5.71
  11  10  -4   32.49    6.36
  11  11  -2   -0.36    4.34
  11  12   1    5.84    4.54
  11  13   5  183.37    4.15
  12 -11 -21    8.91    7.37
  12 -10 -21    7.34    7.61
  12  -7 -20  119.67    7.44
  12  -6 -20   73.59    5.87
  12  -4 -19   40.12    6.87
  12  -2 -18   -0.15    5.45
  12   1 -16   28.31    5.85
  12   2 -15   88.93    7.96
  12   3 -14   40.48    7.44
  12   5 -12  197.75    7.44
  12   6 -11   48.11    7.19
  12   7 -10    2.03    4.96
  12  10  -5    3.41    6.31
  12  11  -3    4.24    5.61
  12  12   0   -3.90    5.11
  12  14  10   37.81    3.48
  12  14  11   28.08    3.13
  12  14  13    8.23    2.75
  12  14  14   23.87    2.67
  13  -9 -21    7.14    7.66
  13  -8 -21   81.69    7.91
  13  -5 -20   91.94    6.25
  13  -3 -19   50.87    7.98
  13  -1 -18    6.13    6.10
  13   0 -17    5.95    8.20
  13   4 -14  474.26    7.63
  13   5 -13  136.79    6.21
  13   8  -9    0.70    7.54
  13  10  -6   33.49    5.00
  13  11  -4   18.75    4.51
  13  12  -1   40.19    5.50
  13  13   2    3.51    5.75
  13  14   6   18.56    4.40
  13  14   7   11.17    4.60
  14  -7 -21   38.78    8.22
  14  -5 -20   -0.56    7.76
  14  -4 -20   16.67    6.41
  14  -2 -19   15.02    6.21
  14  -1 -18   10.72    8.88
  14   1 -17    3.89    6.45
  14   2 -16  135.28    9.23
  14   5 -13  321.11    8.52
  14   6 -12   25.99    8.40
  14   7 -11   10.05    7.48
  14   9  -8    0.18    7.33
  14  13   1  205.42    5.98
  14  14   5   30.13    5.08
  15  -6 -21   17.79    8.80
  15  -4 -20    0.81    9.38
  15  -2 -19    3.69    9.69
  15   0 -18    8.98    6.93
  15   1 -17   48.88    9.18
  15  10  -7    0.76    6.79
  15  12  -3   28.05    6.86
  15  13   0   46.62    6.55
  16  -3 -20    6.04    7.16
  16   0 -18   28.61    9.88
  16   3 -16    3.00    6.90
  16   5 -14   69.36    8.82
  16   6 -13   30.49    6.59
  16   9  -9   24.96    7.80
  16  10  -7   19.79    7.03
  16  12  -3   14.11    6.90
  16  14   3   13.08    6.52
  17   0 -18   38.15    9.07
  17   2 -17   43.33    7.68
  17   3 -16  113.83    9.33
  17   5 -14   10.27   10.00
  17   6 -13   57.25    9.81
  17   7 -12   67.45    6.90
  17   9  -9   51.91    8.64
  17  14   2   12.29    6.70
  18   3 -16   25.90   10.17
  18   4 -15   74.38   11.19
  18   5 -14   86.01   10.67
  18   6 -13   -0.86   10.19
  18   7 -12   32.22    9.18
  18   8 -11   23.83    7.21
  18   9  -9  104.12    8.40
  18  10  -8   49.14    7.14
  18  11  -6    8.36    7.95
  18  13  -1   50.78    8.39
  18  14   2   -1.21    7.39
  19   9  -9   13.57    8.97
  19  10  -8  179.23    7.99
  19  11  -6   12.03    8.42
  -5 -19  10   15.69    6.43
  -5 -19  12   31.07    7.19
  -5 -18   9   23.87    5.75
  -5 -18  10   14.27    6.67
  -5 -18  12    7.65    6.80
  -5 -18  13    1.28    6.65
  -5 -18  14    3.52    7.38
  -5 -18  17   49.78    8.55
  -5 -17   9    5.53    6.36
  -5 -17  10   13.01    6.57
  -5 -17  14   74.81    5.81
  -5 -17  15   -1.65    7.25
  -5 -17  16    3.60    8.04
  -5 -16   9    2.15    6.44
  -5 -16  12   29.94    5.13
  -5 -16  14   -0.63    5.61
  -5 -15   9    8.05    6.81
  -5 -15  13   23.26    5.78
  -5 -15  14  102.93    5.78
  -5 -14  15   77.41    7.27
  -5 -14  16    4.74    7.95
  -5 -14  17    2.66    7.49
  -5 -13  14    5.57    7.15
  -5 -13  16   -1.89    7.88
  -5 -12  11   -2.77    6.29
  -4 -25  10    0.23    7.44
  -4 -24   8   54.72    7.30
  -4 -23   7   64.34    6.17
  -4 -21   4   17.35    5.40
  -4 -20   3   66.43    4.98
  -4 -19  22    0.02    7.82
  -4 -18  23    6.61    9.57
  -4 -17  23    1.21    7.63
  -4 -17  24    9.60    9.78
  -4 -16  23   14.26    7.29
  -4 -16  24   -1.54    9.52
  -4 -15   2  744.82    5.31
  -4 -15  24   -2.56    9.61
  -4 -14   2  341.49    4.71
  -4 -14  23   40.90    6.88
  -4 -14  24    7.87    9.22
  -4 -13  23   21.18    8.95
  -4 -12   3  168.70    4.20
  -4 -12  22   -0.70    6.54
  -4 -12  23   35.78    9.50
  -4 -10   4  470.88    5.04
  -4  -9  20    8.08    5.91
  -4  -8  19   14.18    7.69
  -4  -7   9  247.76    4.17
  -4  -7  16    3.65    4.76
  -4  -7  18   37.34    6.68
  -3 -26   4   32.47    5.63
  -3 -25   3    0.40    5.41
  -3 -24   2   34.38    5.34
  -3 -23   1    0.59    4.89
  -3 -22   0    1.78    4.14
  -3 -20  -1    9.49    3.54
  -3 -13  27   11.48    9.96
  -3 -12  27    3.93   10.46
  -3 -11  26   13.11    7.71
  -3 -11  27    3.25    9.12
  -3 -10  26   10.35    9.72
  -3  -9  25   42.71    7.21
  -3  -8   1   82.62    2.92
  -3  -8  24   24.71    6.47
  -3  -8  25  211.08    8.93
  -3  -7  23  166.93    6.67
  -3  -6  22   18.08    5.83
  -3  -6  23   13.51    7.46
  -3  -5  21    0.72    7.19
  -3  -4   7    0.18    3.06
  -3  -4  19  522.55    7.77
  -3  -3  13   25.47    3.65
  -3  -3  15   -3.61    5.77
  -2 -27   1    9.44    5.23
  -2 -26   0   16.39    4.83
  -2 -25  -1   25.25    4.47
  -2 -11  -4  361.39    2.14
  -2 -10  29    1.20    9.58
  -2  -9  29    4.59    9.07
  -2  -8  28   29.14    9.49
  -2  -7  27   24.85    6.66
  -2  -6  26   17.63    6.39
  -2  -5   0 1047.82    3.13
  -2  -5  25  243.23    6.75
  -2  -5  26   13.65    7.51
  -2  -4  24  157.97    6.24
  -2  -2  21    7.51    6.77
  -2  -1  18    5.99    6.03
  -1  -7  30   -2.67    8.67
  -1  -6  29   63.42    6.77
  -1  -5  29   38.93    8.33
  -1  -4  28    2.05    7.62
  -1  -3  -1 6047.62    3.81
  -1  -3  27   14.28    6.70
  -1  -2  25   11.78    5.40
  -1  -1  24    1.73    6.81
  -1   0  22    7.76    6.30
  -1   1   7 1563.89    4.23
  -1   1  19  326.56    6.12
   0 -27  -5   24.30    3.67
   0  -5  31   64.20    9.20
   0  -4  30    0.59    6.58
   0  -3  29   18.16    6.17
   0  -2  28   33.13    5.97
   0   0  26   41.77    6.71
   0   1  24   15.14    6.10
   0   2   4 1318.77    2.55
   0   2  21    4.44    4.04
   0   2  22  103.12    5.66
   0   3  18   96.95    4.86
   1  -2  31    7.87    7.70
   1  -1  30    0.22    7.23
   1   1  27   20.22    6.91
   1   2  25   90.50    4.95
   1   3  23  134.21    5.75
   1   4   5  957.18    1.61
   1   4  21   21.23    4.57
   1   5  10   18.90    1.98
   1   5  15   20.68    3.42
   1   5  16   22.39    3.60
   2 -19 -12   24.91    1.90
   2  -8 -11  114.59    2.77
   2  -6 -10  410.84    3.44
   2  -3  -8  395.38    3.55
   2   1  -4  105.07    2.41
   2   2  28    8.87    6.71
   2   5  22    5.93    4.59
   3 -10 -13   90.15    3.65
   3  -7 -12   28.56    3.38
   3  -5 -11   38.84    3.49
   3  -1  -8   30.82    3.42
   3   2  30   -2.54    5.26
   3   3  29   11.14    6.71
   3   4  27   23.53    5.49
   3   5  25   38.25    4.72
   3   6   3 1834.65    3.27
   3   6  23    6.65    4.17
   3   7  19  472.09    4.02
   4 -17 -15   16.46    3.02
   4 -16 -15   46.50    3.29
   4 -15 -15   29.12    3.33
   4 -14 -15    5.91    3.06
   4  -9 -14    5.47    3.62
   4  -3 -11   35.33    4.16
   4   5  -2    4.29    3.14
   4   5  28   62.54    5.34
   4   6   0  620.39    3.52
   4   6  26   34.47    5.42
   4   7  23   56.92    3.83
   4   8  20  471.41    4.15
   5 -18 -16   39.26    3.83
   5 -17 -16    5.17    3.82
   5 -14 -16    1.90    4.19
   5 -13 -16    4.19    3.95
   5  -8 -15   19.89    3.04
   5  -6 -14  186.45    4.85
   5  -4 -13    4.37    4.44
   5   0 -10 1481.46    7.10
   5   1  -9 2235.68    7.67
   5   2  -8  247.24    4.86
   5   3  -7  777.13    4.75
   5   5  30   15.61    6.56
   5   6  28   13.32    5.31
   5   7  26  149.53    5.10
   5   9  20   40.97    2.72
   6 -18 -17   15.46    4.70
   6 -13 -17   14.14    4.40
   6 -12 -17  131.38    4.52
   6  -8 -16   18.51    4.35
   6  -6 -15   98.08    4.93
   6  -4 -14   35.33    5.29
   6  -2 -13   87.56    3.85
   6  -1 -12   91.81    5.10
   6   4  -7 1236.27    6.63
   6   6  -4   32.54    4.42
   6   7  28   87.89    5.30
   6   8   0   33.67    3.56
   6   8  26  115.24    5.25
   6   9  23  182.41    3.64
   6  10   7   73.52    1.89
   7 -17 -18    3.41    4.48
   7 -16 -18  117.24    5.09
   7 -15 -18   -1.02    4.91
   7 -14 -18    0.57    4.90
   7 -13 -18   14.82    4.83
   7  -9 -17   28.55    5.15
   7  -6 -16   30.43    6.04
   7  -4 -15   64.41    5.93
   7  -2 -14  359.75    5.10
   7   7  -4  486.80    5.52
   7   8  28   74.43    4.89
   8  -9 -18   17.59    5.70
   8  -6 -17   12.14    5.67
   8  -4 -16  364.96    7.34
   8  -2 -15    2.49    4.58
   8  -1 -14  176.34    6.63
   8   6  -7   29.43    5.32
   8  10   1   43.18    3.80
   8  10  25   16.21    3.31
   9 -11 -19  114.89    5.99
   9 -10 -19  137.26    6.26
   9  -7 -18   23.65    6.07
   9  -1 -15  427.64    7.13
   9   6  -8    1.98    5.89
   9   8  -5   78.46    5.93
   9   9  -3   25.86    5.04
   9  10  -1   20.17    4.21
   9  11   2    8.49    3.94
   9  11  24    0.57    2.51
   9  12   6   86.78    2.95
  10 -17 -20    6.97    5.86
  10 -16 -20   59.58    7.09
  10 -15 -20    3.24    6.82
  10 -14 -20  184.92    6.45
  10 -13 -20   21.66    6.96
  10 -12 -20  263.52    6.78
  10  -8 -19   25.93    7.10
  10  -5 -18   65.16    5.36
  10  -3 -17    0.54    5.23
  10   0 -15    2.95    6.26
  10   1 -14  236.51    6.87
  10   6  -9   65.62    6.62
  10   8  -6  167.51    6.47
  10  10  -2  159.28    5.37
  10  11   0   43.46    3.51
  10  12   4  307.17    4.70
  10  13  11    1.21    2.54
  11 -10 -20   16.76    7.09
  11  -9 -20  106.21    6.97
  11  -6 -19   92.61    6.71
  11  -4 -18   12.69    7.46
  11  -2 -17  225.23    7.58
  11   1 -15  126.13    5.49
  11   3 -13   24.59    7.40
  11   4 -12   11.74    7.02
  11   5 -11   72.17    7.14
  11   6 -10   42.29    4.93
  11   8  -7    6.63    6.43
  11  12   2  254.33    5.23
  11  13   6   52.44    3.65
  12 -13 -21   15.19    7.98
  12 -12 -21   -1.48    8.44
  12  -8 -20    7.55    8.26
  12  -5 -19  106.89    7.65
  12  -3 -18  272.34    8.25
  12  -1 -17    9.45    5.94
  12   0 -16   33.92    8.01
  12   4 -13   51.99    5.57
  12   7  -9   15.99    6.25
  12   9  -6   12.82    6.80
  12  13   4   21.84    4.55
  13 -11 -21   35.87    8.30
  13 -10 -21   31.44    8.17
  13  -7 -20   43.66    7.86
  13  -6 -20    1.53    6.15
  13  -4 -19   91.18    7.90
  13  -2 -18    8.52    6.29
  13   1 -16   -2.90    5.98
  13   2 -15   -2.38    8.45
  13   3 -14   19.96    7.62
  13   5 -12   -1.39    7.48
  13   6 -11    3.62    8.04
  13   7 -10   -3.01    5.62
  13   9  -7   30.64    6.69
  13  10  -5    0.97    6.98
  13  11  -3   27.38    6.14
  13  13   3   46.44    4.93
  13  14  17   75.07    2.88
  14  -9 -21    9.57    9.08
  14  -6 -20   47.77    8.28
  14  -3 -19   -0.02    6.60
  14   0 -17    0.52    9.10
  14   8  -9   -2.49    7.93
  14  10  -6   78.32    5.28
  14  13   2   13.67    6.24
  15  -5 -20   73.10    9.39
  15  -3 -19   -2.66    9.10
  15  -1 -18    1.36    8.35
  15   2 -16   14.45    6.68
  15   3 -15  336.55    9.12
  15   4 -14   41.04    9.13
  15   5 -13   95.28    9.26
  15   6 -12   49.03    8.25
  15   7 -11   18.76    6.22
  15   9  -8    2.39    7.16
  15  10  -6   -2.19    7.32
  15  11  -4    1.40    6.72
  15  12  -2   86.15    7.22
  15  13   1   13.88    6.46
  15  14   5   -1.87    5.04
  16  -4 -20    3.57    6.85
  16  -2 -19    3.47    7.46
  16  -1 -18   14.13   10.03
  16   1 -17   20.76    7.41
  16   2 -16   19.86    9.46
  16   3 -15   67.43    8.98
  16   5 -13    3.89    8.27
  16   6 -12   26.26    9.18
  16   8 -10   12.27    6.44
  16   9  -8   -2.76    8.44
  16  13   0   -1.92    6.18
  16  14   4    4.83    6.28
  17   1 -17    7.62    9.25
  17   2 -16   18.47    9.63
  17   7 -11   -2.23    9.38
  17   8 -10   20.97    8.27
  17  10  -7    3.03    6.11
  17  11  -5  172.83    8.97
  17  14   3   11.21    6.14
  18   2 -16   15.05    9.63
  18   7 -11   -0.95    9.00
  18   8 -10   12.13    9.03
  18  10  -7   17.35    8.55
  18  11  -5    0.99    8.86
  18  14   3   24.05    7.27
  19   7 -11   -3.16    9.39
  19   8 -10   29.36    9.75
  19  10  -7   49.97    9.11
  19  11  -5   70.86    9.45
  19  12  -3   -0.85    8.62
  -5 -21  10   44.39    6.97
  -5 -21  12   10.63    7.88
  -5 -21  13   56.86    8.38
  -5 -21  15    9.12    8.54
  -5 -21  17   38.70    8.98
  -5 -20   9    1.11    7.18
  -5 -20  10   13.75    7.28
  -5 -20  11   14.21    5.39
  -5 -20  12   26.90    5.55
  -5 -20  13    8.01    5.61
  -5 -20  15   -0.20    5.90
  -5 -20  16    0.10    7.79
  -5 -19   8   16.48    6.18
  -5 -19   9   23.48    6.38
  -5 -19  16    1.71    6.22
  -5 -19  17  114.81    6.99
  -5 -19  19    1.41    8.52
  -5 -18   7   12.23    5.54
  -5 -18   8   19.57    6.16
  -5 -18  18  160.68    7.38
  -5 -17   8   11.81    4.41
  -5 -17  18   32.63    6.89
  -5 -17  19   18.59    9.26
  -5 -17  20   14.58    8.76
  -5 -16  18   13.82    6.59
  -5 -16  19    0.77    8.31
  -5 -16  20  192.69   10.15
  -5 -15  18   23.15    6.43
  -5 -15  19   36.18    8.35
  -5 -14   8   59.72    4.91
  -5 -14  18   -3.57    5.97
  -5 -14  19    3.30    8.71
  -5 -13   9    5.58    4.64
  -5 -13  18   23.71    7.50
  -5 -13  19    4.42    8.46
  -5 -12  16   35.74    5.39
  -5 -12  17   78.40    8.01
  -5 -11  16   -2.73    7.66
  -5 -10  13   22.65    6.85
  -4 -25   8   30.21    7.47
  -4 -25   9   16.08    7.04
  -4 -24   6   77.94    7.14
  -4 -24   7   28.33    5.14
  -4 -23   5    4.90    5.90
  -4 -22   4    0.99    5.35
  -4 -21   3   62.25    5.17
  -4 -19   2   41.18    4.72
  -4 -15  25   31.17   11.09
  -4 -14  25   25.04   10.45
  -4 -13   2  645.94    4.97
  -4 -13  25   72.51   10.41
  -4 -12   2    4.47    3.47
  -4 -12  24    0.08    8.76
  -4 -11   3   47.99    2.81
  -4 -11  23   21.85    6.77
  -4 -11  24   80.98    9.44
  -4 -10  23    8.20    9.05
  -4  -9  22   42.97    7.97
  -4  -8  20   43.08    5.95
  -4  -7   7    4.57    4.86
  -4  -7  19    5.84    5.15
  -4  -7  20   -1.23    7.46
  -4  -6   9    4.65    4.75
  -4  -6  10    2.80    3.40
  -3 -26   3    6.27    5.45
  -3 -25   2   60.29    5.19
  -3 -24   1   27.36    4.92
  -3 -23   0    6.85    4.81
  -3 -21  -1   10.53    3.51
  -3 -18  -2   -0.75    3.04
  -3 -13  -2   14.21    2.95
  -3 -12  28    1.28   10.49
  -3 -11  28    4.23    9.60
  -3 -10  27   65.83    9.41
  -3  -9   0 2914.30    6.10
  -3  -9  26    2.52    6.83
  -3  -9  27    3.90    8.24
  -3  -8  26   22.48    9.37
  -3  -7  25    5.29    8.97
  -3  -5  22   56.10    6.01
  -3  -4   6  212.73    3.37
  -3  -4  20    7.40    5.00
  -2 -23  -3  279.14    4.45
  -2 -21  -4    1.11    3.09
  -2 -17  -5   38.72    2.42
  -2 -16  -5  504.66    2.98
  -2 -15  -5   44.14    2.04
  -2  -8  29   -2.06    8.71
  -2  -7  28  134.74    7.56
  -2  -6  28   81.52    8.37
  -2  -5  27   31.75    7.91
  -2  -4  25   44.97    5.81
  -2  -2  22   69.48    6.74
  -2  -1  19   19.67    4.79
  -2   0  12    8.23    4.53
  -2   0  13   -0.87    4.51
  -2   0  14 2230.34    7.97
  -2   0  15   -1.37    4.97
  -2   0  16  268.54    5.67
  -1 -24  -5   53.13    3.41
  -1 -22  -6   18.93    2.51
  -1 -19  -7    1.62    1.68
  -1  -6  30   96.99    7.68
  -1  -5  30   -0.58    8.87
  -1  -3  28   23.98    7.93
  -1  -2  26    0.60    5.27
  -1  -1  25  104.29    7.36
  -1   0  23    1.16    6.41
  -1   1  20   -0.53    5.72
  -1   2  11  858.97    4.82
  -1   2  12  131.62    4.22
  -1   2  13   20.73    3.83
  -1   2  14  507.23    4.79
  -1   2  15  538.29    5.33
  -1   2  16  923.14    6.24
   0 -15  -9    4.83    0.82
   0  -4  31   28.94    8.86
   0  -3  30   45.16    6.70
   0  -2  29    0.30    7.68
   0  -1  28   -2.72    7.90
   0   1  25  498.84    7.82
   0   2  23    4.76    5.59
   0   3  19  748.56    5.33
   0   3  20   14.15    4.80
   1 -26  -8   11.45    2.14
   1  -2  -5   11.57    2.10
   1  -1  -4   16.71    1.57
   1   0  29   -0.42    6.74
   1   1  28    7.84    6.93
   1   2  26  338.37    7.08
   1   3  24   -0.51    5.35
   1   4  22    5.30    4.70
   1   5   9    7.10    2.08
   1   5  17 1177.50    5.62
   1   5  18   44.68    4.30
   2 -12 -12    1.45    2.03
   2  -1  -6   80.04    3.05
   2   0  -5    4.94    2.11
   2   1  30    4.11    6.95
   2   2  29   34.24    7.13
   2   3  27  119.20    5.96
   2   4  25    3.06    5.15
   2   5  23    2.33    5.09
   2   6  19   73.18    3.73
   3   2  31   10.36    7.79
   3   3  -3  509.42    3.78
   3   5  26   -3.15    5.45
   3   6  24   -1.40    4.84
   3   7  20   11.91    3.32
   4 -10 -14   81.92    3.98
   4  -7 -13  433.79    4.66
   4  -5 -12  142.52    4.12
   4  -2 -10 2600.80    7.82
   4   3  -5  450.24    3.68
   4   4  30    4.80    6.68
   4   7  24    1.31    4.24
   4   8  21   17.02    3.43
   5 -22 -15    5.90    3.22
   5 -16 -16   42.96    3.44
   5  -9 -15  473.41    5.18
   5  -3 -12   10.29    4.49
   5   6  -2   60.03    3.58
   5   7   0 1058.49    4.60
   5   8  24   48.92    3.97
   6 -22 -16    1.36    3.87
   6 -16 -17    0.00    4.25
   6 -15 -17   48.24    4.24
   6  -9 -16  178.11    5.02
   6   0 -11    4.73    4.85
   6   1 -10  180.12    5.30
   6   2  -9  514.67    5.70
   6   3  -8   19.29    4.47
   6   7  -2  555.49    5.02
   6   9   3  130.69    2.95
   6   9  24   45.85    3.74
   6  10  20   85.78    2.63
   7 -10 -17    4.17    5.16
   7   0 -12  307.49    6.11
   7   4  -8  634.56    6.20
   7  11   9  237.82    2.26
   8 -20 -18    2.46    5.37
   8 -11 -18  123.35    5.72
   8 -10 -18   44.88    5.50
   8  -7 -17  141.13    6.27
   8  -5 -16   72.61    6.67
   8  -3 -15   46.63    6.26
   8   0 -13   -0.53    6.35
   8   4  -9   55.32    5.86
   8   5  -8  670.26    5.66
   8   9  -1  289.75    4.82
   8  11   5   99.64    3.09
   8  11  22   71.14    2.47
   9 -18 -19   17.65    6.13
   9 -13 -19   50.08    6.27
   9 -12 -19   46.53    6.17
   9  -8 -18   43.99    6.17
   9  -5 -17  268.45    5.42
   9  -3 -16  313.84    5.67
   9   0 -14    2.72    4.81
   9   1 -13  382.54    7.34
   9   2 -12  263.87    7.01
   9   3 -11  140.09    6.50
   9   5  -9  374.17    5.49
   9   7  -6   29.90    5.86
   9  10   0  371.62    4.91
  10  -9 -19   47.37    7.13
  10  -6 -18    6.27    6.18
  10  -4 -17  357.11    7.88
  10  -2 -16   89.48    4.93
  10   2 -13    4.74    4.88
  10   4 -11  541.47    6.18
  10   5 -10    1.86    4.93
  10   7  -7    3.08    6.22
  10  11   1  524.03    5.59
  10  13  12    1.51    2.42
  10  13  13    0.29    2.20
  10  13  14   21.37    2.11
  11 -12 -20   11.34    7.65
  11 -11 -20   50.52    7.05
  11  -7 -19   29.56    5.34
  11  -5 -18   54.58    7.57
  11  -3 -17    4.34    7.35
  11  -1 -16  121.75    5.83
  11   0 -15   -4.66    7.56
  11   7  -8    8.62    6.59
  11   9  -5   52.66    4.68
  11  10  -3    7.52    4.44
  12 -10 -20   -0.92    6.99
  12  -9 -20   43.13    8.08
  12  -6 -19    1.96    7.19
  12  -4 -18  109.94    8.29
  12  -2 -17   31.29    7.85
  12   1 -15   17.95    7.60
  12   2 -14  169.76    8.44
  12   4 -12  122.12    7.75
  12   5 -11   19.61    7.40
  12   8  -7   10.26    6.13
  12  10  -4   43.79    4.69
  12  12   1    7.07    5.01
  13  -8 -20   21.45    8.70
  13  -5 -19   -1.49    7.43
  13  -3 -18   22.31    8.35
  13  -1 -17   23.13    6.00
  13   0 -16  211.29    8.71
  13   4 -13   18.10    5.93
  13   7  -9   -3.56    6.90
  13   8  -8   76.62    5.61
  13   9  -6   10.44    6.57
  13  14  10    1.26    4.20
  14  -7 -20   22.26    9.49
  14  -4 -19   58.70    6.71
  14  -2 -18   22.00    6.63
  14  -1 -17   -0.67    8.93
  14   1 -16   11.10    6.51
  14   2 -15   11.11    7.90
  14   3 -14   23.77    8.07
  14   4 -13   28.94    8.32
  14   5 -12   -0.35    8.22
  14   6 -11   21.87    8.01
  14   9  -7  177.17    6.27
  14  10  -5    4.68    7.38
  14  11  -3   18.89    6.62
  14  12  -1   20.22    4.64
  14  14   7   36.56    4.87
  15  -6 -20   12.01    8.84
  15  -4 -19   11.56    9.29
  15  -2 -18    5.98    9.33
  15   0 -17    3.32    6.94
  15   1 -16    3.14    9.09
  15   2 -15   23.10    8.51
  15   7 -10   17.30    8.22
  15   8  -9    7.22    5.71
  16  -3 -19    6.14    7.25
  16  -2 -18   19.33    9.49
  16   0 -17   -5.99    9.27
  16   1 -16   -0.20    8.76
  16   4 -14   74.91    6.91
  16   8  -9    9.61    8.90
  16  10  -6   28.84    6.95
  16  11  -4  107.09    7.76
  16  13   1  168.36    7.17
  17  -1 -18    2.48    8.01
  17   0 -17   -1.22   10.04
  17   4 -14   67.77    7.83
  17   5 -13    7.68    7.34
  17   6 -12    1.16    7.08
  17   8  -9   20.88    8.88
  17   9  -8   -1.41    6.36
  17  10  -6    4.80    8.39
  17  11  -4   25.11    8.39
  17  14   5   27.19    5.94
  18   3 -15   -7.95    7.77
  18   4 -14   22.38    9.46
  18   6 -12   -2.35    7.28
  18   8  -9   12.18    8.38
  18   9  -8    1.80    6.35
  18  11  -4   38.87    8.78
  18  12  -2    1.11    7.97
  18  13   1   11.30    7.18
  19   6 -12   -2.85    7.62
  19   8  -9    1.98    8.53
  19   9  -8   -0.97    7.17
  19  10  -6    6.84    9.69
  19  12  -2   14.44    8.93
  -5 -23  11   17.57    7.40
  -5 -23  12   -1.17    8.29
  -5 -23  14    3.76    8.82
  -5 -23  15    9.87    9.15
  -5 -22   9   22.46    6.79
  -5 -22  11   67.05    7.32
  -5 -22  12    1.96    6.02
  -5 -22  13    2.18    6.33
  -5 -22  14   14.74    6.63
  -5 -22  15    9.41    6.70
  -5 -22  16   28.52    8.75
  -5 -22  17   -1.50   10.18
  -5 -21   9    9.02    6.62
  -5 -21  18   14.82    7.19
  -5 -21  19   24.54   10.39
  -5 -20   8   11.50    4.74
  -5 -20  19   28.27    7.23
  -5 -20  20  108.03   10.36
  -5 -19   6   -1.23    5.45
  -5 -19   7  125.04    5.96
  -5 -18   6    3.20    5.76
  -5 -18  21    3.90    9.28
  -5 -18  22    5.36    9.69
  -5 -17   6    9.31    5.88
  -5 -17  21  130.41    9.70
  -5 -17  22   -0.98   10.62
  -5 -16   6   19.93    5.52
  -5 -16  21   21.65    7.32
  -5 -15  21    0.93    6.75
  -5 -15  22   16.44   10.01
  -5 -14   6  157.31    5.69
  -5 -14  21   13.67    8.29
  -5 -14  22   15.54    8.60
  -5 -13   7  125.32    4.30
  -5 -13  20   12.65    6.72
  -5 -13  21   17.93    9.36
  -5 -12  19    6.32    6.28
  -5 -12  20    5.78    8.01
  -5 -12  21    6.55    8.01
  -5 -11   8    6.79    5.73
  -5 -11   9    2.03    4.44
  -5 -11  19   28.11    7.76
  -5 -10  18    2.27    8.00
  -5  -9  13   41.45    6.80
  -4 -26   8    0.05    7.82
  -4 -25   7   61.12    6.49
  -4 -24   5   10.95    6.19
  -4 -23   4   60.52    5.96
  -4 -22   3  119.43    5.64
  -4 -21   2   41.64    5.15
  -4 -20   2  282.72    5.22
  -4 -18   1    5.99    4.18
  -4 -14   1  155.93    4.00
  -4 -14  26   17.52    9.63
  -4 -13  26   10.50   10.62
  -4 -12  25   38.31    8.04
  -4 -12  26   40.83   10.54
  -4 -11   2   22.81    3.37
  -4 -11  25    8.30    8.74
  -4 -10   3   14.94    4.01
  -4 -10  24    7.39    7.02
  -4 -10  25    7.99    8.82
  -4  -9  23   11.61    6.60
  -4  -9  24  163.88   10.02
  -4  -7   6    3.81    4.89
  -4  -7  21  146.43    8.19
  -4  -7  22   24.50    7.68
  -4  -6  19   34.61    5.16
  -4  -5  16   14.12    6.76
  -3 -27   4    3.77    6.48
  -3 -26   2    7.43    5.53
  -3 -25   1   11.23    5.50
  -3 -22  -1   26.56    4.63
  -3 -20  -2   10.85    3.62
  -3 -19  -2   26.44    3.16
  -3 -10  -1  649.13    3.54
  -3  -9  28   29.00   10.71
  -3  -6  25   12.65    8.02
  -3  -5  24    7.03    7.72
  -3  -4  22   -2.13    7.47
  -3  -3  19    1.53    4.95
  -3  -3  20   -0.05    6.91
  -3  -2  17   30.53    6.42
  -2 -27   0    1.63    4.72
  -2 -26  -1    1.15    4.51
  -2 -25  -2   19.05    4.66
  -2 -18  -5    2.27    2.42
  -2 -14  -5  754.83    2.78
  -2  -8  30   -2.02    8.81
  -2  -7  -2 4979.48    5.22
  -2  -7  29   32.48    7.15
  -2  -6  29   -1.54    8.10
  -2  -5  28   84.10    8.44
  -2  -4  26   41.31    5.90
  -2  -3  25  221.91    7.57
  -2  -2  23  119.65    5.52
  -2  -2  24  147.67    7.40
  -2  -1  21   -1.46    6.26
  -2  -1  22   33.52    6.43
  -2   0  17   -0.20    3.95
  -2   0  18  603.78    7.09
  -1 -27  -3   25.93    4.37
  -1 -26  -4    1.46    3.96
  -1  -4  30   39.41    8.73
  -1  -3  29    0.70    7.79
  -1  -2  27   23.80    5.62
  -1  -1  26    4.03    7.49
  -1   1   6  117.37    2.13
  -1   1  21    4.95    4.46
  -1   1  22   15.25    6.22
  -1   2  17  156.16    3.88
  -1   2  18  867.30    6.85
   0  -1  29   -2.14    8.03
   0   0  27    2.71    5.50
   0   1  26    7.66    7.20
   0   2  24   63.47    6.20
   0   4  12   62.32    3.22
   0   4  14    1.01    3.54
   0   4  15  297.65    4.34
   0   4  16 1716.94    6.51
   1  -8  -9   24.67    2.22
   1  -1  31   35.63    8.25
   1   0  30   32.21    8.18
   1   1  29   44.29    6.87
   1   2  27    6.89    6.60
   1   3  25   55.57    6.17
   1   4  23  112.39    5.31
   2 -13 -12   -0.25    2.37
   2   1  31    7.53    8.45
   2   2  30    3.75    6.81
   2   3  28   -4.81    6.69
   2   4  26   31.95    5.62
   2   5  24  127.42    5.04
   3 -20 -13   57.83    2.51
   3 -11 -13  520.94    3.83
   3  -8 -12    3.79    3.35
   3  -6 -11   39.21    3.39
   3  -4 -10  588.92    3.84
   3   3  30   -1.03    6.24
   3   4  29   11.25    7.09
   3   5  27   49.13    5.35
   3   7  21  103.85    3.77
   4 -24 -13    1.20    2.26
   4 -21 -14    9.74    2.61
   4  -1  -9  133.17    4.24
   4   0  -8 5141.31    9.62
   4   1  -7 4564.45    9.11
   4   2  -6 1347.53    5.09
   4   5  29   31.05    6.27
   4   6  27    2.39    5.33
   4   7   3 1136.18    3.37
   4   7  25   84.29    5.38
   5 -21 -15    7.74    3.56
   5 -10 -15  136.86    4.31
   5  -7 -14  241.12    4.85
   5  -5 -13  675.12    5.68
   5  -2 -11   15.74    4.74
   5   4  -5 1067.45    4.94
   5   7  27   18.54    4.74
   5   8   3  500.65    3.04
   5   9  21  243.64    3.47
   6 -21 -16   -0.49    4.10
   6 -10 -16   96.50    4.93
   6  -7 -15  587.60    6.31
   6  -5 -14   35.74    5.14
   6  -3 -13  157.47    4.04
   6   7  29    3.22    5.22
   6   8  27   43.65    5.15
   7 -21 -17    0.61    4.25
   7 -11 -17  220.82    5.82
   7  -7 -16    2.02    4.18
   7  -5 -15  570.36    6.72
   7  -3 -14  215.79    4.86
   7   1 -11   29.83    4.00
   7   2 -10   10.44    3.80
   7   3  -9   21.22    3.60
   7   6  -5    9.97    3.34
   7   7  -3    5.42    4.34
   7   9   1   44.59    3.41
   7  11  19   27.29    1.77
   8 -19 -18    3.82    4.96
   8 -13 -18  151.19    5.34
   8 -12 -18  105.05    6.03
   8  -8 -17  139.34    6.18
   8  -2 -14  397.00    7.10
   8   2 -11 1005.79    6.82
   8   6  -6  237.17    5.87
   8  10   2  583.31    4.77
   8  10  26    4.30    3.78
   9 -17 -19    1.90    6.11
   9 -16 -19    4.57    6.16
   9 -15 -19    2.87    6.07
   9 -14 -19   -2.14    5.79
   9  -9 -18   41.38    6.29
   9  -6 -17    8.98    5.75
   9  -4 -16  212.01    6.99
   9  -2 -15  361.99    5.79
   9  -1 -14    4.65    6.59
   9   6  -7  107.14    6.15
   9   8  -4   22.62    5.50
   9   9  -2    3.20    4.88
   9  11   3  657.98    4.95
   9  12   8   30.60    2.94
  10 -11 -19   30.52    6.89
  10 -10 -19   49.65    5.26
  10  -7 -18   15.45    6.33
  10  -5 -17   34.11    7.22
  10  -3 -16   -2.91    7.15
  10  -1 -15  308.29    5.83
  10   0 -14  224.29    7.44
  10   6  -8 1004.96    8.47
  10   8  -5    2.04    6.20
  10  12   5   88.56    3.78
  11 -15 -20    4.47    6.97
  11 -14 -20   15.63    7.25
  11 -13 -20   -2.96    6.70
  11  -9 -19   35.57    7.63
  11  -8 -19    0.23    5.18
  11  -4 -17  234.17    7.53
  11  -2 -16   17.30    7.81
  11   1 -14   60.90    6.98
  11   2 -13  268.75    7.94
  11   3 -12   13.90    7.10
  11   4 -11  100.33    7.13
  11   5 -10   56.38    6.85
  11   6  -9    3.36    4.84
  11   8  -6   14.39    6.15
  11   9  -4   60.90    6.83
  11  10  -2  415.93    6.81
  11  11   0    5.96    4.69
  11  12   3   -1.75    4.25
  11  13   8   38.76    3.37
  12 -12 -20    4.57    7.46
  12 -11 -20    4.69    7.86
  12  -7 -19   34.14    6.81
  12  -3 -17   82.97    8.01
  12  -1 -16   27.17    5.86
  12   0 -15    2.52    7.57
  12   7  -8    1.68    6.90
  12   9  -5   30.18    6.53
  12  10  -3   92.85    6.55
  12  13   6    2.66    4.09
  13 -10 -20   43.86    7.79
  13  -9 -20   -0.56    7.69
  13  -6 -19   96.79    7.65
  13  -2 -17   92.84    7.57
  13   1 -15   12.98    5.97
  13   4 -12   13.30    7.60
  13   5 -11   72.17    8.46
  13   6 -10   -2.32    7.73
  13   8  -7    7.90    6.85
  13  10  -4   11.14    4.65
  13  11  -2   23.37    4.51
  13  12   1   64.81    5.72
  13  13   4    4.12    4.61
  13  14  11    4.66    3.96
  13  14  12    1.05    3.53
  13  14  13   43.87    3.76
  13  14  15    4.03    3.19
  13  14  16   28.13    2.85
  14  -8 -20    3.78    8.14
  14  -5 -19   22.14    6.49
  14  -3 -18   37.74    6.53
  14   0 -16  145.81    9.69
  14   7  -9    5.56    8.16
  14   8  -8   23.40    5.79
  14   9  -6   20.99    7.90
  14  11  -2   15.63    5.95
  14  12   0    8.65    6.36
  14  14   8   23.24    4.64
  14  14   9   14.43    5.02
  15  -8 -20   26.67    9.31
  15  -5 -19   37.46    9.19
  15  -3 -18    3.31    9.37
  15  -1 -17   56.88    8.82
  15   3 -14   -0.78    6.60
  15   4 -13  147.03    8.70
  15   5 -12  135.39    7.08
  15   6 -11    9.27    6.39
  15  10  -5   59.59    6.78
  15  11  -3  185.31    7.34
  15  13   3   42.78    5.43
  15  14   7   -0.05    5.30
  16  -5 -19    9.46    8.79
  16  -4 -19    4.51    6.92
  16  -1 -17   16.10    9.81
  16   2 -15   55.68    9.00
  16   3 -14  216.36   10.14
  16   4 -13   30.14    9.25
  16   6 -11   95.20    8.41
  16   7 -10   12.10    6.68
  16   9  -7   -1.81    7.39
  17  -2 -18    8.10    7.75
  17  -1 -17    1.73    9.53
  17   1 -16   22.33    7.48
  17   4 -13  272.38    9.58
  17   5 -12   46.36    9.05
  17   6 -11    0.76    9.68
  17   7 -10   -0.55    8.30
  17   9  -7   31.26    8.47
  17  10  -5    6.17    7.67
  17  11  -3   22.00    7.68
  18   1 -16    6.67    7.98
  18   2 -15   99.34   10.49
  18   4 -13   28.90    9.43
  18   5 -12   69.12    9.47
  18   7 -10    3.76    9.28
  18   9  -7    8.75    9.11
  18  12  -1   -2.03    7.98
  18  13   2   12.59    7.12
  19   4 -13   22.50   10.04
  19   5 -12    4.78    9.69
  19   6 -11   16.82   10.50
  19   7 -10    7.99    9.21
  19   9  -7   56.65   10.32
  19  10  -5    1.19    8.93
  19  12  -1    3.29    9.06
  -5 -24  10   16.24    7.54
  -5 -24  12    8.53    8.54
  -5 -24  13    4.14    7.85
  -5 -23   9   24.34    7.64
  -5 -23  10   34.62    7.02
  -5 -22   8    0.87    6.37
  -5 -21   6   18.57    5.62
  -5 -21   7   15.75    6.08
  -5 -20   6   55.08    6.49
  -5 -19   5   64.13    5.62
  -5 -18   5    3.95    5.75
  -5 -17  23   28.62    7.99
  -5 -16  23    7.19    7.76
  -5 -16  24    9.33   11.38
  -5 -15  23    9.88    7.59
  -5 -15  24   36.09    9.82
  -5 -14   5  154.43    5.38
  -5 -14  23    6.29    9.10
  -5 -14  24   44.59    9.65
  -5 -13  23   -1.08    9.74
  -5 -12   6   88.35    5.54
  -5 -12  22    7.37    8.47
  -5 -12  23    0.16    8.83
  -5 -10  20    1.01    7.84
  -5 -10  21    6.37    8.26
  -5  -9  18    3.40    5.60
  -5  -8  13   32.82    6.28
  -5  -8  15   22.86    6.63
  -5  -8  16  384.76    7.63
  -4 -26   6   66.98    6.43
  -4 -26   7    4.48    6.38
  -4 -25   5   -1.78    6.52
  -4 -24   4   45.76    6.05
  -4 -22   2   85.30    5.02
  -4 -20   1    0.03    4.44
  -4 -19   1  211.27    4.82
  -4 -13   1    1.89    3.72
  -4 -13  27   17.46    8.62
  -4 -12  27   17.35   11.28
  -4 -11  26   13.96    7.45
  -4 -11  27    1.31    9.64
  -4 -10  26   -1.98   10.06
  -4  -9  25   11.16    8.59
  -4  -8  24   -5.00    8.39
  -4  -7  23   39.11    8.43
  -4  -6  21   35.44    5.52
  -4  -6  22   59.77    8.41
  -4  -5  10   39.22    3.67
  -3 -27   3    2.17    6.25
  -3 -24   0   -2.26    4.58
  -3 -23  -1   36.30    4.74
  -3 -21  -2   15.47    3.67
  -3 -10  29   -2.43    8.01
  -3  -9  29    4.26   10.26
  -3  -8   0  233.55    2.97
  -3  -8  28   -4.68    9.13
  -3  -7   1 1154.95    4.40
  -3  -6  26   37.84    6.85
  -3  -5  25   64.50    7.84
  -3  -4  23   -3.63    5.78
  -3  -3  21    9.98    4.95
  -3  -3  22  200.38    8.15
  -3  -2  18    2.44    4.86
  -2 -22  -4   17.94    3.11
  -2 -13  -5   75.25    1.88
  -2  -7  30   61.59    7.55
  -2  -6  30    8.85    9.15
  -2  -5  29   60.19    9.47
  -2  -4  28   62.12    7.83
  -2  -3   2  409.78    3.42
  -2  -3  26   15.13    5.64
  -2  -2  25    6.85    7.44
  -2  -1  23   70.36    7.10
  -2   0   9    1.73    2.70
  -2   0  19    0.64    4.38
  -2   0  20   32.08    6.60
  -1 -23  -6    1.60    2.66
  -1 -20  -7   20.51    1.91
  -1  -5  31   39.24    7.61
  -1  -2  28    0.66    6.11
  -1  -1  27   83.37    7.86
  -1   0  25    2.21    7.00
  -1   1  23   61.87    6.50
  -1   2   9  728.62    4.13
  -1   2  19    1.39    4.24
  -1   2  20   15.44    5.93
   0 -25  -7   21.66    2.40
   0  -2  31   17.84    8.65
   0  -1  30   14.04    8.34
   0   0  28  147.98    6.15
   0   2  25   20.69    6.76
   0   3  22   51.31    5.44
   0   4  11   54.05    2.92
   0   4  17    8.26    4.27
   1   0  31   -1.18    8.65
   1   2  28   42.62    7.32
   1   4  24   28.63    5.53
   2 -16 -12   19.12    2.32
   2 -14 -12    6.29    2.29
   2  -7 -10  255.33    3.12
   2   2  -2  904.34    3.67
   2   3  29   24.15    7.12
   2   4  27  116.81    6.34
   3 -12 -13   58.77    2.87
   3  -3  -9  249.06    3.96
   3   2  -4   13.51    3.38
   3   3  31    2.43    7.30
   3   4  -1 1123.04    3.97
   3   5   1  742.12    2.84
   3   6  25   -1.44    4.81
   3   7  22   22.75    3.87
   3   8  13   74.80    1.90
   3   8  14  339.69    2.48
   3   8  15   19.83    2.14
   4  -8 -13  109.79    4.09
   4  -4 -11    1.59    4.08
   4   5  30   31.10    6.95
   4   6  28   62.46    5.75
   4   8  22    9.32    3.20
   4   9  14   51.60    1.67
   4   9  15   73.10    1.98
   5  -1 -10  126.33    4.84
   5   3  -6  120.35    3.42
   5   5  -3   22.27    3.87
   5   7  28    9.66    5.17
   5   8  25   11.81    4.01
   5   9  22    3.95    3.24
   6 -20 -16   32.19    4.40
   6 -12 -16  202.08    4.78
   6 -11 -16   85.30    4.65
   6  -8 -15  164.04    5.28
   6  -1 -11  107.07    4.78
   6   4  -6   62.48    4.75
   6   8   1   85.49    3.43
   6   9  25   46.80    4.18
   6  10   8  214.42    2.09
   6  10  21   18.63    2.70
   7 -20 -17    2.82    4.42
   7 -19 -17   31.76    5.00
   7 -13 -17  132.92    5.29
   7 -12 -17   21.00    5.34
   7  -8 -16   28.10    5.14
   7  -6 -15    5.48    5.74
   7  -4 -14  573.79    7.11
   7  -2 -13    3.74    4.21
   7  -1 -12  201.48    6.07
   7   5  -6  645.09    5.85
   7   8  -1  167.03    3.25
   7   9  27   15.31    4.54
   7  10  24   38.54    3.40
   7  11  10  199.99    2.09
   8 -18 -18    9.31    5.29
   8 -17 -18    2.05    5.03
   8 -15 -18   35.17    5.57
   8 -14 -18  216.26    5.50
   8  -9 -17    6.68    5.77
   8  -4 -15    2.96    4.65
   8  -1 -13  430.05    7.23
   8   9   0   28.37    4.24
   8  11   6   11.63    2.49
   9 -11 -18    4.21    5.83
   9 -10 -18  223.25    6.54
   9  -7 -17   63.70    6.38
   9  -3 -15   98.65    6.93
   9   0 -13    2.18    6.62
   9   1 -12  148.14    6.59
   9   5  -8   26.30    6.12
   9   7  -5  332.22    6.01
   9  10   1   38.98    4.08
   9  11   4   24.21    3.57
   9  11  25    6.23    2.75
  10 -14 -19   35.53    6.48
  10 -12 -19   61.16    6.41
  10  -8 -18    6.22    6.41
  10  -2 -15  317.83    7.83
  10   1 -13    4.79    4.93
  10   2 -12  127.11    7.04
  10   4 -10    0.49    6.50
  10   7  -6   20.68    6.32
  10  11   2    3.03    4.33
  11  -7 -18   85.66    7.45
  11  -1 -15  118.07    7.68
  11   7  -7   79.11    6.48
  11  11   1  293.62    5.56
  11  12   4   22.80    4.47
  11  13   9  144.96    3.59
  12 -14 -20    6.22    8.05
  12 -13 -20    4.89    7.38
  12  -9 -19    5.00    7.27
  12  -8 -19   53.15    5.91
  12  -2 -16   12.76    8.14
  12   1 -14    5.69    7.88
  12   2 -13   46.19    7.96
  12   4 -11   -1.89    6.90
  12   5 -10    4.43    7.09
  12   6  -9    0.83    6.55
  12   8  -6    3.40    6.42
  12  12   3   -2.37    5.37
  13 -12 -20   52.82    8.42
  13 -11 -20    3.86    8.24
  13  -7 -19    8.43    6.06
  13  -5 -18   -2.99    8.16
  13  -1 -16    3.95    5.90
  13   0 -15    4.28    8.05
  13   9  -5   12.84    6.99
  13  10  -3   13.69    6.40
  13  11  -1    1.27    5.92
  13  12   2   26.22    5.42
  14 -10 -20   20.91    8.93
  14  -9 -20   13.81    6.70
  14  -7 -19    7.54    8.55
  14  -4 -18    2.21    6.55
  14  -2 -17   -4.94    6.42
  14  -1 -16    3.91    8.25
  14   1 -15  191.03    6.90
  14   3 -13  213.76    8.65
  14   4 -12   45.69    8.54
  14   5 -11   30.32    8.11
  14   6 -10   11.74    5.94
  14   8  -7    2.63    7.56
  14  10  -4   -2.67    5.03
  14  12   1    3.71    6.30
  14  14  10    2.35    4.89
  15  -6 -19   16.12    9.17
  15  -2 -17    0.59    9.54
  15   0 -16    7.41    6.74
  15   1 -15  106.08    9.58
  15   6 -10    9.77    8.42
  15   7  -9   24.16    7.61
  15   9  -6   18.49    6.90
  15  10  -4  167.69    7.81
  15  14   9   28.02    5.41
  16  -6 -19   12.11    9.21
  16  -3 -18   38.48    7.63
  16  -2 -17   65.13    9.16
  16   0 -16   25.59    9.02
  16   1 -15   10.46    9.35
  16   7  -9   38.43    9.01
  16   8  -8   32.23    6.73
  16   9  -6    6.09    7.74
  16  14   7   24.25    5.75
  16  14   8   33.38    5.79
  17  -3 -18   -3.85    8.00
  17   0 -16    6.99   10.29
  17   1 -15    8.26    9.34
  17   7  -9   15.25    8.24
  17   8  -8   32.63    8.17
  17   9  -6    5.54    7.55
  17  12   0    2.47    7.35
  17  14   7    9.13    6.51
  18   0 -16   12.01   11.37
  18   1 -15   13.50    9.63
  18   7  -9   -2.00    8.64
  18   8  -8   29.55    8.43
  18   9  -6    2.00    8.31
  19   7  -9   11.32   10.00
  19   8  -8   20.67    7.11
  19   9  -6    7.10    9.07
  19  12   0   15.81    8.99
  -6 -20  14   11.95    9.12
  -6 -20  15    2.70    8.62
  -6 -20  16   39.35    8.65
  -6 -19  12   33.32    7.54
  -6 -19  13    8.29    7.84
  -6 -19  14    7.09    8.04
  -6 -19  16    3.34    9.05
  -6 -19  17   39.53    9.31
  -6 -19  18    5.74    8.60
  -6 -18  11    0.80    7.33
  -6 -18  12   28.97    7.42
  -6 -18  13   15.55    7.20
  -6 -18  14   79.41    7.76
  -6 -18  15   -0.07    7.69
  -6 -18  18   11.13    9.38
  -6 -18  19   19.15    9.01
  -6 -17  12   17.83    7.82
  -6 -17  13   -4.73    7.10
  -6 -17  14   21.28    5.96
  -6 -17  15   71.20    6.38
  -6 -17  16   32.01    6.70
  -6 -17  17   13.58    8.59
  -6 -17  18   -2.59    9.19
  -6 -16  11   18.92    7.19
  -6 -16  13   43.56    6.02
  -6 -16  14   13.27    5.90
  -6 -16  15   38.40    6.05
  -6 -16  16  101.22    6.49
  -6 -16  19   20.03   10.02
  -6 -15  11   46.41    7.68
  -6 -15  13   61.91    7.60
  -6 -15  14   33.48    5.99
  -6 -15  15    3.27    6.02
  -6 -15  16    5.96    7.86
  -6 -15  18    1.91    8.80
  -6 -15  19  102.03    8.87
  -6 -14  13    8.27    7.85
  -6 -14  14   17.27    7.31
  -6 -14  17   34.31    8.85
  -6 -14  18    7.68    8.86
  -5 -24   9    7.29    7.82
  -5 -23   7   -1.75    6.86
  -5 -23   8   67.29    5.43
  -5 -22   6    2.08    6.26
  -5 -21   5   54.11    5.68
  -5 -19   4   46.83    5.27
  -5 -18   4  555.99    6.47
  -5 -17   4   12.25    4.89
  -5 -15   4  430.63    6.03
  -5 -15  25   27.31    9.83
  -5 -14  25    7.92   10.90
  -5 -13   5   99.75    3.88
  -5 -13  24   13.24    7.64
  -5 -12  24   24.11    9.96
  -5 -11  24   33.17    8.73
  -5 -10   7  105.45    4.14
  -5 -10  22   41.10    6.89
  -5 -10  23   25.78    9.71
  -5  -9   8   29.30    5.49
  -5  -9  20    3.62    6.05
  -5  -9  21   15.79    7.91
  -5  -9  22    4.13    7.97
  -5  -8  19   37.70    7.78
  -4 -26   5    7.53    6.62
  -4 -25   4   11.01    6.41
  -4 -23   2    6.28    5.12
  -4 -21   1   91.87    4.69
  -4 -16   0  171.78    3.86
  -4 -15   0  151.51    3.76
  -4 -11  28   -5.31   10.81
  -4 -10   2   73.32    3.77
  -4  -9  27   12.43    9.16
  -4  -8  25   -2.72    6.69
  -4  -8  26   32.43    9.72
  -4  -7  24   34.10    6.63
  -4  -7  25   19.54    9.61
  -4  -6  23    0.49    8.01
  -4  -5  22   -1.84    7.66
  -4  -4  11    8.56    5.04
  -4  -4  18   54.71    7.01
  -3 -27   2    1.51    5.70
  -3 -26   1   10.56    5.04
  -3 -18  -3   36.04    3.27
  -3 -17  -3   95.46    3.20
  -3 -16  -3  292.49    3.37
  -3 -15  -3  316.86    3.30
  -3  -8  29   47.74    7.47
  -3  -7  28   37.37    7.19
  -3  -7  29    2.05    8.72
  -3  -6  28  127.91    9.03
  -3  -5   3 2424.87    5.70
  -3  -5  26   81.77    7.04
  -3  -5  27  147.95    8.80
  -3  -4  25   45.91    8.23
  -3  -3  23  111.27    7.24
  -3  -2  20    1.27    4.83
  -3  -1  14  116.78    5.34
  -2 -27  -1    1.32    4.50
  -2 -26  -2    4.11    4.53
  -2 -23  -4    2.81    3.50
  -2 -20  -5   13.64    2.51
  -2  -4  29    1.19    9.29
  -2  -3  27   17.06    5.59
  -2  -2  26    2.22    7.84
  -2   0  21    2.58    4.75
  -2   0  22    6.30    6.56
  -2   1  12    1.55    4.47
  -2   1  15  698.31    5.83
  -2   1  16  170.91    5.55
  -2   1  17  848.73    6.98
  -2   1  18    3.35    5.30
  -1 -25  -5  157.56    3.43
  -1  -4  31   10.83    7.73
  -1  -3  30   13.85    6.94
  -1  -2   0 2104.04    2.72
  -1  -2  29   25.42    8.17
  -1  -1  28    9.94    8.21
  -1   0  26   20.37    7.73
  -1   1  24    8.25    6.22
  -1   2   8   40.95    2.79
   0 -23  -8    8.46    1.59
   0  -1  31   -0.61    7.99
   0   0  29    0.07    6.92
   0   1  28    5.60    6.79
   0   2  26   61.09    7.15
   0   3   6  253.73    2.01
   0   3  23   15.56    6.22
   0   4  19   37.69    4.65
   0   4  20   37.05    4.52
   1   1  30    3.69    5.82
   1   3  27   38.63    6.59
   1   4  25  215.65    6.07
   1   5   8  226.23    2.09
   1   5  21   -1.63    4.77
   2 -22 -11    3.06    1.54
   2 -10 -11   82.31    2.91
   2  -4  -8 2438.73    5.65
   2   2  31    2.68    8.01
   2   4  28   -0.23    5.99
   2   5  25   11.92    4.95
   2   6  22    6.39    4.58
   2   7  14   60.27    2.66
   2   7  15  169.17    3.08
   2   7  16   98.01    3.22
   3 -23 -12    1.38    2.05
   3 -19 -13   19.39    2.64
   3 -14 -13    1.58    2.98
   3  -5 -10  183.91    3.69
   3  -1  -7  674.27    4.50
   3   1  -5 3218.87    6.86
   3   4  30    5.31    6.69
   3   5  28    2.83    5.88
   3   6  26    4.24    5.20
   3   7  23   60.60    4.64
   3   8  16  128.76    2.38
   3   8  17  230.26    3.26
   4 -13 -14   29.02    3.77
   4 -12 -14  210.07    3.80
   4  -6 -12   56.88    2.98
   4  -3 -10   31.72    4.32
   4   5  -1  635.25    3.89
   4   6   1 1485.88    4.42
   4   7  26  151.46    5.26
   4   8  23  146.67    4.48
   4   9  13   14.13    1.22
   4   9  17   88.82    2.64
   5 -20 -15    2.74    3.54
   5 -13 -15   78.67    4.38
   5 -12 -15  162.85    4.38
   5  -6 -13   53.55    4.55
   5  -4 -12    5.15    3.21
   5   0  -9    2.90    3.21
   5   1  -8  366.34    4.04
   5   6  -1  668.33    4.55
   5   7   1 1465.10    5.00
   5   8  26   68.71    4.88
   6 -19 -16    1.76    4.66
   6 -18 -16   97.23    4.84
   6 -14 -16    1.80    4.58
   6 -13 -16    5.86    4.51
   6  -9 -15   26.48    4.46
   6  -6 -14  350.45    5.55
   6  -4 -13   59.28    3.82
   6   0 -10   19.21    4.99
   6   1  -9  636.12    5.91
   6   2  -8 1061.67    6.60
   6   3  -7   72.53    3.38
   6   7  -1  202.28    3.30
   6   8  28   24.10    4.66
   7 -18 -17    3.11    4.75
   7 -17 -17   12.76    4.85
   7 -16 -17    0.95    5.21
   7 -15 -17    6.99    4.96
   7  -9 -16   17.64    5.02
   7   0 -11    3.49    5.46
   7   1 -10   -0.53    5.42
   7   6  -4  189.55    5.03
   7   9   2   27.04    3.52
   7  10   5  126.71    2.76
   7  11  20   25.91    1.92
   8  -7 -16   49.82    6.31
   8  -5 -15   10.14    6.79
   8  -3 -14  555.46    7.61
   8   0 -12  254.46    5.40
   8   1 -11   18.69    5.91
   8   2 -10  130.06    6.20
   8   3  -9   11.91    5.84
   8   4  -8  407.13    5.05
   8   8  -2  198.58    3.69
   9 -19 -18   28.65    6.60
   9 -13 -18   96.26    5.71
   9 -12 -18  396.65    7.12
   9  -8 -17   12.58    6.25
   9  -2 -14    9.04    6.67
   9   2 -11    2.16    4.62
   9   8  -3    0.65    5.30
   9   9  -1 1079.41    6.76
   9  12   9   30.99    2.76
  10 -17 -19   -2.43    6.24
  10 -16 -19    6.42    5.97
  10 -10 -18   10.86    6.50
  10  -9 -18  133.56    5.43
  10  -4 -16  137.25    5.60
  10  -1 -14  221.88    7.19
  10   6  -7    7.74    6.48
  10   8  -4  314.15    6.69
  10   9  -2   27.07    5.55
  10  10   0  887.41    6.84
  10  11   3  246.36    4.97
  11 -12 -19   -0.44    7.58
  11 -11 -19   61.59    5.56
  11  -5 -17   -0.38    5.32
  11   0 -14  315.14    5.98
  11   1 -13   86.34    7.46
  11   2 -12   10.45    6.50
  11   4 -10  121.94    6.78
  11   5  -9   51.58    6.88
  11   6  -8  530.19    6.48
  11   8  -5   69.25    5.00
  11   9  -3  236.84    7.13
  11  10  -1   66.42    5.78
  11  12   5    3.67    4.55
  11  13  10   16.67    3.11
  12 -10 -19   16.02    7.88
  12  -7 -18   69.94    7.50
  12  -4 -17   66.79    5.92
  12  -1 -15   23.06    8.17
  12   3 -12   18.26    5.57
  12  13   8   13.24    4.17
  13 -13 -20    2.72    7.90
  13  -8 -19   99.10    6.73
  13  -6 -18   94.76    8.16
  13  -4 -17  144.57    8.59
  13  -2 -16   88.73    8.53
  13   1 -14    2.61    6.06
  13   2 -13   -5.37    8.51
  13   3 -12   64.28    8.56
  13   5 -10   29.14    7.77
  13   6  -9   39.60    5.30
  13  11   0    5.60    5.59
  13  13   6    5.55    4.55
  14 -11 -20    3.01    6.49
  14  -8 -19   14.47    9.01
  14  -3 -17   25.76    6.87
  14   0 -15    1.29    8.59
  14   1 -14   13.68    8.20
  14   7  -8    9.48    7.98
  14   9  -5   11.76    7.08
  14  12   2   87.11    5.89
  14  13   5    3.11    5.30
  14  14  13    1.66    4.25
  14  14  16   12.26    3.59
  15  -7 -19   21.10    9.02
  15  -5 -18    6.70    9.15
  15  -3 -17    4.38    9.46
  15  -1 -16   14.90    8.46
  15   0 -15   -5.36    8.55
  15   3 -13   52.81    6.79
  15   4 -12  227.90    7.11
  15   5 -11   17.20    6.54
  15   8  -7    5.13    5.70
  15   9  -5   30.17    6.97
  15  14  10    7.48    5.39
  16  -7 -19   27.18   10.39
  16  -4 -18   14.54    7.11
  16  -1 -16   -3.76    9.65
  16   2 -14  111.35    7.64
  16   3 -13   19.82    8.68
  16   4 -12   28.23    8.61
  16   5 -11   23.40    8.63
  16   6 -10   11.24    6.28
  16   8  -7    3.35    8.25
  16  10  -4   30.15    5.61
  16  14   9   -2.60    5.23
  17  -4 -18    4.01    7.60
  17  -2 -17   47.01    8.17
  17  -1 -16   10.14   10.81
  17   2 -14   70.30    7.19
  17   3 -13   73.12   10.05
  17   4 -12    2.86   10.09
  17   5 -11    2.19    9.46
  17   6 -10   16.23    7.28
  17   8  -7    2.51    8.95
  17  10  -4   88.59    8.14
  17  11  -2   11.15    7.41
  17  12   1    3.49    6.87
  17  13   4    1.31    6.82
  17  14   8    2.04    6.33
  17  14   9    2.49    6.38
  18  -1 -16    5.82   11.33
  18   2 -14   24.37    9.65
  18   3 -13   29.30   10.74
  18   4 -12   -6.35   10.30
  18   5 -11   -2.04   10.14
  18   6 -10   23.70    7.53
  18   8  -7   -2.99    8.84
  18  10  -4   60.58    8.05
  18  12   1    5.62    7.51
  18  13   4    8.60    7.52
  19   3 -13   53.23   10.38
  19   4 -12   -1.50    9.99
  19   5 -11    8.34    9.81
  19   8  -7   -0.60    9.80
  19  10  -4    1.94    6.74
  19  11  -2    5.64    6.34
  19  12   1    9.40    8.61
  -6 -22  12   -3.67    7.76
  -6 -22  13    7.51    8.78
  -6 -22  14    0.74    9.15
  -6 -22  16   -1.80    9.95
  -6 -21  11   65.14    8.24
  -6 -21  12   20.27    8.39
  -6 -21  13   24.38    8.15
  -6 -21  14    0.50    6.41
  -6 -21  15    4.53    6.62
  -6 -21  16    5.72    7.19
  -6 -21  17   63.55    9.59
  -6 -20  10   59.67    7.93
  -6 -20  12   29.98    5.69
  -6 -20  18    0.17    7.31
  -6 -19   9   17.19    6.54
  -6 -19  10   35.63    7.13
  -6 -19  20   -1.81    9.29
  -6 -18  22   98.03   10.66
  -6 -17   9    1.02    6.59
  -6 -17  10    9.42    4.94
  -6 -17  20    6.03    7.45
  -6 -17  21    0.85   10.68
  -6 -17  22   20.44   10.26
  -6 -16  20  144.93    8.06
  -6 -16  21   -0.12   10.07
  -6 -16  22   65.02    9.82
  -6 -15  20   -2.45    7.02
  -6 -15  21    1.24   10.14
  -6 -15  22    0.59    9.72
  -6 -14  10  142.66    6.97
  -6 -14  19    5.83    7.04
  -6 -14  20   69.42    8.99
  -6 -13  18    5.33    6.28
  -6 -13  19    5.06    6.81
  -6 -12  13    0.50    5.20
  -6 -12  17  185.69    6.74
  -6 -12  18  124.17    8.26
  -6 -12  19   32.66    8.88
  -6 -11  18    1.95    7.68
  -5 -25   9   62.93    7.66
  -5 -24   7    8.29    7.30
  -5 -23   6   17.74    6.80
  -5 -22   5   69.85    6.00
  -5 -21   4   36.81    5.38
  -5 -18   3   13.91    4.79
  -5 -17   3   10.94    4.68
  -5 -16   3  129.23    4.93
  -5 -14  26   19.24    8.12
  -5 -13   4  401.78    5.55
  -5 -13  26    3.41   10.42
  -5 -12  25    3.41    7.77
  -5 -11   5   35.67    4.76
  -5 -10   6    9.52    4.66
  -5 -10  24    6.46    8.63
  -5 -10  25   28.82    9.39
  -5  -9  23    4.40    8.58
  -5  -7  11   11.46    4.28
  -5  -6  15   13.81    6.81
  -4 -26   4   20.28    6.74
  -4 -25   3   95.37    5.96
  -4 -24   2    2.51    5.54
  -4 -22   1    5.48    4.73
  -4 -20   0   -3.39    4.73
  -4 -19   0   27.24    3.98
  -4 -14   0   80.80    3.60
  -4 -13   0  125.84    3.71
  -4 -11   1  352.82    4.02
  -4 -10  28   23.73    8.34
  -4  -8  27   41.87   10.08
  -4  -4   9   10.41    4.78
  -4  -4  20   20.52    5.14
  -4  -3  16    3.66    6.26
  -4  -3  17  199.01    7.40
  -3 -24  -1   20.52    4.81
  -3 -19  -3   55.21    3.25
  -3 -14  -3  784.21    3.86
  -3 -11  -2   10.68    2.40
  -3  -9  -1  354.29    3.04
  -3  -7  30   84.98    9.57
  -3  -6  29  116.33    9.78
  -3  -5  28   10.97    8.39
  -3  -4   4  662.22    3.89
  -3  -3  24   53.15    6.03
  -3  -2  23    8.43    7.40
  -3  -1  12   48.68    3.64
  -3  -1  18   64.05    5.10
  -3  -1  19  176.21    7.20
  -3  -1  20    6.27    6.49
  -2  -5  31    2.18   10.38
  -2  -4  30   44.65    9.97
  -2  -3  28   37.15    6.73
  -2  -1  25   32.96    6.96
  -2   0   7    0.74    3.36
  -2   0  23   -1.25    6.68
  -2   1  11  427.28    5.14
  -2   1  19   19.47    6.38
  -2   1  20   67.90    6.65
  -1 -27  -4    6.75    4.10
  -1  -3  31   76.87    7.44
  -1  -2  30   -0.55    8.14
  -1  -1  29   81.89    8.75
  -1   0   3    3.81    1.65
  -1   0  27   -2.54    6.90
  -1   1   5 2858.85    5.19
  -1   1  25  104.95    6.64
  -1   2  22    6.05    4.61
  -1   2  23   -1.83    5.70
  -1   3  12 1093.76    5.50
  -1   3  13    9.88    3.89
  -1   3  14  823.23    4.60
  -1   3  15 1088.07    5.34
  -1   3  16    8.06    4.20
  -1   3  17   11.09    4.59
  -1   3  18  246.02    5.60
   0 -27  -6   15.39    3.02
   0   1  29   -2.19    6.91
   0   2  27   58.72    7.24
   0   3  24  114.06    5.92
   1   1  -1 2730.45    3.16
   1   1  31   34.75    8.75
   1   2  30   17.03    7.41
   1   3  28   75.44    7.11
   1   6  15    8.52    3.77
   1   6  16 1398.86    5.84
   2   3  30   38.58    6.61
   2   5  26   40.97    5.67
   2   6  23   72.46    4.67
   2   7  12   83.63    2.36
   2   7  13  492.04    2.75
   2   7  17 1128.53    4.83
   2   7  18  231.78    4.13
   3 -17 -13   16.22    2.77
   3  -7 -11   32.95    3.35
   3   0  -6 1837.57    5.28
   3   4  31    4.50    6.41
   3   5  29   -4.42    6.46
   3   6  27   11.63    5.98
   3   7  24   13.69    4.65
   3   8  18  441.35    3.49
   4 -23 -13    6.58    2.91
   4 -19 -14    7.21    2.95
   4 -18 -14   11.46    3.12
   4 -14 -14   31.83    3.79
   4  -9 -13   50.78    3.85
   4  -5 -11  180.91    4.08
   4   6  29   39.99    5.88
   4   7  27   17.75    5.32
   4   8   7  405.04    1.60
   4   8  24  193.85    5.06
   4   9  18  185.06    2.96
   5 -23 -14    7.96    3.69
   5 -19 -15   11.15    3.77
   5 -18 -15   34.23    4.03
   5 -17 -15   -0.66    4.04
   5 -15 -15   37.13    3.98
   5  -3 -11   42.87    4.45
   5   4  -4   17.31    4.03
   5   7  29   49.30    5.61
   5   8   4  870.93    3.65
   6 -23 -15    0.10    4.27
   6 -17 -16   31.35    4.43
   6  -7 -14   18.59    5.21
   6  -5 -13  298.27    5.44
   6   5  -4  804.00    5.75
   6   9  26   11.32    4.64
   6  10  22  221.48    3.26
   7 -10 -16    5.71    5.33
   7  -5 -14   18.14    5.75
   7  -3 -13   52.27    4.42
   7   7  -2  125.08    4.51
   7   8   0   11.42    3.87
   7   9  28    1.05    4.73
   7  10  25   10.11    3.45
   8 -12 -17   32.79    6.18
   8 -11 -17   48.04    5.50
   8  -8 -16   14.50    5.92
   8  -2 -13  634.62    7.48
   8   6  -5  177.51    4.17
   8  11   7  149.37    2.67
   9 -18 -18    0.61    6.21
   9 -17 -18    1.18    5.96
   9 -16 -18   87.68    6.35
   9 -15 -18   29.41    6.41
   9 -14 -18  222.79    6.78
   9  -9 -17   22.88    6.13
   9  -6 -16  169.44    5.17
   9  -4 -15  278.72    5.52
   9  -1 -13  374.97    7.35
   9   5  -7 1443.77    8.53
   9   6  -6 1438.98    7.41
   9  10   2  967.92    5.95
   9  11   5    2.62    3.28
   9  12  10   -0.03    2.66
  10 -11 -18   31.82    6.85
  10  -7 -17   73.47    5.09
  10  -5 -16    1.97    6.60
  10  -3 -15  226.86    5.62
  10   0 -13    6.14    5.06
  10   3 -10   12.75    6.35
  10   5  -8  225.77    5.17
  10   7  -5  771.01    7.90
  10  12   7    6.89    3.20
  11 -16 -19    4.94    7.26
  11 -14 -19   21.15    7.36
  11  -9 -18   55.13    7.65
  11  -6 -17   13.62    5.18
  11  -4 -16   88.55    7.43
  11  -2 -15    4.87    5.11
  11  -1 -14   63.35    7.41
  11   7  -6   91.63    6.57
  11  11   2   53.68    4.68
  11  13  18    9.89    2.07
  12 -12 -19   -4.00    7.97
  12 -11 -19    2.91    5.60
  12  -8 -18   19.88    8.00
  12  -5 -17   52.34    6.06
  12  -3 -16  111.00    6.33
  12   0 -14  107.14    6.25
  12   1 -13  127.60    8.15
  12   2 -12    6.42    7.27
  12   6  -8   41.81    5.20
  12   9  -3   19.42    6.29
  12  10  -1   60.87    5.91
  12  11   1    9.36    5.37
  12  12   4  279.38    5.42
  12  13   9    5.60    3.90
  13 -11 -19    3.73    7.53
  13  -5 -17  234.96    8.19
  13  -3 -16   30.30    7.78
  13  -1 -15   13.94    7.72
  13   0 -14   40.95    7.92
  13   7  -7  186.97    7.43
  13   9  -4   83.86    5.08
  13  12   3   -0.25    5.38
  13  13   7   31.36    4.53
  14 -10 -19    7.75    8.12
  14  -9 -19   82.74    8.61
  14  -6 -18   31.46    6.47
  14  -4 -17   10.14    8.49
  14   2 -13   73.28    6.29
  14   4 -11  171.49    8.73
  14   5 -10   53.44    7.82
  14   6  -9   10.85    5.94
  14   8  -6   95.02    7.40
  14  13   6   27.11    5.33
  15  -9 -19    7.90   10.22
  15  -8 -19   -1.31    7.27
  15  -6 -18    3.24    9.18
  15  -4 -17   22.23    8.87
  15  -2 -16   11.75    9.54
  15   1 -14    0.23    8.38
  15   2 -13  111.27    8.98
  15   3 -12  304.25    8.94
  15   4 -11    5.87    8.14
  15   5 -10  144.51    8.85
  15   6  -9  136.76    8.78
  15  10  -3   71.61    5.63
  15  13   5    2.12    5.41
  15  14  11   -1.85    4.81
  15  14  12   34.03    4.79
  16  -6 -18   42.24    8.84
  16  -3 -17    5.74    7.57
  16  -2 -16   14.50    9.17
  16   0 -15    0.78    7.04
  16   1 -14   75.80   10.06
  16   2 -13    7.81    8.94
  16   6  -9   66.43    9.17
  16   7  -8   42.28    6.59
  16   9  -5    1.80    5.61
  16  12   2   13.47    6.66
  17  -5 -18   -4.55    7.74
  17  -3 -17    6.18    7.98
  17  -2 -16    6.54    9.68
  17   0 -15   -0.61    9.49
  17   1 -14   39.80   10.43
  17   6  -9   26.52    9.68
  17   7  -8    4.34    8.43
  17   9  -5   11.98    7.56
  17  10  -3   25.12    8.24
  17  13   5   27.54    7.13
  18  -2 -16    4.97    9.68
  18   0 -15    0.28    7.95
  18   1 -14   -7.13   10.92
  18   6  -9   31.53   10.06
  18   7  -8   21.92    8.67
  18   9  -5   -0.29    8.11
  18  12   2    7.11    7.57
  19   1 -14    0.71   11.51
  19   2 -13   -0.90   10.37
  19   3 -12    2.44   10.12
  19   5 -10   19.71    9.81
  19   6  -9   17.82   10.01
  19   7  -8   -1.48    7.16
  19   8  -6   21.66    9.21
  19   9  -5    8.82    7.48
  19  10  -3    2.39    8.24
  19  11  -1    8.82    7.74
  -6 -23  11    7.24    7.51
  -6 -23  12    1.01    8.58
  -6 -23  13   13.49    8.04
  -6 -23  14   -2.08    8.33
  -6 -22  10   59.94    7.75
  -6 -22  11    1.61    7.23
  -6 -21  10   66.12    6.05
  -6 -20   9   97.89    7.18
  -6 -19   8    3.06    6.66
  -6 -18   7   57.65    5.88
  -6 -17   7    5.76    6.27
  -6 -17   8   38.87    4.84
  -6 -17  23   23.28    8.04
  -6 -16   8    1.57    4.78
  -6 -16  23    5.50    8.05
  -6 -16  24   11.41   11.68
  -6 -15   8   65.37    5.03
  -6 -15  23   -0.60    9.59
  -6 -15  24    1.30   10.11
  -6 -14  22    3.50    7.40
  -6 -14  23    0.04   10.74
  -6 -13   8  171.16    6.51
  -6 -13   9  379.33    6.02
  -6 -13  21   77.52    7.40
  -6 -13  22    4.17    8.94
  -6 -13  23   33.59   10.21
  -6 -12  20   -0.77    6.74
  -6 -12  21   -1.04    7.08
  -6 -12  22   64.09   10.03
  -6 -11  20   20.65    7.97
  -6 -10  16  125.87    6.28
  -6 -10  17   81.89    6.05
  -5 -24   6   90.79    7.26
  -5 -20   3    4.45    5.37
  -5 -15   3  104.95    3.68
  -5 -14   3   79.46    4.68
  -5 -13   3   71.95    4.27
  -5 -12   4  102.86    3.55
  -5 -12  27    5.71   10.46
  -5 -11  26   17.07    7.75
  -5 -10  26   18.91   10.19
  -5  -9  25    2.14   10.02
  -5  -8  24    1.18    9.63
  -5  -7   9   60.82    5.29
  -5  -7  21   45.19    6.51
  -5  -7  23    0.44    7.98
  -5  -6  11   12.79    6.06
  -5  -6  12   98.55    4.59
  -5  -6  18   -0.06    5.31
  -4 -26   3   -0.23    6.43
  -4 -23   1    0.22    5.04
  -4 -21   0    3.80    4.03
  -4 -12   0   17.26    3.08
  -4 -10   1  571.23    4.22
  -4  -9   2 2461.16    6.47
  -4  -9  29   17.09   10.19
  -4  -8  28   11.58    7.58
  -4  -7  27   14.76    7.28
  -4  -6  26   69.47    8.97
  -4  -5  24   11.11    5.93
  -4  -5  25   41.88    8.95
  -4  -4   8   39.47    4.91
  -4  -3  19   25.12    5.30
  -3 -27   1    0.16    5.28
  -3 -26   0    3.98    4.90
  -3 -25  -1  101.60    5.35
  -3 -23  -2    1.81    4.17
  -3 -20  -3   42.97    3.30
  -3 -13  -3  342.22    3.19
  -3  -6  30    1.20   10.20
  -3  -5  29   23.03    9.46
  -3  -4  27   20.36    6.36
  -3  -4  28   51.86    8.44
  -3  -3   5  201.91    4.12
  -3  -3  26   41.64    8.06
  -3  -2  24  253.83    8.63
  -3  -1  21  101.73    6.72
  -3  -1  22   27.07    6.62
  -2 -27  -2    3.42    4.75
  -2 -21  -5   35.82    2.88
  -2  -4  31   41.07   10.81
  -2  -3  30   33.66    8.62
  -2  -2  28    5.96    8.04
  -2  -1  26   20.47    5.74
  -2  -1  27    2.89    7.08
  -2   0  24   90.14    6.48
  -2   0  25    3.71    6.72
  -2   1  10  111.05    3.24
  -2   1  21    0.20    6.52
  -1 -24  -6   92.75    2.95
  -1 -21  -7   33.63    1.94
  -1  -2  31    4.61    8.16
  -1  -1  30   11.07    8.85
  -1   0  28   -2.30    7.22
  -1   1  26    9.50    6.61
  -1   2  24   86.02    6.48
  -1   3  11    7.32    3.60
  -1   3  19  474.16    5.05
   0   3  25   69.08    6.12
   0   4  22   31.76    5.43
   1   3  29    7.19    6.68
   1   4  26   42.10    5.51
   1   5  23    2.72    4.78
   1   5  24   16.44    5.84
   1   6  13   70.96    2.63
   1   6  14  234.27    3.20
   1   6  18   57.68    3.70
   1   6  19  235.99    4.61
   2  -8 -10  112.55    2.87
   2  -6  -9  435.70    3.46
   2  -3  -7  821.49    3.36
   2   3   0   68.61    2.06
   2   3  31    9.99    7.68
   2   4  29    2.57    6.45
   2   5  27   26.83    6.20
   2   6  24    3.92    4.74
   2   7  19   -1.59    3.30
   2   7  20   57.85    4.23
   3 -10 -12  454.42    3.90
   3   3  -2   34.81    3.05
   3   8  20   59.02    3.60
   4 -17 -14    7.96    3.19
   4 -16 -14    7.44    3.33
   4 -15 -14    1.55    3.06
   4 -10 -13  237.88    4.18
   4  -1  -8   13.75    4.13
   4   0  -7    2.32    4.12
   4   1  -6  231.82    4.21
   4   2  -5   24.88    2.89
   4   6  30   -0.74    6.55
   4   9  19  164.33    3.10
   5 -16 -15   18.51    3.43
   5  -7 -13  360.75    4.85
   5  -5 -12    0.32    3.12
   5   8  27  117.29    5.23
   5   9  24  204.91    4.44
   5  10  15    0.78    1.35
   5  10  16   20.75    1.66
   5  10  17   36.63    1.95
   6 -22 -15    4.02    4.27
   6 -10 -15   22.17    3.31
   6  -2 -11    2.82    4.75
   6   6  -2    8.91    4.25
   6   8   2 1234.01    4.95
   6   9   5  161.26    2.96
   6  10   9  234.15    1.89
   6  10  23   59.07    3.25
   7  -8 -15  106.25    5.60
   7  -4 -13    4.14    5.37
   7  -2 -12   66.08    4.30
   7  -1 -11   35.18    5.64
   7   4  -6   10.32    4.71
   7   5  -5  861.85    5.35
   7  11  21    5.95    2.05
   8 -20 -17   15.73    5.15
   8 -19 -17    7.04    5.35
   8 -18 -17    1.98    5.43
   8 -15 -17   28.01    5.85
   8 -14 -17    1.69    5.53
   8 -13 -17    9.30    5.88
   8  -9 -16  145.07    6.45
   8  -6 -15   31.85    4.93
   8  -1 -12    8.80    4.72
   8   0 -11    9.88    5.80
   8   4  -7  711.39    7.00
   8   5  -6  163.03    4.25
   8   7  -3  270.84    4.15
   8   8  -1   18.26    4.36
   8   9   1  135.87    3.22
   8  10   4   24.49    3.49
   9 -10 -17   84.03    5.98
   9  -7 -16    7.72    5.82
   9  -5 -15   85.46    7.19
   9  -3 -14    4.72    6.44
   9   0 -12  816.95    7.01
   9   1 -11  138.45    6.46
   9   4  -8   41.92    5.72
   9   7  -4   11.38    3.84
   9   8  -2  501.38    6.15
   9  12  11    1.60    2.48
  10 -14 -18    7.40    6.32
  10 -13 -18    2.58    6.91
  10 -12 -18    9.04    6.29
  10  -9 -17   67.99    6.66
  10  -8 -17    0.18    5.00
  10  -6 -16   49.25    7.13
  10  -4 -15  445.84    8.24
  10  -1 -13    4.08    6.51
  10   6  -6  705.61    7.97
  10   8  -3   10.74    5.64
  10   9  -1  391.28    6.18
  10  10   1  285.67    5.62
  10  11   4  255.79    4.48
  10  12   8   79.68    3.49
  11 -11 -18   35.50    6.98
  11 -10 -18   20.91    5.73
  11  -7 -17    0.19    6.95
  11  -5 -16  316.72    8.31
  11  -3 -15  100.23    7.86
  11   0 -13    9.40    6.60
  11   1 -12    5.03    7.28
  11   5  -8    6.42    6.98
  11   6  -7   23.58    5.02
  11   8  -4  165.38    5.22
  11   9  -2   27.98    6.40
  11  10   0  110.47    5.50
  11  13  12   26.64    2.91
  11  13  13   10.22    2.93
  12 -15 -19   60.94    8.23
  12 -14 -19    8.24    8.21
  12 -13 -19    1.16    6.07
  12  -9 -18    4.22    7.82
  12  -6 -17  153.16    6.10
  12  -4 -16   41.99    7.45
  12  -2 -15   84.68    6.19
  12  -1 -14   -0.99    7.96
  12   4 -10  107.14    5.57
  12   7  -6    8.68    6.83
  12  11   2    1.91    4.90
  12  12   5   12.41    4.79
  12  13  10   -0.91    3.84
  13 -13 -19    6.90    7.93
  13 -12 -19    1.52    8.35
  13  -8 -18   20.44    8.54
  13  -6 -17  124.73    8.03
  13  -2 -15    1.05    8.68
  13   1 -13  176.14    8.07
  13   2 -12    1.33    8.38
  13   5  -9  101.97    7.83
  13   6  -8   19.01    5.69
  13   8  -5   68.51    7.56
  13   9  -3    5.94    6.12
  13  11   1   31.64    6.17
  13  12   4    3.18    5.43
  13  13   8    5.72    4.30
  14 -12 -19    1.31    8.24
  14  -8 -18   15.66    8.26
  14  -7 -18  104.06    6.76
  14  -3 -16   -6.55    8.42
  14   0 -14    6.93    8.69
  14   1 -13  167.92    8.17
  14   6  -8    3.57    8.19
  14   7  -7   73.74    5.91
  14  10  -2  180.74    5.30
  15 -10 -19   10.06    8.92
  15  -5 -17    1.44    8.32
  15  -3 -16   28.99    9.68
  15  -1 -15  101.83    7.13
  15   0 -14  171.55    8.94
  15   7  -7   40.57    8.16
  15   9  -4    9.34    7.67
  15  10  -2   20.47    7.44
  15  11   0  134.88    7.72
  15  13   6   17.84    5.35
  15  14  14    0.47    4.66
  16  -7 -18   15.42   10.14
  16  -4 -17   20.00    7.58
  16  -1 -15    8.25    9.81
  16   3 -12  185.62    7.73
  16   4 -11  317.79    8.11
  16   5 -10   27.01    6.79
  16   8  -6    5.19    5.88
  16   9  -4   24.97    7.53
  16  10  -2  247.63    7.65
  16  11   0    0.36    7.77
  16  14  12    1.91    4.84
  17  -4 -17   17.62    7.75
  17  -1 -15   -2.45   10.21
  17   3 -12   17.96    7.32
  17   4 -11   90.65    7.70
  17   5 -10  246.93    8.08
  17   7  -7   84.68    9.03
  17   8  -6    0.48    6.40
  17   9  -4   16.29    8.33
  17  13   6    5.39    6.75
  18  -3 -16   17.95   10.09
  18  -1 -15   12.68   11.29
  18   2 -13   20.70    7.85
  18   4 -11   33.57    7.46
  18   5 -10   11.38    7.33
  18   7  -7   83.49    8.80
  18   8  -6    0.19    6.75
  18   9  -4   -2.52    8.93
  18  10  -2   10.15    8.20
  19   0 -14    0.78   10.46
  19   4 -11   34.37    8.22
  19   9  -4    6.85    9.57
  19  10  -2    3.50    8.91
  19  11   0   13.08    8.77
  -7 -18  16    8.77    8.32
  -7 -17  15   56.09    8.09
  -7 -17  17   17.79    8.84
  -7 -16  16   17.44    8.40
  -7 -16  17    7.94    8.78
  -6 -24  11    6.34    8.83
  -6 -24  12    4.79    8.64
  -6 -23   9    6.05    7.78
  -6 -23  10   26.51    7.43
  -6 -22   8    9.81    7.21
  -6 -21   7    0.25    6.10
  -6 -21   8   10.22    6.50
  -6 -18   6   36.76    5.71
  -6 -17   6   19.79    6.24
  -6 -15   7  122.20    5.04
  -6 -14  24    5.78    8.31
  -6 -14  25   -6.02   11.38
  -6 -13   7    9.37    6.18
  -6 -13  24   -1.83    8.07
  -6 -13  25   79.11   11.62
  -6 -12   8   16.19    6.46
  -6 -12  23    0.66    7.64
  -6 -11  22    2.33    6.97
  -6 -11  23   17.80   10.27
  -6 -10  11   32.00    5.30
  -6 -10  21   18.27    6.29
  -6  -9  13  776.43    7.23
  -6  -9  15   26.53    5.38
  -6  -9  17   -4.21    5.82
  -6  -9  19    6.09    7.93
  -6  -9  20   17.92    8.67
  -6  -8  17    4.74    7.12
  -5 -26   7    5.63    7.50
  -5 -25   6    5.00    6.73
  -5 -24   5   11.31    6.56
  -5 -22   3    9.00    5.89
  -5 -19   2   43.57    5.33
  -5 -18   2  130.04    5.04
  -5 -17   2    4.48    4.49
  -5 -16   2  471.50    5.33
  -5 -15   2   12.63    4.35
  -5 -12   3   -5.49    4.40
  -5 -11  28   24.51   10.31
  -5 -10  27    4.40    8.13
  -5 -10  28   31.21   10.28
  -5  -9  26  126.41    8.17
  -5  -9  27   36.76   10.90
  -5  -8  25   34.16    7.36
  -5  -8  26   12.64    9.14
  -5  -7   8    8.49    3.66
  -5  -7  24    6.06    9.38
  -5  -6  21   16.25    6.41
  -5  -6  23   -0.84    8.02
  -5  -5  12    2.39    6.21
  -4 -25   2    7.82    5.35
  -4 -24   1   16.61    4.95
  -4 -22   0    2.62    4.29
  -4 -19  -1   -3.43    4.23
  -4 -18  -1    0.02    3.51
  -4 -17  -1    3.79    3.35
  -4 -16  -1  277.70    3.76
  -4 -15  -1    4.28    3.23
  -4  -8  29   98.59    8.28
  -4  -7  29    5.35   10.04
  -4  -6  27    5.16    6.84
  -4  -6  28    0.25    8.81
  -4  -5   6  117.58    3.46
  -4  -5  26    2.90    8.60
  -4  -4  24   56.47    6.13
  -4  -4  25   20.21    7.79
  -4  -3  10   33.66    3.52
  -4  -3  21    3.37    5.12
  -4  -3  22    7.32    8.30
  -4  -2  14   -5.27    5.87
  -4  -2  16  102.84    6.74
  -4  -2  18   -1.54    6.90
  -4  -2  19    6.27    6.60
  -3 -10  -2  961.16    3.90
  -3  -7   0 2056.06    5.04
  -3  -6   1    0.13    1.77
  -3  -4  29   85.01    9.59
  -3  -2  25   14.00    5.65
  -3  -2  26   80.42    7.38
  -3  -1  23  311.07    8.60
  -3   0  13   -1.05    5.14
  -3   0  15    1.27    3.91
  -3   0  16 1302.07    6.79
  -3   0  17    0.61    4.34
  -3   0  18   76.41    6.05
  -3   0  19    1.37    6.67
  -3   0  20   54.73    6.73
  -2 -26  -3    7.14    4.07
  -2 -22  -5    1.16    2.91
  -2  -3  31   32.15    9.19
  -2  -2  29    0.37    8.26
  -2  -1  28   -1.17    8.13
  -2   0  26   69.15    8.04
  -2   1   9 1814.75    6.10
  -2   1  23   69.52    6.74
  -2   2  14  952.66    6.35
  -2   2  15    4.98    4.73
  -2   2  16   47.50    5.05
  -2   2  17  599.25    6.46
  -2   2  18  312.73    6.18
  -2   2  19  318.73    6.11
  -1 -26  -5    5.80    3.29
  -1   0  29   -3.32    7.27
  -1   1  27   81.88    5.99
  -1   2   7  193.84    2.23
  -1   3  10  494.02    4.09
  -1   3  21   -1.22    5.25
  -1   3  22    7.76    5.75
   0   1  30   12.59    6.32
   0   2  29    1.89    6.75
   0   3  26   27.93    5.91
   0   4  23   24.43    5.50
   0   4  24   17.75    5.44
   0   5  14  140.53    3.71
   0   5  15  275.08    4.27
   0   5  16   41.32    3.90
   0   5  17  155.49    4.29
   0   5  18    3.40    4.19
   1 -13 -10    9.08    1.80
   1   2  31    9.01    7.49
   1   4  27    5.28    5.60
   1   5  25   49.24    5.52
   1   6  20  554.30    5.29
   2  -1  -5   62.36    2.99
   2   0  -4 1596.26    4.18
   2   4  30    4.78    6.99
   2   5  28   -0.14    6.23
   2   6  25    5.75    4.93
   2   7  11   18.53    1.91
   2   7  21  196.95    4.39
   3  -8 -11  282.63    3.82
   3   6   4   40.17    1.65
   3   6  28    9.52    5.47
   3   7  25   -1.85    4.69
   3   8  11    1.20    1.16
   3   8  21    6.74    3.70
   4   4  -2 1164.35    4.85
   4   7   4 2211.28    4.17
   4   7  28  124.83    5.72
   4   8  25   94.16    4.48
   4   9  20    5.14    2.80
   5 -22 -14   11.23    3.83
   5  -8 -13   28.00    4.46
   5  -4 -11  104.58    4.91
   5  -1  -9 2129.93    7.14
   5   0  -8  208.10    4.99
   5   1  -7  624.07    5.61
   5   5  -2  305.45    3.30
   5   7   2 1167.68    4.66
   5   8  28   11.20    5.39
   5   9   8   14.52    1.52
   5  10  18   63.91    2.17
   6 -21 -15   -0.62    4.43
   6  -8 -14  207.69    5.60
   6  -6 -13    5.97    5.11
   6   0  -9   10.65    4.93
   6   1  -8    5.70    4.57
   6   7   0 1219.31    4.91
   6   9  27   35.60    4.56
   7 -20 -16   -2.33    5.33
   7 -14 -16   32.38    5.43
   7  -6 -14  656.91    5.61
   7   0 -10  146.48    5.42
   7   1  -9   11.06    5.12
   7   6  -3    0.08    4.60
   7  10  26   10.95    3.48
   7  11  12  262.22    1.95
   8 -17 -17   37.68    5.67
   8 -16 -17    6.48    5.72
   8 -10 -16   34.59    6.41
   8  -7 -15   -3.18    6.42
   8  -5 -14  204.91    6.95
   8   1 -10  214.03    4.84
   8   3  -8 1345.41    6.99
   8   6  -4 1482.76    7.56
   8  11   8  179.88    2.69
   9 -12 -17   88.75    6.72
   9  -8 -16   13.28    6.48
   9  -6 -15   41.56    6.53
   9  -4 -14   19.94    6.46
   9   6  -5    4.39    5.33
   9  10   3  131.13    3.96
   9  11   6  105.17    3.35
  10 -18 -18   44.99    6.84
  10 -17 -18    4.38    6.65
  10 -16 -18   26.62    7.05
  10 -15 -18    3.50    6.42
  10 -10 -17    2.13    7.19
  10  -7 -16   27.06    6.94
  10  -3 -14  561.31    8.28
  10   0 -12  105.51    6.98
  10   5  -7   11.76    6.61
  11 -13 -18    8.47    6.64
  11 -12 -18  134.21    7.62
  11  -8 -17   11.91    6.87
  11  -6 -16   87.19    7.94
  11  -2 -14  108.16    6.84
  11   2 -11   80.09    5.24
  11   3 -10  138.80    5.57
  11   4  -9   29.04    5.15
  11   7  -5  281.66    6.84
  11  11   3   74.19    4.30
  11  12   7   10.39    4.22
  11  13  14    7.70    2.82
  11  13  15   54.81    2.60
  11  13  16   16.03    2.38
  11  13  17   14.57    2.14
  12 -10 -18    3.16    5.84
  12  -7 -17   12.65    7.07
  12  -5 -16   45.65    8.08
  12   0 -13    5.23    6.96
  12   1 -12   12.07    7.81
  12   5  -8   10.04    7.18
  12   6  -7  191.97    5.73
  12   8  -4    9.51    6.43
  12   9  -2  203.94    7.01
  12  10   0   38.44    6.17
  12  13  11   31.88    3.78
  13 -14 -19    4.94    7.93
  13 -10 -18    7.32    7.92
  13  -9 -18    5.37    6.37
  13  -4 -16   53.29    6.13
  13  -1 -14    8.26    8.35
  13   7  -6   58.77    6.59
  13  11   2   66.26    5.96
  13  12   5   15.09    5.63
  14  -9 -18   10.19    8.89
  14  -6 -17    8.74    8.97
  14  -2 -15    9.77    6.32
  14   2 -12  153.55    6.69
  14   3 -11    0.15    7.96
  14   4 -10   15.78    7.86
  14   5  -9   11.90    6.37
  14   7  -6   25.56    7.37
  14   8  -5   -3.31    5.79
  14   9  -3   51.01    7.04
  15  -8 -18    7.87    9.09
  15  -6 -17   12.04    8.37
  15  -2 -15   38.77    9.76
  15   1 -13   -1.69    8.46
  15   2 -12  172.19    8.95
  15   3 -11   65.58    9.02
  15   4 -10   -4.42    8.81
  15   5  -9   46.68    8.86
  15   6  -8   34.31    6.36
  15   8  -5    8.68    8.09
  15  11   1   -0.52    6.89
  15  12   4    6.91    5.40
  15  13   7   -0.28    5.78
  16  -8 -18    3.55   10.62
  16  -5 -17   38.00    7.27
  16  -3 -16    8.97    7.23
  16   0 -14  198.64    7.63
  16   2 -12    4.58    9.65
  16   3 -11   10.61    8.77
  16   4 -10    5.18    8.61
  16   5  -9   51.24    9.21
  16   6  -8   97.00    7.91
  16   8  -5    4.96    7.84
  16  12   3   -0.26    6.39
  16  13   7   -0.48    5.90
  17  -5 -17   19.00    7.87
  17  -2 -15   20.20   10.50
  17   0 -14   42.19    7.84
  17   1 -13   55.94   10.24
  17   2 -12   12.39    9.94
  17   3 -11    5.46    9.21
  17   4 -10   -0.89    8.76
  17   5  -9    4.39    9.44
  17   6  -8  103.99    8.88
  17   8  -5    2.92    8.30
  17  12   3   29.10    6.69
  18  -4 -16    8.74   10.44
  18  -2 -15   95.27   11.19
  18   0 -14   12.13    8.34
  18   1 -13   72.34   10.01
  18   2 -12    8.85   10.56
  18   3 -11   17.98   10.47
  18   4 -10   25.80   10.25
  18   5  -9   43.13   10.00
  18   6  -8   23.64    9.12
  18   8  -5    2.21    9.02
  18  11   1    5.22    7.40
  18  12   3    1.67    5.88
  18  13   7  156.81    7.53
  19   1 -13   63.75    8.37
  19   2 -12   68.23   10.51
  19   3 -11    8.82   10.86
  19   4 -10   10.28   11.10
  19   5  -9   39.40    9.89
  19   8  -5    7.66    8.99
  19   9  -3    3.82    9.48
  19  10  -1    3.90    8.02
  19  11   1   10.77    9.14
  20   7  -6    0.29   10.53
  20   9  -3    3.82    9.03
  -7 -21  15   -1.76    9.59
  -7 -21  16   -0.96   10.38
  -7 -21  17    0.87   10.54
  -7 -20  13    0.15    9.03
  -7 -20  14   49.84    9.29
  -7 -20  15    8.99    8.41
  -7 -20  16    3.00    9.06
  -7 -20  17   -3.68    9.42
  -7 -20  18   32.61   10.43
  -7 -20  19   -3.96   10.90
  -7 -19  15    5.07    6.30
  -7 -19  16    0.99    6.91
  -7 -19  17   35.30    6.95
  -7 -19  19   77.60    9.40
  -7 -18  13    0.03    7.32
  -7 -18  14  143.00    6.50
  -7 -18  15    0.56    6.28
  -7 -18  19    8.16    7.47
  -7 -18  20    4.45    9.57
  -7 -18  21    5.25   11.22
  -7 -17  11   49.41    7.21
  -7 -17  12   -4.95    7.81
  -7 -17  13   90.11    7.56
  -7 -17  14    0.62    6.25
  -7 -17  18    1.75    7.28
  -7 -17  19  163.13    8.40
  -7 -17  20    1.80    9.57
  -7 -17  21   99.40   11.54
  -7 -17  22    3.50   10.41
  -7 -16  12    6.43    7.95
  -7 -16  14   22.79    5.99
  -7 -16  15    5.68    6.16
  -7 -16  18  140.29    7.66
  -7 -16  19   -1.98    7.09
  -7 -16  22   25.40   10.39
  -7 -15  13   50.74    8.30
  -7 -15  14  116.00    6.47
  -7 -15  16   36.28    6.29
  -7 -15  17    3.02    6.31
  -7 -15  18    1.68    6.65
  -7 -15  19   84.39    9.68
  -7 -15  20    9.72   10.27
  -7 -14  15    5.69    7.89
  -7 -14  17  124.22    6.78
  -7 -14  18    6.90    8.41
  -7 -13  15   71.22    8.74
  -7 -13  18   15.51    8.79
  -7 -13  19  117.48    9.30
  -6 -24   9    4.83    8.48
  -6 -23   8    5.26    7.28
  -6 -22   7   72.97    7.37
  -6 -19   6   82.10    4.75
  -6 -18   5   91.71    6.01
  -6 -17   5   64.85    5.53
  -6 -16   5   72.07    5.54
  -6 -14   6    7.62    5.89
  -6 -13  26    4.60    8.15
  -6 -12  25   14.14    7.98
  -6 -11   8    8.61    4.60
  -6 -11  24    3.06    7.45
  -6 -11  25   72.28   11.17
  -6 -10   9    5.38    6.04
  -6  -9  11  178.37    5.14
  -6  -9  22    1.21    6.56
  -6  -9  23   -0.54    9.94
  -6  -8  12    0.90    6.47
  -6  -8  18  113.84    6.38
  -5 -26   6  106.98    7.85
  -5 -24   4   34.44    6.27
  -5 -23   3    7.14    6.07
  -5 -21   2   47.28    5.42
  -5 -20   2   24.95    4.91
  -5 -14   2  488.80    5.37
  -5 -13   2   49.78    3.86
  -5 -10   4    5.37    3.32
  -5  -9  28   79.31   11.49
  -5  -8   6   35.78    3.76
  -5  -8  27    1.58   10.25
  -5  -7   7   18.18    4.84
  -5  -7  25   18.18    7.11
  -5  -6  25    1.38    8.98
  -5  -5  11  207.28    4.50
  -5  -5  21  107.15    6.42
  -5  -5  23    9.75    8.00
  -5  -4  15   -1.85    6.57
  -4 -26   2    1.15    5.52
  -4 -23   0   -1.96    5.09
  -4 -21  -1   55.84    4.24
  -4 -20  -1   36.59    3.58
  -4 -14  -1  619.63    4.27
  -4 -11   0   49.05    3.21
  -4  -9   1  946.32    4.80
  -4  -8   2  531.14    4.42
  -4  -7   3   -0.70    2.93
  -4  -7  30    1.28   10.38
  -4  -6  29   44.27   10.13
  -4  -5  27   35.05    7.20
  -4  -5  28   97.43    9.58
  -4  -4   7   29.45    3.38
  -4  -3  24  234.99    8.79
  -3 -27   0   -0.50    4.84
  -3 -26  -1   10.44    5.02
  -3 -24  -2   41.75    4.42
  -3 -22  -3    1.84    3.68
  -3 -12  -3   21.49    2.59
  -3  -8  -1 1417.17    4.54
  -3  -4  30   -5.73   10.34
  -3  -3  28   26.94    6.81
  -3  -3  29    8.30    8.51
  -3  -2  27    2.94    8.12
  -3  -1  24   12.65    5.76
  -3  -1  25    3.56    7.75
  -3   0  11   -3.53    4.93
  -3   0  21    5.08    6.33
  -3   0  22   14.28    7.13
  -2  -2  30   70.66    7.17
  -2  -1   4  104.93    2.68
  -2  -1  29   14.14    8.98
  -2   0  27    1.60    7.90
  -2   1  24    1.39    4.64
  -2   1  25   30.48    6.93
  -2   2  12  315.27    4.95
  -2   2  13  567.88    4.43
  -2   2  20   55.85    5.75
  -1   0  30    3.49    7.57
  -1   1  28    7.13    5.63
  -1   2  26    3.67    6.67
  -1   3  23   13.87    6.30
   0 -26  -7    4.07    2.20
   0  -5  -5 1081.45    2.12
   0   2  30   37.21    7.51
   0   3  27    3.39    5.12
   0   5  13   19.47    3.16
   0   5  19  274.36    4.60
   0   5  20   44.43    4.57
   1   3  30   -1.21    6.53
   1   4  28   -6.91    6.21
   1   5  26   38.15    5.24
   1   6  22   83.94    5.52
   2   4  31   18.84    6.70
   2   5  29   10.59    6.04
   2   6  26   -3.77    5.49
   2   7  22    3.94    4.18
   3 -25 -11    4.78    1.99
   3   2  -3   17.08    3.38
   3   6  29   14.63    6.17
   3   7   7   56.36    0.83
   3   7  26    3.17    4.90
   3   8  22  121.19    4.18
   4  -8 -12   35.91    3.64
   4  -6 -11   -2.73    3.86
   4   5   0  135.19    2.90
   4   7  29   13.53    5.63
   4   8  26   -1.32    4.81
   4   9  21  158.19    3.37
   5  -6 -12   77.31    4.22
   5   6   0  336.98    3.89
   5   9  25  123.00    4.47
   5  10  19    0.66    2.31
   6 -20 -15    8.20    4.81
   6  10  24    5.48    3.12
   7 -19 -16    4.95    4.77
   7 -18 -16    8.69    4.95
   7 -17 -16    0.36    4.94
   7 -16 -16   17.05    4.91
   7  -7 -14   55.90    5.77
   7  -5 -13   38.79    5.77
   7   7  -1   62.56    3.18
   7   8   1  180.61    3.85
   7  11  22    6.03    2.23
   8 -11 -16    3.31    6.01
   8  -8 -15    9.30    6.30
   8  -2 -12   32.30    4.55
   8   5  -5  522.11    6.18
   8   7  -2   40.48    4.89
   8   8   0    3.71    4.01
   8   9   2  127.86    4.08
   8  10   5  633.87    4.75
   8  11  25   -1.52    2.90
   9 -20 -17    3.62    6.02
   9 -19 -17   12.93    5.61
   9 -15 -17   74.31    5.99
   9 -14 -17   76.15    6.12
   9 -13 -17  232.70    6.28
   9  -9 -16  116.56    6.60
   9   0 -11    1.91    6.75
   9   4  -7  601.96    7.23
   9   5  -6   13.17    4.06
   9   7  -3  685.44    6.72
   9   9   1   76.17    4.33
   9  12  12   17.21    2.42
  10 -11 -17  106.20    7.19
  10  -8 -16  148.56    6.48
  10  -5 -15   85.35    5.42
  10  -2 -13    7.96    7.09
  10   1 -11  136.87    5.36
  10   3  -9  397.02    5.70
  10   4  -8  375.30    5.96
  10   7  -4  166.10    4.91
  10   8  -2    4.17    5.61
  10   9   0   10.14    5.14
  10  10   2   11.42    4.51
  10  12   9   79.14    3.02
  11 -17 -18   -0.35    7.42
  11 -16 -18    7.23    7.26
  11 -15 -18    6.87    7.30
  11 -10 -17   15.06    7.13
  11  -9 -17   -1.86    5.68
  11  -7 -16   91.24    6.94
  11  -3 -14  261.54    7.25
  11   0 -12    6.18    7.54
  11   5  -7  382.42    7.62
  11   6  -6   58.58    5.14
  11   8  -3  467.99    5.90
  11  10   1   37.18    3.84
  11  11   4  115.70    4.73
  12 -13 -18   10.60    8.07
  12 -12 -18   -2.95    6.96
  12  -8 -17   88.27    5.81
  12  -6 -16   60.84    8.23
  12  -2 -14  167.84    6.00
  12   2 -11    1.35    5.35
  12   3 -10    4.97    5.16
  12   4  -9   -2.04    5.26
  12   7  -5   -4.45    6.89
  12  11   3   63.35    5.42
  12  12   6   32.49    4.80
  12  13  12    2.08    3.59
  13 -12 -18   16.73    7.62
  13 -11 -18   13.84    8.57
  13  -8 -17   90.49    7.40
  13  -5 -16  104.87    6.41
  13  -3 -15   21.74    6.34
  13   0 -13   -2.67    6.37
  13   2 -11   48.93    8.40
  13   3 -10    6.27    7.45
  13   4  -9  192.42    8.04
  13   5  -8  232.91    8.42
  13   6  -7   39.66    5.23
  13   8  -4   18.68    5.12
  13   9  -2  272.58    7.24
  13  10   0    2.10    6.45
  13  13  10    6.20    4.13
  14 -10 -18   40.44    8.61
  14  -5 -16   35.89    9.46
  14  -1 -14    9.65    6.34
  14   0 -13   -5.78    8.77
  14   6  -7   74.89    8.32
  14  11   2   78.06    6.63
  14  12   5   25.29    5.93
  14  13   9    4.79    4.81
  15 -10 -18   88.84   10.12
  15  -7 -17   27.61    9.18
  15  -1 -14   -0.60    6.99
  15   0 -13   -0.56    8.47
  15   6  -7  110.75    8.14
  15   7  -6   -6.82    7.46
  15   9  -3   15.01    5.45
  15  10  -1   20.02    5.52
  15  13   8    7.92    5.64
  15  13   9   15.55    5.47
  16  -9 -18   51.69    8.09
  16  -7 -17    2.15    8.75
  16  -6 -17    2.57    7.06
  16  -4 -16    7.74    7.24
  16  -1 -14   74.69    8.93
  16   7  -6   -1.50    8.35
  16   9  -3  172.48    6.14
  17  -7 -17   30.66    9.63
  17  -6 -17    9.92    7.46
  17  -4 -16    8.52    7.77
  17  -3 -15    1.08    9.67
  17  -1 -14   34.21    9.35
  17   0 -13   -4.26    9.07
  17   7  -6   -2.95    9.24
  17   9  -3   13.99    6.40
  17  12   4   -0.19    6.79
  17  13   8    0.22    6.66
  18  -3 -15   -0.74    9.94
  18  -1 -14    4.24    9.94
  18   0 -13    4.70   10.84
  18   6  -7   -2.48    8.64
  18   7  -6   10.30    8.49
  18   9  -3    5.20    6.60
  18  10  -1    1.79    6.31
  18  11   2    4.63    7.57
  19  -1 -14    1.57    8.74
  19   0 -13   -3.38   11.39
  19   1 -12   -1.49   10.24
  19   5  -8    2.16    9.45
  19   6  -7    1.64    9.86
  19   7  -6    4.37    6.92
  19   8  -4    2.07   10.21
  19  11   2   -1.75    9.06
  20   4  -9   -3.46   11.36
  20   5  -8   12.77   10.73
  20   6  -7   11.38    7.70
  20   8  -4   -2.27    9.60
  -7 -22  12   13.59    8.07
  -7 -22  14   15.10    8.59
  -7 -22  15    0.16    7.32
  -7 -21  11   37.17    8.42
  -7 -21  13  179.23    7.56
  -7 -20  10  339.65    8.50
  -7 -20  11   80.87    8.59
  -7 -20  12   90.06    6.60
  -7 -19  10    1.48    8.08
  -7 -18  11   43.68    5.96
  -7 -17  10   20.39    7.38
  -7 -16  11  106.17    5.73
  -7 -16  23   -2.73   10.25
  -7 -15  22   -4.14    7.78
  -7 -15  24    3.97   10.92
  -7 -14  21   -4.77    7.35
  -7 -14  22    1.50    9.50
  -7 -14  23    0.09   11.11
  -7 -13  11   68.02    6.92
  -7 -13  12   41.13    7.40
  -7 -13  13    1.58    5.57
  -7 -13  20    7.18    7.14
  -7 -13  21   55.49    7.24
  -7 -13  22   18.78   10.14
  -7 -13  23   37.67   10.15
  -7 -12  14   54.25    7.40
  -7 -12  16   32.24    6.71
  -7 -12  17   22.30    6.35
  -7 -12  18   40.00    6.70
  -7 -12  19  104.74    7.22
  -7 -12  20  264.97    9.90
  -7 -12  21   51.16   10.20
  -7 -12  22   16.72    9.23
  -6 -25   8    1.71    7.12
  -6 -25   9   17.82    8.43
  -6 -24   7    8.26    6.71
  -6 -23   7   18.49    6.66
  -6 -22   6   81.54    6.77
  -6 -21   5   31.01    5.57
  -6 -20   5    8.31    6.10
  -6 -19   5   32.82    5.70
  -6 -15   5  448.36    6.21
  -6 -14   5  138.68    5.97
  -6 -12  27    1.33    8.82
  -6 -11   7  169.83    4.69
  -6 -11  26    4.67    8.36
  -6 -10  25   79.97    8.05
  -6  -9  24   -1.02    7.10
  -6  -9  25  121.28   10.78
  -6  -8  22    7.83    6.93
  -6  -8  24   33.53    9.07
  -6  -7  13   -2.73    6.88
  -6  -7  18  347.24    6.78
  -6  -7  19  218.25    6.63
  -6  -7  21   -2.32    8.66
  -6  -7  22   10.61    8.19
  -5 -26   5    1.35    6.95
  -5 -25   4    8.81    6.45
  -5 -24   3    4.08    5.97
  -5 -22   2   64.52    5.49
  -5 -19   1  235.27    5.52
  -5 -18   1    1.28    4.40
  -5 -17   1  148.25    4.51
  -5 -16   1  286.06    4.64
  -5 -12   2   13.21    3.79
  -5  -8   5    8.78    4.78
  -5  -8  28    8.84    8.19
  -5  -8  29   41.36   10.27
  -5  -7  27    2.65    7.58
  -5  -6  26   57.17    9.62
  -5  -5  10    2.82    3.72
  -5  -5  25   70.72    8.92
  -5  -4  12    5.29    5.80
  -5  -4  13    5.92    4.39
  -5  -4  21   94.53    7.54
  -5  -4  22   27.17    8.52
  -4 -24   0   46.37    5.21
  -4 -22  -1    4.53    4.67
  -4 -13  -1  169.81    3.50
  -4  -6  30    5.89    9.60
  -4  -5  29    2.56    9.77
  -4  -4   6 1897.33    7.16
  -4  -4  27   32.76    6.75
  -4  -4  28    2.49    8.52
  -4  -3   8   69.45    5.00
  -4  -3  25  115.63    6.55
  -4  -3  26   25.15    8.32
  -4  -2  23  177.79    8.65
  -4  -1  16    3.67    6.58
  -4  -1  19    7.54    7.03
  -3 -25  -2    6.98    4.54
  -3 -17  -4  165.13    2.92
  -3  -3   4  167.64    2.90
  -3  -3  30   14.95    9.92
  -3  -2  28    2.70    9.00
  -3  -1  26    9.11    7.63
  -3   0  10   38.70    4.52
  -3   0  23   10.47    6.43
  -3   0  24  402.01    7.87
  -3   1  15  275.65    5.44
  -3   1  16  176.95    6.16
  -3   1  17  239.69    6.34
  -3   1  19  183.63    6.89
  -2 -25  -4    3.20    3.43
  -2  -6  -2  179.09    1.93
  -2  -2  31   20.86    7.19
  -2  -1  30    4.52    8.86
  -2   0  28   39.28    8.34
  -2   2  11 1937.32    6.95
  -2   2  22   68.80    6.24
  -2   2  23  117.29    6.84
  -1 -22  -7    8.95    1.98
  -1   0  31    4.75    8.56
  -1   1  29   77.69    6.25
  -1   3   9  273.31    3.77
  -1   3  24   -0.21    4.60
  -1   3  25  105.01    6.95
  -1   4  15 1398.43    6.50
  -1   4  16  615.56    4.51
  -1   4  17  218.41    3.87
  -1   4  18  494.03    5.51
  -1   4  19   11.07    5.03
  -1   4  20    8.36    5.07
   0   3  28   28.58    5.47
   0   4  26   77.15    6.48
   0   5  21  123.35    5.02
   0   5  22  193.48    5.52
   1 -14 -10   -0.79    1.89
   1 -10  -9    2.93    2.02
   1   0  -2 4212.81    4.28
   1   3  31    2.27    7.96
   1   4  29   15.53    7.04
   1   5  27   32.03    5.88
   1   6  11    1.80    2.01
   1   6  23  129.18    5.25
   2 -21 -11   19.07    1.86
   2  -9 -10  196.61    2.87
   2  -7  -9   13.16    2.63
   2   6  27    3.59    5.65
   2   7  23    4.32    4.17
   3  -9 -11   45.92    3.72
   3   5   2    3.37    2.09
   3   6  30    6.12    6.84
   3   7  27    2.11    5.21
   3   8  23   -0.64    4.11
   4 -21 -13   65.23    3.56
   4  -9 -12   93.73    3.73
   4   3  -3  191.04    2.90
   4   6   2   26.36    2.38
   4   9  22   39.64    3.32
   5 -21 -14   -2.58    3.80
   5 -13 -14    5.83    3.99
   5  -9 -13   35.62    4.37
   5   4  -3  443.08    3.73
   5   8   5  103.98    2.42
   5   8  29  116.64    5.91
   5   9  26  114.41    4.93
   5  10  20   12.01    2.57
   6 -19 -15    9.25    4.71
   6 -18 -15    1.55    4.51
   6 -16 -15   38.90    4.69
   6 -15 -15    2.33    4.28
   6  -7 -13   -0.52    5.03
   6  -5 -12    7.51    4.92
   6  -2 -10   40.63    5.00
   6   6  -1   58.15    4.30
   6   8   3  106.80    3.14
   6   9  28   45.46    5.01
   7  -8 -14   69.01    5.32
   7  -2 -11  709.28    5.76
   7  -1 -10   -0.29    5.17
   7   4  -5  302.30    5.61
   7   9   4  208.84    3.52
   7  10   7  569.77    3.43
   7  10  27   15.01    3.86
   8 -21 -16   30.40    5.81
   8 -13 -16  104.47    6.28
   8 -12 -16  165.85    5.95
   8  -9 -15   28.76    5.80
   8  -4 -13  638.88    6.21
   8  -1 -11    9.76    4.28
   8   0 -10   14.56    5.99
   9 -18 -17    3.90    5.47
   9 -17 -17   25.60    5.60
   9 -16 -17    8.26    5.62
   9 -10 -16   -3.37    6.28
   9  -5 -14    4.79    6.68
   9  -3 -13  266.04    5.71
   9   1 -10  274.36    5.18
   9   3  -8   57.15    4.50
   9   6  -4  375.93    6.31
   9   8  -1  124.13    3.78
   9  10   4   13.63    4.26
   9  11   7   40.45    3.06
   9  12  13  100.21    2.54
  10 -13 -17  174.85    7.61
  10 -12 -17   40.27    5.11
  10  -9 -16   26.93    6.49
  10  -4 -14   18.63    6.56
  10   5  -6    4.01    5.90
  10   6  -5   72.13    4.76
  10  12  10    5.07    3.09
  11 -11 -17   36.68    7.75
  11  -5 -15  194.30    6.15
  11  -2 -13  250.52    8.00
  11   1 -11   49.75    5.33
  11   2 -10    6.11    6.27
  11   3  -9  227.63    7.28
  11   4  -8  901.91    7.48
  11   7  -4  122.24    6.49
  11  10   2  345.54    5.46
  11  12   8    0.83    3.60
  12 -15 -18    3.85    8.15
  12 -14 -18   49.07    6.20
  12 -10 -17   29.68    8.04
  12  -9 -17   44.87    5.78
  12  -7 -16   -4.70    7.75
  12  -1 -13  129.29    5.88
  12   0 -12    2.90    7.83
  12   5  -7  577.57    8.23
  12   6  -6  270.26    6.02
  12   8  -3  121.00    5.45
  12   9  -1   95.66    6.66
  12  12   7   15.48    4.41
  12  13  13   93.45    3.86
  12  13  20    0.02    2.36
  13 -15 -18   19.09    7.90
  13 -14 -18   26.14    9.17
  13  -9 -17    4.33    8.40
  13  -6 -16   82.85    7.76
  13  -4 -15    5.01    7.68
  13  -2 -14  208.29    6.89
  13  -1 -13  175.84    9.05
  13   6  -6  235.70    7.29
  13   7  -5   29.66    5.07
  13  11   3   57.01    6.12
  13  13  11    5.59    4.04
  14 -13 -18   10.10    8.54
  14 -12 -18   67.22    9.09
  14  -8 -17   -0.63    8.07
  14  -2 -14    9.44    8.02
  14   1 -12   -3.51    6.34
  14   2 -11  134.83    6.80
  14   3 -10  268.41    8.56
  14   4  -9    3.33    6.43
  14   5  -8  312.63    7.02
  14   7  -5   -0.85    8.16
  14   9  -2   20.60    4.74
  14  10   0    8.70    5.71
  14  13  10   -1.98    4.69
  15 -11 -18   10.60    7.13
  15  -8 -17   -1.45    9.33
  15  -5 -16   11.92    7.03
  15  -2 -14   88.99    9.81
  15   1 -12   61.08    6.70
  15   2 -11    7.89    8.56
  15   3 -10  409.03    9.87
  15   4  -9  510.80    9.84
  15   5  -8   16.29    8.12
  15   8  -4   11.57    5.41
  15  11   2    2.43    5.07
  15  12   5    5.61    5.46
  15  13  10    4.82    5.33
  16  -8 -17   13.52   10.27
  16  -5 -16    6.15    7.43
  16  -3 -15   64.38    7.54
  16   0 -13   -1.13    7.06
  16   1 -12   63.97    9.05
  16   2 -11  273.31   10.31
  16   3 -10    9.18    9.56
  16   4  -9  296.25    9.93
  16   5  -8  219.27    8.94
  16   6  -7    0.41    6.23
  16  11   2   25.49    6.66
  16  12   5    8.87    6.71
  17  -2 -14   74.76   10.54
  17   1 -12    7.75    9.38
  17   2 -11  106.97    9.92
  17   3 -10  263.79   10.45
  17   4  -9   17.13    9.96
  17   5  -8   22.20    8.83
  17   6  -7   29.92    7.17
  17   8  -4   15.56    6.04
  17  10   0   -3.48    8.09
  17  11   2   19.44    6.80
  17  12   5   -0.70    7.39
  17  13  10    3.61    6.59
  18   1 -12   37.34    8.16
  18   2 -11   -2.46    9.48
  18   3 -10   22.88    9.52
  18   4  -9   28.58    9.25
  18   5  -8   19.65    7.07
  18   7  -5    4.09    9.25
  18   8  -4    6.97    6.45
  18   9  -2   -9.61    8.27
  18  12   5    5.18    6.52
  19  -1 -13   73.72   11.77
  19   2 -11    0.83    8.22
  19   3 -10    6.06    7.71
  19   4  -9    6.54    7.81
  19   7  -5   37.92    8.52
  19   9  -2   -0.82    7.01
  19  10   0   42.22    6.71
  19  11   3    1.52    8.71
  20   5  -7   30.87    9.82
  20   8  -3   -4.63   10.25
  -7 -23  12    5.64    8.13
  -7 -23  13   23.01    6.79
  -7 -21   9   37.14    7.24
  -7 -21  10    3.13    7.17
  -7 -19   9   72.57    7.15
  -7 -18   8   30.51    6.14
  -7 -18   9   77.63    5.49
  -7 -17   8    2.54    6.09
  -7 -17   9   32.46    4.99
  -7 -16   9   -2.72    4.88
  -7 -15   9   27.45    7.04
  -7 -14  10   12.17    5.22
  -7 -14  24   13.31    8.37
  -7 -14  25   -0.94   10.57
  -7 -13  10   63.50    7.09
  -7 -13  25   84.33   12.06
  -7 -12  24  210.10   11.90
  -7 -11  12    6.88    7.27
  -7 -11  21  299.98    8.37
  -7 -11  22    4.75    9.48
  -7 -11  23  217.32   11.33
  -7 -10  16    0.67    5.83
  -7 -10  17    6.71    6.40
  -7 -10  18   95.54    6.69
  -7 -10  21   65.58    9.82
  -6 -25   7   70.72    7.10
  -6 -24   6   -0.57    6.44
  -6 -23   6   -1.91    6.52
  -6 -22   5    5.13    6.00
  -6 -20   4   94.17    5.72
  -6 -19   4  211.48    6.33
  -6 -18   4  170.17    6.08
  -6 -17   4   69.83    5.36
  -6 -16   4  355.00    5.96
  -6 -15   4    8.14    5.33
  -6 -13   5  333.15    4.85
  -6 -12   5    0.88    4.98
  -6 -11   6    1.10    5.72
  -6 -10   7    9.06    4.00
  -6 -10  27   28.83    8.41
  -6  -9   8  314.12    5.22
  -6  -9  26   13.03    7.66
  -6  -9  27    4.89   11.23
  -6  -8  25   39.76    9.26
  -6  -8  26   26.32    9.59
  -6  -6  13    0.00    6.77
  -6  -6  15  120.65    5.55
  -6  -6  19   23.09    5.67
  -6  -6  20    1.96    8.47
  -6  -6  21  268.06    9.36
  -6  -6  22   10.35    8.18
  -5 -26   4   -1.74    6.65
  -5 -25   3   67.98    6.55
  -5 -23   2   14.88    5.44
  -5 -21   1  127.92    5.42
  -5 -20   1   28.57    4.30
  -5 -15   1    7.39    3.67
  -5 -14   1  398.88    4.78
  -5  -7  29   -7.85   10.50
  -5  -6   7  186.37    4.10
  -5  -6  27   11.06    7.56
  -5  -6  28    2.64    9.81
  -5  -5  26   38.75    9.78
  -5  -4  23  180.37    6.88
  -5  -4  24   23.12    8.66
  -5  -3  17   98.37    5.63
  -5  -3  18   15.76    5.48
  -5  -3  19  110.55    7.25
  -5  -3  21   11.94    7.90
  -4 -26   1    1.98    5.29
  -4 -18  -2   12.45    3.63
  -4 -17  -2  111.55    3.72
  -4 -16  -2  398.04    4.16
  -4 -12  -1   26.79    3.09
  -4 -10   0 1320.41    5.13
  -4  -7   2 2240.16    6.56
  -4  -5  30    7.84    9.59
  -4  -4  29    7.02    9.74
  -4  -2  25    4.53    8.08
  -4  -1  13    9.35    5.27
  -4  -1  20  156.60    5.58
  -4  -1  21   45.94    6.84
  -4  -1  22   -2.48    7.53
  -3 -27  -1    1.97    4.75
  -3 -23  -3   10.41    3.69
  -3 -19  -4    6.68    2.68
  -3  -3  31    1.37   10.31
  -3  -2  29   36.22    6.79
  -3  -1  27   29.72    6.22
  -3  -1  28   -0.96    8.13
  -3   0  25    5.01    7.69
  -3   1  14  116.05    3.91
  -3   1  21  101.68    6.87
  -3   1  22   26.09    6.49
  -2 -18  -6  154.77    2.18
  -2 -17  -6    2.81    1.90
  -2  -1  31  117.59    9.69
  -2   0  29   -3.93    7.60
  -2   1  27   10.12    8.03
  -2   2  10  250.76    4.32
  -2   2  24  148.43    6.92
  -2   3  16 1073.05    6.80
  -2   3  17  849.38    6.69
  -2   3  18   -1.22    5.47
  -2   3  19    1.20    5.52
  -1 -27  -5    5.60    3.35
  -1 -25  -6    2.06    2.51
  -1   1  30    4.92    6.49
  -1   2   6   79.33    2.64
  -1   2  28   -1.45    5.25
  -1   2  29   27.32    7.21
  -1   3  26   48.01    6.94
  -1   4  13  181.92    4.02
  -1   4  21   20.61    4.99
  -1   4  22   30.20    5.81
   0   2  31   16.07    6.41
   0   3  29   13.62    5.62
   0   4  27  114.68    6.86
   0   5  11   14.46    2.60
   0   5  23   24.87    5.63
   0   5  24  171.06    6.84
   1   4  30    5.12    7.18
   1   5  28   67.94    7.24
   1   6  24   33.08    4.91
   2   5  30    4.12    6.23
   2   6  28   19.23    5.83
   2   7  24    3.34    4.44
   3 -21 -12    5.86    2.61
   3  -5  -9 1104.22    5.05
   3  -1  -6   76.02    2.76
   3   0  -5    2.83    2.42
   3   7  28   32.91    5.58
   3   8  24   41.93    4.96
   4 -13 -13  102.25    3.50
   4  -7 -11   66.78    4.09
   4  -5 -10   40.08    4.12
   4  -1  -7 4355.80    8.81
   4   7  30    7.94    5.99
   4   8  27   -3.37    4.95
   4   9  23  106.75    4.01
   5 -24 -13    6.70    3.81
   5 -20 -14    3.19    3.82
   5 -19 -14   14.89    4.16
   5  -7 -12    3.10    4.15
   5  -2  -9    0.49    3.37
   5  10  21   72.86    2.85
   6 -23 -14    0.76    4.90
   6  -1  -9  599.50    6.12
   6   7   1  433.86    4.29
   6   9   6  282.59    2.90
   7 -22 -15   -1.15    5.23
   7 -12 -15   34.98    5.41
   7  -6 -13   41.42    5.67
   7  -4 -12   63.47    4.04
   7   0  -9  -12.33    5.38
   7   1  -8  297.59    5.72
   7   6  -2   63.69    3.40
   7  11  13  349.40    1.97
   8 -20 -16   28.34    5.43
   8 -19 -16   52.21    5.68
   8 -18 -16   10.97    5.83
   8 -17 -16   -2.05    6.06
   8 -16 -16    8.84    5.45
   8 -15 -16   72.41    5.81
   8 -14 -16   70.99    6.02
   8 -10 -15   64.76    5.78
   8  -7 -14    5.74    6.51
   8  -3 -12    0.04    4.67
   8   1  -9  108.25    4.51
   8   2  -8  151.85    4.26
   8   9   3   59.36    4.05
   9 -12 -16   18.36    6.08
   9 -11 -16   34.07    5.95
   9  -8 -15   16.88    6.37
[truncated: 2,257,221 more chars]
