# Supplementary material for: Insight into the formation of bismuth-tungsten carbonyl clusters
Source: Commun Chem. 2023 Jun 5;6:109. doi: 10.1038/s42004-023-00905-6 (PMC10241888; doi:10.1038/s42004-023-00905-6)
Supplement: Supplementary file 6 — Supplementary Data 4.cif [file 42004_2023_905_MOESM6_ESM.cif]

data_kb6-wco4-paper
_audit_creation_date               2023-01-31
_audit_creation_method
;
Olex2 1.5
(compiled 2022.04.07 svn.rca3783a0 for OlexSys, GUI svn.r6498)
;
_shelx_SHELXL_version_number       '2018/3'
_audit_contact_author_address      ?
_audit_contact_author_email        ?
_audit_contact_author_name         ''
_audit_contact_author_phone        ?
_publ_contact_author_id_orcid      ?
_publ_section_references
;
Dolomanov, O.V., Bourhis, L.J., Gildea, R.J, Howard, J.A.K. & Puschmann, H.
 (2009), J. Appl. Cryst. 42, 339-341.

Sheldrick, G.M. (2015). Acta Cryst. C71, 3-8.
;
_chemical_name_common              ?
_chemical_name_systematic          ?
_chemical_formula_moiety          
 'Bi3 C7 O7 W2, 3(C18 H36 K N2 O6), C7 H8, C H3 N, 2[C2N2H8]'
_chemical_formula_sum              'C69 H119 Bi3 K3 N7 O25 W2'
_chemical_formula_weight           2558.64
_chemical_melting_point            ?
loop_
  _atom_type_symbol
  _atom_type_description
  _atom_type_scat_dispersion_real
  _atom_type_scat_dispersion_imag
  _atom_type_scat_source
 'C' 'C' 0.0033 0.0016 'International Tables Vol C Tables 4.2.6.8 and 6.1.1.4'
 'H' 'H' 0.0000 0.0000 'International Tables Vol C Tables 4.2.6.8 and 6.1.1.4'
 'Bi' 'Bi' -4.1077 10.2566
 'International Tables Vol C Tables 4.2.6.8 and 6.1.1.4'
 'K' 'K' 0.2009 0.2494 'International Tables Vol C Tables 4.2.6.8 and 6.1.1.4'
 'N' 'N' 0.0061 0.0033 'International Tables Vol C Tables 4.2.6.8 and 6.1.1.4'
 'O' 'O' 0.0106 0.0060 'International Tables Vol C Tables 4.2.6.8 and 6.1.1.4'
 'W' 'W' -0.8490 6.8722 'International Tables Vol C Tables 4.2.6.8 and 6.1.1.4'

_shelx_space_group_comment
;
The symmetry employed for this shelxl refinement is uniquely defined
by the following loop, which should always be used as a source of
symmetry information in preference to the above space-group names.
They are only intended as comments.
;
_space_group_crystal_system        'monoclinic'
_space_group_IT_number             14
_space_group_name_H-M_alt          'P 1 21/c 1'
_space_group_name_Hall             '-P 2ybc'
loop_
  _space_group_symop_operation_xyz
 'x, y, z'
 '-x, y+1/2, -z+1/2'
 '-x, -y, -z'
 'x, -y-1/2, z-1/2'

_cell_length_a                     15.0896(2)
_cell_length_b                     12.8320(2)
_cell_length_c                     48.5864(9)
_cell_angle_alpha                  90
_cell_angle_beta                   91.9030(10)
_cell_angle_gamma                  90
_cell_volume                       9402.6(3)
_cell_formula_units_Z              4
_cell_measurement_reflns_used      58887
_cell_measurement_temperature      100
_cell_measurement_theta_max        60.0
_cell_measurement_theta_min        3.0
_shelx_estimated_absorpt_T_max     1.0000
_shelx_estimated_absorpt_T_min     1.0000
_exptl_absorpt_coefficient_mu      8.235
_exptl_absorpt_correction_T_max    ?
_exptl_absorpt_correction_T_min    ?
_exptl_absorpt_correction_type     'multi-scan'
_exptl_absorpt_process_details
;
STOE LANA, absorption correction by scaling of reflection intensities.
J. Koziskova, F. Hahn, J. Richter, J. Kozisek, "Comparison of different
absorption corrections on the model structure of tetrakis(\m~2~-acetato)-
diaqua-di-copper(II)", Acta Chimica Slovaca, vol. 9, no. 2, 2016, pp. 136 - 140.
Afterwards a spherical absorption correction was performed within STOE LANA.
;  
_exptl_absorpt_special_details     ?
_exptl_crystal_colour              'black'
_exptl_crystal_density_diffrn      1.807
_exptl_crystal_density_meas        ?
_exptl_crystal_density_method      'not measured'
_exptl_crystal_description         'block'
_exptl_crystal_F_000               4944
_exptl_crystal_size_max            0.18
_exptl_crystal_size_mid            0.16
_exptl_crystal_size_min            0.12
_exptl_transmission_factor_max     1.0000
_exptl_transmission_factor_min     1.0000
_diffrn_reflns_av_R_equivalents    0.0972
_diffrn_reflns_av_unetI/netI       0.0741
_diffrn_reflns_Laue_measured_fraction_full  0.989
_diffrn_reflns_Laue_measured_fraction_max  0.984
_diffrn_reflns_limit_h_max         19
_diffrn_reflns_limit_h_min         -18
_diffrn_reflns_limit_k_max         16
_diffrn_reflns_limit_k_min         -16
_diffrn_reflns_limit_l_max         61
_diffrn_reflns_limit_l_min         -61
_diffrn_reflns_number              107119
_diffrn_reflns_point_group_measured_fraction_full  0.989
_diffrn_reflns_point_group_measured_fraction_max  0.984
_diffrn_reflns_theta_full          25.242
_diffrn_reflns_theta_max           26.796
_diffrn_reflns_theta_min           1.350
_diffrn_ambient_temperature        100
_diffrn_detector_area_resol_mean   ?
_diffrn_measured_fraction_theta_full  0.989
_diffrn_measured_fraction_theta_max  0.984
_diffrn_measurement_device_type    'STOE IPDS 2T'
_diffrn_measurement_method         'rotation method, \w scans'
_diffrn_radiation_type             MoK\a
_diffrn_radiation_wavelength       0.71073
_diffrn_source                     'sealed X-ray tube, 12 x 0.4 mm long-fine focus'
_reflns_Friedel_coverage           0.000
_reflns_Friedel_fraction_full      .
_reflns_Friedel_fraction_max       .
_reflns_number_gt                  13561
_reflns_number_total               19780
_reflns_special_details
;
 Reflections were merged by SHELXL according to the crystal
 class for the calculation of statistics and refinement.
 
 Structure factors included contributions from the .fab file.
 
 _reflns_Friedel_fraction is defined as the number of unique
 Friedel pairs measured divided by the number that would be
 possible theoretically, ignoring centric projections and
 systematic absences.
;
_reflns_threshold_expression       'I > 2\s(I)'
_computing_cell_refinement         ?
_computing_data_collection         ?
_computing_data_reduction          ?
_computing_molecular_graphics      'Olex2 1.5 (Dolomanov et al., 2009)'
_computing_publication_material    'Olex2 1.5 (Dolomanov et al., 2009)'
_computing_structure_refinement    'SHELXL 2018/3 (Sheldrick, 2015)'
_computing_structure_solution      'SHELXT 2018/2 (Sheldrick, 2018)'
_refine_diff_density_max           2.695
_refine_diff_density_min           -2.390
_refine_diff_density_rms           0.253
_refine_ls_extinction_coef         .
_refine_ls_extinction_method       none
_refine_ls_goodness_of_fit_ref     1.056
_refine_ls_hydrogen_treatment      constr
_refine_ls_matrix_type             full
_refine_ls_number_parameters       983
_refine_ls_number_reflns           19780
_refine_ls_number_restraints       466
_refine_ls_R_factor_all            0.0918
_refine_ls_R_factor_gt             0.0626
_refine_ls_restrained_S_all        1.045
_refine_ls_shift/su_max            0.001
_refine_ls_shift/su_mean           0.000
_refine_ls_structure_factor_coef   Fsqd
_refine_ls_weighting_details      
 'w=1/[\s^2^(Fo^2^)+(0.0792P)^2^+141.7970P] where P=(Fo^2^+2Fc^2^)/3'
_refine_ls_weighting_scheme        calc
_refine_ls_wR_factor_gt            0.1697
_refine_ls_wR_factor_ref           0.1786
_refine_special_details            ?
_olex2_refinement_description
;
1. Fixed Uiso
 At 1.2 times of:
  All C(H) groups, All C(H,H) groups, All N(H,H) groups
 At 1.5 times of:
  All C(H,H,H) groups
2. Rigid bond restraints
 All non-hydrogen atoms
 with sigma for 1-2 distances of 0.01 and sigma for 1-3 distances of 0.01
3. Uiso/Uaniso restraints and constraints
Uanis(C63) \\sim Ueq: with sigma of 0.1 and sigma for terminal atoms of 0.2
Uanis(C62) \\sim Ueq, Uanis(C64) \\sim Ueq, Uanis(C63) \\sim Ueq, Uanis(C65)
\\sim Ueq, Uanis(C68) \\sim Ueq, Uanis(C66) \\sim Ueq, Uanis(C67) \\sim Ueq:
with sigma of 0.1 and sigma for terminal atoms of 0.2
Uanis(N7) \\sim Ueq, Uanis(N7) \\sim Ueq, Uanis(C69) \\sim Ueq, Uanis(C69)
\\sim Ueq: with sigma of 0.1 and sigma for terminal atoms of 0.2
4.a Secondary CH2 refined with riding coordinates:
 C8(H8A,H8B), C43(H43A,H43B), C32(H32A,H32B), C17(H17A,H17B), C13(H13A,H13B),
 C23(H23A,H23B), C20(H20A,H20B), C18(H18A,H18B), C10(H10A,H10B), C33(H33A,H33B),
  C21(H21A,H21B), C15(H15A,H15B), C30(H30A,H30B), C27(H27A,H27B), C9(H9A,H9B),
 C58(H58A,H58B), C38(H38A,H38B), C26(H26A,H26B), C31(H31A,H31B), C22(H22A,H22B),
  C40(H40A,H40B), C24(H24A,H24B), C34(H34A,H34B), C19(H19A,H19B), C37(H37A,
 H37B), C35(H35A,H35B), C11(H11A,H11B), C28(H28A,H28B), C16(H16B,H16A),
 C56(H56A,H56B), C14(H14A,H14B), C39(H39A,H39B), C12(H12A,H12B), C42(H42A,H42B),
  C36(H36A,H36B), C45(H45A,H45B), C25(H25A,H25B), C29(H29A,H29B), C59(H59A,
 H59B), C57(H57A,H57B), C55(H55A,H55B), C48(H48A,H48B), C44(H44A,H44B),
 C49(H49A,H49B), C52(H52A,H52B), C60(H60A,H60B), C41(H41A,H41B), C47(H47A,H47B),
  C53(H53A,H53B), C46(H46A,H46B), C61(H61A,H61B), C54(H54A,H54B), C51(H51A,
 H51B), C50(H50A,H50B)
4.b Aromatic/amide H refined with riding coordinates:
 C64(H64), C68(H68), C65(H65), C66(H66), C67(H67), C69(H69)
4.c X=CH2 refined with riding coordinates:
 N7(H7A,H7B)
4.d Idealised Me refined as rotating group:
 C62(H62A,H62B,H62C)
;
_atom_sites_solution_hydrogens     geom
_atom_sites_solution_primary       ?
_atom_sites_solution_secondary     ?
loop_
  _atom_site_label
  _atom_site_type_symbol
  _atom_site_fract_x
  _atom_site_fract_y
  _atom_site_fract_z
  _atom_site_U_iso_or_equiv
  _atom_site_adp_type
  _atom_site_occupancy
  _atom_site_site_symmetry_order
  _atom_site_calc_flag
  _atom_site_refinement_flags_posn
  _atom_site_refinement_flags_adp
  _atom_site_refinement_flags_occupancy
  _atom_site_disorder_assembly
  _atom_site_disorder_group
 W1 W 0.35247(3) -0.30874(4) 0.36091(2) 0.02653(13) Uani 1 1 d . U . . .
 Bi1 Bi 0.24297(3) -0.13611(4) 0.38210(2) 0.03292(13) Uani 1 1 d . U . . .
 Bi3 Bi 0.21701(3) -0.46325(4) 0.37859(2) 0.03375(14) Uani 1 1 d . U . . .
 W2 W 0.13771(3) -0.28334(4) 0.35212(2) 0.02734(13) Uani 1 1 d . U . . .
 Bi2 Bi 0.15251(4) -0.29484(5) 0.41536(2) 0.03961(14) Uani 1 1 d . U . . .
 K2 K 0.27820(16) 0.1889(2) 0.25638(6) 0.0261(5) Uani 1 1 d . U . . .
 K1 K -0.12987(17) 0.1308(2) 0.34509(6) 0.0311(6) Uani 1 1 d . U . . .
 K3 K 0.5717(2) 0.2054(2) 0.45250(7) 0.0368(6) Uani 1 1 d . U . . .
 O12 O 0.0230(5) 0.1844(7) 0.3181(2) 0.0319(18) Uani 1 1 d . U . . .
 O10 O -0.2257(6) -0.0600(7) 0.3525(2) 0.0360(19) Uani 1 1 d . U . . .
 O13 O -0.1300(5) 0.1085(6) 0.28694(19) 0.0295(17) Uani 1 1 d . U . . .
 O14 O 0.1105(5) 0.2348(7) 0.2326(2) 0.0315(18) Uani 1 1 d . U . . .
 O11 O -0.0657(6) -0.0139(7) 0.3806(2) 0.039(2) Uani 1 1 d . U . . .
 O16 O 0.3141(6) 0.1175(6) 0.3103(2) 0.0311(17) Uani 1 1 d . U . . .
 O4 O 0.4868(6) -0.4907(7) 0.3549(2) 0.036(2) Uani 1 1 d . U . . .
 O2 O 0.4956(6) -0.1442(7) 0.3455(2) 0.042(2) Uani 1 1 d . U . . .
 O9 O -0.2747(6) 0.2706(8) 0.3490(2) 0.041(2) Uani 1 1 d . U . . .
 O18 O 0.3664(5) 0.1523(7) 0.2067(2) 0.0348(19) Uani 1 1 d . U . . .
 O15 O 0.1911(6) 0.3789(7) 0.2681(2) 0.0336(19) Uani 1 1 d . U . . .
 O17 O 0.2535(6) -0.0249(7) 0.2691(2) 0.0358(19) Uani 1 1 d . U . . .
 O21 O 0.6837(7) 0.3752(8) 0.4423(2) 0.048(2) Uani 1 1 d . U . . .
 O8 O -0.1294(6) 0.2947(7) 0.3867(2) 0.042(2) Uani 1 1 d . U . . .
 O3 O 0.4203(7) -0.2950(8) 0.4237(2) 0.046(2) Uani 1 1 d . U . . .
 N1 N 0.0348(7) 0.1777(8) 0.3791(3) 0.035(2) Uani 1 1 d . U . . .
 N2 N -0.3011(6) 0.0907(9) 0.3119(2) 0.033(2) Uani 1 1 d . U . . .
 O25 O 0.6881(7) 0.0455(9) 0.4345(2) 0.050(2) Uani 1 1 d . U . . .
 O24 O 0.5218(7) 0.0801(8) 0.4069(2) 0.044(2) Uani 1 1 d . U . . .
 N4 N 0.3566(7) 0.3369(8) 0.2987(2) 0.031(2) Uani 1 1 d . U . . .
 O23 O 0.4334(7) 0.1479(8) 0.4874(2) 0.043(2) Uani 1 1 d . U . . .
 O22 O 0.6062(7) 0.1827(8) 0.5092(2) 0.043(2) Uani 1 1 d . U . . .
 O19 O 0.4486(6) 0.2730(7) 0.2494(2) 0.0337(18) Uani 1 1 d . U . . .
 O1 O 0.3253(6) -0.3142(7) 0.2962(2) 0.033(2) Uani 1 1 d . U . . .
 O20 O 0.4973(7) 0.3944(8) 0.4327(2) 0.046(2) Uani 1 1 d . U . . .
 O7 O -0.0424(7) -0.3973(8) 0.3590(2) 0.050(3) Uani 1 1 d . U . . .
 O6 O 0.1284(6) -0.3260(8) 0.2892(2) 0.044(2) Uani 1 1 d . U . . .
 O5 O 0.0397(6) -0.0895(7) 0.3282(2) 0.039(2) Uani 1 1 d . U . . .
 N3 N 0.1976(7) 0.0408(8) 0.2143(2) 0.032(2) Uani 1 1 d . U . . .
 C4 C 0.4354(8) -0.4237(10) 0.3572(3) 0.028(2) Uani 1 1 d . U . . .
 C8 C 0.0181(10) 0.2503(12) 0.4018(3) 0.041(3) Uani 1 1 d . U . . .
 H8A H 0.075511 0.280271 0.408342 0.049 Uiso 1 1 calc R U . . .
 H8B H -0.006262 0.210376 0.417249 0.049 Uiso 1 1 calc R U . . .
 C43 C 0.4500(8) 0.3590(10) 0.2930(3) 0.034(3) Uani 1 1 d . U . . .
 H43A H 0.487827 0.302837 0.300979 0.041 Uiso 1 1 calc R U . . .
 H43B H 0.467773 0.425271 0.302090 0.041 Uiso 1 1 calc R U . . .
 C32 C 0.3538(9) 0.2864(10) 0.3266(3) 0.034(3) Uani 1 1 d . U . . .
 H32A H 0.395253 0.323543 0.339420 0.041 Uiso 1 1 calc R U . . .
 H32B H 0.293335 0.294255 0.333692 0.041 Uiso 1 1 calc R U . . .
 N5 N 0.3804(8) 0.2035(10) 0.4309(3) 0.050(2) Uani 1 1 d . U . . .
 C2 C 0.4421(8) -0.2090(10) 0.3521(3) 0.034(3) Uani 1 1 d . U . . .
 C17 C -0.1046(10) -0.1132(10) 0.3823(3) 0.043(3) Uani 1 1 d . U . . .
 H17A H -0.144541 -0.115750 0.398013 0.052 Uiso 1 1 calc R U . . .
 H17B H -0.057938 -0.166691 0.385212 0.052 Uiso 1 1 calc R U . . .
 C13 C -0.3542(8) 0.1857(11) 0.3120(3) 0.035(3) Uani 1 1 d . U . . .
 H13A H -0.414664 0.169103 0.304718 0.042 Uiso 1 1 calc R U . . .
 H13B H -0.328027 0.236646 0.299279 0.042 Uiso 1 1 calc R U . . .
 C23 C -0.0550(8) 0.1578(11) 0.2753(3) 0.034(3) Uani 1 1 d . U . . .
 H23A H -0.064400 0.234191 0.274750 0.040 Uiso 1 1 calc R U . . .
 H23B H -0.048605 0.133191 0.256133 0.040 Uiso 1 1 calc R U . . .
 C20 C 0.0975(9) 0.2234(12) 0.3606(3) 0.041(3) Uani 1 1 d . U . . .
 H20A H 0.156887 0.224409 0.369928 0.050 Uiso 1 1 calc R U . . .
 H20B H 0.080033 0.296468 0.356844 0.050 Uiso 1 1 calc R U . . .
 C18 C -0.0025(9) 0.0078(11) 0.4020(3) 0.040(3) Uani 1 1 d . U . . .
 H18A H 0.024421 -0.057872 0.408951 0.048 Uiso 1 1 calc R U . . .
 H18B H -0.031332 0.043146 0.417405 0.048 Uiso 1 1 calc R U . . .
 C10 C -0.1897(10) 0.3742(12) 0.3810(3) 0.046(3) Uani 1 1 d . U . . .
 H10A H -0.168808 0.416832 0.365504 0.055 Uiso 1 1 calc R U . . .
 H10B H -0.193691 0.419998 0.397297 0.055 Uiso 1 1 calc R U . . .
 C3 C 0.3880(10) -0.2984(10) 0.4020(3) 0.037(3) Uani 1 1 d . U . . .
 C33 C 0.3773(9) 0.1741(11) 0.3266(3) 0.037(3) Uani 1 1 d . U . . .
 H33A H 0.436984 0.164849 0.319120 0.045 Uiso 1 1 calc R U . . .
 H33B H 0.378565 0.147025 0.345690 0.045 Uiso 1 1 calc R U . . .
 C21 C 0.1037(8) 0.1674(11) 0.3341(3) 0.036(3) Uani 1 1 d . U . . .
 H21A H 0.155005 0.193569 0.323947 0.043 Uiso 1 1 calc R U . . .
 H21B H 0.112250 0.091927 0.337466 0.043 Uiso 1 1 calc R U . . .
 C7 C 0.0286(9) -0.3586(11) 0.3560(3) 0.035(3) Uani 1 1 d . U . . .
 C1 C 0.3268(8) -0.3138(9) 0.3199(3) 0.028(2) Uani 1 1 d . U . . .
 C15 C -0.2879(9) -0.0888(11) 0.3312(3) 0.040(3) Uani 1 1 d . U . . .
 H15A H -0.324495 -0.147764 0.337422 0.049 Uiso 1 1 calc R U . . .
 H15B H -0.256223 -0.111317 0.314708 0.049 Uiso 1 1 calc R U . . .
 C30 C 0.2078(9) 0.4222(10) 0.2948(3) 0.040(3) Uani 1 1 d . U . . .
 H30A H 0.184688 0.375205 0.309068 0.049 Uiso 1 1 calc R U . . .
 H30B H 0.177776 0.490476 0.296316 0.049 Uiso 1 1 calc R U . . .
 C27 C 0.0933(9) 0.1871(11) 0.2059(3) 0.037(3) Uani 1 1 d . U . . .
 H27A H 0.134601 0.215234 0.192354 0.045 Uiso 1 1 calc R U . . .
 H27B H 0.031864 0.202453 0.199328 0.045 Uiso 1 1 calc R U . . .
 C5 C 0.0790(8) -0.1624(10) 0.3392(3) 0.030(2) Uani 1 1 d . U . . .
 C6 C 0.1371(8) -0.3134(11) 0.3136(3) 0.035(3) Uani 1 1 d . U . . .
 C9 C -0.0442(9) 0.3381(11) 0.3947(3) 0.041(3) Uani 1 1 d . U . . .
 H9A H -0.050145 0.384353 0.410854 0.049 Uiso 1 1 calc R U . . .
 H9B H -0.020754 0.379762 0.379422 0.049 Uiso 1 1 calc R U . . .
 C58 C 0.5739(10) -0.0123(12) 0.4042(4) 0.049(3) Uani 1 1 d . U . . .
 H58A H 0.561677 -0.043841 0.385848 0.059 Uiso 1 1 calc R U . . .
 H58B H 0.557609 -0.063549 0.418366 0.059 Uiso 1 1 calc R U . . .
 C38 C 0.2490(9) 0.0505(12) 0.1888(3) 0.038(3) Uani 1 1 d . U . . .
 H38A H 0.234921 -0.009810 0.176728 0.045 Uiso 1 1 calc R U . . .
 H38B H 0.229359 0.114255 0.178846 0.045 Uiso 1 1 calc R U . . .
 C26 C 0.1059(9) 0.0733(11) 0.2089(3) 0.038(3) Uani 1 1 d . U . . .
 H26A H 0.069456 0.048477 0.224168 0.046 Uiso 1 1 calc R U . . .
 H26B H 0.083433 0.038882 0.191820 0.046 Uiso 1 1 calc R U . . .
 C31 C 0.3039(10) 0.4352(10) 0.2990(3) 0.042(3) Uani 1 1 d . U . . .
 H31A H 0.315314 0.470336 0.316933 0.050 Uiso 1 1 calc R U . . .
 H31B H 0.325428 0.481901 0.284469 0.050 Uiso 1 1 calc R U . . .
 C22 C 0.0265(8) 0.1340(10) 0.2916(3) 0.033(3) Uani 1 1 d . U . . .
 H22A H 0.032129 0.057754 0.294181 0.040 Uiso 1 1 calc R U . . .
 H22B H 0.078898 0.158976 0.281826 0.040 Uiso 1 1 calc R U . . .
 C40 C 0.4595(9) 0.1706(11) 0.2087(3) 0.037(3) Uani 1 1 d . U . . .
 H40A H 0.484242 0.170624 0.190105 0.045 Uiso 1 1 calc R U . . .
 H40B H 0.488839 0.114570 0.219638 0.045 Uiso 1 1 calc R U . . .
 C24 C -0.2089(8) 0.1290(11) 0.2712(3) 0.034(3) Uani 1 1 d . U . . .
 H24A H -0.200766 0.109969 0.251691 0.040 Uiso 1 1 calc R U . . .
 H24B H -0.223531 0.204084 0.272053 0.040 Uiso 1 1 calc R U . . .
 C34 C 0.3272(9) 0.0063(10) 0.3116(3) 0.039(3) Uani 1 1 d . U . . .
 H34A H 0.332800 -0.015883 0.331091 0.047 Uiso 1 1 calc R U . . .
 H34B H 0.382866 -0.012151 0.302524 0.047 Uiso 1 1 calc R U . . .
 C19 C 0.0673(9) 0.0765(10) 0.3906(3) 0.039(3) Uani 1 1 d . U . . .
 H19A H 0.112345 0.090941 0.405329 0.047 Uiso 1 1 calc R U . . .
 H19B H 0.097068 0.038028 0.375808 0.047 Uiso 1 1 calc R U . . .
 C37 C 0.2011(10) -0.0667(10) 0.2243(3) 0.040(3) Uani 1 1 d . U . . .
 H37A H 0.259973 -0.096550 0.220512 0.048 Uiso 1 1 calc R U . . .
 H37B H 0.155811 -0.108418 0.214085 0.048 Uiso 1 1 calc R U . . .
 C35 C 0.2517(10) -0.0488(10) 0.2978(3) 0.039(3) Uani 1 1 d . U . . .
 H35A H 0.257381 -0.124943 0.300679 0.046 Uiso 1 1 calc R U . . .
 H35B H 0.195064 -0.025459 0.305457 0.046 Uiso 1 1 calc R U . . .
 C11 C -0.2802(10) 0.3306(13) 0.3736(3) 0.046(3) Uani 1 1 d . U . . .
 H11A H -0.300827 0.286234 0.388751 0.055 Uiso 1 1 calc R U . . .
 H11B H -0.323177 0.388225 0.370698 0.055 Uiso 1 1 calc R U . . .
 C28 C 0.0831(8) 0.3402(10) 0.2324(3) 0.037(3) Uani 1 1 d . U . . .
 H28A H 0.019443 0.344760 0.226983 0.044 Uiso 1 1 calc R U . . .
 H28B H 0.117262 0.379967 0.218905 0.044 Uiso 1 1 calc R U . . .
 C16 C -0.1550(9) -0.1345(10) 0.3565(3) 0.040(3) Uani 1 1 d . U . . .
 H16B H -0.114820 -0.131027 0.340876 0.048 Uiso 1 1 calc R U . . .
 H16A H -0.180135 -0.205662 0.357180 0.048 Uiso 1 1 calc R U . . .
 C56 C 0.3771(11) 0.1555(13) 0.4041(4) 0.051(3) Uani 1 1 d . U . . .
 H56A H 0.400532 0.204824 0.390502 0.062 Uiso 1 1 calc R U . . .
 H56B H 0.314556 0.140331 0.398719 0.062 Uiso 1 1 calc R U . . .
 C14 C -0.3465(9) 0.0028(11) 0.3241(3) 0.041(3) Uani 1 1 d . U . . .
 H14A H -0.394238 -0.020634 0.311038 0.049 Uiso 1 1 calc R U . . .
 H14B H -0.374906 0.026845 0.341032 0.049 Uiso 1 1 calc R U . . .
 C39 C 0.3461(9) 0.0556(11) 0.1936(3) 0.036(3) Uani 1 1 d . U . . .
 H39A H 0.366461 -0.003079 0.205408 0.043 Uiso 1 1 calc R U . . .
 H39B H 0.376409 0.050957 0.175846 0.043 Uiso 1 1 calc R U . . .
 C12 C -0.3612(9) 0.2355(12) 0.3398(3) 0.044(3) Uani 1 1 d . U . . .
 H12A H -0.402615 0.295351 0.338554 0.052 Uiso 1 1 calc R U . . .
 H12B H -0.384439 0.184580 0.353009 0.052 Uiso 1 1 calc R U . . .
 C42 C 0.4649(9) 0.3672(10) 0.2623(3) 0.035(3) Uani 1 1 d . U . . .
 H42A H 0.425165 0.421114 0.254186 0.042 Uiso 1 1 calc R U . . .
 H42B H 0.526888 0.388673 0.259383 0.042 Uiso 1 1 calc R U . . .
 N6 N 0.7608(9) 0.2012(11) 0.4741(3) 0.050(2) Uani 1 1 d . U . . .
 C36 C 0.1858(9) -0.0754(10) 0.2544(3) 0.038(3) Uani 1 1 d . U . . .
 H36A H 0.128028 -0.043531 0.258560 0.046 Uiso 1 1 calc R U . . .
 H36B H 0.184109 -0.149735 0.259760 0.046 Uiso 1 1 calc R U . . .
 C64 C 0.2040(12) 0.1517(12) 0.0999(5) 0.062(4) Uani 1 1 d . U . . .
 H64 H 0.198265 0.118444 0.117237 0.074 Uiso 1 1 calc R U . . .
 C45 C 0.4190(11) 0.3882(13) 0.4156(4) 0.055(4) Uani 1 1 d . U . . .
 H45A H 0.433705 0.361145 0.397268 0.065 Uiso 1 1 calc R U . . .
 H45B H 0.392937 0.458519 0.413221 0.065 Uiso 1 1 calc R U . . .
 C25 C -0.2834(8) 0.0650(12) 0.2829(3) 0.036(3) Uani 1 1 d . U . . .
 H25A H -0.338129 0.076665 0.271512 0.043 Uiso 1 1 calc R U . . .
 H25B H -0.268033 -0.009819 0.281631 0.043 Uiso 1 1 calc R U . . .
 C29 C 0.0987(8) 0.3863(10) 0.2612(3) 0.036(3) Uani 1 1 d . U . . .
 H29A H 0.079580 0.460026 0.261455 0.044 Uiso 1 1 calc R U . . .
 H29B H 0.064139 0.347175 0.274773 0.044 Uiso 1 1 calc R U . . .
 C59 C 0.6686(10) 0.0126(12) 0.4073(3) 0.044(3) Uani 1 1 d . U . . .
 H59A H 0.704332 -0.049708 0.403121 0.053 Uiso 1 1 calc R U . . .
 H59B H 0.683882 0.068537 0.394290 0.053 Uiso 1 1 calc R U . . .
 C57 C 0.4306(10) 0.0545(13) 0.4035(4) 0.049(3) Uani 1 1 d . U . . .
 H57A H 0.412646 0.007645 0.418517 0.059 Uiso 1 1 calc R U . . .
 H57B H 0.419694 0.018273 0.385729 0.059 Uiso 1 1 calc R U . . .
 C55 C 0.3271(9) 0.1515(13) 0.4504(4) 0.051(3) Uani 1 1 d . U . . .
 H55A H 0.333845 0.075441 0.447681 0.061 Uiso 1 1 calc R U . . .
 H55B H 0.264254 0.168931 0.446075 0.061 Uiso 1 1 calc R U . . .
 C48 C 0.7647(11) 0.3843(13) 0.4587(4) 0.054(4) Uani 1 1 d . U . . .
 H48A H 0.751098 0.406658 0.477619 0.065 Uiso 1 1 calc R U . . .
 H48B H 0.803502 0.437540 0.450616 0.065 Uiso 1 1 calc R U . . .
 C44 C 0.3537(11) 0.3178(13) 0.4285(5) 0.071(5) Uani 1 1 d . U . . .
 H44A H 0.297167 0.322038 0.417617 0.085 Uiso 1 1 calc R U . . .
 H44B H 0.342368 0.344302 0.447189 0.085 Uiso 1 1 calc R U . . .
 C49 C 0.8121(11) 0.2802(14) 0.4598(4) 0.059(4) Uani 1 1 d . U . . .
 H49A H 0.822211 0.256302 0.440742 0.071 Uiso 1 1 calc R U . . .
 H49B H 0.870585 0.288778 0.469298 0.071 Uiso 1 1 calc R U . . .
 C62 C 0.3564(15) 0.1968(18) 0.1127(7) 0.112(9) Uani 1 1 d . U . . .
 H62A H 0.366517 0.267979 0.119410 0.168 Uiso 1 1 calc R U . . .
 H62B H 0.407394 0.174014 0.102280 0.168 Uiso 1 1 calc R U . . .
 H62C H 0.348802 0.150018 0.128396 0.168 Uiso 1 1 calc R U . . .
 C52 C 0.5438(11) 0.1255(11) 0.5242(3) 0.045(3) Uani 1 1 d . U . . .
 H52A H 0.555239 0.135568 0.544158 0.054 Uiso 1 1 calc R U . . .
 H52B H 0.549326 0.050274 0.520013 0.054 Uiso 1 1 calc R U . . .
 C60 C 0.7812(10) 0.0586(16) 0.4393(4) 0.063(5) Uani 1 1 d . U . . .
 H60A H 0.804755 0.107932 0.425738 0.076 Uiso 1 1 calc R U . . .
 H60B H 0.811751 -0.009103 0.437244 0.076 Uiso 1 1 calc R U . . .
 C41 C 0.4764(9) 0.2739(11) 0.2223(3) 0.036(3) Uani 1 1 d . U . . .
 H41A H 0.540561 0.289919 0.222199 0.043 Uiso 1 1 calc R U . . .
 H41B H 0.444296 0.329170 0.211861 0.043 Uiso 1 1 calc R U . . .
 C47 C 0.6362(12) 0.4728(14) 0.4414(5) 0.070(5) Uani 1 1 d . U . . .
 H47A H 0.676118 0.529175 0.435412 0.084 Uiso 1 1 calc R U . . .
 H47B H 0.615750 0.490352 0.459958 0.084 Uiso 1 1 calc R U . . .
 C53 C 0.4527(11) 0.1622(12) 0.5163(3) 0.048(3) Uani 1 1 d . U . . .
 H53A H 0.408907 0.123276 0.526996 0.057 Uiso 1 1 calc R U . . .
 H53B H 0.447256 0.237059 0.520918 0.057 Uiso 1 1 calc R U . . .
 C46 C 0.5587(11) 0.4646(15) 0.4218(5) 0.074(6) Uani 1 1 d . U . . .
 H46A H 0.530878 0.533831 0.419089 0.088 Uiso 1 1 calc R U . . .
 H46B H 0.578173 0.439241 0.403695 0.088 Uiso 1 1 calc R U . . .
 C63 C 0.2806(15) 0.1945(17) 0.0958(6) 0.087(6) Uani 1 1 d . U . . .
 C61 C 0.7975(11) 0.0986(15) 0.4671(4) 0.059(4) Uani 1 1 d . U . . .
 H61A H 0.862464 0.101611 0.470545 0.071 Uiso 1 1 calc R U . . .
 H61B H 0.773888 0.047072 0.480173 0.071 Uiso 1 1 calc R U . . .
 C54 C 0.3459(11) 0.1748(15) 0.4798(4) 0.059(4) Uani 1 1 d . U . . .
 H54A H 0.336632 0.250026 0.483175 0.071 Uiso 1 1 calc R U . . .
 H54B H 0.304386 0.135338 0.491226 0.071 Uiso 1 1 calc R U . . .
 C51 C 0.6922(11) 0.1563(13) 0.5191(3) 0.050(3) Uani 1 1 d . U . . .
 H51A H 0.702950 0.081079 0.516242 0.060 Uiso 1 1 calc R U . . .
 H51B H 0.697716 0.170693 0.539149 0.060 Uiso 1 1 calc R U . . .
 C50 C 0.7606(11) 0.2201(13) 0.5040(4) 0.053(3) Uani 1 1 d . U . . .
 H50A H 0.749168 0.295020 0.507189 0.063 Uiso 1 1 calc R U . . .
 H50B H 0.820307 0.204016 0.511968 0.063 Uiso 1 1 calc R U . . .
 C68 C 0.2920(19) 0.2430(18) 0.0685(7) 0.099(7) Uani 1 1 d . U . . .
 H68 H 0.347176 0.271896 0.063556 0.119 Uiso 1 1 calc R U . . .
 C65 C 0.1261(16) 0.1478(16) 0.0816(6) 0.091(7) Uani 1 1 d . U . . .
 H65 H 0.071898 0.115267 0.086054 0.109 Uiso 1 1 calc R U . . .
 C66 C 0.140(2) 0.198(2) 0.0566(6) 0.107(7) Uani 1 1 d . U . . .
 H66 H 0.094439 0.200470 0.042769 0.128 Uiso 1 1 calc R U . . .
 C67 C 0.224(3) 0.245(2) 0.0518(7) 0.123(9) Uani 1 1 d . U . . .
 H67 H 0.229687 0.280081 0.034810 0.147 Uiso 1 1 calc R U . . .
 N7 N 0.412(3) 0.564(2) 0.4792(6) 0.179(16) Uani 1 1 d . U . . .
 H7A H 0.384822 0.506252 0.473496 0.215 Uiso 1 1 calc R U . . .
 H7B H 0.390854 0.624815 0.473876 0.215 Uiso 1 1 calc R U . . .
 C69 C 0.488(3) 0.5577(18) 0.4967(7) 0.152(15) Uani 1 1 d . U . . .
 H69 H 0.520054 0.616249 0.503621 0.182 Uiso 1 1 calc R U . . .

loop_
  _atom_site_aniso_label
  _atom_site_aniso_U_11
  _atom_site_aniso_U_22
  _atom_site_aniso_U_33
  _atom_site_aniso_U_23
  _atom_site_aniso_U_13
  _atom_site_aniso_U_12
 W1 0.0249(2) 0.0248(2) 0.0299(3) -0.0012(2) 0.0014(2) -0.00030(19)
 Bi1 0.0295(2) 0.0284(2) 0.0407(3) -0.0060(2) -0.0013(2) 0.00145(19)
 Bi3 0.0312(2) 0.0283(2) 0.0416(3) 0.0075(2) -0.0013(2) -0.0007(2)
 W2 0.0257(2) 0.0291(3) 0.0271(3) 0.0007(2) -0.0011(2) -0.0001(2)
 Bi2 0.0390(3) 0.0514(3) 0.0285(3) 0.0001(2) 0.0021(2) -0.0014(2)
 K2 0.0251(12) 0.0249(12) 0.0283(15) 0.0021(10) -0.0007(10) 0.0009(10)
 K1 0.0280(12) 0.0335(14) 0.0318(17) 0.0006(12) 0.0010(11) -0.0005(11)
 K3 0.0425(15) 0.0381(15) 0.0295(17) 0.0025(13) -0.0021(12) 0.0030(12)
 O12 0.026(4) 0.030(4) 0.040(5) -0.002(4) 0.004(3) -0.007(3)
 O10 0.041(4) 0.030(4) 0.037(6) 0.003(4) 0.002(4) -0.002(3)
 O13 0.030(4) 0.026(4) 0.032(4) 0.004(3) 0.001(3) -0.005(3)
 O14 0.029(4) 0.033(4) 0.033(5) 0.001(3) 0.000(3) 0.001(3)
 O11 0.048(5) 0.034(4) 0.035(6) 0.001(4) -0.007(4) 0.002(3)
 O16 0.034(4) 0.023(4) 0.037(4) 0.003(3) -0.001(3) -0.001(3)
 O4 0.034(5) 0.039(5) 0.033(6) 0.004(4) 0.000(4) 0.017(4)
 O2 0.038(5) 0.035(5) 0.052(7) 0.007(5) 0.006(5) -0.002(4)
 O9 0.039(4) 0.045(5) 0.041(6) -0.009(4) 0.000(4) 0.015(4)
 O18 0.027(4) 0.035(5) 0.043(5) -0.007(4) 0.011(4) -0.003(3)
 O15 0.031(4) 0.033(4) 0.037(6) -0.006(4) -0.003(3) 0.007(3)
 O17 0.044(5) 0.023(4) 0.040(5) 0.003(3) 0.000(4) -0.002(3)
 O21 0.050(5) 0.054(5) 0.040(7) 0.008(4) 0.002(4) -0.009(4)
 O8 0.045(5) 0.039(4) 0.041(6) -0.003(4) -0.006(4) 0.013(4)
 O3 0.048(6) 0.054(6) 0.034(5) -0.004(5) -0.004(4) 0.017(5)
 N1 0.035(5) 0.029(5) 0.039(5) 0.000(4) -0.003(4) 0.006(3)
 N2 0.023(4) 0.042(5) 0.035(6) 0.005(4) 0.004(3) -0.002(4)
 O25 0.043(4) 0.058(5) 0.049(6) -0.008(5) -0.001(4) 0.004(4)
 O24 0.053(5) 0.047(5) 0.033(5) 0.009(4) -0.008(4) -0.007(4)
 N4 0.033(5) 0.029(4) 0.032(5) 0.000(4) -0.001(4) -0.007(4)
 O23 0.048(4) 0.045(5) 0.036(5) 0.009(4) 0.006(3) 0.000(4)
 O22 0.057(5) 0.041(5) 0.031(5) 0.002(4) -0.006(4) -0.005(4)
 O19 0.031(4) 0.038(5) 0.033(5) 0.006(3) 0.001(3) 0.000(3)
 O1 0.034(5) 0.030(5) 0.035(5) -0.003(4) -0.007(4) 0.005(4)
 O20 0.048(5) 0.044(5) 0.046(7) 0.018(4) 0.010(4) 0.010(4)
 O7 0.044(5) 0.051(6) 0.054(8) 0.006(5) 0.008(5) -0.017(5)
 O6 0.037(5) 0.062(7) 0.033(5) -0.012(5) -0.005(4) 0.009(5)
 O5 0.036(5) 0.038(5) 0.044(7) 0.002(4) -0.005(4) 0.003(4)
 N3 0.031(4) 0.030(5) 0.034(5) -0.002(4) 0.003(4) -0.005(4)
 C4 0.029(5) 0.030(5) 0.025(7) 0.005(5) -0.002(5) 0.004(4)
 C8 0.042(7) 0.054(8) 0.026(7) -0.003(6) -0.014(5) 0.018(6)
 C43 0.036(6) 0.029(6) 0.037(6) 0.002(5) -0.002(5) -0.015(5)
 C32 0.034(7) 0.043(6) 0.025(6) -0.005(5) -0.001(5) -0.007(5)
 N5 0.046(5) 0.049(6) 0.054(6) 0.016(5) -0.013(5) 0.004(4)
 C2 0.030(6) 0.029(6) 0.045(8) -0.007(5) 0.008(5) -0.001(4)
 C17 0.053(8) 0.026(6) 0.051(9) 0.007(6) 0.002(6) 0.013(5)
 C13 0.026(6) 0.039(6) 0.041(8) 0.009(5) -0.001(5) -0.002(5)
 C23 0.025(5) 0.038(7) 0.038(7) 0.001(6) 0.011(5) 0.004(5)
 C20 0.030(6) 0.044(8) 0.050(7) -0.002(6) 0.001(5) -0.004(6)
 C18 0.042(7) 0.044(7) 0.032(8) 0.001(5) 0.001(5) 0.013(5)
 C10 0.059(7) 0.052(8) 0.027(9) -0.007(6) -0.009(6) 0.024(6)
 C3 0.049(7) 0.023(6) 0.037(5) 0.011(5) -0.016(5) 0.002(5)
 C33 0.036(7) 0.049(6) 0.026(7) 0.013(5) -0.004(5) -0.010(6)
 C21 0.029(5) 0.039(7) 0.040(7) 0.000(6) 0.004(5) -0.007(6)
 C7 0.036(5) 0.037(6) 0.032(7) 0.013(6) -0.001(5) -0.005(5)
 C1 0.024(6) 0.027(6) 0.032(5) 0.004(4) -0.001(4) 0.004(4)
 C15 0.044(7) 0.030(6) 0.047(10) 0.000(6) -0.003(6) -0.007(5)
 C30 0.045(6) 0.026(6) 0.051(9) -0.016(6) 0.008(6) -0.005(5)
 C27 0.036(7) 0.049(6) 0.026(7) 0.002(5) -0.008(5) -0.003(6)
 C5 0.023(6) 0.030(5) 0.035(7) -0.005(4) -0.005(5) -0.012(4)
 C6 0.030(6) 0.046(7) 0.029(5) 0.004(5) 0.003(5) 0.014(5)
 C9 0.049(7) 0.035(7) 0.039(9) -0.012(6) -0.010(6) 0.009(5)
 C58 0.056(7) 0.050(8) 0.041(10) -0.006(6) 0.003(7) -0.008(6)
 C38 0.041(6) 0.045(8) 0.028(7) 0.003(5) 0.002(5) -0.006(6)
 C26 0.037(6) 0.046(6) 0.032(9) -0.006(6) 0.000(5) -0.010(5)
 C31 0.050(6) 0.028(6) 0.048(10) -0.007(5) 0.002(6) -0.004(5)
 C22 0.031(5) 0.032(7) 0.037(7) 0.001(5) 0.006(5) 0.006(5)
 C40 0.035(6) 0.040(7) 0.037(8) 0.001(5) 0.009(5) -0.004(5)
 C24 0.032(5) 0.040(7) 0.028(6) 0.005(6) -0.005(5) -0.006(5)
 C34 0.038(7) 0.028(5) 0.051(8) 0.014(5) -0.004(6) 0.016(5)
 C19 0.040(6) 0.029(6) 0.048(10) 0.001(5) -0.012(6) 0.007(5)
 C37 0.049(8) 0.032(6) 0.039(7) -0.005(5) 0.010(6) -0.008(5)
 C35 0.054(8) 0.026(6) 0.036(7) 0.000(5) 0.006(6) 0.001(6)
 C11 0.049(6) 0.054(9) 0.034(9) -0.002(6) 0.005(6) 0.023(6)
 C28 0.025(6) 0.025(5) 0.059(9) 0.008(5) -0.008(6) 0.002(5)
 C16 0.038(6) 0.028(5) 0.055(9) 0.002(5) 0.005(5) -0.003(4)
 C56 0.049(7) 0.056(8) 0.048(8) 0.014(7) -0.019(6) -0.014(6)
 C14 0.034(6) 0.044(7) 0.044(9) 0.012(6) 0.004(5) -0.006(5)
 C39 0.040(6) 0.037(7) 0.031(8) -0.005(5) 0.010(5) -0.002(5)
 C12 0.037(6) 0.053(9) 0.041(8) 0.006(6) 0.005(6) 0.015(6)
 C42 0.039(7) 0.029(6) 0.038(7) 0.004(5) 0.002(6) -0.013(5)
 N6 0.048(5) 0.062(6) 0.039(6) 0.012(5) -0.008(4) -0.006(5)
 C36 0.047(8) 0.029(6) 0.040(7) 0.001(5) 0.002(6) -0.006(5)
 C64 0.060(8) 0.036(8) 0.092(13) -0.016(8) 0.035(7) 0.002(7)
 C45 0.061(8) 0.047(8) 0.055(12) 0.015(7) -0.002(7) 0.015(6)
 C25 0.032(6) 0.052(8) 0.024(6) 0.003(5) -0.007(5) -0.001(5)
 C29 0.023(5) 0.019(6) 0.067(9) -0.002(5) 0.008(5) -0.002(4)
 C59 0.058(6) 0.046(8) 0.028(7) -0.003(6) 0.008(6) -0.006(6)
 C57 0.053(7) 0.056(8) 0.037(9) 0.012(6) -0.021(7) -0.017(6)
 C55 0.034(6) 0.052(8) 0.066(8) 0.016(7) -0.005(6) 0.012(6)
 C48 0.061(8) 0.061(8) 0.040(10) 0.015(8) -0.004(7) -0.017(6)
 C44 0.045(7) 0.044(7) 0.123(19) 0.018(8) -0.005(9) 0.009(6)
 C49 0.042(7) 0.078(9) 0.056(11) 0.018(9) -0.006(7) -0.011(6)
 C62 0.075(11) 0.072(14) 0.19(2) -0.066(15) -0.024(14) 0.017(11)
 C52 0.072(7) 0.027(7) 0.036(7) 0.000(6) 0.002(6) -0.007(6)
 C60 0.035(6) 0.083(13) 0.072(12) -0.013(9) -0.011(7) 0.016(7)
 C41 0.031(6) 0.037(7) 0.041(7) 0.003(5) 0.011(5) -0.005(5)
 C47 0.060(8) 0.054(7) 0.097(16) 0.026(10) 0.017(8) -0.002(6)
 C53 0.072(7) 0.039(8) 0.034(7) -0.004(6) 0.022(6) 0.007(7)
 C46 0.051(8) 0.066(10) 0.105(17) 0.045(11) 0.020(8) 0.015(7)
 C63 0.077(10) 0.069(13) 0.115(16) -0.017(12) 0.020(9) -0.013(10)
 C61 0.051(8) 0.072(8) 0.055(10) 0.001(8) -0.012(7) 0.015(7)
 C54 0.046(6) 0.068(11) 0.064(8) 0.003(9) 0.020(6) 0.010(8)
 C51 0.068(7) 0.059(10) 0.020(7) 0.000(7) -0.009(6) -0.003(7)
 C50 0.055(7) 0.057(9) 0.045(7) 0.002(7) -0.017(6) -0.010(7)
 C68 0.114(16) 0.056(12) 0.131(19) 0.000(14) 0.067(11) -0.006(13)
 C65 0.082(11) 0.053(12) 0.14(2) 0.011(13) 0.001(11) -0.002(10)
 C66 0.129(16) 0.11(2) 0.079(15) -0.030(13) 0.014(13) 0.013(15)
 C67 0.17(2) 0.094(19) 0.103(19) 0.000(17) 0.041(14) -0.01(2)
 N7 0.37(5) 0.099(19) 0.07(2) -0.002(16) 0.08(2) 0.05(3)
 C69 0.34(5) 0.032(11) 0.09(2) 0.011(13) 0.10(2) 0.02(2)

_geom_special_details
;
 All esds (except the esd in the dihedral angle between two l.s. planes)
 are estimated using the full covariance matrix.  The cell esds are taken
 into account individually in the estimation of esds in distances, angles
 and torsion angles; correlations between esds in cell parameters are only
 used when they are defined by crystal symmetry.  An approximate (isotropic)
 treatment of cell esds is used for estimating esds involving l.s. planes.
;
loop_
  _geom_bond_atom_site_label_1
  _geom_bond_atom_site_label_2
  _geom_bond_distance
  _geom_bond_site_symmetry_2
  _geom_bond_publ_flag
 W1 Bi1 2.9682(7) . ?
 W1 Bi3 2.9940(7) . ?
 W1 C4 1.947(12) . ?
 W1 C2 1.921(13) . ?
 W1 C3 2.055(15) . ?
 W1 C1 2.018(14) . ?
 Bi1 W2 2.8389(7) . ?
 Bi1 Bi2 2.9615(8) . ?
 Bi3 W2 2.8833(7) . ?
 Bi3 Bi2 2.9874(8) . ?
 W2 Bi2 3.0769(8) . ?
 W2 C7 1.923(13) . ?
 W2 C5 1.884(13) . ?
 W2 C6 1.913(15) . ?
 K2 O14 2.808(9) . ?
 K2 O16 2.810(10) . ?
 K2 O18 2.834(10) . ?
 K2 O15 2.837(9) . ?
 K2 O17 2.839(9) . ?
 K2 N4 3.012(11) . ?
 K2 O19 2.819(9) . ?
 K2 N3 3.017(11) . ?
 K1 O12 2.778(9) . ?
 K1 O10 2.872(9) . ?
 K1 O13 2.839(10) . ?
 K1 O11 2.692(10) . ?
 K1 O9 2.839(9) . ?
 K1 O8 2.917(10) . ?
 K1 N1 2.999(12) . ?
 K1 N2 3.042(11) . ?
 K1 C16 3.471(14) . ?
 K3 O21 2.812(11) . ?
 K3 O25 2.856(11) . ?
 K3 O24 2.819(11) . ?
 K3 O23 2.831(10) . ?
 K3 O22 2.801(11) . ?
 K3 O20 2.828(10) . ?
 K3 N5 3.040(13) . ?
 K3 N6 3.008(13) . ?
 O12 C21 1.440(16) . ?
 O12 C22 1.439(16) . ?
 O10 C15 1.421(17) . ?
 O10 C16 1.440(16) . ?
 O13 C23 1.429(15) . ?
 O13 C24 1.419(15) . ?
 O14 C27 1.451(16) . ?
 O14 C28 1.414(15) . ?
 O11 C17 1.407(17) . ?
 O11 C18 1.414(17) . ?
 O16 C33 1.418(16) . ?
 O16 C34 1.442(15) . ?
 O4 C4 1.166(14) . ?
 O2 C2 1.210(15) . ?
 O9 C11 1.427(18) . ?
 O9 C12 1.438(18) . ?
 O18 C40 1.424(15) . ?
 O18 C39 1.424(16) . ?
 O15 C30 1.427(17) . ?
 O15 C29 1.425(14) . ?
 O17 C35 1.431(17) . ?
 O17 C36 1.388(16) . ?
 O21 C48 1.441(19) . ?
 O21 C47 1.44(2) . ?
 O8 C10 1.389(16) . ?
 O8 C9 1.444(17) . ?
 O3 C3 1.148(17) . ?
 N1 C8 1.471(18) . ?
 N1 C20 1.450(19) . ?
 N1 C19 1.490(16) . ?
 N2 C13 1.459(17) . ?
 N2 C14 1.455(17) . ?
 N2 C25 1.483(18) . ?
 O25 C59 1.409(18) . ?
 O25 C60 1.426(18) . ?
 O24 C58 1.431(19) . ?
 O24 C57 1.420(17) . ?
 N4 C43 1.473(16) . ?
 N4 C32 1.505(17) . ?
 N4 C31 1.492(17) . ?
 O23 C53 1.435(19) . ?
 O23 C54 1.402(19) . ?
 O22 C52 1.415(18) . ?
 O22 C51 1.412(18) . ?
 O19 C42 1.381(16) . ?
 O19 C41 1.393(17) . ?
 O1 C1 1.152(16) . ?
 O20 C45 1.42(2) . ?
 O20 C46 1.409(19) . ?
 O7 C7 1.194(16) . ?
 O6 C6 1.198(17) . ?
 O5 C5 1.221(16) . ?
 N3 C38 1.490(17) . ?
 N3 C26 1.461(17) . ?
 N3 C37 1.463(17) . ?
 C8 H8A 0.9900 . ?
 C8 H8B 0.9900 . ?
 C8 C9 1.499(19) . ?
 C43 H43A 0.9900 . ?
 C43 H43B 0.9900 . ?
 C43 C42 1.52(2) . ?
 C32 H32A 0.9900 . ?
 C32 H32B 0.9900 . ?
 C32 C33 1.484(19) . ?
 N5 C56 1.44(2) . ?
 N5 C55 1.43(2) . ?
 N5 C44 1.52(2) . ?
 C17 H17A 0.9900 . ?
 C17 H17B 0.9900 . ?
 C17 C16 1.47(2) . ?
 C13 H13A 0.9900 . ?
 C13 H13B 0.9900 . ?
 C13 C12 1.50(2) . ?
 C23 H23A 0.9900 . ?
 C23 H23B 0.9900 . ?
 C23 C22 1.475(18) . ?
 C20 H20A 0.9900 . ?
 C20 H20B 0.9900 . ?
 C20 C21 1.48(2) . ?
 C18 H18A 0.9900 . ?
 C18 H18B 0.9900 . ?
 C18 C19 1.49(2) . ?
 C10 H10A 0.9900 . ?
 C10 H10B 0.9900 . ?
 C10 C11 1.51(2) . ?
 C33 H33A 0.9900 . ?
 C33 H33B 0.9900 . ?
 C21 H21A 0.9900 . ?
 C21 H21B 0.9900 . ?
 C15 H15A 0.9900 . ?
 C15 H15B 0.9900 . ?
 C15 C14 1.504(19) . ?
 C30 H30A 0.9900 . ?
 C30 H30B 0.9900 . ?
 C30 C31 1.466(19) . ?
 C27 H27A 0.9900 . ?
 C27 H27B 0.9900 . ?
 C27 C26 1.48(2) . ?
 C9 H9A 0.9900 . ?
 C9 H9B 0.9900 . ?
 C58 H58A 0.9900 . ?
 C58 H58B 0.9900 . ?
 C58 C59 1.47(2) . ?
 C38 H38A 0.9900 . ?
 C38 H38B 0.9900 . ?
 C38 C39 1.478(18) . ?
 C26 H26A 0.9900 . ?
 C26 H26B 0.9900 . ?
 C31 H31A 0.9900 . ?
 C31 H31B 0.9900 . ?
 C22 H22A 0.9900 . ?
 C22 H22B 0.9900 . ?
 C40 H40A 0.9900 . ?
 C40 H40B 0.9900 . ?
 C40 C41 1.499(19) . ?
 C24 H24A 0.9900 . ?
 C24 H24B 0.9900 . ?
 C24 C25 1.517(18) . ?
 C34 H34A 0.9900 . ?
 C34 H34B 0.9900 . ?
 C34 C35 1.48(2) . ?
 C19 H19A 0.9900 . ?
 C19 H19B 0.9900 . ?
 C37 H37A 0.9900 . ?
 C37 H37B 0.9900 . ?
 C37 C36 1.49(2) . ?
 C35 H35A 0.9900 . ?
 C35 H35B 0.9900 . ?
 C11 H11A 0.9900 . ?
 C11 H11B 0.9900 . ?
 C28 H28A 0.9900 . ?
 C28 H28B 0.9900 . ?
 C28 C29 1.53(2) . ?
 C16 H16B 0.9900 . ?
 C16 H16A 0.9900 . ?
 C56 H56A 0.9900 . ?
 C56 H56B 0.9900 . ?
 C56 C57 1.53(2) . ?
 C14 H14A 0.9900 . ?
 C14 H14B 0.9900 . ?
 C39 H39A 0.9900 . ?
 C39 H39B 0.9900 . ?
 C12 H12A 0.9900 . ?
 C12 H12B 0.9900 . ?
 C42 H42A 0.9900 . ?
 C42 H42B 0.9900 . ?
 N6 C49 1.47(2) . ?
 N6 C61 1.47(2) . ?
 N6 C50 1.47(2) . ?
 C36 H36A 0.9900 . ?
 C36 H36B 0.9900 . ?
 C64 H64 0.9500 . ?
 C64 C63 1.30(3) . ?
 C64 C65 1.45(3) . ?
 C45 H45A 0.9900 . ?
 C45 H45B 0.9900 . ?
 C45 C44 1.49(2) . ?
 C25 H25A 0.9900 . ?
 C25 H25B 0.9900 . ?
 C29 H29A 0.9900 . ?
 C29 H29B 0.9900 . ?
 C59 H59A 0.9900 . ?
 C59 H59B 0.9900 . ?
 C57 H57A 0.9900 . ?
 C57 H57B 0.9900 . ?
 C55 H55A 0.9900 . ?
 C55 H55B 0.9900 . ?
 C55 C54 1.48(3) . ?
 C48 H48A 0.9900 . ?
 C48 H48B 0.9900 . ?
 C48 C49 1.51(2) . ?
 C44 H44A 0.9900 . ?
 C44 H44B 0.9900 . ?
 C49 H49A 0.9900 . ?
 C49 H49B 0.9900 . ?
 C62 H62A 0.9800 . ?
 C62 H62B 0.9800 . ?
 C62 H62C 0.9800 . ?
 C62 C63 1.39(3) . ?
 C52 H52A 0.9900 . ?
 C52 H52B 0.9900 . ?
 C52 C53 1.49(2) . ?
 C60 H60A 0.9900 . ?
 C60 H60B 0.9900 . ?
 C60 C61 1.46(3) . ?
 C41 H41A 0.9900 . ?
 C41 H41B 0.9900 . ?
 C47 H47A 0.9900 . ?
 C47 H47B 0.9900 . ?
 C47 C46 1.49(3) . ?
 C53 H53A 0.9900 . ?
 C53 H53B 0.9900 . ?
 C46 H46A 0.9900 . ?
 C46 H46B 0.9900 . ?
 C63 C68 1.48(4) . ?
 C61 H61A 0.9900 . ?
 C61 H61B 0.9900 . ?
 C54 H54A 0.9900 . ?
 C54 H54B 0.9900 . ?
 C51 H51A 0.9900 . ?
 C51 H51B 0.9900 . ?
 C51 C50 1.53(2) . ?
 C50 H50A 0.9900 . ?
 C50 H50B 0.9900 . ?
 C68 H68 0.9500 . ?
 C68 C67 1.29(4) . ?
 C65 H65 0.9500 . ?
 C65 C66 1.40(4) . ?
 C66 H66 0.9500 . ?
 C66 C67 1.42(4) . ?
 C67 H67 0.9500 . ?
 N7 H7A 0.8800 . ?
 N7 H7B 0.8800 . ?
 N7 C69 1.41(5) . ?
 C69 C69 1.55(5) 3_666 ?
 C69 H69 0.9500 . ?

loop_
  _geom_angle_atom_site_label_1
  _geom_angle_atom_site_label_2
  _geom_angle_atom_site_label_3
  _geom_angle
  _geom_angle_site_symmetry_1
  _geom_angle_site_symmetry_3
  _geom_angle_publ_flag
 Bi1 W1 Bi3 90.083(19) . . ?
 C4 W1 Bi1 164.7(4) . . ?
 C4 W1 Bi3 88.4(4) . . ?
 C4 W1 C3 89.5(5) . . ?
 C4 W1 C1 89.3(5) . . ?
 C2 W1 Bi1 89.1(4) . . ?
 C2 W1 Bi3 176.1(5) . . ?
 C2 W1 C4 91.5(5) . . ?
 C2 W1 C3 90.6(6) . . ?
 C2 W1 C1 85.2(6) . . ?
 C3 W1 Bi1 75.2(4) . . ?
 C3 W1 Bi3 85.5(4) . . ?
 C1 W1 Bi1 106.0(3) . . ?
 C1 W1 Bi3 98.7(3) . . ?
 C1 W1 C3 175.5(5) . . ?
 W2 Bi1 W1 68.518(18) . . ?
 W2 Bi1 Bi2 64.032(19) . . ?
 Bi2 Bi1 W1 87.02(2) . . ?
 W2 Bi3 W1 67.600(17) . . ?
 W2 Bi3 Bi2 63.187(19) . . ?
 Bi2 Bi3 W1 86.08(2) . . ?
 Bi1 W2 Bi3 95.00(2) . . ?
 Bi1 W2 Bi2 59.919(19) . . ?
 Bi3 W2 Bi2 60.057(19) . . ?
 C7 W2 Bi1 138.6(5) . . ?
 C7 W2 Bi3 84.1(4) . . ?
 C7 W2 Bi2 84.9(4) . . ?
 C5 W2 Bi1 82.6(4) . . ?
 C5 W2 Bi3 172.6(4) . . ?
 C5 W2 Bi2 112.9(4) . . ?
 C5 W2 C7 93.0(5) . . ?
 C5 W2 C6 81.6(6) . . ?
 C6 W2 Bi1 128.4(4) . . ?
 C6 W2 Bi3 105.3(4) . . ?
 C6 W2 Bi2 165.1(4) . . ?
 C6 W2 C7 91.0(6) . . ?
 Bi1 Bi2 Bi3 90.34(2) . . ?
 Bi1 Bi2 W2 56.049(17) . . ?
 Bi3 Bi2 W2 56.756(17) . . ?
 O14 K2 O16 126.5(3) . . ?
 O14 K2 O18 97.3(3) . . ?
 O14 K2 O15 59.0(3) . . ?
 O14 K2 O17 99.7(3) . . ?
 O14 K2 N4 118.4(3) . . ?
 O14 K2 O19 133.1(3) . . ?
 O14 K2 N3 61.1(3) . . ?
 O16 K2 O18 131.1(3) . . ?
 O16 K2 O15 99.7(3) . . ?
 O16 K2 O17 60.4(3) . . ?
 O16 K2 N4 60.6(3) . . ?
 O16 K2 O19 95.1(3) . . ?
 O16 K2 N3 119.1(3) . . ?
 O18 K2 O15 123.2(3) . . ?
 O18 K2 O17 95.4(3) . . ?
 O18 K2 N4 120.1(3) . . ?
 O18 K2 N3 60.6(3) . . ?
 O15 K2 O17 136.2(3) . . ?
 O15 K2 N4 59.7(3) . . ?
 O15 K2 N3 119.9(3) . . ?
 O17 K2 N4 120.8(3) . . ?
 O17 K2 N3 59.0(3) . . ?
 N4 K2 N3 179.3(3) . . ?
 O19 K2 O18 60.3(3) . . ?
 O19 K2 O15 97.2(3) . . ?
 O19 K2 O17 121.5(3) . . ?
 O19 K2 N4 60.1(3) . . ?
 O19 K2 N3 120.5(3) . . ?
 O12 K1 O10 134.4(3) . . ?
 O12 K1 O13 61.8(3) . . ?
 O12 K1 O9 121.9(3) . . ?
 O12 K1 O8 99.5(3) . . ?
 O12 K1 N1 61.7(3) . . ?
 O12 K1 N2 119.7(3) . . ?
 O12 K1 C16 114.6(3) . . ?
 O10 K1 O8 121.2(3) . . ?
 O10 K1 N1 120.9(3) . . ?
 O10 K1 N2 60.0(3) . . ?
 O10 K1 C16 23.9(3) . . ?
 O13 K1 O10 93.1(3) . . ?
 O13 K1 O8 139.6(3) . . ?
 O13 K1 N1 122.8(3) . . ?
 O13 K1 N2 58.9(3) . . ?
 O13 K1 C16 93.7(3) . . ?
 O11 K1 O12 100.8(3) . . ?
 O11 K1 O10 60.3(3) . . ?
 O11 K1 O13 123.8(3) . . ?
 O11 K1 O9 130.9(3) . . ?
 O11 K1 O8 93.5(3) . . ?
 O11 K1 N1 60.8(3) . . ?
 O11 K1 N2 120.3(3) . . ?
 O11 K1 C16 42.3(3) . . ?
 O9 K1 O10 98.0(3) . . ?
 O9 K1 O13 98.9(3) . . ?
 O9 K1 O8 58.8(3) . . ?
 O9 K1 N1 117.5(3) . . ?
 O9 K1 N2 60.0(3) . . ?
 O9 K1 C16 121.4(3) . . ?
 O8 K1 N1 59.4(3) . . ?
 O8 K1 N2 118.1(3) . . ?
 O8 K1 C16 126.4(4) . . ?
 N1 K1 N2 177.5(3) . . ?
 N1 K1 C16 101.6(3) . . ?
 N2 K1 C16 79.9(3) . . ?
 O21 K3 O25 97.1(3) . . ?
 O21 K3 O24 116.8(3) . . ?
 O21 K3 O23 140.1(3) . . ?
 O21 K3 O20 60.6(3) . . ?
 O21 K3 N5 121.0(3) . . ?
 O21 K3 N6 60.4(3) . . ?
 O25 K3 N5 118.4(4) . . ?
 O25 K3 N6 60.5(4) . . ?
 O24 K3 O25 60.1(3) . . ?
 O24 K3 O23 98.0(3) . . ?
 O24 K3 O20 97.4(3) . . ?
 O24 K3 N5 59.9(4) . . ?
 O24 K3 N6 119.3(4) . . ?
 O23 K3 O25 118.0(3) . . ?
 O23 K3 N5 59.6(4) . . ?
 O23 K3 N6 119.7(4) . . ?
 O22 K3 O21 99.2(3) . . ?
 O22 K3 O25 97.5(3) . . ?
 O22 K3 O24 138.5(3) . . ?
 O22 K3 O23 60.0(3) . . ?
 O22 K3 O20 118.9(3) . . ?
 O22 K3 N5 118.8(4) . . ?
 O22 K3 N6 60.8(4) . . ?
 O20 K3 O25 138.9(3) . . ?
 O20 K3 O23 97.8(3) . . ?
 O20 K3 N5 61.8(3) . . ?
 O20 K3 N6 119.7(4) . . ?
 N6 K3 N5 178.5(4) . . ?
 C21 O12 K1 114.1(8) . . ?
 C22 O12 K1 111.5(7) . . ?
 C22 O12 C21 111.0(10) . . ?
 C15 O10 K1 117.0(8) . . ?
 C15 O10 C16 113.4(11) . . ?
 C16 O10 K1 102.1(7) . . ?
 C23 O13 K1 112.1(8) . . ?
 C24 O13 K1 119.4(8) . . ?
 C24 O13 C23 111.4(10) . . ?
 C27 O14 K2 114.3(7) . . ?
 C28 O14 K2 117.6(7) . . ?
 C28 O14 C27 110.6(10) . . ?
 C17 O11 K1 121.3(8) . . ?
 C17 O11 C18 114.1(11) . . ?
 C18 O11 K1 123.7(8) . . ?
 C33 O16 K2 117.4(7) . . ?
 C33 O16 C34 113.1(10) . . ?
 C34 O16 K2 112.7(8) . . ?
 C11 O9 K1 117.6(8) . . ?
 C11 O9 C12 110.7(11) . . ?
 C12 O9 K1 118.3(8) . . ?
 C40 O18 K2 113.9(8) . . ?
 C40 O18 C39 111.8(10) . . ?
 C39 O18 K2 115.2(7) . . ?
 C30 O15 K2 116.6(8) . . ?
 C29 O15 K2 117.7(7) . . ?
 C29 O15 C30 109.3(10) . . ?
 C35 O17 K2 115.2(7) . . ?
 C36 O17 K2 116.1(8) . . ?
 C36 O17 C35 111.4(10) . . ?
 C48 O21 K3 118.0(9) . . ?
 C48 O21 C47 111.0(13) . . ?
 C47 O21 K3 112.2(9) . . ?
 C10 O8 K1 113.9(8) . . ?
 C10 O8 C9 110.1(11) . . ?
 C9 O8 K1 116.6(8) . . ?
 C8 N1 K1 112.4(8) . . ?
 C8 N1 C19 109.6(12) . . ?
 C20 N1 K1 106.6(9) . . ?
 C20 N1 C8 109.9(12) . . ?
 C20 N1 C19 111.7(11) . . ?
 C19 N1 K1 106.7(8) . . ?
 C13 N2 K1 108.4(8) . . ?
 C13 N2 C25 107.7(11) . . ?
 C14 N2 K1 108.6(8) . . ?
 C14 N2 C13 112.3(10) . . ?
 C14 N2 C25 108.4(11) . . ?
 C25 N2 K1 111.4(7) . . ?
 C59 O25 K3 112.9(9) . . ?
 C59 O25 C60 111.3(12) . . ?
 C60 O25 K3 118.6(10) . . ?
 C58 O24 K3 114.3(8) . . ?
 C57 O24 K3 117.1(10) . . ?
 C57 O24 C58 109.3(11) . . ?
 C43 N4 K2 110.5(8) . . ?
 C43 N4 C32 107.9(10) . . ?
 C43 N4 C31 110.6(10) . . ?
 C32 N4 K2 108.8(7) . . ?
 C31 N4 K2 110.1(8) . . ?
 C31 N4 C32 108.9(11) . . ?
 C53 O23 K3 115.0(9) . . ?
 C54 O23 K3 119.0(9) . . ?
 C54 O23 C53 112.7(12) . . ?
 C52 O22 K3 117.0(9) . . ?
 C51 O22 K3 120.0(9) . . ?
 C51 O22 C52 108.6(12) . . ?
 C42 O19 K2 115.4(8) . . ?
 C42 O19 C41 111.6(10) . . ?
 C41 O19 K2 114.9(8) . . ?
 C45 O20 K3 117.6(9) . . ?
 C46 O20 K3 114.7(9) . . ?
 C46 O20 C45 111.2(13) . . ?
 C38 N3 K2 107.6(7) . . ?
 C26 N3 K2 107.5(8) . . ?
 C26 N3 C38 110.0(11) . . ?
 C26 N3 C37 110.7(11) . . ?
 C37 N3 K2 111.0(9) . . ?
 C37 N3 C38 110.0(11) . . ?
 O4 C4 W1 178.2(11) . . ?
 N1 C8 H8A 108.5 . . ?
 N1 C8 H8B 108.5 . . ?
 N1 C8 C9 115.1(12) . . ?
 H8A C8 H8B 107.5 . . ?
 C9 C8 H8A 108.5 . . ?
 C9 C8 H8B 108.5 . . ?
 N4 C43 H43A 109.3 . . ?
 N4 C43 H43B 109.3 . . ?
 N4 C43 C42 111.8(11) . . ?
 H43A C43 H43B 107.9 . . ?
 C42 C43 H43A 109.3 . . ?
 C42 C43 H43B 109.3 . . ?
 N4 C32 H32A 108.8 . . ?
 N4 C32 H32B 108.8 . . ?
 H32A C32 H32B 107.7 . . ?
 C33 C32 N4 113.8(11) . . ?
 C33 C32 H32A 108.8 . . ?
 C33 C32 H32B 108.8 . . ?
 C56 N5 K3 108.6(9) . . ?
 C56 N5 C44 110.0(14) . . ?
 C55 N5 K3 108.9(9) . . ?
 C55 N5 C56 113.3(14) . . ?
 C55 N5 C44 110.3(14) . . ?
 C44 N5 K3 105.3(9) . . ?
 O2 C2 W1 176.5(13) . . ?
 O11 C17 H17A 109.9 . . ?
 O11 C17 H17B 109.9 . . ?
 O11 C17 C16 109.0(12) . . ?
 H17A C17 H17B 108.3 . . ?
 C16 C17 H17A 109.9 . . ?
 C16 C17 H17B 109.9 . . ?
 N2 C13 H13A 108.7 . . ?
 N2 C13 H13B 108.7 . . ?
 N2 C13 C12 114.3(12) . . ?
 H13A C13 H13B 107.6 . . ?
 C12 C13 H13A 108.7 . . ?
 C12 C13 H13B 108.7 . . ?
 O13 C23 H23A 109.5 . . ?
 O13 C23 H23B 109.5 . . ?
 O13 C23 C22 110.6(11) . . ?
 H23A C23 H23B 108.1 . . ?
 C22 C23 H23A 109.5 . . ?
 C22 C23 H23B 109.5 . . ?
 N1 C20 H20A 108.8 . . ?
 N1 C20 H20B 108.8 . . ?
 N1 C20 C21 113.9(12) . . ?
 H20A C20 H20B 107.7 . . ?
 C21 C20 H20A 108.8 . . ?
 C21 C20 H20B 108.8 . . ?
 O11 C18 H18A 110.1 . . ?
 O11 C18 H18B 110.1 . . ?
 O11 C18 C19 108.0(12) . . ?
 H18A C18 H18B 108.4 . . ?
 C19 C18 H18A 110.1 . . ?
 C19 C18 H18B 110.1 . . ?
 O8 C10 H10A 109.5 . . ?
 O8 C10 H10B 109.5 . . ?
 O8 C10 C11 110.9(13) . . ?
 H10A C10 H10B 108.0 . . ?
 C11 C10 H10A 109.5 . . ?
 C11 C10 H10B 109.5 . . ?
 O3 C3 W1 169.9(13) . . ?
 O16 C33 C32 109.9(11) . . ?
 O16 C33 H33A 109.7 . . ?
 O16 C33 H33B 109.7 . . ?
 C32 C33 H33A 109.7 . . ?
 C32 C33 H33B 109.7 . . ?
 H33A C33 H33B 108.2 . . ?
 O12 C21 C20 108.7(11) . . ?
 O12 C21 H21A 110.0 . . ?
 O12 C21 H21B 110.0 . . ?
 C20 C21 H21A 110.0 . . ?
 C20 C21 H21B 110.0 . . ?
 H21A C21 H21B 108.3 . . ?
 O7 C7 W2 174.3(13) . . ?
 O1 C1 W1 169.9(10) . . ?
 O10 C15 H15A 109.8 . . ?
 O10 C15 H15B 109.8 . . ?
 O10 C15 C14 109.5(12) . . ?
 H15A C15 H15B 108.2 . . ?
 C14 C15 H15A 109.8 . . ?
 C14 C15 H15B 109.8 . . ?
 O15 C30 H30A 110.0 . . ?
 O15 C30 H30B 110.0 . . ?
 O15 C30 C31 108.3(12) . . ?
 H30A C30 H30B 108.4 . . ?
 C31 C30 H30A 110.0 . . ?
 C31 C30 H30B 110.0 . . ?
 O14 C27 H27A 110.1 . . ?
 O14 C27 H27B 110.1 . . ?
 O14 C27 C26 108.0(11) . . ?
 H27A C27 H27B 108.4 . . ?
 C26 C27 H27A 110.1 . . ?
 C26 C27 H27B 110.1 . . ?
 O5 C5 W2 173.1(12) . . ?
 O6 C6 W2 172.9(11) . . ?
 O8 C9 C8 108.6(12) . . ?
 O8 C9 H9A 110.0 . . ?
 O8 C9 H9B 110.0 . . ?
 C8 C9 H9A 110.0 . . ?
 C8 C9 H9B 110.0 . . ?
 H9A C9 H9B 108.4 . . ?
 O24 C58 H58A 109.6 . . ?
 O24 C58 H58B 109.6 . . ?
 O24 C58 C59 110.2(13) . . ?
 H58A C58 H58B 108.1 . . ?
 C59 C58 H58A 109.6 . . ?
 C59 C58 H58B 109.6 . . ?
 N3 C38 H38A 108.7 . . ?
 N3 C38 H38B 108.7 . . ?
 H38A C38 H38B 107.6 . . ?
 C39 C38 N3 114.4(12) . . ?
 C39 C38 H38A 108.7 . . ?
 C39 C38 H38B 108.7 . . ?
 N3 C26 C27 114.7(11) . . ?
 N3 C26 H26A 108.6 . . ?
 N3 C26 H26B 108.6 . . ?
 C27 C26 H26A 108.6 . . ?
 C27 C26 H26B 108.6 . . ?
 H26A C26 H26B 107.6 . . ?
 N4 C31 H31A 108.5 . . ?
 N4 C31 H31B 108.5 . . ?
 C30 C31 N4 115.3(11) . . ?
 C30 C31 H31A 108.5 . . ?
 C30 C31 H31B 108.5 . . ?
 H31A C31 H31B 107.5 . . ?
 O12 C22 C23 109.5(10) . . ?
 O12 C22 H22A 109.8 . . ?
 O12 C22 H22B 109.8 . . ?
 C23 C22 H22A 109.8 . . ?
 C23 C22 H22B 109.8 . . ?
 H22A C22 H22B 108.2 . . ?
 O18 C40 H40A 109.8 . . ?
 O18 C40 H40B 109.8 . . ?
 O18 C40 C41 109.3(11) . . ?
 H40A C40 H40B 108.3 . . ?
 C41 C40 H40A 109.8 . . ?
 C41 C40 H40B 109.8 . . ?
 O13 C24 H24A 110.0 . . ?
 O13 C24 H24B 110.0 . . ?
 O13 C24 C25 108.5(11) . . ?
 H24A C24 H24B 108.4 . . ?
 C25 C24 H24A 110.0 . . ?
 C25 C24 H24B 110.0 . . ?
 O16 C34 H34A 109.5 . . ?
 O16 C34 H34B 109.5 . . ?
 O16 C34 C35 110.5(10) . . ?
 H34A C34 H34B 108.1 . . ?
 C35 C34 H34A 109.5 . . ?
 C35 C34 H34B 109.5 . . ?
 N1 C19 C18 115.2(11) . . ?
 N1 C19 H19A 108.5 . . ?
 N1 C19 H19B 108.5 . . ?
 C18 C19 H19A 108.5 . . ?
 C18 C19 H19B 108.5 . . ?
 H19A C19 H19B 107.5 . . ?
 N3 C37 H37A 109.0 . . ?
 N3 C37 H37B 109.0 . . ?
 N3 C37 C36 113.0(12) . . ?
 H37A C37 H37B 107.8 . . ?
 C36 C37 H37A 109.0 . . ?
 C36 C37 H37B 109.0 . . ?
 O17 C35 C34 107.4(12) . . ?
 O17 C35 H35A 110.2 . . ?
 O17 C35 H35B 110.2 . . ?
 C34 C35 H35A 110.2 . . ?
 C34 C35 H35B 110.2 . . ?
 H35A C35 H35B 108.5 . . ?
 O9 C11 C10 108.8(12) . . ?
 O9 C11 H11A 109.9 . . ?
 O9 C11 H11B 109.9 . . ?
 C10 C11 H11A 109.9 . . ?
 C10 C11 H11B 109.9 . . ?
 H11A C11 H11B 108.3 . . ?
 O14 C28 H28A 109.9 . . ?
 O14 C28 H28B 109.9 . . ?
 O14 C28 C29 109.1(11) . . ?
 H28A C28 H28B 108.3 . . ?
 C29 C28 H28A 109.9 . . ?
 C29 C28 H28B 109.9 . . ?
 O10 C16 C17 110.8(12) . . ?
 O10 C16 H16B 109.5 . . ?
 O10 C16 H16A 109.5 . . ?
 C17 C16 H16B 109.5 . . ?
 C17 C16 H16A 109.5 . . ?
 H16B C16 H16A 108.1 . . ?
 N5 C56 H56A 109.2 . . ?
 N5 C56 H56B 109.2 . . ?
 N5 C56 C57 112.3(13) . . ?
 H56A C56 H56B 107.9 . . ?
 C57 C56 H56A 109.2 . . ?
 C57 C56 H56B 109.2 . . ?
 N2 C14 C15 114.7(11) . . ?
 N2 C14 H14A 108.6 . . ?
 N2 C14 H14B 108.6 . . ?
 C15 C14 H14A 108.6 . . ?
 C15 C14 H14B 108.6 . . ?
 H14A C14 H14B 107.6 . . ?
 O18 C39 C38 107.8(11) . . ?
 O18 C39 H39A 110.1 . . ?
 O18 C39 H39B 110.1 . . ?
 C38 C39 H39A 110.1 . . ?
 C38 C39 H39B 110.1 . . ?
 H39A C39 H39B 108.5 . . ?
 O9 C12 C13 108.9(11) . . ?
 O9 C12 H12A 109.9 . . ?
 O9 C12 H12B 109.9 . . ?
 C13 C12 H12A 109.9 . . ?
 C13 C12 H12B 109.9 . . ?
 H12A C12 H12B 108.3 . . ?
 O19 C42 C43 110.9(10) . . ?
 O19 C42 H42A 109.5 . . ?
 O19 C42 H42B 109.5 . . ?
 C43 C42 H42A 109.5 . . ?
 C43 C42 H42B 109.5 . . ?
 H42A C42 H42B 108.0 . . ?
 C49 N6 K3 109.3(9) . . ?
 C49 N6 C61 107.5(14) . . ?
 C49 N6 C50 112.0(14) . . ?
 C61 N6 K3 107.1(10) . . ?
 C50 N6 K3 108.0(9) . . ?
 C50 N6 C61 112.8(13) . . ?
 O17 C36 C37 109.5(12) . . ?
 O17 C36 H36A 109.8 . . ?
 O17 C36 H36B 109.8 . . ?
 C37 C36 H36A 109.8 . . ?
 C37 C36 H36B 109.8 . . ?
 H36A C36 H36B 108.2 . . ?
 C63 C64 H64 115.7 . . ?
 C63 C64 C65 129(2) . . ?
 C65 C64 H64 115.7 . . ?
 O20 C45 H45A 109.7 . . ?
 O20 C45 H45B 109.7 . . ?
 O20 C45 C44 109.8(14) . . ?
 H45A C45 H45B 108.2 . . ?
 C44 C45 H45A 109.7 . . ?
 C44 C45 H45B 109.7 . . ?
 N2 C25 C24 113.3(11) . . ?
 N2 C25 H25A 108.9 . . ?
 N2 C25 H25B 108.9 . . ?
 C24 C25 H25A 108.9 . . ?
 C24 C25 H25B 108.9 . . ?
 H25A C25 H25B 107.7 . . ?
 O15 C29 C28 108.0(10) . . ?
 O15 C29 H29A 110.1 . . ?
 O15 C29 H29B 110.1 . . ?
 C28 C29 H29A 110.1 . . ?
 C28 C29 H29B 110.1 . . ?
 H29A C29 H29B 108.4 . . ?
 O25 C59 C58 109.7(12) . . ?
 O25 C59 H59A 109.7 . . ?
 O25 C59 H59B 109.7 . . ?
 C58 C59 H59A 109.7 . . ?
 C58 C59 H59B 109.7 . . ?
 H59A C59 H59B 108.2 . . ?
 O24 C57 C56 108.2(12) . . ?
 O24 C57 H57A 110.0 . . ?
 O24 C57 H57B 110.0 . . ?
 C56 C57 H57A 110.0 . . ?
 C56 C57 H57B 110.0 . . ?
 H57A C57 H57B 108.4 . . ?
 N5 C55 H55A 108.1 . . ?
 N5 C55 H55B 108.1 . . ?
 N5 C55 C54 116.9(15) . . ?
 H55A C55 H55B 107.3 . . ?
 C54 C55 H55A 108.1 . . ?
 C54 C55 H55B 108.1 . . ?
 O21 C48 H48A 109.7 . . ?
 O21 C48 H48B 109.7 . . ?
 O21 C48 C49 109.7(14) . . ?
 H48A C48 H48B 108.2 . . ?
 C49 C48 H48A 109.7 . . ?
 C49 C48 H48B 109.7 . . ?
 N5 C44 H44A 108.3 . . ?
 N5 C44 H44B 108.3 . . ?
 C45 C44 N5 116.0(15) . . ?
 C45 C44 H44A 108.3 . . ?
 C45 C44 H44B 108.3 . . ?
 H44A C44 H44B 107.4 . . ?
 N6 C49 C48 111.7(14) . . ?
 N6 C49 H49A 109.3 . . ?
 N6 C49 H49B 109.3 . . ?
 C48 C49 H49A 109.3 . . ?
 C48 C49 H49B 109.3 . . ?
 H49A C49 H49B 107.9 . . ?
 H62A C62 H62B 109.5 . . ?
 H62A C62 H62C 109.5 . . ?
 H62B C62 H62C 109.5 . . ?
 C63 C62 H62A 109.5 . . ?
 C63 C62 H62B 109.5 . . ?
 C63 C62 H62C 109.5 . . ?
 O22 C52 H52A 109.9 . . ?
 O22 C52 H52B 109.9 . . ?
 O22 C52 C53 109.1(12) . . ?
 H52A C52 H52B 108.3 . . ?
 C53 C52 H52A 109.9 . . ?
 C53 C52 H52B 109.9 . . ?
 O25 C60 H60A 109.9 . . ?
 O25 C60 H60B 109.9 . . ?
 O25 C60 C61 109.1(15) . . ?
 H60A C60 H60B 108.3 . . ?
 C61 C60 H60A 109.9 . . ?
 C61 C60 H60B 109.9 . . ?
 O19 C41 C40 110.9(11) . . ?
 O19 C41 H41A 109.5 . . ?
 O19 C41 H41B 109.5 . . ?
 C40 C41 H41A 109.5 . . ?
 C40 C41 H41B 109.5 . . ?
 H41A C41 H41B 108.1 . . ?
 O21 C47 H47A 109.7 . . ?
 O21 C47 H47B 109.7 . . ?
 O21 C47 C46 109.7(17) . . ?
 H47A C47 H47B 108.2 . . ?
 C46 C47 H47A 109.7 . . ?
 C46 C47 H47B 109.7 . . ?
 O23 C53 C52 111.4(12) . . ?
 O23 C53 H53A 109.3 . . ?
 O23 C53 H53B 109.3 . . ?
 C52 C53 H53A 109.3 . . ?
 C52 C53 H53B 109.3 . . ?
 H53A C53 H53B 108.0 . . ?
 O20 C46 C47 108.6(16) . . ?
 O20 C46 H46A 110.0 . . ?
 O20 C46 H46B 110.0 . . ?
 C47 C46 H46A 110.0 . . ?
 C47 C46 H46B 110.0 . . ?
 H46A C46 H46B 108.4 . . ?
 C64 C63 C62 130(3) . . ?
 C64 C63 C68 116(3) . . ?
 C62 C63 C68 114(2) . . ?
 N6 C61 H61A 107.7 . . ?
 N6 C61 H61B 107.7 . . ?
 C60 C61 N6 118.4(15) . . ?
 C60 C61 H61A 107.7 . . ?
 C60 C61 H61B 107.7 . . ?
 H61A C61 H61B 107.1 . . ?
 O23 C54 C55 110.7(13) . . ?
 O23 C54 H54A 109.5 . . ?
 O23 C54 H54B 109.5 . . ?
 C55 C54 H54A 109.5 . . ?
 C55 C54 H54B 109.5 . . ?
 H54A C54 H54B 108.1 . . ?
 O22 C51 H51A 109.8 . . ?
 O22 C51 H51B 109.8 . . ?
 O22 C51 C50 109.6(13) . . ?
 H51A C51 H51B 108.2 . . ?
 C50 C51 H51A 109.8 . . ?
 C50 C51 H51B 109.8 . . ?
 N6 C50 C51 114.3(13) . . ?
 N6 C50 H50A 108.7 . . ?
 N6 C50 H50B 108.7 . . ?
 C51 C50 H50A 108.7 . . ?
 C51 C50 H50B 108.7 . . ?
 H50A C50 H50B 107.6 . . ?
 C63 C68 H68 121.4 . . ?
 C67 C68 C63 117(3) . . ?
 C67 C68 H68 121.4 . . ?
 C64 C65 H65 124.1 . . ?
 C66 C65 C64 112(2) . . ?
 C66 C65 H65 124.1 . . ?
 C65 C66 H66 120.0 . . ?
 C65 C66 C67 120(3) . . ?
 C67 C66 H66 120.0 . . ?
 C68 C67 C66 126(3) . . ?
 C68 C67 H67 117.2 . . ?
 C66 C67 H67 117.2 . . ?
 H7A N7 H7B 120.0 . . ?
 C69 N7 H7A 120.0 . . ?
 C69 N7 H7B 120.0 . . ?
 N7 C69 C69 111(5) . 3_666 ?
 N7 C69 H69 124.5 . . ?
 C69 C69 H69 124.5 3_666 . ?

loop_
  _geom_torsion_atom_site_label_1
  _geom_torsion_atom_site_label_2
  _geom_torsion_atom_site_label_3
  _geom_torsion_atom_site_label_4
  _geom_torsion
  _geom_torsion_site_symmetry_1
  _geom_torsion_site_symmetry_2
  _geom_torsion_site_symmetry_3
  _geom_torsion_site_symmetry_4
  _geom_torsion_publ_flag
 K2 O14 C27 C26 55.9(12) . . . . ?
 K2 O14 C28 C29 -48.5(12) . . . . ?
 K2 O16 C33 C32 52.3(13) . . . . ?
 K2 O16 C34 C35 -52.8(13) . . . . ?
 K2 O18 C40 C41 -48.0(13) . . . . ?
 K2 O18 C39 C38 56.0(13) . . . . ?
 K2 O15 C30 C31 55.7(13) . . . . ?
 K2 O15 C29 C28 -44.4(12) . . . . ?
 K2 O17 C35 C34 -46.3(12) . . . . ?
 K2 O17 C36 C37 57.3(13) . . . . ?
 K2 N4 C43 C42 37.6(12) . . . . ?
 K2 N4 C32 C33 41.0(12) . . . . ?
 K2 N4 C31 C30 37.2(15) . . . . ?
 K2 O19 C42 C43 56.6(12) . . . . ?
 K2 O19 C41 C40 -47.0(13) . . . . ?
 K2 N3 C38 C39 43.0(13) . . . . ?
 K2 N3 C26 C27 43.1(14) . . . . ?
 K2 N3 C37 C36 37.1(14) . . . . ?
 K1 O12 C21 C20 -54.8(12) . . . . ?
 K1 O12 C22 C23 54.7(11) . . . . ?
 K1 O10 C15 C14 -48.9(14) . . . . ?
 K1 O10 C16 C17 65.7(12) . . . . ?
 K1 O13 C23 C22 44.3(12) . . . . ?
 K1 O13 C24 C25 -53.0(13) . . . . ?
 K1 O11 C17 C16 21.5(15) . . . . ?
 K1 O11 C18 C19 -43.5(14) . . . . ?
 K1 O9 C11 C10 45.0(15) . . . . ?
 K1 O9 C12 C13 -47.7(14) . . . . ?
 K1 O8 C10 C11 49.1(14) . . . . ?
 K1 O8 C9 C8 -50.6(14) . . . . ?
 K1 N1 C8 C9 -40.2(16) . . . . ?
 K1 N1 C20 C21 -45.2(13) . . . . ?
 K1 N1 C19 C18 -44.6(14) . . . . ?
 K1 N2 C13 C12 -46.6(12) . . . . ?
 K1 N2 C14 C15 -45.3(15) . . . . ?
 K1 N2 C25 C24 -39.1(13) . . . . ?
 K3 O21 C48 C49 47.5(16) . . . . ?
 K3 O21 C47 C46 -52.1(17) . . . . ?
 K3 O25 C59 C58 -50.7(14) . . . . ?
 K3 O25 C60 C61 43.1(19) . . . . ?
 K3 O24 C58 C59 -47.0(15) . . . . ?
 K3 O24 C57 C56 52.5(14) . . . . ?
 K3 O23 C53 C52 -43.7(14) . . . . ?
 K3 O23 C54 C55 45.3(17) . . . . ?
 K3 O22 C52 C53 -47.1(14) . . . . ?
 K3 O22 C51 C50 43.5(16) . . . . ?
 K3 O20 C45 C44 47.9(17) . . . . ?
 K3 O20 C46 C47 -47(2) . . . . ?
 K3 N5 C56 C57 46.4(14) . . . . ?
 K3 N5 C55 C54 41.5(16) . . . . ?
 K3 N5 C44 C45 45(2) . . . . ?
 K3 N6 C49 C48 47.7(17) . . . . ?
 K3 N6 C61 C60 45.8(19) . . . . ?
 K3 N6 C50 C51 46.4(16) . . . . ?
 O10 C15 C14 N2 65.5(17) . . . . ?
 O13 C23 C22 O12 -68.4(14) . . . . ?
 O13 C24 C25 N2 61.0(15) . . . . ?
 O14 C27 C26 N3 -68.9(15) . . . . ?
 O14 C28 C29 O15 60.1(13) . . . . ?
 O11 C17 C16 O10 -62.0(15) . . . . ?
 O11 C18 C19 N1 59.2(16) . . . . ?
 O16 C34 C35 O17 66.7(15) . . . . ?
 O18 C40 C41 O19 64.3(15) . . . . ?
 O15 C30 C31 N4 -62.6(17) . . . . ?
 O21 C48 C49 N6 -65.1(19) . . . . ?
 O21 C47 C46 O20 67(2) . . . . ?
 O8 C10 C11 O9 -63.0(17) . . . . ?
 N1 C8 C9 O8 61.5(18) . . . . ?
 N1 C20 C21 O12 70.3(15) . . . . ?
 N2 C13 C12 O9 64.9(15) . . . . ?
 O25 C60 C61 N6 -62(2) . . . . ?
 O24 C58 C59 O25 66.5(17) . . . . ?
 N4 C43 C42 O19 -64.5(14) . . . . ?
 N4 C32 C33 O16 -63.6(14) . . . . ?
 O22 C52 C53 O23 60.1(16) . . . . ?
 O22 C51 C50 N6 -61.9(19) . . . . ?
 O20 C45 C44 N5 -65(2) . . . . ?
 N3 C38 C39 O18 -68.5(15) . . . . ?
 N3 C37 C36 O17 -63.9(15) . . . . ?
 C8 N1 C20 C21 -167.2(11) . . . . ?
 C8 N1 C19 C18 77.3(15) . . . . ?
 C43 N4 C32 C33 -79.0(13) . . . . ?
 C43 N4 C31 C30 159.6(13) . . . . ?
 C32 N4 C43 C42 156.4(11) . . . . ?
 C32 N4 C31 C30 -82.0(15) . . . . ?
 N5 C56 C57 O24 -68.1(17) . . . . ?
 N5 C55 C54 O23 -60.1(19) . . . . ?
 C17 O11 C18 C19 147.3(12) . . . . ?
 C13 N2 C14 C15 -165.2(13) . . . . ?
 C13 N2 C25 C24 79.6(13) . . . . ?
 C23 O13 C24 C25 173.9(11) . . . . ?
 C20 N1 C8 C9 78.3(16) . . . . ?
 C20 N1 C19 C18 -160.7(13) . . . . ?
 C18 O11 C17 C16 -169.0(12) . . . . ?
 C10 O8 C9 C8 177.7(13) . . . . ?
 C33 O16 C34 C35 171.1(12) . . . . ?
 C21 O12 C22 C23 -176.9(10) . . . . ?
 C15 O10 C16 C17 -167.5(12) . . . . ?
 C30 O15 C29 C28 179.5(10) . . . . ?
 C27 O14 C28 C29 177.6(10) . . . . ?
 C9 O8 C10 C11 -177.8(12) . . . . ?
 C58 O24 C57 C56 -175.4(13) . . . . ?
 C38 N3 C26 C27 -73.8(15) . . . . ?
 C38 N3 C37 C36 156.1(12) . . . . ?
 C26 N3 C38 C39 159.8(12) . . . . ?
 C26 N3 C37 C36 -82.1(15) . . . . ?
 C31 N4 C43 C42 -84.6(14) . . . . ?
 C31 N4 C32 C33 160.9(11) . . . . ?
 C22 O12 C21 C20 178.3(11) . . . . ?
 C40 O18 C39 C38 -171.8(12) . . . . ?
 C24 O13 C23 C22 -179.0(11) . . . . ?
 C34 O16 C33 C32 -173.8(11) . . . . ?
 C19 N1 C8 C9 -158.6(13) . . . . ?
 C19 N1 C20 C21 71.0(16) . . . . ?
 C37 N3 C38 C39 -78.0(15) . . . . ?
 C37 N3 C26 C27 164.5(13) . . . . ?
 C35 O17 C36 C37 -168.1(11) . . . . ?
 C11 O9 C12 C13 172.3(12) . . . . ?
 C28 O14 C27 C26 -168.6(11) . . . . ?
 C16 O10 C15 C14 -167.4(11) . . . . ?
 C56 N5 C55 C54 162.6(14) . . . . ?
 C56 N5 C44 C45 -72(2) . . . . ?
 C14 N2 C13 C12 73.5(15) . . . . ?
 C14 N2 C25 C24 -158.6(11) . . . . ?
 C39 O18 C40 C41 179.2(12) . . . . ?
 C12 O9 C11 C10 -174.6(12) . . . . ?
 C42 O19 C41 C40 179.1(11) . . . . ?
 C36 O17 C35 C34 178.7(11) . . . . ?
 C64 C63 C68 C67 4(4) . . . . ?
 C64 C65 C66 C67 0(4) . . . . ?
 C45 O20 C46 C47 176.3(15) . . . . ?
 C25 N2 C13 C12 -167.2(11) . . . . ?
 C25 N2 C14 C15 75.9(15) . . . . ?
 C29 O15 C30 C31 -167.7(11) . . . . ?
 C59 O25 C60 C61 176.6(15) . . . . ?
 C57 O24 C58 C59 179.4(13) . . . . ?
 C55 N5 C56 C57 -74.7(16) . . . . ?
 C55 N5 C44 C45 162.6(17) . . . . ?
 C48 O21 C47 C46 173.5(14) . . . . ?
 C44 N5 C56 C57 161.2(13) . . . . ?
 C44 N5 C55 C54 -73.6(17) . . . . ?
 C49 N6 C61 C60 -72(2) . . . . ?
 C49 N6 C50 C51 166.8(14) . . . . ?
 C62 C63 C68 C67 -179(3) . . . . ?
 C52 O22 C51 C50 -178.0(13) . . . . ?
 C60 O25 C59 C58 173.1(14) . . . . ?
 C41 O19 C42 C43 -169.7(11) . . . . ?
 C47 O21 C48 C49 179.0(14) . . . . ?
 C53 O23 C54 C55 -175.8(13) . . . . ?
 C46 O20 C45 C44 -177.0(16) . . . . ?
 C63 C64 C65 C66 0(3) . . . . ?
 C63 C68 C67 C66 -4(5) . . . . ?
 C61 N6 C49 C48 163.7(14) . . . . ?
 C61 N6 C50 C51 -71.8(18) . . . . ?
 C54 O23 C53 C52 175.7(13) . . . . ?
 C51 O22 C52 C53 173.0(12) . . . . ?
 C50 N6 C49 C48 -71.9(18) . . . . ?
 C50 N6 C61 C60 164.5(16) . . . . ?
 C65 C64 C63 C62 -178(2) . . . . ?
 C65 C64 C63 C68 -2(3) . . . . ?
 C65 C66 C67 C68 2(5) . . . . ?

_smtbx_masks_special_details
;
A solvent mask was calculated and 262 electrons were 
found in a volume of 1078\%A^3^ in 3 voids per unit cell. 
This is consistent with the presence of 
2[C2N2H8] per Asymmetric Unit 
which account for 272 electrons 
per unit cell.
;
loop_
  _smtbx_masks_void_nr
  _smtbx_masks_void_average_x
  _smtbx_masks_void_average_y
  _smtbx_masks_void_average_z
  _smtbx_masks_void_volume
  _smtbx_masks_void_count_electrons
  _smtbx_masks_void_content
 1 0.000 -0.323 0.000 492.6 131.0 '4 C2N2H8'
 2 -0.015 -0.084 0.175 14.9 0.0 ?
 3 0.000 -0.695 0.500 492.6 131.0 '4 C2N2H8'
 4 0.015 0.084 0.825 14.9 0.0 ?
 5 0.015 0.416 0.325 14.9 0.0 ?
 6 -0.015 0.584 0.675 14.9 0.0 ?
 7 0.487 0.549 0.224 8.0 0.0 ?
 8 0.487 0.951 0.724 8.0 0.0 ?
 9 0.512 0.049 0.276 8.0 0.0 ?
 10 0.512 0.451 0.776 8.0 0.0 ?

_smtbx_masks_void_probe_radius     1.2
_smtbx_masks_void_truncation_radius  1.2
_shelx_res_file
;
TITL kb6-wco4-paper_a.res in P2(1)/c
    kb6-wco4-paper.res
    created by SHELXL-2018/3 at 14:04:47 on 31-Jan-2023
REM Old TITL
REM SHELXT solution in P2(1)/c: R1 0.133, Rweak 0.014, Alpha 0.068
REM <I/s> 0.000 for 0 systematic absences, Orientation as input
REM Formula found by SHELXT: C74 K3 N10 O20 W5
CELL 0.71073 15.0896 12.832 48.5864 90 91.903 90
ZERR 4 0.0002 0.0002 0.0009 0 0.001 0
LATT 1
SYMM -X,0.5+Y,0.5-Z
SFAC C H Bi K N O W
UNIT 276 476 12 12 28 100 8
ISOR C63
ISOR C62 C64 C63 C65 C68 C66 C67
DELU
ISOR N7 N7 C69 C69

L.S. 20
PLAN  35
TEMP -173
CONF
CONN 2 C16
BOND
list 4
MORE -1
BOND $H
ABIN
fmap 2 53
acta
OMIT 1 0 8
OMIT -1 6 6
OMIT -5 5 18
OMIT 0 4 0
OMIT 0 5 16
OMIT 0 5 6
OMIT -2 6 8
OMIT 0 5 2
OMIT -3 9 7
OMIT 1 2 6
OMIT 1 5 4
OMIT 2 0 2
OMIT -2 9 9
OMIT 4 4 14
OMIT -1 5 4
OMIT 3 7 18
REM <olex2.extras>
REM <HklSrc "%.\\KB6-WCO4-Paper.hkl">
REM </olex2.extras>

WGHT    0.079300  141.557907
FVAR       0.08435
W1    7    0.352467   -0.308740    0.360906    11.00000    0.02489    0.02481 =
         0.02993   -0.00123    0.00139   -0.00030
BI1   3    0.242972   -0.136115    0.382099    11.00000    0.02954    0.02839 =
         0.04065   -0.00598   -0.00129    0.00145
BI3   3    0.217014   -0.463249    0.378592    11.00000    0.03122    0.02832 =
         0.04156    0.00752   -0.00132   -0.00071
W2    7    0.137710   -0.283338    0.352122    11.00000    0.02566    0.02908 =
         0.02713    0.00072   -0.00113   -0.00011
BI2   3    0.152510   -0.294843    0.415362    11.00000    0.03902    0.05137 =
         0.02850    0.00008    0.00215   -0.00138
K2    4    0.278196    0.188900    0.256383    11.00000    0.02505    0.02490 =
         0.02829    0.00207   -0.00067    0.00093
K1    4   -0.129869    0.130750    0.345086    11.00000    0.02803    0.03354 =
         0.03185    0.00061    0.00104   -0.00047
K3    4    0.571709    0.205377    0.452498    11.00000    0.04253    0.03807 =
         0.02945    0.00252   -0.00207    0.00302
O12   6    0.022994    0.184384    0.318064    11.00000    0.02562    0.03034 =
         0.03994   -0.00179    0.00402   -0.00672
O10   6   -0.225652   -0.060048    0.352453    11.00000    0.04071    0.02984 =
         0.03737    0.00269    0.00231   -0.00217
O13   6   -0.129970    0.108495    0.286939    11.00000    0.02998    0.02620 =
         0.03243    0.00394    0.00091   -0.00538
O14   6    0.110536    0.234757    0.232645    11.00000    0.02853    0.03273 =
         0.03329    0.00140   -0.00041    0.00084
O11   6   -0.065693   -0.013886    0.380599    11.00000    0.04763    0.03373 =
         0.03488    0.00144   -0.00705    0.00211
O16   6    0.314141    0.117548    0.310288    11.00000    0.03356    0.02273 =
         0.03699    0.00282   -0.00082   -0.00133
O4    6    0.486771   -0.490739    0.354897    11.00000    0.03423    0.03905 =
         0.03347    0.00445   -0.00047    0.01660
O2    6    0.495606   -0.144188    0.345463    11.00000    0.03827    0.03486 =
         0.05241    0.00712    0.00593   -0.00249
O9    6   -0.274712    0.270565    0.348994    11.00000    0.03857    0.04505 =
         0.04070   -0.00874   -0.00016    0.01509
O18   6    0.366429    0.152257    0.206718    11.00000    0.02680    0.03505 =
         0.04317   -0.00674    0.01133   -0.00320
O15   6    0.191093    0.378946    0.268106    11.00000    0.03117    0.03253 =
         0.03669   -0.00600   -0.00274    0.00703
O17   6    0.253458   -0.024851    0.269063    11.00000    0.04369    0.02342 =
         0.04030    0.00269    0.00050   -0.00233
O21   6    0.683735    0.375197    0.442333    11.00000    0.05035    0.05377 =
         0.03969    0.00845    0.00240   -0.00906
O8    6   -0.129435    0.294741    0.386663    11.00000    0.04496    0.03928 =
         0.04106   -0.00321   -0.00592    0.01295
O3    6    0.420324   -0.294968    0.423717    11.00000    0.04846    0.05394 =
         0.03376   -0.00435   -0.00413    0.01659
N1    5    0.034772    0.177730    0.379119    11.00000    0.03525    0.02888 =
         0.03911    0.00026   -0.00317    0.00578
N2    5   -0.301063    0.090731    0.311935    11.00000    0.02278    0.04170 =
         0.03484    0.00463    0.00418   -0.00239
O25   6    0.688121    0.045501    0.434540    11.00000    0.04266    0.05797 =
         0.04901   -0.00785   -0.00113    0.00390
O24   6    0.521838    0.080088    0.406911    11.00000    0.05254    0.04723 =
         0.03255    0.00920   -0.00778   -0.00658
N4    5    0.356559    0.336866    0.298708    11.00000    0.03308    0.02890 =
         0.03230    0.00021   -0.00103   -0.00746
O23   6    0.433355    0.147859    0.487413    11.00000    0.04825    0.04513 =
         0.03633    0.00858    0.00612   -0.00009
O22   6    0.606174    0.182742    0.509178    11.00000    0.05680    0.04089 =
         0.03116    0.00217   -0.00621   -0.00528
O19   6    0.448581    0.272970    0.249380    11.00000    0.03071    0.03761 =
         0.03289    0.00609    0.00111    0.00030
O1    6    0.325337   -0.314164    0.296178    11.00000    0.03421    0.03009 =
         0.03523   -0.00275   -0.00697    0.00508
O20   6    0.497283    0.394370    0.432666    11.00000    0.04792    0.04427 =
         0.04569    0.01797    0.00971    0.00977
O7    6   -0.042367   -0.397345    0.358985    11.00000    0.04396    0.05090 =
         0.05440    0.00647    0.00813   -0.01746
O6    6    0.128378   -0.326019    0.289183    11.00000    0.03686    0.06207 =
         0.03342   -0.01201   -0.00496    0.00934
O5    6    0.039697   -0.089487    0.328225    11.00000    0.03550    0.03778 =
         0.04430    0.00237   -0.00533    0.00322
N3    5    0.197602    0.040810    0.214324    11.00000    0.03115    0.03040 =
         0.03408   -0.00234    0.00326   -0.00477
C4    1    0.435389   -0.423746    0.357199    11.00000    0.02870    0.03018 =
         0.02546    0.00549   -0.00186    0.00391
C8    1    0.018129    0.250330    0.401800    11.00000    0.04213    0.05401 =
         0.02649   -0.00332   -0.01407    0.01816
AFIX  23
H8A   2    0.075511    0.280271    0.408342    11.00000   -1.20000
H8B   2   -0.006262    0.210376    0.417249    11.00000   -1.20000
AFIX   0

C43   1    0.449978    0.359025    0.293043    11.00000    0.03646    0.02877 =
         0.03703    0.00161   -0.00164   -0.01479
AFIX  23
H43A  2    0.487827    0.302837    0.300979    11.00000   -1.20000
H43B  2    0.467773    0.425271    0.302090    11.00000   -1.20000
AFIX   0
C32   1    0.353755    0.286373    0.326627    11.00000    0.03383    0.04252 =
         0.02549   -0.00542   -0.00053   -0.00708
AFIX  23
H32A  2    0.395253    0.323543    0.339420    11.00000   -1.20000
H32B  2    0.293335    0.294255    0.333692    11.00000   -1.20000
AFIX   0

N5    5    0.380358    0.203493    0.430881    11.00000    0.04615    0.04873 =
         0.05370    0.01648   -0.01311    0.00417
C2    1    0.442087   -0.208955    0.352115    11.00000    0.02969    0.02922 =
         0.04496   -0.00730    0.00840   -0.00109
C17   1   -0.104590   -0.113219    0.382271    11.00000    0.05283    0.02611 =
         0.05108    0.00662    0.00210    0.01253
AFIX  23
H17A  2   -0.144541   -0.115750    0.398013    11.00000   -1.20000
H17B  2   -0.057938   -0.166691    0.385212    11.00000   -1.20000
AFIX   0
C13   1   -0.354215    0.185687    0.311969    11.00000    0.02555    0.03913 =
         0.04142    0.00949   -0.00054   -0.00176
AFIX  23
H13A  2   -0.414664    0.169103    0.304718    11.00000   -1.20000
H13B  2   -0.328027    0.236646    0.299279    11.00000   -1.20000
AFIX   0
C23   1   -0.055039    0.157845    0.275271    11.00000    0.02521    0.03839 =
         0.03817    0.00139    0.01107    0.00424
AFIX  23
H23A  2   -0.064400    0.234191    0.274750    11.00000   -1.20000
H23B  2   -0.048605    0.133191    0.256133    11.00000   -1.20000
AFIX   0
C20   1    0.097523    0.223364    0.360623    11.00000    0.03031    0.04387 =
         0.04985   -0.00204    0.00130   -0.00392
AFIX  23
H20A  2    0.156887    0.224409    0.369928    11.00000   -1.20000
H20B  2    0.080033    0.296468    0.356844    11.00000   -1.20000
AFIX   0
C18   1   -0.002480    0.007761    0.401966    11.00000    0.04234    0.04398 =
         0.03240    0.00098    0.00085    0.01322
AFIX  23
H18A  2    0.024421   -0.057872    0.408951    11.00000   -1.20000
H18B  2   -0.031332    0.043146    0.417405    11.00000   -1.20000
AFIX   0
C10   1   -0.189749    0.374223    0.380982    11.00000    0.05939    0.05154 =
         0.02671   -0.00730   -0.00891    0.02363
AFIX  23
H10A  2   -0.168808    0.416832    0.365504    11.00000   -1.20000
H10B  2   -0.193691    0.419998    0.397297    11.00000   -1.20000
AFIX   0

C3    1    0.388017   -0.298445    0.402012    11.00000    0.04930    0.02309 =
         0.03679    0.01056   -0.01590    0.00153
C33   1    0.377252    0.174057    0.326597    11.00000    0.03616    0.04938 =
         0.02618    0.01325   -0.00447   -0.00961
AFIX  23
H33A  2    0.436984    0.164849    0.319120    11.00000   -1.20000
H33B  2    0.378565    0.147025    0.345690    11.00000   -1.20000
AFIX   0

C21   1    0.103693    0.167394    0.334081    11.00000    0.02922    0.03872 =
         0.04014   -0.00037    0.00374   -0.00719
AFIX  23
H21A  2    0.155005    0.193569    0.323947    11.00000   -1.20000
H21B  2    0.112250    0.091927    0.337466    11.00000   -1.20000
AFIX   0

C7    1    0.028640   -0.358648    0.356006    11.00000    0.03591    0.03668 =
         0.03200    0.01302   -0.00085   -0.00457
C1    1    0.326777   -0.313819    0.319892    11.00000    0.02352    0.02735 =
         0.03156    0.00372   -0.00085    0.00378
C15   1   -0.287920   -0.088769    0.331202    11.00000    0.04408    0.03042 =
         0.04664    0.00045   -0.00322   -0.00683
AFIX  23
H15A  2   -0.324495   -0.147764    0.337422    11.00000   -1.20000
H15B  2   -0.256223   -0.111317    0.314708    11.00000   -1.20000
AFIX   0

C30   1    0.207836    0.422224    0.294838    11.00000    0.04465    0.02561 =
         0.05141   -0.01628    0.00759   -0.00462
AFIX  23
H30A  2    0.184688    0.375205    0.309068    11.00000   -1.20000
H30B  2    0.177776    0.490476    0.296316    11.00000   -1.20000
AFIX   0
C27   1    0.093277    0.187118    0.205911    11.00000    0.03608    0.04949 =
         0.02618    0.00221   -0.00820   -0.00264
AFIX  23
H27A  2    0.134601    0.215234    0.192354    11.00000   -1.20000
H27B  2    0.031864    0.202453    0.199328    11.00000   -1.20000
AFIX   0

C5    1    0.078970   -0.162443    0.339219    11.00000    0.02324    0.03013 =
         0.03550   -0.00496   -0.00473   -0.01244
C6    1    0.137067   -0.313413    0.313550    11.00000    0.02999    0.04567 =
         0.02857    0.00384    0.00295    0.01361
C9    1   -0.044151    0.338092    0.394715    11.00000    0.04887    0.03470 =
         0.03902   -0.01184   -0.01021    0.00890
AFIX  23
H9A   2   -0.050145    0.384353    0.410854    11.00000   -1.20000
H9B   2   -0.020754    0.379762    0.379422    11.00000   -1.20000
AFIX   0

C58   1    0.573930   -0.012283    0.404175    11.00000    0.05617    0.04989 =
         0.04140   -0.00577    0.00259   -0.00787
AFIX  23
H58A  2    0.561677   -0.043841    0.385848    11.00000   -1.20000
H58B  2    0.557609   -0.063549    0.418366    11.00000   -1.20000
AFIX   0

C38   1    0.249005    0.050545    0.188789    11.00000    0.04088    0.04454 =
         0.02834    0.00347    0.00201   -0.00588
AFIX  23
H38A  2    0.234921   -0.009810    0.176728    11.00000   -1.20000
H38B  2    0.229359    0.114255    0.178846    11.00000   -1.20000
AFIX   0
C26   1    0.105852    0.073313    0.208906    11.00000    0.03651    0.04561 =
         0.03244   -0.00561    0.00014   -0.00997
AFIX  23
H26A  2    0.069456    0.048477    0.224168    11.00000   -1.20000
H26B  2    0.083433    0.038882    0.191820    11.00000   -1.20000
AFIX   0
C31   1    0.303863    0.435217    0.299024    11.00000    0.04987    0.02767 =
         0.04839   -0.00745    0.00218   -0.00427
AFIX  23
H31A  2    0.315314    0.470336    0.316933    11.00000   -1.20000
H31B  2    0.325428    0.481901    0.284469    11.00000   -1.20000
AFIX   0

C22   1    0.026504    0.134047    0.291647    11.00000    0.03132    0.03207 =
         0.03658    0.00085    0.00584    0.00561
AFIX  23
H22A  2    0.032129    0.057754    0.294181    11.00000   -1.20000
H22B  2    0.078898    0.158976    0.281826    11.00000   -1.20000
AFIX   0

C40   1    0.459459    0.170641    0.208717    11.00000    0.03469    0.04044 =
         0.03744    0.00118    0.00895   -0.00400
AFIX  23
H40A  2    0.484242    0.170624    0.190105    11.00000   -1.20000
H40B  2    0.488839    0.114570    0.219638    11.00000   -1.20000
AFIX   0

C24   1   -0.208900    0.128972    0.271193    11.00000    0.03250    0.03964 =
         0.02807    0.00493   -0.00527   -0.00621
AFIX  23
H24A  2   -0.200766    0.109969    0.251691    11.00000   -1.20000
H24B  2   -0.223531    0.204084    0.272053    11.00000   -1.20000
AFIX   0

C34   1    0.327229    0.006344    0.311598    11.00000    0.03804    0.02816 =
         0.05142    0.01372   -0.00355    0.01600
AFIX  23
H34A  2    0.332800   -0.015883    0.331091    11.00000   -1.20000
H34B  2    0.382866   -0.012151    0.302524    11.00000   -1.20000
AFIX   0

C19   1    0.067274    0.076488    0.390550    11.00000    0.04005    0.02864 =
         0.04811    0.00102   -0.01213    0.00653
AFIX  23
H19A  2    0.112345    0.090941    0.405329    11.00000   -1.20000
H19B  2    0.097068    0.038028    0.375808    11.00000   -1.20000
AFIX   0

C37   1    0.201148   -0.066715    0.224343    11.00000    0.04901    0.03158 =
         0.03921   -0.00483    0.01018   -0.00772
AFIX  23
H37A  2    0.259973   -0.096550    0.220512    11.00000   -1.20000
H37B  2    0.155811   -0.108418    0.214085    11.00000   -1.20000
AFIX   0
C35   1    0.251712   -0.048826    0.297800    11.00000    0.05448    0.02643 =
         0.03559    0.00025    0.00566    0.00090
AFIX  23
H35A  2    0.257381   -0.124943    0.300679    11.00000   -1.20000
H35B  2    0.195064   -0.025459    0.305457    11.00000   -1.20000
AFIX   0

C11   1   -0.280195    0.330649    0.373583    11.00000    0.04947    0.05425 =
         0.03356   -0.00232    0.00499    0.02293
AFIX  23
H11A  2   -0.300827    0.286234    0.388751    11.00000   -1.20000
H11B  2   -0.323177    0.388225    0.370698    11.00000   -1.20000
AFIX   0

C28   1    0.083131    0.340171    0.232426    11.00000    0.02508    0.02472 =
         0.05912    0.00783   -0.00818    0.00177
AFIX  23
H28A  2    0.019443    0.344760    0.226983    11.00000   -1.20000
H28B  2    0.117262    0.379967    0.218905    11.00000   -1.20000
AFIX   0

C16   1   -0.154999   -0.134471    0.356549    11.00000    0.03784    0.02750 =
         0.05488    0.00157    0.00541   -0.00337
AFIX  23
H16B  2   -0.114820   -0.131027    0.340876    11.00000   -1.20000
H16A  2   -0.180135   -0.205662    0.357180    11.00000   -1.20000
AFIX   0

C56   1    0.377066    0.155481    0.404127    11.00000    0.04863    0.05589 =
         0.04823    0.01397   -0.01863   -0.01364
AFIX  23
H56A  2    0.400532    0.204824    0.390502    11.00000   -1.20000
H56B  2    0.314556    0.140331    0.398719    11.00000   -1.20000
AFIX   0

C14   1   -0.346531    0.002838    0.324079    11.00000    0.03437    0.04357 =
         0.04421    0.01168    0.00355   -0.00635
AFIX  23
H14A  2   -0.394238   -0.020634    0.311038    11.00000   -1.20000
H14B  2   -0.374906    0.026845    0.341032    11.00000   -1.20000
AFIX   0

C39   1    0.346143    0.055610    0.193573    11.00000    0.04017    0.03671 =
         0.03053   -0.00531    0.00984   -0.00178
AFIX  23
H39A  2    0.366461   -0.003079    0.205408    11.00000   -1.20000
H39B  2    0.376409    0.050957    0.175846    11.00000   -1.20000
AFIX   0

C12   1   -0.361221    0.235544    0.339756    11.00000    0.03738    0.05256 =
         0.04112    0.00567    0.00500    0.01469
AFIX  23
H12A  2   -0.402615    0.295351    0.338554    11.00000   -1.20000
H12B  2   -0.384439    0.184580    0.353009    11.00000   -1.20000
AFIX   0

C42   1    0.464917    0.367164    0.262336    11.00000    0.03912    0.02901 =
         0.03751    0.00420    0.00202   -0.01338
AFIX  23
H42A  2    0.425165    0.421114    0.254186    11.00000   -1.20000
H42B  2    0.526888    0.388673    0.259383    11.00000   -1.20000
AFIX   0

N6    5    0.760806    0.201230    0.474113    11.00000    0.04830    0.06227 =
         0.03943    0.01232   -0.00797   -0.00639
C36   1    0.185774   -0.075395    0.254352    11.00000    0.04652    0.02855 =
         0.03983    0.00101    0.00229   -0.00611
AFIX  23
H36A  2    0.128028   -0.043531    0.258560    11.00000   -1.20000
H36B  2    0.184109   -0.149735    0.259760    11.00000   -1.20000
AFIX   0

C64   1    0.203972    0.151651    0.099910    11.00000    0.06020    0.03630 =
         0.09164   -0.01586    0.03451    0.00234
AFIX  43
H64   2    0.198265    0.118444    0.117237    11.00000   -1.20000
AFIX   0

C45   1    0.418984    0.388174    0.415646    11.00000    0.06108    0.04695 =
         0.05542    0.01512   -0.00185    0.01549
AFIX  23
H45A  2    0.433705    0.361145    0.397268    11.00000   -1.20000
H45B  2    0.392937    0.458519    0.413221    11.00000   -1.20000
AFIX   0

C25   1   -0.283366    0.065008    0.282882    11.00000    0.03206    0.05165 =
         0.02431    0.00255   -0.00717   -0.00142
AFIX  23
H25A  2   -0.338129    0.076665    0.271512    11.00000   -1.20000
H25B  2   -0.268033   -0.009819    0.281631    11.00000   -1.20000
AFIX   0

C29   1    0.098736    0.386251    0.261225    11.00000    0.02350    0.01928 =
         0.06711   -0.00229    0.00830   -0.00175
AFIX  23
H29A  2    0.079580    0.460026    0.261455    11.00000   -1.20000
H29B  2    0.064139    0.347175    0.274773    11.00000   -1.20000
AFIX   0

C59   1    0.668580    0.012618    0.407342    11.00000    0.05794    0.04608 =
         0.02771   -0.00334    0.00840   -0.00624
AFIX  23
H59A  2    0.704332   -0.049708    0.403121    11.00000   -1.20000
H59B  2    0.683882    0.068537    0.394290    11.00000   -1.20000
AFIX   0
C57   1    0.430608    0.054516    0.403508    11.00000    0.05277    0.05624 =
         0.03707    0.01220   -0.02115   -0.01677
AFIX  23
H57A  2    0.412646    0.007645    0.418517    11.00000   -1.20000
H57B  2    0.419694    0.018273    0.385729    11.00000   -1.20000
AFIX   0
C55   1    0.327099    0.151465    0.450380    11.00000    0.03449    0.05172 =
         0.06623    0.01578   -0.00472    0.01223
AFIX  23
H55A  2    0.333845    0.075441    0.447681    11.00000   -1.20000
H55B  2    0.264254    0.168931    0.446075    11.00000   -1.20000
AFIX   0
C48   1    0.764723    0.384275    0.458724    11.00000    0.06102    0.06095 =
         0.03976    0.01457   -0.00371   -0.01737
AFIX  23
H48A  2    0.751098    0.406658    0.477619    11.00000   -1.20000
H48B  2    0.803502    0.437540    0.450616    11.00000   -1.20000
AFIX   0
C44   1    0.353706    0.317827    0.428494    11.00000    0.04470    0.04350 =
         0.12314    0.01755   -0.00524    0.00866
AFIX  23
H44A  2    0.297167    0.322038    0.417617    11.00000   -1.20000
H44B  2    0.342368    0.344302    0.447189    11.00000   -1.20000
AFIX   0
C49   1    0.812052    0.280226    0.459751    11.00000    0.04185    0.07845 =
         0.05602    0.01808   -0.00568   -0.01124
AFIX  23
H49A  2    0.822211    0.256302    0.440742    11.00000   -1.20000
H49B  2    0.870585    0.288778    0.469298    11.00000   -1.20000
AFIX   0

C62   1    0.356386    0.196800    0.112706    11.00000    0.07488    0.07167 =
         0.18672   -0.06590   -0.02420    0.01707
AFIX 137
H62A  2    0.366517    0.267979    0.119410    11.00000   -1.50000
H62B  2    0.407394    0.174014    0.102280    11.00000   -1.50000
H62C  2    0.348802    0.150018    0.128396    11.00000   -1.50000
AFIX   0

C52   1    0.543786    0.125489    0.524154    11.00000    0.07150    0.02709 =
         0.03645   -0.00043    0.00163   -0.00664
AFIX  23
H52A  2    0.555239    0.135568    0.544158    11.00000   -1.20000
H52B  2    0.549326    0.050274    0.520013    11.00000   -1.20000
AFIX   0
C60   1    0.781191    0.058565    0.439341    11.00000    0.03482    0.08252 =
         0.07202   -0.01324   -0.01086    0.01600
AFIX  23
H60A  2    0.804755    0.107932    0.425738    11.00000   -1.20000
H60B  2    0.811751   -0.009103    0.437244    11.00000   -1.20000
AFIX   0

C41   1    0.476399    0.273895    0.222329    11.00000    0.03096    0.03747 =
         0.04057    0.00263    0.01125   -0.00457
AFIX  23
H41A  2    0.540561    0.289919    0.222199    11.00000   -1.20000
H41B  2    0.444296    0.329170    0.211861    11.00000   -1.20000
AFIX   0

C47   1    0.636245    0.472836    0.441373    11.00000    0.05977    0.05363 =
         0.09725    0.02633    0.01698   -0.00205
AFIX  23
H47A  2    0.676118    0.529175    0.435412    11.00000   -1.20000
H47B  2    0.615750    0.490352    0.459958    11.00000   -1.20000
AFIX   0
C53   1    0.452690    0.162249    0.516288    11.00000    0.07164    0.03857 =
         0.03442   -0.00421    0.02220    0.00709
AFIX  23
H53A  2    0.408907    0.123276    0.526996    11.00000   -1.20000
H53B  2    0.447256    0.237059    0.520918    11.00000   -1.20000
AFIX   0
C46   1    0.558736    0.464563    0.421771    11.00000    0.05144    0.06555 =
         0.10483    0.04503    0.02043    0.01536
AFIX  23
H46A  2    0.530878    0.533831    0.419089    11.00000   -1.20000
H46B  2    0.578173    0.439241    0.403695    11.00000   -1.20000
AFIX   0

C63   1    0.280634    0.194520    0.095777    11.00000    0.07716    0.06891 =
         0.11549   -0.01678    0.01959   -0.01328
C61   1    0.797467    0.098601    0.467134    11.00000    0.05116    0.07157 =
         0.05465    0.00098   -0.01208    0.01510
AFIX  23
H61A  2    0.862464    0.101611    0.470545    11.00000   -1.20000
H61B  2    0.773888    0.047072    0.480173    11.00000   -1.20000
AFIX   0
C54   1    0.345910    0.174789    0.479801    11.00000    0.04620    0.06779 =
         0.06356    0.00310    0.02008    0.00980
AFIX  23
H54A  2    0.336632    0.250026    0.483175    11.00000   -1.20000
H54B  2    0.304386    0.135338    0.491226    11.00000   -1.20000
AFIX   0
C51   1    0.692228    0.156334    0.519145    11.00000    0.06832    0.05950 =
         0.02046   -0.00027   -0.00907   -0.00271
AFIX  23
H51A  2    0.702950    0.081079    0.516242    11.00000   -1.20000
H51B  2    0.697716    0.170693    0.539149    11.00000   -1.20000
AFIX   0
C50   1    0.760644    0.220101    0.503994    11.00000    0.05483    0.05725 =
         0.04494    0.00223   -0.01688   -0.00977
AFIX  23
H50A  2    0.749168    0.295020    0.507189    11.00000   -1.20000
H50B  2    0.820307    0.204016    0.511968    11.00000   -1.20000
AFIX   0

C68   1    0.291997    0.243043    0.068544    11.00000    0.11360    0.05599 =
         0.13149   -0.00010    0.06694   -0.00586
AFIX  43
H68   2    0.347176    0.271896    0.063556    11.00000   -1.20000
AFIX   0
C65   1    0.126101    0.147830    0.081584    11.00000    0.08153    0.05316 =
         0.13821    0.01144    0.00082   -0.00175
AFIX  43
H65   2    0.071898    0.115267    0.086054    11.00000   -1.20000
AFIX   0
C66   1    0.140458    0.197813    0.056577    11.00000    0.12928    0.11328 =
         0.07912   -0.02998    0.01359    0.01287
AFIX  43
H66   2    0.094439    0.200470    0.042769    11.00000   -1.20000
AFIX   0
C67   1    0.223643    0.244552    0.051799    11.00000    0.17452    0.09359 =
         0.10277    0.00013    0.04059   -0.01265
AFIX  43
H67   2    0.229687    0.280081    0.034810    11.00000   -1.20000
AFIX   0

N7    5    0.411605    0.563663    0.479160    11.00000    0.37109    0.09891 =
         0.07182   -0.00153    0.08157    0.04582
AFIX  93
H7A   2    0.384822    0.506252    0.473496    11.00000   -1.20000
H7B   2    0.390854    0.624815    0.473876    11.00000   -1.20000
AFIX   0
C69   1    0.487869    0.557660    0.496726    11.00000    0.33959    0.03245 =
         0.08844    0.01067    0.09680    0.02146
AFIX  43
H69   2    0.520054    0.616249    0.503621    11.00000   -1.20000
AFIX   0
HKLF 4


REM  kb6-wco4-paper_a.res in P2(1)/c
REM wR2 = 0.1787, GooF = S = 1.055, Restrained GooF = 1.045 for all data
REM R1 = 0.0626 for 13561 Fo > 4sig(Fo) and 0.0918 for all 19780 data
REM 983 parameters refined using 466 restraints

END

WGHT      0.0795    140.2922

REM Highest difference peak  2.695,  deepest hole -2.390,  1-sigma level  0.253
Q1    1   0.1379 -0.2143  0.4193  11.00000  0.05    2.70
Q2    1   0.2203 -0.3795  0.3803  11.00000  0.05    2.35
Q3    1   0.3461 -0.2527  0.3603  11.00000  0.05    2.35
Q4    1   0.1308 -0.1963  0.3553  11.00000  0.05    2.10
Q5    1   0.3509 -0.1807  0.3594  11.00000  0.05    1.90
Q6    1   0.3436 -0.4862  0.3609  11.00000  0.05    1.90
Q7    1   0.2189 -0.4945  0.3588  11.00000  0.05    1.76
Q8    1   0.2278  0.3388  0.3799  11.00000  0.05    1.61
Q9    1   0.3261 -0.2875  0.3790  11.00000  0.05    1.58
Q10   1   0.2108 -0.3040  0.3409  11.00000  0.05    1.54
Q11   1   0.1990 -0.3184  0.3967  11.00000  0.05    1.48
Q12   1   0.2529 -0.1125  0.3583  11.00000  0.05    1.46
Q13   1   0.3428 -0.3319  0.3786  11.00000  0.05    1.45
Q14   1   0.1888 -0.1790  0.3572  11.00000  0.05    1.40
Q15   1   0.2501 -0.3175  0.3927  11.00000  0.05    1.35
Q16   1   0.2060  0.1983  0.0807  11.00000  0.05    1.33
Q17   1  -0.0345  0.1758  0.0600  11.00000  0.05    1.32
Q18   1   0.2842 -0.1634  0.4026  11.00000  0.05    1.30
Q19   1   0.3542  0.1765  0.3609  11.00000  0.05    1.28
Q20   1   0.2397 -0.0589  0.3814  11.00000  0.05    1.20
Q21   1   0.3410 -0.3848  0.3347  11.00000  0.05    1.18
Q22   1   0.3672  0.2328  0.0809  11.00000  0.05    1.15
Q23   1   0.0414 -0.3353  0.3796  11.00000  0.05    1.10
Q24   1   0.2773 -0.3199  0.3366  11.00000  0.05    1.09
Q25   1   0.2437 -0.3321  0.3218  11.00000  0.05    1.09
Q26   1   0.1626 -0.4681  0.3549  11.00000  0.05    1.09
Q27   1   0.2602  0.1336  0.1199  11.00000  0.05    1.08
Q28   1   0.3299 -0.1276  0.3847  11.00000  0.05    1.07
Q29   1   0.2320  0.5569  0.3192  11.00000  0.05    1.04
Q30   1   0.0540 -0.2998  0.3594  11.00000  0.05    1.03
Q31   1   0.1975 -0.4333  0.4005  11.00000  0.05    1.02
Q32   1   0.2163 -0.1814  0.4018  11.00000  0.05    0.98
Q33   1   0.1129 -0.3136  0.3834  11.00000  0.05    0.98
Q34   1   0.1417 -0.4845  0.4032  11.00000  0.05    0.98
Q35   1   0.3563 -0.3914  0.3854  11.00000  0.05    0.96
;
_shelx_res_checksum                42613
_shelx_hkl_file
;
 -18  -4  -1   65.00   39.11
 -18  -1  -9   23.85   29.11
 -17  -7   6   25.23   40.89
 -17  -6   5   23.60   42.93
 -17   0 -10   20.62   24.56
 -17   2 -20   -0.51   20.43
 -16  -8   9   27.59   39.02
 -16  -7   8    0.30   40.58
 -16  -6   7    9.57   34.79
 -16   3 -23   62.10   14.74
 -15  -9  11   15.25   39.29
 -14 -10  13   19.58   41.84
 -14  -6  10    9.23   32.75
 -13 -11  14   22.10   43.25
 -13 -10  14  -16.20   39.99
 -13  -8  13  133.26   36.13
 -13  -5  10   24.78   29.29
 -12 -12  15   36.34   44.29
 -12 -11  15   55.48   40.07
 -12 -10  15  -22.20   37.88
 -12  -9  15  201.61   28.80
 -12  -5  11   13.26   24.22
 -12  -1   3  210.66   18.48
 -12   0   0   66.22   18.52
 -12   6 -39   65.62   13.01
 -11 -12  16   20.56   40.95
 -11 -11  16   28.68   40.96
 -11  -5  12   51.36   25.97
 -11  -1   4  483.89   17.73
 -11   6 -35   -3.67    9.83
 -10  -7  15   -2.81   27.50
 -10  -6  14   62.24   27.36
 -10  -1   5   11.12   15.31
 -10   2  -5   23.96   10.25
 -10   6 -32   13.97   10.01
  -9 -13  17   22.32   30.47
  -9 -12  17   35.99   35.92
  -9  -9  17   11.06   23.93
  -9  -2   8  239.09   17.58
  -9   6 -30   12.94    9.31
  -8 -13  17   34.14   34.68
  -8  -7  16   90.62   19.03
  -8  -6  15  158.77   18.35
  -7 -14  17    6.04   37.77
  -7  -8  17    8.20   19.90
  -7  -7  16   33.41   24.03
  -7  -5  14  136.80   15.99
  -7   5 -19   22.21    6.39
  -7   6 -28   33.22    9.90
  -7   7 -49   29.17   25.20
  -7   7 -48   66.97   25.21
  -7   7 -47  243.43   25.98
  -7   7 -46   26.85   24.22
  -6 -14  17   21.57   36.11
  -6 -11  18   38.22   23.09
  -6   7 -47  128.74   25.10
  -6   7 -46  123.49   24.69
  -6   7 -45  191.95   25.55
  -6   7 -44    6.10   23.69
  -5 -15  16   26.93   41.29
  -5   5 -19  946.29   10.96
  -5   7 -48   23.25   24.77
  -5   7 -47   -4.12   25.47
  -5   7 -46    0.06   25.35
  -5   7 -45  171.92   22.95
  -5   7 -44   69.78   24.83
  -4 -13  17   47.78   32.63
  -4  -9  17   31.35   22.89
  -4  -4  12   19.96   15.53
  -4  -1   6  545.96   10.43
  -4   4 -13 1667.67    9.80
  -4   6 -28  149.75   15.66
  -4   7 -53    4.00   31.47
  -4   7 -52   48.90   32.04
  -4   7 -51   33.66   31.21
  -4   7 -50  -17.57   30.10
  -4   7 -49   23.07   28.69
  -4   7 -48   20.47   26.55
  -4   7 -47  161.88   30.21
  -4   7 -46   17.77   29.65
  -3 -14  16    0.34   30.83
  -3 -12  17    8.47   24.73
  -3 -11  17  189.29   26.32
  -3 -10  17   31.96   21.79
  -3  -8  16   19.09   17.98
  -2 -13  16   30.30   25.71
  -2   6 -31 1217.34   21.80
  -1 -15  14    8.66   30.95
  -1  -7  14  161.41   15.56
  -1   5 -23   -0.01   13.10
  -1   6 -33  928.93   21.57
   0 -15  13  213.59   29.07
   0   5 -25    7.08   14.85
   1 -15  12  114.49   26.43
   1   5 -28   -2.76   12.18
   1   6 -43   38.39   27.46
   1   6 -42   23.53   28.27
   2 -13  12   99.30   19.69
   2  -9  12   79.77   12.88
   2   4 -22  156.50   15.95
   3 -15   9   37.09   23.65
   3 -14  10   54.94   19.64
   3 -12  11   91.92   16.49
   3 -11  11  331.82   16.85
   3 -10  11   57.25   12.94
   3   2 -13  608.54   12.80
   3   4 -25   93.84   17.15
   4 -13   9   79.22   16.05
   4  -9   9    8.93    9.84
   4   5 -57    1.96   42.46
   4   5 -45  172.92   32.62
   4   5 -44   66.22   35.36
   5 -13   7   24.61   16.19
   5   4 -35 1408.64   31.98
   6 -13   5  132.85   13.52
   6  -9   5   21.53    6.50
   6  -3  -3    3.84    7.05
   6   1 -17  129.26   12.12
   6   4 -46   26.50   32.68
   6   4 -45   34.78   35.26
   6   4 -44   20.98   35.56
   6   4 -43   87.83   32.79
   7 -15   1   66.51   14.75
   7 -14   2   16.50   11.99
   7 -12   3   96.88    9.25
   7 -10   3  106.74    6.78
   7   3 -37  637.74   31.78
   8   2 -34  -13.87   20.92
   9  -1 -20  149.08   12.91
   9   1 -32   92.09   26.04
   9   2 -47   35.72   33.13
   9   2 -46   30.29   39.16
   9   2 -45   38.99   41.60
   9   2 -44   59.39   40.63
  10  -7  -8   15.98   11.11
  10   1 -43   -7.02   34.66
  10   1 -42  139.16   37.79
  10   1 -41   19.98   33.82
  11  -7 -12  341.19   16.87
  11  -5 -16   84.22   15.54
  11  -3 -22  629.33   22.59
  11  -2 -26   -8.71   22.46
  12  -5 -21   -1.86   19.36
  12  -2 -35  178.01   31.94
  12  -2 -34   -2.30   29.67
  12  -1 -47  -21.72   41.67
  12  -1 -46   21.03   41.73
  12  -1 -44   66.87   40.29
  13 -10 -19    8.35   20.60
  13  -8 -21  279.49   21.72
  13  -6 -25  -10.16   23.07
  13  -5 -28   19.17   25.49
  13  -4 -32  140.65   25.49
  13  -3 -39   29.32   33.01
  13  -3 -38   58.16   30.89
  14  -8 -28   -3.71   27.17
  14  -7 -30   36.52   29.32
  14  -6 -34   15.53   28.67
  14  -6 -33    1.42   32.57
  14  -5 -38  -13.97   32.79
 -17  -5   3   25.92   38.47
 -17  -4   1   -3.40   35.12
 -17  -3  -1   25.76   31.44
 -16  -5   5   54.60   35.99
 -16  -1  -4   34.27   25.22
 -15  -7   9   74.76   34.22
 -15  -6   8   51.86   32.68
 -15  -1  -2   -3.68   20.45
 -15   1  -9  117.54   19.41
 -14  -9  12   40.90   42.51
 -14  -1   0    8.28   19.93
 -13  -4   8    2.40   24.84
 -13  -2   4   31.95   21.60
 -12  -8  14  177.42   25.33
 -12  -7  13   29.96   33.38
 -12  -6  12   96.34   29.50
 -11  -9  15   22.72   34.13
 -11  -7  14   38.74   28.17
 -11  -6  13   21.07   26.15
 -11  -4  10  168.37   22.49
 -10 -13  16   19.16   33.58
 -10 -12  16   21.22   39.82
  -9 -11  17   92.96   26.84
  -9  -7  15   97.54   24.24
  -9  -5  13   11.51   23.12
  -8 -14  16   21.08   39.38
  -8 -12  17    8.82   36.14
  -8 -11  17  209.28   31.62
  -8   7 -48    1.90   24.40
  -8   7 -47    2.22   23.09
  -7 -13  17   28.49   35.56
  -7  -9  17   86.89   26.96
  -7  -1   6   43.14   12.98
  -7   7 -45   48.18   21.61
  -7   7 -44  114.52   22.54
  -7   7 -43  383.24   24.32
  -6 -13  17  116.57   33.05
  -6  -9  17  -18.55   26.14
  -6  -6  15 3107.58   26.69
  -6   6 -27   32.05   11.87
  -6   7 -43  102.58   21.20
  -6   7 -42  107.21   22.16
  -5 -13  17  135.75   32.40
  -5  -9  17    3.05   23.24
  -5   6 -27  533.33   15.35
  -5   7 -43   18.95   22.42
  -5   7 -42   23.49   23.57
  -4 -14  16  120.64   31.02
  -4 -12  17   60.20   26.72
  -4 -11  17   44.41   26.20
  -4 -10  17   63.81   23.83
  -4   1   0 1061.81    7.50
  -4   7 -45    8.57   26.49
  -4   7 -44   16.03   22.03
  -4   7 -43   83.35   26.81
  -3  -5  13  227.93   11.66
  -3   5 -20   16.02   10.05
  -3   6 -29  694.88   17.40
  -3   7 -54   -1.22   31.96
  -3   7 -53   42.72   35.11
  -3   7 -52  -19.41   33.24
  -3   7 -51  113.60   33.47
  -3   7 -50   24.09   31.12
  -3   7 -49   86.59   31.00
  -3   7 -48   -0.30   26.00
  -3   7 -47  200.65   28.72
  -2 -10  16  243.41   21.39
  -2   5 -21   48.01   11.66
  -2   6 -30   55.94   15.49
  -1 -13  15   13.07   22.82
  -1   6 -32   70.34   17.97
   0 -13  14   -2.91   19.95
   0   6 -36  -13.03   21.70
   0   6 -35  256.55   21.96
   1   5 -27   19.10   16.76
   1   6 -41  198.59   23.80
   1   6 -40   38.92   27.10
   2 -12  12   85.22   19.29
   2   5 -30   25.48   19.22
   2   6 -56  -17.30   41.04
   2   6 -55   26.95   41.58
   2   6 -54  -25.78   40.30
   2   6 -53   68.89   38.72
   2   6 -52   -6.60   37.11
   2   6 -51  332.57   37.89
   2   6 -50   49.75   36.46
   2   6 -49   60.68   35.99
   2   6 -48   19.48   34.93
   3   3 -18  448.72   13.38
   3   5 -35   18.59   24.20
   4 -14   8   -2.21   18.58
   4 -12   9   55.75   15.74
   4  -5   5   29.95    4.20
   4   5 -41  175.80   31.38
   5  -9   7   30.71    8.58
   5   2 -18  177.72   16.84
   5   4 -34   87.31   21.36
   6  -5   1  866.76    4.18
   7 -11   3   33.22    8.18
   7   1 -20   68.05   17.32
   7   3 -36  230.42   22.95
   7   3 -35   68.81   28.21
   8 -14  -1    9.13   11.65
   8  -1 -15  150.19   15.00
   8   3 -55   21.06   47.38
   8   3 -54   30.46   43.50
   8   3 -53    8.92   42.73
   8   3 -52   30.28   43.96
   8   3 -51  135.21   44.19
   8   3 -50   -8.22   40.52
   8   3 -49   80.78   42.44
   8   3 -48  256.53   45.74
   8   3 -47  159.42   42.13
   8   3 -46   -1.30   36.90
   9 -14  -4   21.05    8.92
   9   0 -24   35.09   21.01
   9   1 -31   23.82   24.34
   9   2 -43   10.97   28.26
   9   2 -41   37.90   33.20
  10  -9  -6   51.00    8.18
  10  -2 -20    4.31   18.16
  10   1 -40  196.35   34.79
  10   1 -39   78.24   32.23
  11  -4 -18   14.44   17.44
  11  -1 -31   73.34   29.49
  12  -4 -24   16.00   19.00
  12  -3 -28   66.54   23.94
  12  -2 -33   21.68   29.76
  12  -1 -43    6.39   37.64
  12  -1 -42   32.73   38.51
  12  -1 -41  -14.47   33.23
  13  -7 -22   39.37   20.51
  13  -5 -27   22.40   26.16
  13  -4 -31   10.93   23.93
  14  -6 -32   -9.59   30.85
  14  -5 -37   28.19   35.49
 -18  -5   0  114.31   36.21
 -18  -4  -2   39.65   39.61
 -18  -3  -4   46.27   33.02
 -18  -1 -10   13.90   28.75
 -18   0 -14   62.94   25.64
 -17  -7   5   24.45   44.51
 -17  -6   4   33.23   40.97
 -17  -2  -4   64.85   26.77
 -17  -1  -7   82.77   29.51
 -16  -8   8   -2.20   37.52
 -16  -7   7   29.97   40.51
 -16  -6   6   52.53   37.42
 -16  -4   3   41.78   29.29
 -16   0  -8    5.02   21.90
 -16   2 -17  116.31   19.58
 -15  -9  10   11.98   39.15
 -14 -10  12    2.00   39.84
 -14  -6   9  324.95   32.07
 -14  -5   8   26.68   26.50
 -13 -11  13   -3.50   41.18
 -13 -10  13   12.13   38.94
 -13  -9  13   53.36   37.27
 -13  -3   6   35.16   22.91
 -12 -12  14  -16.24   43.18
 -12 -11  14   -9.17   39.32
 -12 -10  14  139.05   37.51
 -12  -9  14   44.95   33.42
 -12  -4   9   74.71   18.01
 -12  -3   7   16.83   21.30
 -12   6 -38    6.17   11.11
 -11 -12  15    8.49   44.00
 -11 -11  15    6.28   36.81
 -11 -10  15   18.51   37.78
 -11   3 -11   19.93    8.72
 -11   6 -34   26.66    9.66
 -10 -11  16  101.96   30.08
 -10  -3   9   51.75   14.30
 -10   6 -31   54.88    9.19
  -9 -13  16    8.57   37.25
  -9  -9  16    0.61   32.70
  -9  -6  14   66.07   18.17
  -9  -1   5    4.60   13.99
  -9   6 -29   41.82    9.61
  -8  -8  16  -17.33   25.15
  -8  -3  10    1.36   11.90
  -8   6 -28   15.96    9.68
  -8   7 -46   11.84   20.68
  -8   7 -45  227.42   20.66
  -8   7 -44    8.04   21.16
  -7 -14  16   23.48   38.05
  -7 -12  17  155.63   25.74
  -7 -11  17  216.84   32.72
  -7 -10  17   78.55   26.76
  -7  -8  16  -14.70   23.74
  -7   6 -27   64.37   10.12
  -7   7 -42   -2.58   19.62
  -6 -14  16  -14.42   39.01
  -6 -12  17   10.42   29.96
  -6  -4  12  171.05   17.18
  -6  -1   6  160.69   13.43
  -6   7 -41  133.92   22.26
  -5 -15  15   11.42   36.33
  -5 -14  16   23.23   32.07
  -5 -12  17  185.91   23.98
  -5 -11  17    7.41   27.94
  -5 -10  17    5.66   22.56
  -5  -1   6  468.79   10.01
  -5   7 -41   38.27   20.99
  -4 -15  15   17.43   33.57
  -4  -8  16   27.92   15.35
  -4   5 -19  101.71    8.54
  -4   6 -27  419.80   16.21
  -4   7 -42   49.56   23.79
  -4   7 -41   18.58   23.59
  -3 -13  16  321.48   27.74
  -3   6 -28   -8.54   16.09
  -3   7 -46   18.78   27.46
  -3   7 -45   65.47   26.46
  -3   7 -44   29.38   24.99
  -2 -15  14   68.42   30.15
  -2   7 -54  -16.73   32.99
  -2   7 -53   11.01   32.43
  -2   7 -52  -10.17   31.89
  -2   7 -51   -0.58   31.40
  -2   7 -50    8.41   29.72
  -2   7 -49  131.76   30.21
  -2   7 -48    1.44   33.10
  -1 -14  14    3.15   28.19
  -1 -12  15    4.76   22.86
  -1 -11  15   16.70   19.67
  -1 -10  15  353.81   19.56
  -1  -4  10  159.84    8.94
  -1   5 -22   54.88   11.87
   0 -14  13    1.83   27.29
   0 -12  14   34.32   22.30
   0   5 -24    1.95   14.58
   0   6 -34   62.20   20.99
   1 -14  12    2.70   25.23
   1 -12  13  332.08   21.34
   1   6 -39  253.57   26.62
   1   6 -38   29.12   26.93
   2 -15  10   43.96   26.26
   2 -14  11   20.24   19.12
   2   4 -21   11.89   14.69
   2   6 -47  801.42   38.92
   2   6 -46   44.34   34.57
   2   6 -45   53.67   34.32
   2   6 -44   17.15   30.71
   3 -13  10  117.10   18.66
   3  -7   9   54.23    8.31
   3   4 -24   54.35   17.26
   3   5 -34   51.86   18.24
   4 -15   7   74.24   22.33
   4 -11   9  124.00   14.28
   4 -10   9    9.13   12.43
   4   2 -15  328.00   12.53
   4   5 -40   29.61   23.59
   5 -15   5  122.26   19.60
   5 -14   6   27.62   16.90
   5 -12   7   23.52   15.66
   5  -5   3   30.82    2.35
   5   3 -24    0.23   12.99
   5   4 -32  332.22   27.78
   6 -15   3  108.63   16.73
   6 -14   4   21.53   14.97
   6 -12   5   29.88   12.58
   6   4 -40   13.63   26.40
   6   4 -39   31.13   32.06
   7   3 -34  213.50   30.03
   8   1 -24   47.83   20.04
   8   3 -45   78.32   31.70
   8   3 -44  151.36   39.43
   8   3 -43   66.06   38.83
   9  -3 -12   28.64   12.61
   9   1 -30  182.56   24.71
   9   2 -40   34.25   33.14
   9   2 -39    0.61   33.47
  10  -1 -24   31.54   19.80
  11  -2 -25  382.82   23.94
  11  -1 -30  114.71   28.32
  12  -9 -14   -2.24   16.22
  12  -6 -18    6.84   19.43
  12  -4 -23   25.74   18.55
  12  -3 -27   -4.99   25.06
  12  -2 -32   99.25   29.33
  12  -1 -39   20.17   32.49
  13  -9 -19   42.85   21.11
  13  -8 -20   15.12   21.05
  13  -6 -24   90.23   22.49
  13  -4 -30   17.74   23.52
  13  -3 -36   19.37   29.83
  13  -2 -45    7.89   40.83
  13  -2 -44   92.99   40.22
  14  -8 -27   93.34   25.74
  14  -7 -29   -4.74   27.26
  14  -5 -35   98.70   34.22
 -18  -2  -7  103.65   30.85
 -17  -4   0   60.83   35.39
 -17  -3  -2   15.31   28.78
 -17   2 -21   84.21   20.13
 -16  -2  -2   21.35   25.40
 -15  -8   9   -2.42   38.87
 -15  -6   7   83.27   32.69
 -15  -5   6  125.62   31.11
 -15  -2   0   16.28   24.70
 -15   3 -20   12.12   13.77
 -14  -9  11   13.63   41.17
 -14  -7  10  147.49   25.91
 -14  -4   6   66.29   26.87
 -14  -3   4   42.99   26.01
 -14   4 -24   95.32    9.93
 -13  -8  12   17.17   35.09
 -13  -7  11    7.73   33.39
 -13  -6  10    4.80   31.59
 -13  -5   9  164.94   27.22
 -13   4 -21   91.41    8.26
 -12  -7  12   76.84   30.56
 -11  -8  14  211.35   25.46
 -11  -7  13   77.77   27.98
 -11  -5  11   37.12   23.59
 -10 -13  15   25.35   40.02
 -10 -12  15   33.16   39.84
 -10  -6  13    8.81   24.36
  -9 -12  16   34.67   28.50
  -9 -11  16   90.09   33.65
  -9  -8  15   68.79   26.66
  -9  -4  11  276.32   16.05
  -9   3  -9   18.13    7.39
  -8 -14  15    0.17   38.27
  -8 -13  16    6.44   27.06
  -8 -12  16  153.25   33.61
  -8  -7  15  256.07   19.75
  -8   2  -4  226.80    9.15
  -8   7 -43    1.30   18.52
  -8   7 -42   41.70   19.73
  -7 -13  16   50.02   36.39
  -7  -7  15  237.42   24.12
  -7  -3  10   19.98   15.93
  -7   7 -41    9.42   17.02
  -7   7 -40  138.37   20.06
  -6 -13  16  187.45   33.04
  -6  -8  16   16.35   17.95
  -6  -3  10  116.60   16.59
  -6  -2   8   24.45   13.99
  -6   7 -40    8.82   18.43
  -6   7 -39   99.44   20.55
  -5 -13  16  116.88   32.22
  -5   7 -40  310.46   20.78
  -5   7 -39   87.23   20.75
  -4 -13  16   81.95   29.99
  -4  -9  16   47.45   20.63
  -4  -7  15   24.79   17.70
  -4   7 -40   11.98   23.18
  -3 -15  14    6.41   32.01
  -3 -14  15   23.79   28.48
  -3 -12  16   75.48   24.66
  -3 -10  16  155.98   22.55
  -3   7 -43   95.64   24.14
  -3   7 -42  -11.10   24.25
  -2 -13  15   28.78   26.55
  -2  -7  14   53.05   15.88
  -2  -5  12  114.91   10.40
  -2   3  -9  579.36    7.81
  -2   4 -14   23.32    9.82
  -2   6 -29  659.01   18.84
  -2   7 -47   10.43   27.24
  -2   7 -46    0.35   27.83
  -2   7 -45  207.03   25.26
  -1 -15  13   16.19   27.74
  -1   3 -10   20.76    7.53
   0 -15  12    9.41   28.21
   0 -11  14   19.91   18.92
   0   6 -33  949.34   22.98
   1 -15  11   80.11   25.85
   1 -11  13   77.44   16.55
   1 -10  13   70.22   16.36
   1   3 -13  283.27    9.11
   1   5 -26   15.84   14.71
   1   6 -37   50.57   26.22
   2  -8  11    3.96   11.17
   2   5 -29   10.98   12.82
   2   6 -43  593.89   32.54
   2   6 -42   37.28   32.09
   3  -4   5   82.05    4.91
   3   3 -17    6.05   15.21
   4  -8   8   27.28    9.26
   4   3 -20    4.69   15.82
   4   4 -27   84.09   18.80
   4   5 -38   43.37   26.22
   4   5 -37  134.49   26.41
   5 -11   7   18.53   13.43
   5 -10   7   55.60   11.31
   5   4 -31 1022.23   30.06
   5   5 -56   -5.36   39.38
   5   5 -55   28.06   39.78
   5   5 -54   40.15   40.39
   5   5 -53    5.36   37.94
   5   5 -52   14.93   36.54
   5   5 -51   86.19   38.11
   5   5 -50    3.23   37.60
   5   5 -49  149.92   35.44
   5   5 -48   18.03   37.11
   5   5 -47   35.03   37.26
   5   5 -46  -11.63   32.78
   6 -11   5   -1.81   10.76
   6 -10   5   25.26    8.78
   6   2 -21  132.74   13.04
   6   3 -27  817.06   25.23
   6   4 -38   78.01   25.37
   7   1 -19    3.60   15.96
   7   2 -25   34.25   20.63
   7   3 -33 1123.90   31.26
   7   4 -55  -30.98   50.24
   7   4 -54  -27.04   47.47
   7   4 -53  144.61   48.03
   7   4 -52   -2.24   48.05
   7   4 -51   31.93   48.30
   7   4 -50   19.60   42.78
   7   4 -49  268.56   42.90
   7   4 -48  110.72   42.39
   8  -4  -6   24.57    9.49
   8  -2 -11   17.01   11.25
   8   3 -42   -5.96   29.06
   8   3 -41   48.18   35.53
   8   3 -40   12.07   35.51
   9   1 -29   10.09   23.97
   9   2 -38    6.88   30.92
  10  -6  -9   46.02   11.13
  10  -4 -13  421.32   14.70
  10  -1 -23   33.64   19.63
  10   1 -37   62.85   26.26
  11 -11  -9   52.45    8.94
  11  -6 -13    6.46   14.89
  11  -2 -24   54.73   20.33
  11   0 -36  328.33   32.37
  12  -7 -16   11.73   18.20
  12  -3 -26    9.94   21.61
  13 -11 -18   19.89   18.40
  13  -7 -21   25.33   21.47
  13  -6 -23  102.86   22.60
  13  -4 -29   45.20   26.73
  13  -3 -34   66.22   30.56
  13  -2 -43   71.13   38.87
  13  -2 -41   19.48   36.70
  14  -9 -25   24.98   25.65
  14  -8 -26    7.51   25.85
  14  -7 -28    7.77   27.46
  14  -6 -31   17.61   24.94
  14  -5 -34   -4.75   28.99
  14  -4 -40   -4.71   35.11
  14  -4 -39   59.64   33.15
 -18  -5  -1   28.65   35.85
 -18  -4  -3   26.59   37.14
 -18  -3  -5   45.84   29.23
 -17  -7   4   72.78   44.07
 -17  -6   3   62.39   36.29
 -17  -2  -5   89.36   30.22
 -17  -1  -8   39.38   26.64
 -16  -8   7    3.24   37.32
 -16  -7   6  117.61   41.23
 -16  -6   5   11.48   36.11
 -16  -4   2  136.46   32.16
 -16  -3   0   45.96   27.59
 -16   3 -24   -4.67   14.92
 -15  -9   9    7.57   38.57
 -15   1 -10   32.20   17.47
 -14 -10  11   18.57   39.89
 -14  -8  10   17.30   37.25
 -14  -5   7  424.87   30.17
 -14  -1  -1  157.24   19.54
 -14   2 -12  355.22   15.48
 -13 -11  12   22.33   40.02
 -13 -10  12  -13.16   38.79
 -13  -9  12   53.73   35.91
 -13  -4   7   63.52   22.76
 -13   2 -10  244.83   14.35
 -12 -12  13   36.98   42.31
 -12  -9  13   49.34   36.33
 -12  -6  11   17.10   20.92
 -12   3 -13  161.30   11.91
 -12   6 -37   51.37   10.20
 -11 -12  14  -11.37   44.57
 -11 -11  14   61.08   36.71
 -11 -10  14  -31.00   33.76
 -11  -9  14  746.01   36.48
 -11  -1   3   70.79   16.40
 -10 -11  15   30.20   36.04
 -10 -10  15   98.44   31.97
 -10  -4  10  100.89   22.09
 -10   3 -10  108.13    7.87
  -9 -13  15   -7.84   36.13
  -9  -7  14    9.79   25.47
  -9   7 -46   -5.61   19.36
  -9   7 -45    8.44   18.61
  -8 -11  16   21.31   30.96
  -8 -10  16   -3.15   28.68
  -8   7 -41  195.71   19.83
  -7 -14  15  -12.03   41.49
  -7 -10  16   15.19   26.25
  -7  -9  16   22.85   24.49
  -7   7 -39  195.60   19.56
  -6 -12  16   22.57   28.88
  -6  -9  16   51.78   25.67
  -6   6 -26  162.21   11.44
  -6   7 -38  206.01   18.58
  -5 -14  15   51.02   33.64
  -5 -12  16  452.08   30.01
  -5  -9  16   36.33   25.06
  -5  -6  14   13.67   17.16
  -5   1   0 1987.09   10.07
  -5   6 -26   42.61   11.23
  -5   7 -38  -22.59   19.15
  -4 -15  14  106.76   33.75
  -4 -14  15  -25.08   29.58
  -4 -11  16  173.08   28.34
  -4 -10  16    7.32   23.49
  -4   7 -39   -0.91   20.54
  -3 -13  15    1.19   25.66
  -3   6 -27 1006.19   17.25
  -3   7 -41   77.59   22.08
  -3   7 -40   67.97   20.67
  -2 -14  14   11.99   29.11
  -2 -12  15    6.87   24.78
  -2   5 -20  153.71   11.37
  -2   7 -44    4.18   25.01
  -2   7 -43   13.30   25.81
  -2   7 -42   13.79   27.42
  -1 -13  14  -10.09   24.18
  -1  -5  11   28.09   12.80
  -1  -2   6   17.46    6.07
  -1   4 -15  121.00   10.70
  -1   7 -55   12.29   37.47
  -1   7 -54   61.22   33.48
  -1   7 -53  -29.15   34.09
  -1   7 -52  -21.53   32.84
  -1   7 -51   17.38   31.51
  -1   7 -50    8.30   33.57
  -1   7 -49   19.36   31.32
  -1   7 -48    8.77   26.65
  -1   7 -47   22.00   26.87
   0 -13  13    6.73   23.47
   0  -8  13   -2.75   14.28
   0   5 -23   45.60   14.66
   0   6 -32   15.95   17.63
   1 -13  12   30.84   22.07
   1  -8  12   82.40   13.33
   1   5 -25   88.12   14.78
   1   6 -36    3.96   22.54
   2 -13  11   69.72   19.86
   2   5 -28   38.51   18.18
   2   6 -41  194.11   30.01
   2   6 -40   22.81   29.56
   3 -15   8   20.16   23.71
   3 -14   9   56.60   19.47
   3 -12  10  156.09   18.12
   3   4 -23   92.82   16.94
   3   5 -31   16.65   20.14
   3   6 -56    4.18   41.72
   3   6 -55   34.59   44.80
   3   6 -54    7.16   43.06
   3   6 -53   61.20   43.45
   3   6 -52   15.67   41.98
   3   6 -51  106.46   38.79
   3   6 -50   -1.18   35.46
   3   6 -49  332.73   36.61
   3   6 -48   14.11   35.99
   4 -13   8   36.32   16.78
   4   1 -10   25.78    9.41
   4   5 -36    7.77   27.98
   5   4 -30   19.92   23.86
   5   5 -45   56.50   34.15
   7 -13   2   33.54   12.50
   7   3 -32  783.34   24.25
   7   4 -47   36.20   35.69
   7   4 -46   12.46   38.53
   7   4 -45  164.14   39.65
   7   4 -44   28.22   34.68
   8 -12   0  122.87    8.87
   8  -5  -4   28.63    8.32
   8  -3  -8  692.66   13.51
   8  -1 -14   15.38   13.61
   8   0 -18  310.60   17.06
   8   1 -23   17.17   12.68
   8   3 -39  115.28   34.71
   9  -5  -7  441.07   11.47
   9  -4  -9   52.33   12.41
   9  -1 -18  142.58   15.52
   9   0 -22  153.84   18.20
  10   0 -28  591.81   20.65
  10   1 -35   93.51   29.59
  10   2 -52  166.05   49.57
  10   2 -50   -8.75   45.30
  10   2 -49    7.66   41.62
  11 -10  -9   10.90   10.15
  11  -3 -20   48.97   18.10
  11  -1 -28  293.80   24.00
  11   1 -51   14.34   45.07
  11   1 -50  224.08   41.25
  11   1 -49   17.33   39.32
  11   1 -48   50.63   42.92
  11   1 -47   27.08   37.89
  11   1 -46  113.97   41.39
  12 -11 -13    4.88   12.55
  12  -1 -37   48.82   32.66
  12  -1 -36   55.80   30.94
  12   0 -48    0.92   39.64
  13 -10 -18   59.44   19.42
  13  -5 -25  108.70   25.61
  13  -3 -33    8.06   29.07
  13  -2 -40   -5.04   36.02
  13  -2 -39   88.38   34.09
  14  -7 -27   16.83   26.58
  14  -5 -33    3.93   30.05
  14  -4 -38  139.11   37.02
 -18  -2  -8    0.92   29.73
 -17  -5   1    9.42   37.14
 -17  -3  -3   14.99   33.07
 -17   1 -16   31.03   22.02
 -16  -5   3   19.84   31.51
 -16  -2  -3   77.51   27.21
 -16   1 -13   94.06   19.14
 -16   2 -18    8.81   18.64
 -15  -8   8    5.47   37.70
 -15   4 -28  112.10   10.60
 -14  -9  10   -3.87   38.81
 -14  -7   9   -1.62   30.96
 -14  -6   8   21.08   28.59
 -14  -4   5   59.97   26.40
 -14  -2   1  335.66   23.32
 -13  -8  11   18.67   33.55
 -13   3 -15  314.37   11.78
 -12 -11  13   40.55   38.51
 -12 -10  13   -3.85   29.03
 -12  -8  12  255.56   33.75
 -12  -3   6   -8.66   21.67
 -12  -2   4   21.94   19.03
 -11  -8  13   25.78   33.98
 -11  -3   7  180.19   19.48
 -11   2  -7  101.76   11.07
 -11   6 -33   47.24    8.94
 -10 -13  14   33.89   38.73
 -10  -7  13   32.52   25.27
 -10  -5  11   45.70   23.95
 -10  -2   6   31.37   16.37
  -9 -12  15    4.33   34.18
  -9 -10  15   59.61   33.79
  -9  -9  15  168.95   23.73
  -9  -6  13   56.31   17.97
  -9   5 -20   46.49    3.22
  -9   7 -44    0.13   17.45
  -9   7 -43   90.64   20.21
  -8 -13  15   58.14   33.85
  -8  -8  15   49.27   19.01
  -8  -1   5   37.11   13.53
  -8   5 -19   40.80    4.62
  -8   6 -27    9.67    9.54
  -8   7 -40   23.95   17.93
  -7 -11  16   53.31   22.70
  -7  -8  15   50.90   23.54
  -7  -4  11    9.95   16.75
  -7   6 -26   11.54    9.99
  -7   7 -38    8.28   18.23
  -6 -10  16    7.53   23.60
  -6   5 -18   87.87    7.05
  -6   7 -37   23.77   18.20
  -5 -15  14    5.57   35.60
  -5 -11  16  108.37   24.76
  -5 -10  16   38.92   22.39
  -5   5 -18  234.50    8.15
  -5   7 -37   16.60   18.50
  -4 -13  15   97.13   29.92
  -4   6 -26   67.28   12.43
  -4   7 -38  277.07   20.57
  -3 -14  14  150.12   33.98
  -3  -7  14    1.16   16.16
  -3   4 -13  286.22    7.05
  -3   7 -39   27.61   20.69
  -2 -11  15  111.81   21.89
  -2 -10  15   69.73   19.88
  -2   6 -28   98.86   14.78
  -2   7 -41   25.16   23.66
  -1 -15  12   -8.71   30.84
  -1 -12  14  122.71   20.69
  -1   7 -46    2.23   26.58
  -1   7 -45   13.30   26.11
  -1   7 -44    2.46   26.02
   0  -5  10   -1.24   10.55
   0  -3   7  812.48    8.47
   0   3 -11  134.23    9.62
   1  -5   9   15.76    9.30
   1   4 -18   19.93    9.92
   1   6 -35  844.95   20.95
   1   6 -34   12.01   21.28
   2 -15   9   10.46   26.13
   2 -14  10   35.48   21.63
   2   4 -20   49.52   14.39
   2   6 -39  160.88   25.31
   3 -11  10  186.85   15.73
   3 -10  10   59.41   14.11
   3   6 -47  291.83   36.10
   3   6 -46  -22.73   34.39
   3   6 -45  422.70   34.43
   4  -7   7   14.01    8.03
   4   2 -14   17.94   10.93
   4   3 -19   62.68   16.91
   4   5 -35  103.82   25.38
   5 -13   6   10.02   16.87
   5  -8   6  486.97    8.76
   5   3 -22   13.65   17.63
   5   4 -29   40.56   22.23
   6  -8   4  481.78    6.68
   6   2 -20   11.37   12.45
   6   3 -26  217.93   21.66
   6   4 -35    8.60   20.55
   6   4 -34  148.10   27.23
   7 -15   0    7.71   17.55
   7  -3  -5  305.30    9.76
   7   0 -14    0.16   14.69
   7   3 -31   -5.77   18.49
   7   4 -43   86.59   33.99
   7   4 -42  -25.57   34.84
   8   3 -38  121.20   25.95
   8   3 -37   12.96   32.13
   9  -2 -14   25.31   12.92
   9   1 -27   51.41   24.38
   9   2 -35   12.20   28.32
   9   3 -53   75.59   50.83
   9   3 -52   97.10   46.08
   9   3 -51   31.01   42.21
   9   3 -49   85.65   43.39
  10  -1 -22  119.43   20.20
  10   1 -33   61.60   27.11
  10   2 -47  -21.59   38.93
  10   2 -45    6.13   40.03
  11  -8 -10  224.41   12.21
  11  -7 -11   14.02   12.62
  11  -2 -23   20.45   20.38
  11   0 -34 1406.25   33.92
  11   1 -45  -12.70   35.78
  11   1 -44  -23.79   38.39
  11   1 -43   31.73   34.93
  12 -10 -13    1.49   12.42
  12  -8 -14  181.50   16.37
  12  -6 -17    6.13   16.21
  12  -5 -19   67.17   16.49
  12  -3 -25    1.52   20.24
  12  -2 -29   24.88   26.05
  12  -1 -35   13.17   33.57
  12   0 -46  172.55   40.39
  12   0 -44   43.38   36.16
  13  -9 -18    2.49   19.84
  13  -8 -19   52.13   18.58
  13  -6 -22   20.73   21.50
  13  -4 -28  122.33   22.96
  13  -3 -32    3.78   28.72
  14  -9 -24   30.31   23.17
  14  -8 -25    5.39   24.06
  14  -6 -29    1.73   26.03
  14  -5 -32  134.46   29.71
  14  -4 -36  -25.98   30.97
 -18  -5  -2   41.87   39.72
 -18  -4  -4   22.53   36.79
 -18  -3  -6   15.37   31.78
 -17  -7   3   -1.06   43.88
 -17  -6   2    0.50   35.91
 -17  -4  -1  -10.77   29.47
 -17   2 -22   -3.55   19.39
 -16  -8   6  -24.34   38.36
 -16  -7   5   13.04   41.03
 -16  -6   4   13.55   36.85
 -16  -4   1    0.42   30.52
 -16  -3  -1   17.30   24.90
 -16  -1  -6   39.29   24.70
 -15  -9   8    0.89   41.09
 -15  -7   7   12.73   32.60
 -15  -6   6   12.20   31.20
 -15  -3   1   -5.92   24.77
 -15   2 -15   41.25   15.96
 -14 -10  10   40.69   41.20
 -14  -8   9   21.93   33.90
 -13 -11  11   10.36   38.62
 -13 -10  11    1.11   37.65
 -13  -9  11   77.43   37.44
 -13  -7  10   17.36   22.98
 -12 -12  12  -40.63   41.57
 -12  -6  10   19.93   29.33
 -12  -5   9   -9.99   24.04
 -11 -12  13    9.41   43.40
 -11  -6  11   73.57   27.76
 -11  -5  10   -7.67   22.75
 -11   4 -17    6.86    6.29
 -10 -12  14   15.12   38.09
 -10 -11  14   36.55   37.14
 -10  -9  14   29.40   24.01
 -10  -6  12   19.17   18.37
 -10   2  -6    9.75   10.61
 -10   6 -30   15.39    8.39
  -9 -13  14   -1.88   39.62
  -9  -8  14   11.11   26.60
  -9   2  -5  273.44    8.29
  -9   6 -28   -2.00    8.72
  -9   7 -42   12.59   19.35
  -8 -14  14   -4.13   37.79
  -8 -12  15  253.75   33.53
  -8 -11  15  129.76   30.52
  -8  -9  15   35.37   26.81
  -8  -7  14   15.30   17.75
  -8  -5  12   10.16   15.38
  -8  -3   9   -0.54   11.73
  -8  -2   7   62.53   14.79
  -8   7 -39   12.75   17.12
  -7 -14  14   39.80   36.56
  -7 -13  15  100.50   26.90
  -6 -13  15   36.77   31.57
  -6  -4  11   -3.96   16.67
  -5 -13  15  158.60   31.01
  -5  -4  11   92.90   17.18
  -5   7 -36  281.45   19.09
  -4 -14  14   -2.28   28.59
  -4   5 -18  104.40    9.30
  -4   7 -37   53.04   18.14
  -3 -15  13   -1.24   34.48
  -3 -12  15   50.79   23.50
  -3 -11  15   73.78   22.57
  -3 -10  15   79.98   20.19
  -3  -9  15   55.04   14.64
  -3   6 -26  147.21   15.80
  -3   7 -38    7.94   19.81
  -2 -13  14  159.67   25.94
  -2   6 -27  818.08   16.94
  -2   7 -40    0.80   20.70
  -2   7 -39    8.98   23.43
  -1 -11  14  199.18   22.19
  -1 -10  14  456.04   19.51
  -1   6 -29  836.42   19.41
  -1   7 -43   13.96   23.47
  -1   7 -42    4.53   24.08
   0 -16  10   -2.38   28.77
   0 -15  11   22.45   27.38
   0 -14  12   44.78   23.80
   0 -12  13   68.61   20.36
   0  -7  12   56.09   11.93
   0   4 -16  149.64    9.32
   0   5 -22   15.37   12.94
   0   6 -31  561.92   19.35
   0   7 -55   20.02   38.08
   0   7 -54   10.59   35.49
   0   7 -53    4.80   34.55
   0   7 -51   20.38   32.19
   0   7 -50    4.46   31.47
   0   7 -49   35.96   33.40
   0   7 -48   43.09   32.12
   0   7 -47   -9.90   28.52
   1 -15  10   16.81   22.85
   1 -14  11    2.25   22.97
   1 -12  12    2.16   16.75
   1  -7  11   21.79   11.34
   1   2  -8  476.68    8.22
   1   5 -24    9.88   15.10
   1   6 -33  233.77   21.08
   2 -12  11  535.14   19.48
   2  -9  11  211.44   13.79
   2   3 -14   31.28   13.83
   3   3 -16   30.43   15.46
   3   5 -30  133.07   15.60
   3   6 -44   13.78   24.43
   3   6 -43  242.74   30.15
   3   6 -42   41.21   26.68
   4 -15   6    7.55   21.99
   4 -14   7    4.72   19.58
   4 -12   8  127.48   16.54
   4  -6   6   23.54    5.60
   4   4 -25    9.12   17.01
   4   5 -34   27.10   23.51
   5   5 -39   42.65   28.03
   6 -13   4   24.90   15.17
   6   3 -25   74.43   21.06
   6   5 -55   45.74   43.65
   6   5 -54    8.60   43.69
   6   5 -53  228.63   44.19
   6   5 -52   14.13   41.77
   6   5 -51   58.74   38.21
   6   5 -50   35.64   37.61
   7 -14   1   38.74   13.72
   7   1 -18  848.54   15.17
   7   3 -30  226.05   19.01
   7   4 -41   52.22   27.78
   7   4 -40   54.30   34.61
   9  -7  -4  116.48    7.17
   9   2 -34   16.47   22.44
   9   2 -33   35.22   26.86
   9   3 -48  141.12   43.85
   9   3 -47   -0.17   40.94
   9   3 -46  -15.91   40.54
   9   3 -45  135.76   38.76
  10  -4 -12  146.03   14.71
  10   0 -26   40.18   23.70
  10   1 -32  386.25   27.04
  10   2 -44   51.98   32.69
  10   2 -43   12.13   38.78
  10   2 -42   16.58   35.01
  11 -12  -9   12.78    5.98
  11  -5 -14  166.53   14.21
  11  -4 -16  259.24   17.89
  11  -3 -19  297.99   18.55
  11   0 -32  462.54   28.35
  11   1 -41    7.43   32.39
  12 -12 -13   30.97   11.50
  12  -7 -15   43.40   16.52
  12  -4 -21  179.68   19.03
  12  -3 -24   58.28   20.38
  12  -2 -28   37.34   23.68
  12  -1 -34  420.61   31.02
  12   0 -42   84.43   33.88
  13  -7 -20  152.00   21.29
  13  -5 -24   14.42   22.16
  13  -4 -27   13.53   23.32
  13  -3 -31   16.28   26.58
  13  -2 -37   -9.41   32.28
  13  -2 -36   31.75   31.45
  13  -1 -46   66.96   44.58
  13  -1 -45   24.25   40.14
  14  -7 -26   16.67   25.97
  14  -6 -28   24.89   26.20
  14  -5 -31   17.46   28.13
  14  -4 -35   26.47   32.53
  14  -3 -41   60.35   39.52
 -18  -2  -9   10.45   29.58
 -18   0 -16   54.87   27.08
 -17  -5   0   70.94   36.14
 -17  -2  -6   38.92   25.27
 -17  -1  -9   70.02   25.47
 -17   1 -17   45.42   22.32
 -15  -8   7   28.03   37.64
 -15  -5   4  203.83   30.95
 -15  -1  -4   77.03   20.05
 -15   3 -21   42.47   13.94
 -14  -9   9   23.24   38.11
 -14  -7   8   -1.37   32.87
 -14  -5   6  225.03   22.11
 -14  -1  -2  102.84   18.95
 -14   3 -18   42.17   13.07
 -13  -2   2   65.02   21.20
 -12 -11  12   20.17   38.80
 -12 -10  12  -13.30   37.20
 -12  -1   1   40.55   17.79
 -12   4 -19  132.76    7.69
 -12   6 -36   -6.54    8.96
 -11 -11  13   -5.51   35.69
 -11 -10  13   16.67   34.40
 -11  -4   8   39.54   20.49
 -10 -13  13  -16.49   38.29
  -9 -12  14   34.65   37.91
  -9  -7  13    2.56   24.97
  -9  -6  12   61.96   22.98
  -9  -5  11  139.23   22.57
  -9   7 -41  -11.62   18.08
  -8 -13  14  -18.29   35.79
  -8  -8  14   23.91   23.83
  -8   0   2   49.87   11.22
  -8   7 -38   24.30   18.26
  -7 -12  15   33.24   22.64
  -7 -11  15  248.26   31.63
  -7  -9  15   40.83   18.87
  -7  -7  14  451.13   19.40
  -7  -5  12  505.77   16.93
  -7  -2   7  153.88   14.10
  -7  -1   5    8.56    9.06
  -7   2  -4  241.41    7.77
  -7   3  -8  163.35    4.89
  -7   7 -37   89.99   17.26
  -6 -14  14  -14.47   35.34
  -6 -12  15  320.37   32.47
  -6  -7  14   45.24   21.66
  -6   6 -25    1.88    9.97
  -6   7 -36    2.36   15.56
  -5 -15  13   41.20   38.27
  -5 -14  14   39.25   31.91
  -5 -12  15   81.63   30.74
  -5   6 -25  234.03   11.17
  -4 -15  13  119.50   32.45
  -4 -12  15   64.74   26.12
  -4 -11  15   14.51   23.78
  -4 -10  15  135.96   21.59
  -4  -7  14   57.20   13.13
  -4  -5  12   50.34   15.51
  -4   6 -25  468.25   14.45
  -4   7 -36    8.87   17.14
  -3 -13  14   31.74   24.87
  -3   3  -8  574.96    5.49
  -3   7 -37   29.07   19.10
  -2 -15  12    1.14   29.70
  -2 -14  13   31.65   28.30
  -2 -12  14   -3.48   22.36
  -2   7 -38   25.50   19.62
  -1 -13  13   19.95   23.74
  -1   6 -28   48.87   16.05
  -1   7 -41   34.41   25.59
  -1   7 -40    3.06   26.35
   0 -11  13   28.93   18.85
   0 -10  13    8.15   16.30
   0   6 -30   29.40   18.01
   0   7 -46   16.02   28.18
   0   7 -45   31.14   29.75
   0   7 -44   50.78   26.49
   1 -11  12   32.82   15.65
   1 -10  12  153.36   15.52
   2 -11  11   37.78   14.91
   2 -10  11  177.65   14.64
   2   6 -36   17.53   24.52
   3 -13   9   99.67   17.09
   3  -8   9   48.71   10.66
   3   5 -29  515.37   21.25
   3   6 -41  309.25   30.00
   3   6 -40   53.44   26.60
   4  -9   8  220.26   11.77
   4  -1  -3  521.38    7.40
   4   3 -18   45.17   15.69
   4   5 -33    2.49   17.63
   4   6 -55    4.96   45.23
   4   6 -54    4.40   44.88
   4   6 -53  144.65   46.40
   4   6 -52   13.72   41.86
   4   6 -51   24.89   38.21
   4   6 -50    8.89   35.48
   4   6 -49  302.29   37.80
   5 -15   4   10.57   18.09
   5 -14   5   39.38   16.64
   5  -1  -5  667.09    9.04
   5   4 -28  186.35   20.89
   5   5 -38   15.65   27.28
   6 -15   2   -1.62   19.40
   6 -14   3  121.23   17.27
   6   2 -19   11.02   12.23
   6   5 -49  357.30   33.63
   6   5 -48   26.88   35.08
   6   5 -47   60.19   36.70
   6   5 -46  -19.54   34.19
   7   4 -39  165.69   31.91
   8  -2 -10   56.15   10.54
   8  -1 -13   27.64   12.74
   8   1 -21  108.66   18.45
   8   2 -27  184.12   17.98
   8   3 -35  168.22   24.11
   8   3 -34  270.04   28.09
   8   4 -54   33.16   51.36
   8   4 -53    1.21   48.59
   8   4 -52   24.67   45.68
   8   4 -51   18.82   41.67
   8   4 -50   31.52   41.48
   9 -12  -3   -0.10    6.28
   9   3 -44   61.95   36.86
   9   3 -43   35.29   37.99
  10  -7  -7  152.52    9.82
  10  -2 -17  131.02   15.88
  10   1 -31   82.38   25.42
  10   2 -41   12.74   32.55
  10   2 -40    3.02   33.10
  11  -9  -9   14.96    9.88
  11  -6 -12    4.69   11.44
  11  -2 -22  111.81   18.53
  11  -1 -26   49.78   24.47
  11   1 -39   53.11   30.90
  12  -9 -13   30.80   11.65
  12  -6 -16   91.86   18.25
  12  -5 -18   12.13   17.68
  12  -1 -33   29.84   27.86
  12   0 -40  126.14   32.64
  13  -6 -21  116.90   20.33
  13  -4 -26   -3.30   24.34
  13  -3 -30   42.76   26.98
  13  -2 -35   38.74   32.54
  13  -1 -44   29.65   38.18
  13  -1 -43   12.41   41.02
  14  -9 -23   -8.55   20.75
  14  -8 -24    9.29   22.85
  14  -5 -30  -16.97   24.31
  14  -4 -34  172.83   32.86
  14  -3 -40   -1.34   34.39
 -18  -5  -3   20.75   40.01
 -18  -4  -5   71.31   33.11
 -18  -3  -7   32.75   31.92
 -17  -7   2   -0.64   39.31
 -17  -6   1   41.84   35.40
 -17  -4  -2   59.84   29.48
 -17  -3  -4  -21.40   27.58
 -16  -7   4   -8.04   40.56
 -16  -6   3   31.31   36.71
 -16  -3  -2   -2.07   28.62
 -16  -2  -4   25.46   24.43
 -16  -1  -7  143.54   26.59
 -16   0 -10   66.13   19.67
 -16   1 -14  114.76   18.86
 -16   3 -25   12.95   15.35
 -15  -9   7   36.40   42.25
 -15  -7   6   18.85   31.11
 -15  -6   5  139.17   32.32
 -15  -4   2  328.62   28.15
 -15  -2  -2   13.02   22.20
 -14 -10   9   22.93   39.72
 -14  -8   8  273.01   33.19
 -14   1  -9   53.31   17.16
 -13 -11  10   49.65   38.61
 -13 -10  10   87.80   38.42
 -13  -7   9  109.98   29.84
 -13  -6   8   10.57   28.91
 -13   1  -7   36.73   13.73
 -13   2 -11  173.57   13.65
 -12 -12  11   70.79   41.95
 -12  -5   8   38.93   24.12
 -12  -3   5  125.46   21.73
 -12   0  -2   56.57   15.33
 -11 -12  12  -36.48   38.84
 -11  -9  12   -7.08   32.52
 -11  -8  12  202.66   24.62
 -11  -7  11   38.28   26.65
 -11  -5   9   10.98   22.73
 -11  -3   6   52.99   18.66
 -10 -12  13   12.79   38.13
 -10 -11  13   15.10   34.39
 -10  -9  13   49.83   33.49
 -10  -7  12   -1.89   26.61
 -10  -6  11   32.42   23.31
 -10  -2   5   47.60   15.37
  -9 -13  13   14.50   35.88
  -9 -11  14   19.64   32.22
  -9 -10  14  -11.92   29.78
  -9  -2   6 1408.91   17.11
  -9   7 -40    7.49   16.91
  -8 -14  13    4.19   37.35
  -8 -12  14   63.82   32.27
  -8  -4  10    5.34   16.70
  -7 -13  14  124.68   35.68
  -7  -8  14   15.34   23.25
  -7   7 -36   63.81   15.46
  -6 -13  14   20.41   30.23
  -6 -11  15   71.10   20.17
  -6 -10  15   17.33   23.49
  -6  -2   7   93.34   13.66
  -6  -1   5   39.44    8.80
  -6   7 -35   17.89   16.19
  -5 -13  14  113.46   30.58
  -5 -11  15   16.57   24.85
  -5 -10  15   38.14   21.99
  -5   4 -12   36.33    4.18
  -5   7 -35   18.16   16.07
  -4 -13  14  156.49   30.23
  -4  -2   7   46.70   12.45
  -4   7 -35  119.81   16.72
  -3 -15  12   82.99   36.03
  -3 -14  13   91.96   28.64
  -3   7 -36  126.18   18.99
  -2 -11  14   65.52   22.93
  -2  -9  14  587.77   19.06
  -2  -7  13    4.44   10.79
  -2   5 -19   14.77    9.56
  -2   6 -26  113.15   13.60
  -2   7 -37  165.60   22.29
  -1 -15  11  293.36   31.72
  -1 -14  12   29.34   23.54
  -1   5 -20    5.27   11.53
  -1   7 -39    2.89   21.78
   0 -13  12   -5.11   20.81
   0   6 -29  283.89   17.06
   0   7 -43   -4.47   27.86
   0   7 -42   42.98   26.75
   1 -13  11  120.97   22.66
   1   4 -17 2158.44   16.56
   1   5 -23   23.26   14.70
   1   7 -55    9.88   37.11
   1   7 -54   64.13   36.72
   1   7 -53    1.30   34.75
   1   7 -52   52.42   33.68
   1   7 -51  175.36   33.94
   1   7 -50   79.64   34.40
   1   7 -49  -10.27   33.42
   1   7 -48   60.26   31.28
   2 -13  10   13.67   19.58
   2   6 -35   51.00   22.00
   3 -15   7   -1.04   22.95
   3 -14   8   10.29   21.22
   3   2 -11  141.03    9.80
   3   5 -28   32.06   19.04
   3   6 -39  164.80   27.36
   4 -11   8   36.06   13.65
   4 -10   8  120.42   12.31
   4   5 -32  196.56   17.70
   4   6 -48   37.82   33.55
   4   6 -46   18.58   33.07
   5 -12   6   55.76   15.67
   5   4 -27  317.29   22.95
   5   5 -37  265.83   21.21
   6   5 -45  104.83   28.33
   6   5 -44   16.46   32.03
   7  -2  -7  140.32    9.37
   7   1 -17  176.30   16.42
   7   2 -22  -14.73   12.79
   8 -11   0   13.26    6.65
   8   4 -49  116.75   34.61
   8   4 -48   56.86   37.16
   8   4 -46    9.75   36.95
   9  -8  -3  686.65    6.66
   9  -6  -5 1040.32   10.11
   9   1 -25   49.14   21.04
   9   2 -31   -3.44   26.07
   9   3 -42   22.11   27.26
   9   3 -41  -16.00   34.68
  10  -8  -6   16.44    8.15
  10  -3 -14   18.03   13.54
  10   1 -30  440.76   27.98
  10   2 -39   37.93   31.84
  10   2 -38  113.48   32.01
  11  -2 -21  367.52   18.31
  11  -1 -25  -16.66   21.41
  11   1 -38   77.97   32.40
  12  -4 -20   -7.53   17.46
  12  -3 -23   72.14   21.14
  12  -2 -27   54.03   22.74
  12  -1 -32  114.19   27.00
  12   0 -38   82.99   31.48
  13 -11 -17   35.82   15.80
  13 -10 -17   -0.34   14.22
  13  -8 -18   30.96   17.38
  13  -7 -19  350.29   20.01
  13  -5 -23  163.84   21.63
  13  -3 -29   -3.23   25.92
  13  -2 -34   10.90   30.58
  13  -1 -42   28.10   37.54
  13  -1 -41    8.08   39.91
  14  -7 -25   86.43   23.79
  14  -6 -27   17.35   24.12
  14  -5 -29   11.79   27.28
  14  -3 -38   33.68   35.37
 -18  -1 -13   73.62   27.10
 -17  -5  -1   31.63   34.80
 -17  -2  -7   54.05   27.25
 -17  -1 -10  480.06   24.93
 -16  -8   4   69.74   38.36
 -16  -5   1   50.85   37.19
 -16   2 -19   45.37   16.76
 -15  -8   6   44.53   37.73
 -15  -5   3  270.80   31.00
 -15  -3   0   97.36   24.46
 -15   0  -8   25.92   19.14
 -15   2 -16  117.92   15.69
 -14  -9   8  -14.71   38.41
 -14  -7   7  193.82   33.93
 -14  -6   6   -8.60   29.66
 -14  -5   5  372.80   28.85
 -13  -8   9   45.53   32.57
 -12 -11  11  -10.72   37.79
 -12 -10  11    5.81   35.77
 -12  -6   9  204.84   21.06
 -11 -11  12    8.00   34.27
 -11 -10  12  195.91   35.02
 -11  -6  10   20.68   24.33
 -11   3 -12  259.84    9.22
 -11   6 -32   21.33    7.52
 -10 -13  12   16.11   40.35
 -10 -10  13   39.87   25.08
 -10   0   0 2256.42   19.91
  -9  -8  13   27.97   23.84
  -9  -4   9   48.20   17.94
  -8 -13  13  141.11   33.75
  -8 -11  14   49.53   29.51
  -8  -9  14   19.21   20.73
  -8  -7  13   44.73   17.50
  -8  -1   4   62.25   12.77
  -8   6 -26   25.50    8.25
  -8   7 -37   62.28   15.07
  -7 -14  13   42.59   37.17
  -7 -12  14   14.50   31.47
  -7   5 -18  458.96    5.72
  -7   6 -25   41.49    9.24
  -7   7 -35    2.10   16.78
  -6 -15  12   15.31   37.15
  -6 -14  13   17.41   38.90
  -5 -15  12    5.05   34.53
  -5 -14  13    6.04   31.58
  -5  -8  14    6.98   21.22
  -5   7 -34   21.44   17.60
  -4 -15  12    8.46   31.87
  -4 -14  13   36.82   30.39
  -4 -12  14  207.05   26.18
  -4  -8  14   33.14   17.80
  -4   7 -34  223.18   17.80
  -3  -4  10    7.10   10.05
  -3   5 -18   43.38    9.02
  -3   6 -25  701.07   15.51
  -3   7 -35  252.20   18.60
  -2 -13  13    4.07   25.51
  -2  -3   8  549.68    9.94
  -2   4 -13  924.14   11.05
  -2   7 -36   -3.86   20.51
  -1 -12  13   22.50   19.98
  -1  -9  13    9.48   15.40
  -1   4 -14  428.48   10.57
  -1   6 -27   26.38   14.83
  -1   7 -38    7.77   23.70
   0 -16   9    0.62   28.49
   0 -15  10   -2.51   24.56
   0 -14  11   31.67   25.11
   0  -8  12   77.61   14.14
   0   5 -21   39.21   13.46
   0   7 -41    0.38   26.38
   1 -16   8   36.23   27.50
   1 -15   9   24.01   26.05
   1 -14  10   92.47   25.20
   1   7 -47  227.47   33.26
   1   7 -46   69.66   31.57
   1   7 -45  -10.29   27.72
   2 -15   8   12.61   25.56
   2 -14   9  -20.31   20.36
   2  -8  10   58.32   10.84
   2   5 -25   11.94   11.42
   2   6 -34  103.40   21.46
   3 -12   9  359.03   17.06
   3   6 -38   73.80   23.50
   4 -13   7   47.50   16.82
   4   1  -9    3.22    9.00
   4   4 -23   55.15   16.53
   4   5 -31   -0.21   21.97
   4   6 -45  282.43   28.86
   4   6 -44   57.10   32.64
   4   6 -43  151.84   29.78
   5  -7   5   14.38    6.06
   5   1 -11  138.95   13.73
   5   3 -20    5.57   16.62
   6 -12   4   26.60   12.27
   6  -1  -7  328.26    9.86
   6   5 -41   23.88   30.50
   7 -12   2    3.35    9.58
   7  -5  -1    7.40    4.83
   7   3 -27   31.08   21.61
   7   4 -36   21.39   27.59
   8 -13  -1  119.23   10.67
   8 -10   0    7.23    5.04
   8   0 -16  322.87   15.52
   8   1 -20   16.07   16.45
   8   4 -45   66.63   31.49
   8   4 -44  -10.93   34.90
   8   4 -43  158.85   35.19
   9   1 -24  208.66   20.93
   9   3 -40   10.41   26.59
   9   3 -39   43.39   34.37
  10  -6  -8    3.90   10.29
  10  -1 -20  825.91   16.77
  10   0 -24  116.59   21.81
  10   1 -29   98.97   24.88
  10   2 -37   97.22   34.98
  11  -5 -13   33.02   13.96
  11  -4 -15  783.15   18.88
  11   1 -37   30.20   23.58
  11   2 -50  102.13   50.30
  11   2 -49    8.21   42.42
  12  -7 -14  341.36   16.60
  12  -1 -31   38.89   26.53
  12   1 -48  209.68   41.31
  13  -9 -17   65.39   15.72
  13  -4 -25   77.34   22.33
  13  -3 -28    8.35   22.31
  13  -2 -33   -4.92   27.70
  13  -1 -40   -5.32   33.77
  13  -1 -39  -15.67   36.84
  14  -9 -22   17.40   23.11
  14  -8 -23  204.55   22.84
  14  -6 -26   63.24   25.15
  14  -4 -32   36.32   29.27
  14  -3 -37   -9.36   29.56
 -18  -5  -4   25.91   35.13
 -18  -4  -6  -17.39   31.12
 -18  -3  -8   67.21   32.17
 -17  -7   1   33.27   39.71
 -17  -6   0   17.57   35.01
 -17  -4  -3   21.24   29.62
 -17  -3  -5   -9.71   27.32
 -17   0 -14  -18.69   21.69
 -17   1 -18   22.82   21.57
 -16  -7   3   16.76   40.18
 -16  -6   2   69.24   36.66
 -16  -4  -1   28.61   27.91
 -16  -2  -5   59.22   25.38
 -15  -9   6   22.65   40.83
 -15  -7   5   43.04   32.65
 -15  -6   4   40.81   33.87
 -14 -10   8   54.64   39.81
 -14  -8   7   24.75   31.89
 -14   0  -6    0.43   16.20
 -13 -10   9  -28.41   37.29
 -13  -9   9  -15.49   36.86
 -13  -6   7  417.07   28.77
 -13  -5   6    5.70   25.16
 -13   3 -16   36.58   10.96
 -12 -12  10    6.15   39.94
 -12  -8  10  185.98   30.18
 -12  -4   6    9.97   23.29
 -12   3 -14   27.92   10.54
 -11 -12  11   14.53   38.94
 -11   2  -8  272.55   11.87
 -10 -12  12  -11.50   39.01
 -10  -8  12   63.52   21.31
 -10  -4   8   37.47   20.78
 -10   7 -43   11.00   17.69
  -9 -13  12    8.86   35.53
  -9 -11  13   86.50   35.64
  -9 -10  13  166.47   31.64
  -9  -9  13   44.27   27.25
  -9  -7  12   18.69   22.75
  -9  -5  10   13.15   20.22
  -9   7 -39   51.15   14.00
  -8 -14  12    6.51   40.91
  -8   7 -36   27.00   15.36
  -7 -13  13   22.79   32.13
  -7 -10  14    8.02   27.28
  -7  -9  14   -9.59   18.25
  -7  -7  13  343.91   18.52
  -6 -12  14  603.11   30.60
  -6 -11  14   19.49   24.81
  -6  -9  14    1.48   24.16
  -6  -4  10    2.71   16.55
  -6   7 -34  113.20   15.37
  -5 -12  14  113.59   26.43
  -5  -9  14   41.15   21.66
  -5   6 -24  212.90   11.63
  -5   7 -33   97.43   17.25
  -4   4 -12   -3.95    5.29
  -3 -11  14   -9.72   21.96
  -3 -10  14   32.52   19.92
  -3  -6  12   31.42   14.88
  -3  -5  11   80.98   14.76
  -3   7 -34   33.69   16.67
  -2 -15  11   -0.64   32.43
  -2  -2   6   -6.75   10.56
  -2   7 -35   13.69   18.73
  -1 -13  12   39.08   25.13
  -1 -11  13    9.70   19.19
  -1 -10  13  104.65   17.90
  -1  -7  12   57.74   10.19
  -1  -5  10    7.48   11.37
  -1   7 -37   82.83   23.79
   0 -12  12   87.72   18.76
   0  -4   8   70.51    8.94
   0   6 -28   12.40   16.48
   0   7 -40   12.41   23.50
   0   7 -39  101.54   23.76
   1 -12  11  111.24   16.90
   1   1  -4 3426.00   11.03
   1   5 -22   24.49   13.59
   1   6 -30   -5.50   17.81
   1   7 -44   -0.41   27.81
   1   7 -43   98.68   29.35
   2 -12  10   37.07   16.71
   2   4 -18 1123.64   17.61
   2   5 -24    6.73   14.93
   2   6 -33  942.03   24.69
   2   7 -55   30.34   38.61
   2   7 -54   44.73   37.45
   2   7 -53  100.48   40.87
   2   7 -52   32.89   41.00
   2   7 -51   40.49   36.68
   2   7 -50   13.80   34.47
   2   7 -49  142.76   36.24
   3 -11   9   28.46   15.25
   3  -7   8  330.53   10.21
   3   4 -20  107.75   15.96
   3   5 -27    4.46   13.57
   3   6 -37   87.09   18.28
   4 -15   5   25.37   19.84
   4 -14   6   20.59   18.48
   4   3 -17   30.47   16.22
   4   5 -30   36.84   22.98
   4   6 -42   25.33   28.79
   5 -11   6    9.22   12.90
   5  -9   6   19.11    8.36
   5   6 -55   63.40   44.76
   5   6 -54   21.75   44.12
   5   6 -53   69.71   43.11
   5   6 -52   -1.64   36.76
   5   6 -51  171.52   36.83
   5   6 -50  -24.75   36.32
   6   3 -23  180.40   13.81
   6   5 -40  -18.05   30.69
   6   5 -39   65.20   28.81
   7   1 -16   62.60   14.62
   7   2 -21   10.89   12.17
   7   4 -35  619.93   25.66
   7   4 -34  124.22   27.07
   7   5 -54    8.70   38.88
   7   5 -53   17.97   38.47
   7   5 -52   -1.26   40.46
   7   5 -51  136.14   45.57
   7   5 -50    0.11   42.59
   7   5 -49    3.03   37.28
   8 -14  -2  108.61   13.34
   8  -4  -5 1067.31   11.27
   8  -3  -7  175.12    9.73
   8   4 -42   26.76   33.32
   8   4 -41   23.91   33.13
   9  -3 -10  452.61   12.81
   9   2 -29   98.41   23.91
   9   3 -38  -15.74   31.71
   9   3 -37   25.65   29.67
  10  -4 -11  178.64   14.52
  10  -2 -16   73.10   15.18
  10   2 -36  205.53   29.23
  10   3 -51   56.85   46.65
  10   3 -50  187.48   47.78
  10   3 -49  109.89   44.49
  10   3 -48   14.50   40.20
  11  -7 -10   69.57   11.72
  11  -2 -20  445.90   18.89
  11  -1 -24   44.39   21.46
  11   1 -35   67.29   32.56
  11   2 -48   61.10   37.66
  11   2 -47    6.52   40.12
  11   2 -46  139.64   44.94
  11   2 -45   11.35   37.03
  12 -10 -12    9.38   11.45
  12  -8 -13  156.15   13.89
  12  -6 -15   22.34   17.37
  12  -5 -17    5.54   15.24
  12  -4 -19   16.17   15.07
  12  -3 -22  207.76   19.00
  12  -1 -30  292.80   26.89
  12   0 -36  660.91   32.74
  12   1 -47    5.03   38.50
  12   1 -46  -12.19   40.10
  12   1 -45  -26.39   36.59
  13  -6 -20   73.95   17.80
  13  -5 -22   53.77   18.89
  13  -4 -24   31.06   23.29
  13  -2 -32   -4.52   25.11
  13  -1 -38  -30.15   32.47
  13  -1 -37    4.48   32.55
  14  -7 -24    9.48   22.48
  14  -4 -31   42.30   28.93
  14  -2 -42   12.19   36.57
  14  -2 -41   90.14   35.93
 -18  -5  -5   55.90   41.12
 -18  -2 -11  131.78   30.20
 -18  -1 -14   28.82   27.11
 -18   0 -18   15.18   25.12
 -17  -7   0   48.87   39.54
 -17  -6  -1    3.68   34.94
 -17  -5  -2   72.65   32.90
 -17  -2  -8  165.10   27.36
 -17  -1 -11  122.26   26.97
 -16  -8   3   15.82   37.69
 -16  -3  -3   -1.06   24.25
 -16  -1  -8   64.34   23.30
 -16   1 -15   54.48   19.58
 -15  -4   1  128.62   26.51
 -15  -2  -3  346.08   24.83
 -15   3 -22   10.79   13.89
 -15   4 -29   -2.05   10.60
 -14  -9   7   27.28   36.93
 -14  -5   4   31.44   26.51
 -14  -2  -1  399.92   22.66
 -14   4 -25   17.64    8.96
 -13  -8   8   58.26   32.41
 -13   4 -22   23.15    8.48
 -12 -11  10    4.06   37.93
 -12 -10  10   46.06   38.11
 -12  -9  10   38.37   32.25
 -12  -7   9   68.18   28.08
 -12  -3   4   45.17   19.96
 -12  -2   2   78.60   18.61
 -12   6 -35    1.77    7.29
 -11 -13  10   29.37   41.86
 -11 -11  11   18.91   38.34
 -11  -9  11   39.14   30.63
 -11  -7  10   74.41   28.55
 -11  -6   9   36.88   23.61
 -11  -5   8   41.24   24.31
 -10 -13  11   16.99   41.12
 -10 -11  12   36.84   33.77
 -10 -10  12   10.14   30.22
 -10  -9  12  563.80   26.13
 -10  -7  11   32.27   20.50
 -10  -6  10   82.56   25.22
 -10  -5   9   48.94   22.95
 -10  -1   2 2526.33   21.77
 -10   6 -29    0.08    6.87
 -10   7 -42   17.11   16.29
  -9 -14  11  -15.46   41.54
  -9  -8  12   13.98   24.78
  -9  -3   7   58.52   16.50
  -9  -1   3   93.95   14.30
  -9   6 -27   63.73    7.65
  -9   7 -38   18.13   15.22
  -8 -12  13    0.08   24.07
  -8 -11  13  227.89   29.29
  -8  -9  13   83.95   28.36
  -8  -4   9  613.23   18.83
  -8   2  -5    4.44    7.86
  -7 -14  12    1.68   38.86
  -7  -8  13   22.58   22.88
  -7  -3   8   -4.46   15.50
  -7   7 -34   13.80   14.58
  -6 -14  12  -25.62   38.83
  -6 -13  13  150.13   31.31
  -6 -10  14   55.27   18.04
  -6  -6  12  126.37   19.51
  -6   0   2  707.88   11.30
  -6   2  -4 1110.01    7.75
  -6   4 -12  107.30    2.75
  -6   6 -24   15.89    8.95
  -6   7 -33   -1.97   15.62
  -5 -13  13   53.13   32.25
  -5 -11  14  251.75   19.41
  -5 -10  14   15.40   21.57
  -5  -7  13  101.08   14.04
  -5   5 -17   83.36    7.43
  -4 -13  13   34.19   29.01
  -4 -10  14   26.44   15.95
  -4  -6  12   23.26   16.36
  -4   7 -33   71.09   15.16
  -3 -15  11  205.57   34.59
  -3 -14  12   -8.31   30.52
  -3   6 -24   18.97   13.72
  -3   7 -33  145.84   17.91
  -2 -12  13   32.19   22.43
  -2   5 -18  152.94   11.55
  -2   7 -34   11.49   19.89
  -1 -15  10   14.18   30.75
  -1 -14  11   -8.15   23.45
  -1  -6  11  623.37   11.89
  -1   5 -19   55.01   11.20
  -1   7 -36   50.74   22.20
   0 -16   8    9.96   32.54
   0 -13  11   -5.01   22.09
   0 -11  12   48.28   18.82
   0 -10  12  413.02   17.81
   0  -9  12  628.43   17.14
   0  -7  11   71.84   12.36
   0   3 -10 1089.71   11.47
   0   7 -38   43.28   25.59
   1 -11  11  460.27   19.10
   1  -4   7  236.06    7.99
   1   7 -42   69.25   26.23
   2 -11  10   52.03   16.06
   2  -9  10  380.25   15.41
   2   6 -32   39.61   21.56
   2   7 -48   78.39   35.37
   2   7 -47   -3.10   34.77
   2   7 -46   45.53   32.44
   3 -13   8   24.38   17.52
   3 -10   9  318.82   13.39
   3  -5   6  185.61    6.44
   3   5 -26   34.35   17.30
   4   4 -22   26.86   16.17
   4   5 -29    6.17   20.99
   5 -15   3   49.53   21.70
   5 -13   5   54.85   15.27
   5 -10   6  450.81   12.23
   5  -6   4   57.88    4.81
   5   4 -25    7.03   19.13
   5   6 -49   65.08   36.09
   5   6 -48    8.17   35.38
   5   6 -47  329.62   34.77
   6  -3  -2 1234.62    8.80
   6   2 -17   96.71   15.66
   6   3 -22   14.95   17.74
   6   5 -38   11.55   31.55
   7   0 -12 3512.62   22.45
   7   3 -26  274.67   17.32
   7   5 -48   25.23   37.15
   7   5 -47  308.84   40.68
   7   5 -46   12.75   39.55
   8  -6  -2  130.29    5.66
   8  -2  -9   29.92   11.40
   8   1 -19   16.38   16.85
   8   2 -24   30.10   20.32
   8   4 -40   15.25   30.58
   8   4 -39   33.24   30.05
   9  -5  -6   11.76    8.96
   9  -2 -12  148.87   13.82
   9  -1 -15  280.26   14.89
   9   1 -23  134.36   20.53
   9   4 -52   11.14   43.57
   9   4 -51   17.08   44.62
  10  -5  -9   71.46   11.80
  10  -3 -13  589.81   15.43
  10   1 -28   64.50   23.46
  10   2 -35   74.82   22.43
  10   2 -34  192.36   28.13
  10   3 -47  118.12   42.77
  10   3 -46  149.23   40.63
  10   3 -45   26.49   36.09
  11  -8  -9  140.96   10.69
  11  -6 -11   58.00   12.67
  11   2 -44   25.48   37.05
  11   2 -43   25.35   38.71
  12 -11 -12   12.04   10.52
  12  -1 -29   44.01   25.05
  12   0 -34   39.52   28.40
  12   1 -44    6.84   38.18
  12   1 -43   21.51   38.13
  13  -7 -18    2.89   17.69
  13  -3 -27   18.66   21.91
  13  -2 -31    4.77   24.59
  13  -1 -36   27.42   34.89
  13   0 -46   19.17   40.14
  13   0 -44   32.11   38.23
  14  -8 -22   22.66   20.80
  14  -7 -23   59.70   24.92
  14  -6 -25  158.70   23.75
  14  -5 -27   30.99   22.35
  14  -4 -30  172.95   28.60
  14  -3 -34   35.60   31.90
  14  -2 -40   71.17   35.94
  14  -2 -39   -9.62   32.64
 -18  -4  -7   82.42   35.46
 -17  -4  -4   19.48   29.24
 -17  -3  -6   40.50   29.84
 -17   1 -19  121.03   21.53
 -17   2 -24   18.36   17.01
 -16  -7   2  124.75   40.15
 -16  -6   1   25.36   35.42
 -16  -5   0  122.70   32.15
 -16   2 -20   25.73   16.83
 -16   3 -26   53.24   14.71
 -15  -9   5   -2.05   36.89
 -15  -1  -6  -23.16   21.26
 -15   2 -17   14.05   17.26
 -14 -10   7   60.98   31.26
 -14  -6   5  386.37   24.30
 -14  -1  -4   12.66   17.51
 -14   1 -10  202.52   15.66
 -14   2 -14  481.19   16.19
 -14   3 -19   76.97   12.03
 -14   5 -34   39.79    6.42
 -13 -11   8   82.84   38.75
 -13 -10   8   32.25   36.29
 -13  -9   8  135.56   34.71
 -13  -7   7   32.94   27.80
 -13  -4   4   38.70   22.34
 -13  -1  -2   23.07   17.48
 -12 -12   9   -1.26   44.09
 -12  -8   9   -0.91   31.35
 -12   2 -10  610.31   14.01
 -11 -12  10    9.27   36.94
 -11  -8  10  245.84   28.91
 -11  -3   5   70.32   14.38
 -11  -2   3   21.42   16.38
 -10 -12  11  -22.79   35.18
 -10  -8  11   21.62   28.60
 -10  -3   6  367.24   14.09
 -10   2  -7  104.41   10.17
 -10   3 -11  110.40    7.80
 -10   7 -41    8.51   15.19
  -9 -12  12   44.77   33.02
  -9 -11  12   24.07   30.87
  -9  -9  12   49.55   26.75
  -9  -2   5   70.36   11.00
  -8 -14  11  -39.07   36.40
  -8 -13  12   39.55   32.36
  -8  -7  12   39.14   17.31
  -8   7 -35  122.78   14.60
  -7 -12  13  331.51   23.95
  -7 -11  13  209.42   28.02
  -7  -9  13   26.49   23.42
  -7  -1   4  420.93   13.64
  -6 -15  11    2.67   36.09
  -6 -12  13    7.11   30.04
  -6  -8  13    9.06   22.56
  -5 -15  11   43.85   34.23
  -5 -12  13  220.61   26.68
  -5  -6  12  116.64   12.70
  -5  -5  11 1180.36   16.70
  -5   0   2 2316.02   13.64
  -5   7 -32  166.94   15.58
  -5   8 -50   -0.50   27.38
  -4 -15  11  -11.16   30.85
  -4 -14  12   68.95   28.35
  -4 -12  13   55.27   25.01
  -4  -8  13    7.72   17.54
  -4   5 -17 1393.25   11.70
  -4   7 -32   57.70   15.78
  -4   8 -51   62.37   26.57
  -4   8 -50   44.14   28.87
  -4   8 -49  102.22   29.48
  -3 -12  13   13.81   22.74
  -3  -8  13   39.26   15.64
  -3  -3   8  752.80   12.17
  -3   8 -52   44.54   29.98
  -3   8 -51   17.44   32.88
  -2 -13  12    4.59   24.68
  -2 -11  13   73.75   21.08
  -2 -10  13   60.47   19.50
  -2  -9  13   97.23   12.78
  -2  -7  12   -6.25   14.86
  -1 -12  12   19.42   19.51
  -1   7 -35  119.37   22.11
   0 -15   9   79.46   28.52
   0 -14  10   10.38   22.57
   0  -6  10   61.27   10.66
   0  -5   9   31.44   10.13
   0   5 -20   88.40   12.29
   0   6 -27  430.66   16.46
   1 -16   7    1.99   26.72
   1 -13  10    8.19   20.09
   1 -10  11  110.28   16.30
   1  -7  10   22.69   10.82
   1   7 -40   20.21   25.66
   2 -16   6   58.32   25.80
   2 -13   9  231.38   19.88
   2 -10  10   87.04   14.33
   2  -7   9  599.62   11.44
   2   5 -23   43.89   14.78
   2   6 -31  110.55   21.31
   2   7 -45  312.13   33.43
   2   7 -44  119.26   30.14
   3 -15   6   18.35   21.67
   3 -14   7    1.66   20.91
   3  -6   7  527.94    9.06
   3  -1  -1  761.41    5.61
   3   2 -10   49.39   13.51
   3   7 -54  -13.60   38.46
   3   7 -53   55.31   39.45
   3   7 -52   -6.33   38.73
   4 -12   7  129.87   16.48
   4  -8   7   30.01    8.99
   4   6 -39   89.81   22.16
   4   6 -38   68.09   25.73
   5 -14   4   36.97   16.62
   5  -2  -2 5342.68   14.43
   5   6 -46   13.39   27.08
   5   6 -45   11.99   33.06
   5   6 -44  -24.04   30.20
   6 -15   1   32.04   18.95
   6 -13   3   26.67   14.78
   6 -11   4   18.41   10.46
   6  -9   4   71.85    7.83
   6  -2  -4  922.81    9.71
   6   4 -28  109.89   22.65
   6   5 -37  113.79   27.49
   7 -15  -1   13.44   16.41
   7 -13   1  136.74   13.17
   7 -11   2    9.16    8.55
   7  -9   2  288.06    6.46
   7   2 -20   76.98   12.42
   7   4 -32    6.98   27.08
   7   5 -45   -0.36   31.20
   7   5 -43   94.85   33.35
   8  -7  -1  262.80    3.74
   8   4 -38   37.13   34.15
   9   0 -18  252.63   16.01
   9   4 -50   24.68   42.07
   9   4 -49   -9.46   40.94
   9   4 -48   95.75   44.82
   9   4 -47   47.63   37.58
  10   0 -22   13.04   17.88
  10   1 -27   28.63   26.22
  10   3 -44   17.55   39.24
  11  -4 -14  117.69   16.00
  11   1 -33   47.18   28.35
  11   2 -42   28.30   34.84
  11   2 -41   26.40   32.13
  12  -9 -12  252.30   13.17
  12  -3 -21    7.65   17.25
  12   1 -42   15.86   34.65
  12   1 -41   26.45   35.55
  13 -11 -16   -0.37   15.17
  13 -10 -16   -1.63   14.94
  13  -9 -16   17.15   17.05
  13  -6 -19   66.16   18.56
  13  -5 -21    0.49   18.84
  13  -4 -23   -8.56   18.52
  13  -3 -26    0.92   22.41
  13  -2 -30   23.66   26.84
  13  -1 -35   40.36   33.29
  13   0 -42   -1.72   36.38
  14  -9 -21   50.69   20.40
  14  -4 -29   30.37   24.57
  14  -3 -33   -1.72   29.72
  14  -2 -38  -23.01   36.37
  15  -6 -31    2.81   31.10
  15  -5 -34   83.18   32.15
 -18  -2 -12   23.08   29.27
 -18  -1 -15   40.13   26.98
 -17  -7  -1   29.12   39.13
 -17  -6  -2   -5.23   34.50
 -17  -5  -3   39.22   33.13
 -17  -2  -9  120.08   24.94
 -16  -8   2   -5.23   39.91
 -16  -4  -2   99.03   27.31
 -16  -3  -4   22.71   25.54
 -16  -1  -9   98.67   24.51
 -16   0 -12   29.91   21.38
 -15  -8   4   23.25   36.59
 -15  -2  -4   34.97   21.52
 -15   1 -13  132.65   18.31
 -14 -10   6    2.38   39.12
 -14  -9   6   96.30   36.53
 -14  -8   6   37.02   24.63
 -14  -7   5   28.30   30.52
 -14  -4   2   75.24   25.04
 -14  -3   0   37.38   22.45
 -14  -2  -2   18.62   24.13
 -13  -6   6   29.26   25.68
 -13  -5   5  392.87   20.61
 -13  -3   2    2.40   21.43
 -13  -2   0    5.51   18.75
 -13   2 -12 1117.31   16.76
 -12 -11   9   22.22   37.85
 -12 -10   9   83.04   38.20
 -12  -9   9   49.41   32.35
 -12  -7   8   30.49   29.40
 -12  -4   5   20.36   21.10
 -11 -13   9   32.93   41.21
 -11 -11  10   -4.41   37.90
 -11 -10  10   -3.32   31.96
 -11   0  -2 1135.45   17.94
 -10 -13  10   73.11   39.87
 -10 -11  11    6.68   35.76
 -10 -10  11   40.66   31.15
 -10  -9  11   53.50   31.55
 -10  -7  10   76.95   24.45
 -10  -4   7   12.66   18.93
  -9 -14  10   19.29   41.16
  -9 -13  11   34.36   35.70
  -9  -6  10   68.15   22.12
  -9  -4   8   37.62   12.60
  -9   0   0  974.97   14.32
  -9   2  -6   22.29    7.29
  -9   7 -37   69.49   13.97
  -8 -12  12   32.84   32.88
  -8  -8  12   -0.26   24.75
  -7 -14  11   20.98   34.87
  -7 -13  12   17.79   31.29
  -7 -10  13   84.64   25.34
  -7  -7  12  146.37   21.90
  -7  -4   9   57.01   17.05
  -7   7 -33  230.74   16.09
  -6 -13  12  135.90   30.34
  -6 -10  13   56.92   23.55
  -6  -9  13   46.94   23.63
  -6   1  -1  264.93    6.94
  -6   7 -32   26.46   15.06
  -6   8 -49   98.01   25.85
  -5 -11  13   45.73   23.58
  -5  -8  13  137.38   16.32
  -5  -3   8  859.91   17.49
  -5   6 -23   61.16   10.55
  -5   8 -49   18.23   26.20
  -5   8 -48   20.73   25.80
  -5   8 -47  248.28   27.24
  -4 -11  13   45.18   22.62
  -4  -3   8  315.64   14.44
  -4   6 -23 1121.97   15.14
  -4   8 -48   24.50   26.44
  -4   8 -47  164.12   26.55
  -3 -13  12  144.52   27.83
  -3 -11  13   37.03   22.10
  -3 -10  13  207.08   21.12
  -3  -9  13  141.42   18.98
  -3   4 -12   53.22    6.82
  -3   5 -17  247.56   10.14
  -3   7 -32  344.37   16.93
  -3   8 -50    8.09   26.49
  -3   8 -49  153.84   29.12
  -3   8 -48   98.98   25.18
  -2 -15  10   76.65   32.10
  -2 -14  11  220.34   27.61
  -2   6 -24  139.91   13.52
  -2   8 -52  -12.93   32.68
  -2   8 -51   82.04   29.77
  -2   8 -50   -7.23   33.45
  -1 -11  12   11.40   19.15
  -1   6 -25  618.80   16.10
  -1   7 -34   -1.30   19.75
   0 -12  11  116.14   21.89
   0   2  -6   17.60    6.67
   1 -15   8   18.42   24.18
   1 -14   9   23.84   22.48
   1   5 -21  325.96   15.33
   1   6 -28  109.37   17.23
   1   7 -39   64.23   23.44
   2 -14   8   57.97   20.57
   2   1  -5   42.83    8.56
   2   6 -30  194.18   19.62
   2   7 -43  125.98   29.04
   2   7 -42   39.62   26.77
   3   7 -51   24.74   38.29
   3   7 -50   14.98   37.29
   3   7 -49  170.84   36.63
   3   7 -48   33.89   33.32
   4   3 -16    4.06   15.11
   4   4 -21  239.96   16.58
   4   5 -28   68.89   15.43
   4   6 -37  -14.59   26.84
   5   2 -14   72.73   10.87
   5   4 -24   -7.64   14.01
   5   5 -31   53.21   24.39
   5   6 -43  125.86   30.53
   5   6 -42   26.46   29.41
   6 -14   2  180.75   18.10
   6 -10   4  679.13   11.96
   6  -7   3   28.90    4.41
   6   3 -21   14.62   17.35
   6   4 -27   19.11   21.63
   6   5 -36   -4.62   22.06
   6   5 -35  350.77   27.77
   6   6 -54  -37.57   39.18
   6   6 -53   73.67   38.27
   7 -14   0  227.07   14.83
   7  -3  -4  152.06    8.53
   7   4 -31 1103.85   29.37
   7   5 -41   62.83   31.12
   8   2 -23   59.52   14.80
   8   3 -29   14.54   17.59
   8   4 -37   10.68   28.91
   9   1 -22  126.46   19.18
   9   3 -34   16.70   27.84
   9   4 -46   30.15   40.00
   9   4 -45   33.93   41.59
   9   4 -44   47.18   36.31
  10  -1 -18   65.06   16.73
  10   1 -26  165.74   22.88
  10   2 -32   64.09   27.28
  10   3 -42   19.00   32.35
  10   3 -41   34.61   36.54
  11  -5 -12   24.09   13.87
  11  -3 -16   71.60   15.71
  11  -1 -22  149.06   19.06
  11   0 -26  808.12   24.75
  11   2 -40   31.12   31.91
  11   2 -39   25.35   31.19
  12  -7 -13   -0.59   16.20
  12  -4 -18  202.93   15.93
  12  -1 -27   47.08   22.87
  12   1 -40    4.89   33.04
  12   1 -39   -6.86   32.38
  13  -2 -29    4.81   25.26
  13   0 -40    0.78   35.13
  14  -6 -24   15.83   21.99
  14  -5 -26    9.86   24.34
  14  -3 -32   22.98   29.32
  14  -2 -37  105.15   30.99
  14  -1 -43   43.85   37.91
  15  -6 -30  -27.12   28.61
  15  -5 -33  141.56   31.74
  15  -4 -36   87.66   36.11
 -18  -4  -8  102.53   35.93
 -18  -3 -10   -0.60   32.63
 -17  -4  -5   17.67   29.48
 -17  -3  -7   53.02   29.92
 -17  -1 -12   21.73   24.19
 -17   2 -25   96.70   20.45
 -16  -7   1  -37.42   35.79
 -16  -6   0   21.06   35.83
 -16  -5  -1   58.36   30.85
 -16   1 -16    8.69   19.57
 -15  -9   4   39.65   36.70
 -15  -7   3   41.85   34.48
 -15  -6   2   21.81   30.93
 -15  -5   1   69.67   32.63
 -15  -3  -2   86.63   23.79
 -14  -6   4   29.09   27.60
 -13 -11   7    6.78   37.31
 -13  -9   7   30.29   32.81
 -13  -8   7   12.23   31.27
 -12 -12   8   44.83   45.68
 -12  -8   8  345.02   31.34
 -12  -6   7    9.23   24.60
 -12  -5   6  362.83   19.50
 -12  -1  -1  312.34   16.63
 -11 -12   9   11.37   37.28
 -11  -7   9   52.63   20.17
 -11  -6   8   -3.75   25.21
 -11  -5   7   40.42   24.46
 -10 -12  10   27.66   34.29
 -10  -6   9   51.64   24.38
 -10  -5   8    2.03   22.10
 -10   7 -40   41.88   13.79
  -9 -12  11   50.92   32.43
  -9  -8  11  220.98   25.97
  -9  -5   9   48.67   15.60
  -9   3 -10  109.66    6.63
  -8 -14  10   22.31   36.07
  -8 -13  11    8.91   35.14
  -8 -11  12   72.65   27.58
  -8 -10  12   36.23   28.64
  -8  -9  12  171.77   27.00
  -8  -2   5   17.61   14.59
  -8  -1   3  240.18   13.69
  -8   6 -25  165.95    8.48
  -7 -12  12  222.73   31.77
  -7  -8  12   43.48   22.81
  -7  -6  11  365.34   15.73
  -7  -5  10   79.42   17.07
  -7   6 -24  127.24    8.52
  -6 -15  10    6.40   36.16
  -6 -14  11    8.34   35.75
  -6  -4   9  104.66   16.37
  -6  -1   4  287.43    9.21
  -6   5 -17  632.19    6.86
  -6   8 -48   23.77   23.65
  -6   8 -47  -31.63   24.77
  -5 -15  10    0.19   34.24
  -5 -14  11    2.14   31.49
  -5 -13  12   77.49   29.00
  -5 -10  13   24.20   21.26
  -5  -9  13    4.70   16.38
  -5  -7  12    4.41   17.72
  -5   2  -4  180.83    4.81
  -5   7 -31   -2.40   13.90
  -5   8 -46    2.83   23.89
  -5   8 -45   -1.04   24.01
  -4 -15  10   41.68   30.71
  -4 -14  11   62.10   28.27
  -4 -13  12   36.61   27.12
  -4 -10  13   14.89   20.34
  -4  -9  13   90.24   15.39
  -4  -7  12  143.61   16.81
  -4   2  -4 2040.36    5.26
  -4   7 -31  395.12   15.54
  -4   8 -46  139.01   24.82
  -4   8 -45  156.70   25.66
  -3 -15  10   12.40   29.57
  -3 -14  11   -1.23   26.82
  -3  -7  12   38.18   11.27
  -3   6 -23  286.03   14.20
  -3   7 -31  341.03   17.35
  -3   8 -47   22.09   24.45
  -3   8 -46   20.23   26.37
  -3   8 -45  197.16   28.04
  -2 -12  12  198.87   25.01
  -2  -5  10   32.55    9.25
  -2   7 -32   35.71   16.25
  -2   8 -49  -19.79   26.91
  -2   8 -48   30.90   29.18
  -2   8 -47  166.31   30.46
  -1 -15   9   -2.88   25.68
  -1 -14  10   -2.64   27.18
  -1 -13  11   11.31   21.29
  -1  -9  12  513.71   17.27
  -1   4 -13  642.30   10.92
  -1   7 -33  133.47   18.40
  -1   8 -53   51.27   35.78
  -1   8 -52  -15.64   33.13
  -1   8 -51   -5.04   29.25
  -1   8 -50   10.44   34.71
   0 -16   7   20.68   31.60
   0  -8  11  366.84   14.80
   0   4 -14  429.11   11.88
   0   6 -26   17.07   14.25
   0   7 -35  527.89   25.30
   1  -5   8   58.64    8.89
   1   7 -37  483.09   25.24
   2 -12   9  132.14   17.88
   2  -6   8  803.62   10.63
   2   7 -41   96.99   29.55
   2   7 -40   27.61   25.88
   3 -12   8    3.00   14.99
   3   6 -32  253.33   21.64
   3   7 -47  128.20   35.41
   3   7 -46   44.26   35.79
   3   7 -45   52.94   30.80
   4 -15   4   18.28   19.97
   4 -13   6    7.23   16.40
   4   1  -8   12.07    7.74
   4   6 -36   36.82   26.68
   5   1 -10  616.15   11.53
   5   3 -18  246.33   16.29
   5   5 -30   19.04   21.98
   5   6 -41  116.28   30.09
   5   6 -40   18.33   27.97
   6   2 -16   30.87   15.37
   6   5 -34    5.18   25.75
   6   6 -52   15.17   33.15
   6   6 -51  178.10   39.51
   6   6 -50    9.82   37.78
   6   6 -49  185.88   39.65
   6   6 -48    8.20   36.21
   7 -10   2  158.05    8.13
   7   2 -19   24.37   11.28
   7   4 -30   33.69   23.85
   8   0 -14  883.58   17.40
   8   2 -22  191.11   18.65
   8   3 -28  130.87   23.68
   8   4 -36    1.48   22.38
   8   4 -35   46.60   26.73
   8   5 -52   25.25   45.36
   8   5 -51   -3.08   40.68
   8   5 -50   -6.95   43.69
   8   5 -49  180.63   38.30
   9 -14  -5    7.52   10.81
   9 -13  -4  183.38    9.19
   9  -3  -9  522.17   12.16
   9  -1 -14   53.30   13.55
   9   2 -26   28.68   22.41
   9   3 -33   39.28   26.37
   9   4 -42  -21.45   34.12
  10  -4 -10   92.65   13.22
  10   3 -40    6.52   32.57
  10   3 -39  -13.37   30.88
  11 -10  -8  104.73    7.63
  11   2 -38    3.15   33.84
  12  -8 -12  230.63   14.25
  12  -6 -14  -10.73   15.16
  12  -3 -20  116.40   16.98
  12  -2 -23   89.90   20.31
  13  -8 -16   34.62   18.63
  13  -7 -17   -2.98   16.77
  13  -5 -20    5.53   17.60
  13  -4 -22    6.27   19.79
  13  -3 -25   -3.68   20.68
  13  -2 -28   21.23   22.93
  14  -8 -21    4.42   20.69
  14  -7 -22  140.90   21.43
  14  -5 -25  152.56   25.14
  14  -4 -28   -3.14   23.24
  14  -3 -31   64.95   27.60
  14  -2 -36   79.26   29.07
  14  -2 -35    8.27   28.57
  14  -1 -42  -19.62   42.24
  14  -1 -41    4.98   41.69
  15  -7 -28  -10.40   24.97
  15  -5 -32    6.77   29.45
  15  -4 -35  234.83   31.37
 -18  -2 -13   13.09   29.79
 -18  -1 -16  115.55   26.84
 -17  -7  -2   19.68   42.89
 -17  -6  -3   -6.49   33.67
 -17  -5  -4   85.92   32.83
 -17  -2 -10   41.14   28.43
 -17   1 -20   33.41   19.36
 -16  -8   1   37.37   40.84
 -16  -4  -3   20.75   28.94
 -16  -3  -5   18.37   23.41
 -16  -2  -7  216.22   26.33
 -16   2 -21   54.44   15.55
 -16   3 -27   28.17   14.91
 -15  -8   3   14.39   35.39
 -15  -4  -1   13.05   24.93
 -15  -1  -7   82.23   20.98
 -15   0 -10   39.39   17.84
 -15   3 -23    7.26   13.45
 -14 -11   5    8.69   46.93
 -14 -10   5   26.04   38.50
 -14  -9   5   -7.19   34.90
 -14  -8   5   19.89   30.94
 -14   1 -11   99.13   16.63
 -14   2 -15    2.76   16.31
 -13 -10   7   17.89   27.75
 -13  -7   6   25.44   28.43
 -13  -6   5   -3.23   27.15
 -13  -3   1   18.70   21.01
 -13  -1  -3   87.16   17.61
 -13   3 -17   73.44   10.75
 -12 -11   8   35.60   38.31
 -12 -10   8   18.49   34.51
 -12  -9   8  111.06   35.49
 -12   0  -4   80.26   14.51
 -12   1  -7   27.10   12.58
 -11 -13   8   32.60   41.32
 -11 -11   9   44.39   33.96
 -11  -8   9  147.44   28.76
 -11  -3   4  114.72   17.87
 -11  -2   2  469.88   17.30
 -11   6 -31   41.44    6.08
 -10 -13   9   -0.98   36.54
 -10 -11  10   15.59   35.32
 -10  -3   5    2.91   16.46
 -10  -1   1   42.34   16.24
  -9 -14   9   12.07   40.24
  -9 -13  10   11.83   34.98
  -9 -11  11  214.58   31.77
  -9 -10  11   12.02   31.87
  -9  -9  11   41.11   28.27
  -9  -2   4  233.69   14.88
  -9  -1   2   39.52   13.45
  -9   7 -36   48.75   12.67
  -8 -12  11  380.63   31.62
  -8  -7  11    9.96   16.42
  -8   7 -34   16.56   11.87
  -7 -14  10   29.17   34.53
  -7 -13  11  405.15   36.73
  -7 -11  12   23.75   29.34
  -7 -10  12   -3.73   24.62
  -7  -9  12   14.19   24.10
  -6 -12  12   36.07   28.01
  -6  -8  12   38.64   21.34
  -6   6 -23  184.61    9.83
  -6   8 -46  -10.10   24.70
  -6   8 -45  218.80   25.41
  -5 -12  12  385.62   27.18
  -5  -1   4  926.43   10.97
  -5   8 -44   22.36   22.51
  -4 -12  12  172.12   25.60
  -4  -2   6   20.29    9.20
  -4   8 -44   -8.68   22.68
  -4   8 -43  113.52   24.13
  -3 -12  12   31.18   24.06
  -3  -6  11  114.71   14.93
  -3  -5  10   56.09   14.00
  -3   8 -44  144.42   23.49
  -2 -13  11  -12.50   22.58
  -2 -11  12  235.51   23.07
  -2   3  -8  100.19    5.96
  -2   8 -46  110.88   28.37
  -2   8 -45  -10.53   25.08
  -1  -7  11  151.06   10.29
  -1   6 -24   49.99   13.45
  -1   8 -49   67.07   30.98
  -1   8 -48   38.89   30.81
  -1   8 -47   68.87   32.36
   0 -15   8  -10.61   27.64
   0 -14   9   -1.96   26.07
   0 -11  11   37.68   17.76
   0 -10  11  136.59   19.03
   0  -9  11   -9.60   14.69
   0   5 -19  110.29   12.12
   0   7 -34   -4.34   21.91
   0   8 -53   18.93   31.88
   0   8 -52   59.20   37.81
   1 -16   6  -15.21   27.80
   1  -8  10   10.44   11.95
   1   4 -15  786.12   11.69
   1   5 -20   -1.67   13.20
   1   6 -27  617.51   17.72
   1   7 -36   18.01   22.46
   2 -16   5   15.76   25.15
   2  -8   9  343.65   12.75
   2   5 -22   55.63   10.94
   2   6 -29 1763.42   24.73
   3 -13   7  232.28   18.97
   3  -8   8  310.05    9.89
   3  -3   3  127.91    2.42
   3   4 -18  347.56   16.10
   3   5 -24  -18.38   15.90
   3   7 -44   32.70   32.70
   3   7 -43  144.26   31.45
   4 -14   5   13.83   19.45
   4 -10   7  129.36   11.83
   4  -9   7  157.23   11.42
   4   6 -35   26.54   23.61
   4   7 -54    6.76   42.97
   4   7 -53   -4.95   41.47
   4   7 -52    9.49   37.38
   4   7 -51  134.74   37.92
   5 -12   5    5.28   13.57
   5  -1  -4  975.95    9.66
   5   4 -23    0.42   12.52
   5   6 -39   19.62   30.49
   6  -1  -6  139.43    8.54
   6   3 -20   -1.11   16.07
   6   4 -26    8.26   15.84
   6   5 -33  141.18   25.67
   6   6 -47  229.27   36.37
   6   6 -46   -4.30   35.16
   6   6 -45  269.15   33.58
   7   5 -39   -8.81   25.80
   7   5 -38   -7.59   28.54
   8   3 -27  906.86   27.19
   8   4 -34   28.65   26.72
   8   5 -48   39.16   34.06
   8   5 -47    4.73   38.10
   8   5 -46    2.95   37.32
   9  -4  -7 1346.53   12.74
   9   1 -21   75.64   13.86
   9   3 -32   39.53   25.31
   9   4 -41   23.01   36.64
  10  -9  -5   63.33    5.59
  10  -7  -6   39.16    9.02
  10  -6  -7  523.55   10.30
  10   1 -25  100.45   20.84
  10   2 -30  113.37   24.19
  10   3 -38   12.39   33.06
  11  -9  -8    2.74    8.01
  11  -2 -18   77.30   16.51
  11  -1 -21    3.24   19.17
  11   1 -30  138.32   26.79
  11   2 -37   19.17   29.13
  11   3 -50   32.50   45.34
  11   3 -49   43.15   40.80
  11   3 -48  138.82   41.54
  12  -4 -17  337.06   16.95
  12  -2 -22   33.98   19.25
  12  -1 -26    1.96   22.69
  12   0 -30  138.93   26.76
  12   1 -37   66.81   30.77
  12   1 -36   49.91   29.85
  12   2 -48  112.32   42.13
  12   2 -46   95.84   38.40
  13  -6 -18   91.34   16.80
  13  -1 -32  161.23   28.80
  13   0 -38   -0.57   31.46
  14  -9 -20   12.41   17.06
  14  -6 -23  186.78   21.45
  14  -4 -27   71.19   24.58
  14  -2 -34   14.72   28.22
  14  -1 -40   12.38   37.80
  15  -7 -27   54.38   25.51
  15  -6 -29  -13.26   25.47
  15  -5 -31   26.06   25.93
  15  -4 -34   51.02   29.30
 -18  -3 -11   45.64   31.64
 -17  -4  -6   60.15   29.38
 -17  -3  -8    2.53   29.15
 -17  -1 -13   53.29   23.42
 -16  -7   0   32.16   35.09
 -16  -5  -2   92.78   30.61
 -16  -1 -10   55.90   23.15
 -16   1 -17   57.76   19.72
 -15 -10   3  -15.62   39.22
 -15  -9   3   31.50   36.71
 -15  -7   2   14.69   35.44
 -15  -6   1  106.72   30.76
 -15  -5   0  204.32   32.74
 -15  -3  -3   27.72   24.54
 -15  -2  -5   62.68   22.45
 -15   2 -18  116.69   14.82
 -15   4 -30   85.22   11.49
 -14  -7   4   30.60   28.85
 -14  -3  -1    8.64   23.46
 -14  -2  -3  149.85   20.54
 -14   0  -8   39.67   15.88
 -13 -11   6    3.54   39.37
 -13  -2  -1   36.94   18.87
 -13   0  -6  -10.90   14.25
 -13   1  -9  161.45   13.39
 -12 -12   7   68.54   44.84
 -12  -7   7  132.67   21.54
 -12  -5   5   19.06   25.06
 -12  -4   4  177.10   16.74
 -12   4 -20  139.60    7.75
 -11 -12   8   60.26   35.87
 -11 -10   9  -16.29   31.54
 -11  -9   9   27.28   24.89
 -11  -7   8  233.22   29.74
 -11  -4   5   49.92   19.24
 -11   2  -9   83.93   11.10
 -11   3 -13  155.19    8.80
 -10 -10  10  323.39   24.62
 -10  -2   3   35.29   14.60
 -10   7 -39  -13.64   12.54
  -9 -12  10  -28.58   34.33
  -9  -7  10  120.38   17.96
  -8 -13  10   29.92   31.93
  -8 -11  11  141.83   28.36
  -8  -8  11   29.39   24.29
  -8  -5   9  687.83   17.35
  -7   7 -32   22.00   12.68
  -7   8 -47   74.06   22.40
  -7   8 -46   59.31   25.32
  -6 -15   9    6.92   39.68
  -6 -14  10   30.22   32.10
  -6 -13  11   45.70   33.26
  -6  -9  12    1.70   23.33
  -6   7 -31    6.87   13.68
  -6   8 -44  119.10   21.76
  -5 -13  11  122.54   28.84
  -5 -11  12   39.52   22.05
  -5  -5  10  177.95   15.99
  -5   8 -43  216.40   21.47
  -4 -11  12   53.49   21.54
  -4  -8  12  408.36   19.73
  -4  -6  11  758.91   14.83
  -4  -5  10    4.48   15.03
  -4   1  -1  595.63    5.84
  -4   7 -30  471.83   14.94
  -4   8 -42   55.43   22.72
  -3 -15   9   18.92   29.14
  -3 -13  11    7.65   26.22
  -3 -11  12   43.21   22.70
  -3  -8  12  111.12   12.09
  -3   7 -30   90.19   16.11
  -3   8 -43   54.93   25.03
  -3   8 -42    7.91   24.39
  -2 -14  10    9.68   23.42
  -2 -10  12  433.62   19.73
  -2  -3   7   97.71   11.55
  -2   4 -12  617.24   10.04
  -2   5 -17   39.90    9.45
  -2   6 -23  591.55   14.54
  -2   7 -31   27.56   15.10
  -2   8 -44   51.72   26.24
  -2   8 -43  192.49   27.55
  -1 -16   7   -9.90   27.95
  -1 -12  11    6.99   19.48
  -1  -6  10   64.98   12.67
  -1  -4   8   91.59   10.68
  -1   2  -5  429.27    5.12
  -1   7 -32    7.17   16.78
  -1   8 -46   51.78   28.58
  -1   8 -45  140.47   30.19
   0   6 -25    6.26   13.29
   0   7 -33  113.83   19.26
   0   8 -51   19.08   32.03
   0   8 -50   21.61   33.04
   0   8 -49   42.96   30.13
   0   8 -48   14.51   33.73
   1 -15   7   -1.98   23.98
   1 -14   8   -8.15   24.24
   1 -13   9   79.37   20.04
   1 -11  10   29.58   15.85
   1  -9  10   19.98   15.20
   1   7 -35    2.20   21.90
   2 -15   6   19.67   25.33
   2 -14   7   70.16   21.57
   2 -13   8   -2.48   18.08
   2 -11   9  415.18   17.81
   2   4 -16   79.07   13.77
   2   6 -28    9.15   17.22
   2   7 -38    4.77   26.12
   3 -15   5   86.89   21.78
   3 -14   6   44.33   19.14
   3 -11   8   94.03   13.27
   3   1  -6   70.94   10.27
   3   6 -31  607.27   18.31
   3   7 -42   44.89   30.82
   4   3 -15   56.29   15.44
   4   4 -20    2.27   11.21
   4   5 -26   10.21   14.11
   4   6 -34  142.62   23.28
   4   7 -49   33.83   35.63
   4   7 -48   30.75   35.51
   4   7 -47  181.25   33.64
   5 -15   2    7.17   17.88
   5   3 -17   -3.82   15.03
   5   5 -29  210.34   17.70
   5   6 -38   -4.20   26.28
   6  -4   0  425.85    5.16
   6   4 -25  416.36   22.32
   6   5 -32    9.01   23.97
   6   6 -44    2.46   31.33
   6   6 -43   38.67   30.68
   7  -4  -2  132.34    6.55
   7   3 -23  202.59   14.49
   7   4 -29    9.69   17.45
   7   5 -37   41.25   31.84
   8  -3  -6  233.73    9.15
   8  -2  -8  846.83   12.52
   8   1 -17   -2.06   14.71
   8   4 -33  466.26   29.21
   8   5 -45   93.12   39.95
   8   5 -44   35.14   38.83
   9   3 -31   12.48   24.81
   9   4 -40  -15.13   26.65
   9   4 -39    3.99   33.86
  10  -5  -8   15.39   10.83
  10  -2 -14 1080.58   17.41
  10   1 -24   35.28   20.01
  10   3 -37  -22.50   30.65
  10   3 -36    4.06   29.26
  10   4 -50    6.48   46.87
  10   4 -49   39.40   40.13
  11  -7  -9   14.00   10.80
  11  -6 -10   12.36   11.25
  11  -4 -13  261.41   14.38
  11  -3 -15  438.47   17.06
  11   0 -24    4.05   19.51
  11   1 -29   53.37   26.30
  11   2 -36   95.04   23.96
  11   2 -35   26.67   29.30
  11   3 -47  210.56   37.41
  11   3 -45   11.59   38.11
  12 -12 -12    7.23    7.92
  12  -5 -15   40.07   14.17
  12  -1 -25   89.74   22.28
  12   2 -45   12.98   38.85
  12   2 -44   48.59   39.38
  13 -10 -15   -7.13   14.33
  13  -5 -19  157.47   19.29
  13  -4 -21  177.43   17.99
  13  -2 -27  -10.09   22.35
  13  -1 -31  128.81   28.76
  13   0 -36   27.19   30.49
  13   1 -46   74.79   31.76
  13   1 -45   26.83   40.47
  13   1 -44   -2.10   36.73
  14  -8 -20   -2.52   19.28
  14  -7 -21  215.69   21.30
  14  -5 -24   86.08   20.90
  14  -3 -29   40.49   26.09
  14  -1 -39   22.05   34.51
  14  -1 -38   43.53   32.93
  15  -6 -28   16.68   26.40
  15  -5 -30  134.44   28.94
  15  -4 -33   24.72   27.38
 -18  -1 -17   44.45   26.11
 -17  -7  -3    7.16   36.13
 -17  -6  -4   35.89   38.47
 -17  -5  -5   15.96   29.73
 -17   1 -21   96.76   21.17
 -16  -8   0  183.77   38.51
 -16  -3  -6   -8.69   27.24
 -16  -2  -8   52.82   23.07
 -15  -8   2  226.16   36.50
 -15   1 -14  174.43   16.15
 -14 -10   4  118.44   38.52
 -14  -9   4   44.00   34.90
 -14   3 -20   34.45   12.09
 -14   4 -26  132.09    9.93
 -13 -10   6   68.32   28.64
 -13  -9   6   80.92   26.74
 -13   2 -13   12.47   12.21
 -12 -11   7   45.22   39.99
 -12 -10   7  -13.84   32.61
 -12  -9   7   33.22   30.91
 -12  -8   7  152.96   29.17
 -12  -3   2   -9.43   19.53
 -12  -1  -2   62.02   16.59
 -12   2 -11   -9.23   11.44
 -12   3 -15  234.91   10.24
 -11 -13   7   41.76   41.48
 -11 -11   8   24.85   33.10
 -11  -8   8   72.82   27.92
 -11  -6   7   59.32   22.73
 -10 -13   8   23.69   36.12
 -10 -12   9  -11.31   26.19
 -10 -11   9   53.55   32.92
 -10  -8   9  192.95   26.87
 -10  -5   7   53.98   22.08
 -10  -4   6   18.87   14.81
  -9 -14   8   40.02   36.36
  -9 -13   9   44.48   37.71
  -9 -11  10   -3.31   33.40
  -8 -14   9    7.29   35.88
  -8 -10  11  251.36   27.47
  -8  -9  11   15.95   24.04
  -8   7 -33   23.90   12.68
  -7 -13  10  -11.33   30.47
  -7 -12  11    7.43   21.33
  -7  -6  10  174.50   20.51
  -7  -4   8   11.02   16.48
  -7  -2   5    7.44   12.77
  -7   8 -45   49.35   21.92
  -6  -3   7    2.35   15.06
  -6   8 -43   21.69   20.32
  -5 -15   9    2.28   33.39
  -5 -14  10   24.32   31.20
  -5 -10  12   15.44   22.84
  -5  -9  12  115.79   20.94
  -5   8 -42   69.37   19.71
  -4 -15   9  269.69   32.09
  -4 -14  10   15.32   30.45
  -4  -9  12  243.30   21.06
  -4   6 -22   49.66   11.06
  -4   8 -41  114.71   22.20
  -3 -14  10   75.32   27.12
  -3 -10  12  212.06   20.17
  -3  -9  12  454.42   15.39
  -3   6 -22  105.03   12.58
  -3   8 -41  108.87   23.88
  -2 -12  11   10.10   23.41
  -2   7 -30  192.22   18.49
  -2   8 -42   47.81   22.75
  -1 -15   8   28.24   26.01
  -1 -14   9   63.16   27.04
  -1 -13  10  -14.81   22.05
  -1 -11  11  -16.44   19.40
  -1  -8  11   68.24   14.06
  -1   7 -31  528.12   19.30
  -1   8 -44   69.04   26.43
  -1   8 -43    8.30   26.41
   0 -16   6  -18.00   31.40
   0 -12  10   30.06   19.63
   0  -7  10  367.21   13.00
   0   8 -47   -0.20   30.02
   0   8 -46  -18.28   26.10
   1 -10  10   82.54   14.47
   1   6 -26   12.93   10.75
   1   7 -34  115.11   21.06
   1   8 -53   13.21   37.02
   1   8 -52   39.41   36.24
   1   8 -51    4.65   32.31
   2 -10   9   24.71   13.53
   2  -9   9  164.09   13.06
   2   5 -21   37.55   14.66
   2   7 -37   -9.22   25.60
   3 -10   8  181.36   12.69
   3  -9   8  327.79   11.93
   3   5 -23  388.96   16.70
   3   6 -30   19.44   21.38
   3   7 -41   17.25   26.75
   3   7 -40   74.84   26.96
   4 -12   6   25.08   15.82
   4  -7   6   84.06    7.01
   4   5 -25  360.68   19.46
   4   6 -33   37.25   22.79
   4   7 -46   30.55   32.69
   4   7 -45    2.11   31.35
   5 -14   3   22.78   16.26
   5 -13   4    9.81   15.38
   5 -11   5   17.45   12.87
   5  -8   5   32.49    7.55
   5   5 -28   14.88   21.60
   5   6 -37   98.27   25.38
   6 -12   3   56.19   11.76
   6   5 -31  649.35   25.95
   6   6 -42    1.56   32.33
   7   3 -22  136.82   17.84
   7   4 -28   31.92   22.82
   7   5 -36   24.23   27.14
   7   6 -53  183.80   40.91
   7   6 -52    2.47   37.30
   7   6 -51   39.73   40.05
   7   6 -50   11.03   36.56
   8 -12  -1   26.87    9.69
   8   3 -26   85.31   17.36
   8   4 -32   33.13   27.07
   8   5 -43   32.46   27.97
   8   5 -42   12.02   36.95
   9  -6  -4  105.97    7.64
   9   0 -16   23.74   15.23
   9   1 -20  155.60   13.97
   9   2 -24  477.42   23.05
   9   3 -30    4.70   28.18
   9   4 -38  -11.64   31.64
  10   2 -29   11.86   17.82
  10   4 -48   26.08   35.19
  10   4 -47   73.49   40.87
  10   4 -46   18.42   38.04
  11  -5 -11   41.07   12.29
  11  -1 -20   21.12   18.59
  11   1 -28  298.45   23.33
  11   2 -34  207.87   32.27
  11   3 -44   93.37   41.36
  11   3 -43   80.87   38.73
  12  -2 -21   63.66   18.73
  12   2 -43   26.90   27.97
  12   2 -42   19.98   37.59
  13  -9 -15   51.03   15.15
  13  -7 -16  318.73   17.87
  13  -6 -17   95.82   17.69
  13  -3 -23   77.79   20.24
  13  -1 -30   32.39   28.55
  13   1 -43    8.35   36.91
  13   1 -42    2.25   34.74
  14  -6 -22   79.62   20.14
  14  -4 -26   16.68   21.75
  14  -2 -32  104.24   27.83
  14  -1 -37   40.42   32.54
  15  -7 -26    9.47   24.91
  15  -4 -32   63.31   26.84
  15  -3 -36  142.38   35.88
 -18  -4 -10   -2.80   30.48
 -18  -3 -12  122.76   29.32
 -17  -4  -7   44.35   29.84
 -17  -3  -9   13.74   29.38
 -17  -2 -11   32.88   24.24
 -17  -1 -14  149.47   25.78
 -16  -7  -1  -17.76   34.45
 -16  -6  -2   30.76   36.21
 -16  -5  -3   22.93   32.32
 -16  -1 -11   67.83   24.62
 -16   0 -14   21.91   18.63
 -16   2 -22   11.20   15.73
 -16   3 -28    3.24   16.13
 -15 -10   2  105.41   40.09
 -15  -9   2   71.77   36.39
 -15  -7   1   13.06   35.44
 -15  -6   0    9.59   29.77
 -15  -5  -1  165.27   29.82
 -15  -4  -2  217.53   25.83
 -15  -3  -4    9.11   21.50
 -15  -2  -6   59.47   24.29
 -14  -7   3  169.47   29.19
 -14  -6   2    7.13   25.95
 -14  -5   1  243.77   25.62
 -14  -1  -6   10.42   18.44
 -14   1 -12  463.69   19.07
 -13 -11   5   64.82   44.30
 -13  -8   5   65.90   32.35
 -13  -6   4   22.93   25.29
 -13  -5   3   78.31   23.64
 -13  -3   0   80.68   22.47
 -13  -1  -4   19.86   17.05
 -12 -12   6   93.15   44.21
 -12  -4   3   11.54   19.90
 -11 -10   8  139.09   32.84
 -11  -9   8    5.33   30.14
 -11  -3   3   22.22   17.85
 -11   1  -6    0.77    9.75
 -11   4 -18  252.84    7.24
 -10  -3   4   54.10   15.46
 -10   0  -2  547.91   14.26
 -10   2  -8   14.78    9.65
 -10   6 -28    8.10    5.64
 -10   7 -38   54.34   12.66
  -9 -12   9   94.72   31.45
  -9 -10  10    9.86   22.07
  -9  -9  10  135.67   21.09
  -9   6 -26    3.39    6.44
  -9   7 -35   67.80   11.68
  -8 -12  10   70.42   29.94
  -8  -7  10   99.83   16.85
  -8   0   0 1282.22   13.68
  -7 -14   9   41.05   34.32
  -7 -11  11  345.78   23.07
  -7  -9  11   21.13   24.64
  -7  -5   9   24.20   12.30
  -7   1  -2   13.64    6.31
  -7   7 -31    8.39   12.59
  -7   8 -44  -14.20   18.90
  -6 -15   8   26.36   35.63
  -6 -13  10    2.53   29.88
  -6   3  -8   25.03    3.20
  -6   7 -30   51.87   12.03
  -6   8 -42    1.66   19.81
  -5 -12  11   40.81   27.03
  -5  -3   7  998.85   17.37
  -5   6 -22   25.68    9.48
  -5   8 -41   -0.44   18.64
  -4  -7  11  -11.20   16.13
  -4   5 -16   88.65    7.72
  -4   7 -29  177.85   14.77
  -4   8 -40   35.15   18.20
  -3 -12  11   13.12   23.31
  -3   7 -29  482.72   16.92
  -3   8 -40   27.64   19.94
  -2 -15   8   26.40   28.17
  -2 -13  10   84.51   22.86
  -2  -6  10   -2.47   12.46
  -2   8 -41  -10.18   23.39
  -1 -10  11   37.69   17.86
  -1  -9  11  187.51   16.46
  -1   5 -17  126.33   10.65
  -1   6 -23   62.85   13.17
  -1   8 -42   78.32   22.97
   0 -15   7   12.54   27.31
   0 -13   9   88.03   22.63
   0   3  -9  480.16    9.46
   0   5 -18   48.63   11.85
   0   6 -24   61.79   13.92
   0   7 -32   38.93   17.43
   0   8 -45   -0.37   26.93
   0   8 -44   14.14   23.99
   1 -16   5   22.41   27.78
   1 -12   9  502.52   18.13
   1  -7   9   22.32   10.00
   1  -3   5    3.72    5.40
   1   3 -10  239.17   11.16
   1   5 -19  591.54   15.43
   1   8 -50   17.54   30.92
   1   8 -49   25.43   32.22
   1   8 -48   52.26   29.43
   2 -16   4    5.90   26.43
   2   6 -27   70.00   16.77
   2   7 -36  133.59   25.76
   3 -12   7   58.59   17.74
   3   2  -9 2040.10   15.02
   3   4 -17  102.84   15.19
   3   6 -29   83.73   20.65
   3   7 -39   21.03   28.87
   4  -2   0 5209.88   10.20
   4   6 -32   55.46   24.89
   4   7 -44   53.05   30.36
   4   7 -43  160.09   29.53
   5   1  -9  218.11   13.02
   5   5 -27  358.76   21.26
   5   6 -35  121.81   24.07
   5   7 -52    1.37   41.74
   5   7 -51   97.82   37.99
   5   7 -50   15.62   36.99
   6   3 -19    4.74   11.66
   6   4 -24   29.32   20.11
   6   6 -41   46.49   25.96
   6   6 -40   14.41   32.01
   7 -12   1   68.27   10.05
   7   2 -17    2.72   15.01
   7   4 -27 1118.13   26.10
   7   5 -35  127.56   27.16
   7   6 -49  415.95   41.13
   7   6 -48   -4.30   35.87
   7   6 -47   36.27   35.83
   8  -4  -4  104.12    7.72
   8   1 -16  454.86   16.24
   8   4 -31   95.44   24.47
   8   5 -41   10.25   27.48
   8   5 -40  -24.01   31.72
   9  -5  -5  509.33   10.02
   9   4 -37   28.77   23.71
   9   4 -36    4.60   29.17
   9   5 -51  -10.28   42.11
   9   5 -50   -4.42   45.45
   9   5 -49   21.37   39.88
  10  -3 -11  566.26   14.34
  10  -1 -16  612.94   16.89
  10   1 -23   58.57   20.90
  10   2 -28   42.94   22.59
  10   4 -45   14.85   33.23
  10   4 -44   33.57   39.65
  11  -8  -8   87.09    9.42
  11   3 -42   16.02   35.67
  11   3 -41  -12.45   34.46
  12 -10 -11    1.13    9.61
  12  -9 -11   20.56   11.23
  12  -7 -12   52.15   12.43
  12  -4 -16   43.64   15.13
  12  -3 -18  358.63   16.72
  12   1 -33   57.05   30.25
  12   2 -41   29.18   32.65
  13 -11 -15   -0.10   12.06
  13  -8 -15   59.90   17.12
  13  -4 -20   31.82   18.60
  13  -1 -29   -5.39   24.49
  13   0 -34  217.08   33.67
  13   1 -41    1.16   36.87
  14 -10 -19    2.22   18.32
  14  -9 -19    9.03   18.82
  14  -5 -23  168.45   21.56
  14  -4 -25   -3.08   20.31
  14  -3 -28   -8.30   23.94
  14  -2 -31   28.80   24.94
  14  -1 -36   88.25   35.81
  15  -6 -27   30.80   24.77
  15  -5 -29   10.31   25.92
  15  -4 -31  153.04   31.34
  15  -3 -35   11.33   30.50
 -18  -4 -11  120.97   35.97
 -17  -7  -4  129.09   37.67
 -17  -6  -5   42.50   37.81
 -17  -5  -6   38.82   29.66
 -16  -8  -1   16.18   36.75
 -16  -4  -5    3.28   28.46
 -16   1 -18   20.59   18.32
 -15 -10   1  139.03   39.36
 -15  -9   1    4.27   35.74
 -15  -8   1   -2.64   34.69
 -15   2 -19  106.11   17.52
 -15   3 -24    3.40   13.05
 -14 -10   3   53.35   38.51
 -14  -9   3   20.13   34.31
 -14  -8   3   29.85   30.74
 -14  -3  -2  148.55   22.14
 -14  -2  -4   13.72   21.57
 -14   2 -16  237.57   14.91
 -13 -10   5    4.89   27.23
 -13  -9   5   63.56   25.65
 -13  -7   4  339.82   29.70
 -13  -2  -2   18.78   18.71
 -13   1 -10  537.21   16.95
 -13   4 -23   97.71    8.72
 -12 -11   6   49.93   39.96
 -12   1  -8  181.10   13.11
 -11 -13   6  107.97   45.60
 -11 -12   7   15.34   28.59
 -11  -7   7  195.60   21.05
 -11  -4   4   -1.32   19.01
 -11  -2   1   16.36   15.14
 -11  -1  -1   41.20   13.83
 -10 -13   7   13.73   35.60
 -10 -12   8   22.65   33.57
 -10  -7   8    7.82   23.04
  -9 -14   7   21.90   36.33
  -9 -13   8   65.35   36.59
  -9 -11   9   41.28   30.33
  -9  -7   9   46.35   17.15
  -8 -14   8   20.60   34.30
  -8 -13   9  175.39   25.44
  -8 -11  10   23.40   28.06
  -8 -10  10   36.06   25.59
  -8  -9  10   70.91   24.11
  -8  -8  10   58.29   22.90
  -8  -6   9    9.80   15.27
  -8  -5   8   55.49   17.93
  -8  -4   7   46.30   11.99
  -8  -2   4 1063.34   14.71
  -8  -1   2 1359.33   16.65
  -7 -12  10   40.40   30.13
  -7  -7  10  784.75   23.17
  -7   6 -23    7.50    7.87
  -7   8 -43  102.08   18.62
  -6 -14   9  -12.30   32.72
  -6 -11  11   41.79   18.74
  -6  -8  11   -3.28   15.49
  -6  -4   8  557.85   13.56
  -6   8 -41  185.85   19.11
  -5 -15   8   30.34   36.56
  -5 -14   9   31.44   30.60
  -5 -13  10   21.23   29.73
  -5 -11  11   -3.53   21.83
  -5  -6  10   10.34   15.76
  -5   5 -16   50.25    6.83
  -5   7 -29   14.71   13.27
  -5   8 -40    0.48   17.70
  -4 -15   8   20.30   29.41
  -4 -14   9   34.83   27.43
  -4 -13  10   60.41   28.90
  -4   8 -39   39.36   20.10
  -3 -15   8   89.30   31.81
  -3 -14   9  168.79   27.13
  -3 -13  10   45.84   25.93
  -3 -11  11  147.75   21.87
  -3   5 -16   59.83    7.88
  -3   8 -39   16.29   18.68
  -2 -14   9   10.13   23.05
  -2 -11  11   75.48   20.17
  -2 -10  11  210.73   18.13
  -2  -9  11  180.44   15.72
  -2  -8  11  189.54   15.15
  -2  -5   9  136.01   12.99
  -2  -4   8    9.58   11.72
  -2   7 -29  517.35   17.41
  -2   8 -40   42.00   22.33
  -1 -16   6   17.03   31.53
  -1 -12  10  135.67   21.84
  -1   7 -30   85.81   16.29
  -1   8 -41   56.45   23.70
   0 -14   8   33.88   22.91
   0 -11  10   30.29   17.25
   0  -8  10   29.42   13.20
   0  -6   9  654.80   13.04
   0  -4   7  146.64    9.41
   0   4 -13   16.41    6.54
   0   7 -31  458.67   19.11
   0   8 -43   15.67   25.73
   1 -15   6   -0.78   25.35
   1 -13   8   52.45   21.43
   1   4 -14   95.83    9.07
   1   7 -33 1096.85   23.85
   1   8 -47   17.58   30.01
   1   8 -46    4.87   30.22
   2 -12   8  289.56   17.22
   2  -7   8   21.14   10.41
   2   3 -11  107.71   11.66
   2   5 -20   75.55   13.89
   2   7 -35  659.94   27.80
   2   8 -53  -10.93   34.68
   2   8 -52   39.95   37.70
   2   8 -51   30.63   33.11
   2   8 -50   46.74   38.30
   3 -15   4   35.35   22.57
   3   5 -22   71.37   15.54
   3   7 -38  117.64   25.69
   4 -14   4   18.78   17.67
   4 -13   5   39.28   17.13
   4  -1  -2 1735.63    9.08
   4   3 -14  203.43   15.51
   4   5 -24  109.47   18.42
   4   7 -42   52.27   28.69
   5 -10   5   12.70   10.88
   5   3 -16    6.43   15.92
   5   4 -21  297.55   13.52
   5   6 -34   77.59   24.17
   5   7 -49  187.64   35.95
   5   7 -48  -13.63   36.63
   5   7 -47  120.22   31.86
   6 -14   1   15.63   14.33
   6 -13   2    3.28   13.51
   6   6 -39   46.68   29.03
   7 -14  -1   13.94   15.71
   7   0 -10  222.45   12.77
   7   1 -13  254.53   14.46
   7   5 -34  -10.24   25.76
   7   6 -46   40.96   30.41
   7   6 -45  209.46   37.54
   8 -14  -3    8.04   13.07
   8   4 -30   12.25   23.13
   8   5 -39   59.48   31.72
   9  -2 -10  266.96   11.88
   9   1 -19  223.50   13.43
   9   3 -28   18.36   23.16
   9   5 -48   29.31   34.89
   9   5 -47   36.65   37.63
   9   5 -46   18.23   36.43
  10  -4  -9  515.88   14.07
  10  -2 -13   10.85   13.24
  10   4 -43   12.36   28.96
  10   4 -42   -0.55   37.45
  11  -4 -12  134.65   14.45
  11  -3 -14  561.85   16.71
  11  -1 -19  152.88   18.04
  11   1 -27  153.89   21.92
  11   3 -39   16.16   34.28
  12  -5 -14   21.95   15.82
  12  -2 -20  294.55   19.22
  12   1 -32   89.34   30.00
  12   2 -39   -5.00   31.41
  13  -5 -18   62.49   16.36
  13  -3 -22   -8.52   19.40
  13  -2 -25   23.48   20.63
  13   1 -40   12.94   25.58
  13   1 -39   14.49   31.86
  14  -8 -19  371.07   21.50
  14  -7 -20    4.20   18.04
  14  -6 -21  181.84   22.16
  14  -3 -27   38.14   21.64
  14  -1 -35   81.77   34.61
  15  -8 -24    3.01   25.14
  15  -7 -25   34.33   25.06
  15  -6 -26   11.54   24.77
  15  -5 -28   10.04   26.59
  15  -3 -34   -2.53   29.46
 -17  -4  -8    9.68   29.00
 -17  -3 -10   42.43   30.62
 -17  -2 -12  173.40   24.64
 -17  -1 -15  104.33   25.32
 -17   0 -18  -12.92   20.11
 -17   1 -22   30.08   20.96
 -16  -8  -2    4.10   36.63
 -16  -7  -2  154.87   35.26
 -16  -6  -3    0.11   35.76
 -16  -5  -4    7.25   31.07
 -16  -3  -7    6.59   22.92
 -16  -2  -9   58.83   22.79
 -15  -7   0  216.89   36.51
 -15  -4  -3   16.44   26.70
 -15  -1  -9  109.02   20.28
 -15   1 -15   69.57   15.90
 -14  -7   2  380.75   32.17
 -14  -4  -1  182.08   26.25
 -13 -11   4  162.47   45.14
 -13  -8   4   -7.47   29.29
 -13  -5   2   10.64   23.97
 -13  -4   1   83.75   21.05
 -13   3 -18  164.64   11.25
 -12 -12   5  -16.76   42.77
 -12 -10   6   24.67   26.38
 -12  -9   6   77.07   24.53
 -12  -3   1   22.63   19.50
 -11 -11   7  -26.84   26.85
 -11 -10   7  119.75   34.92
 -11  -9   7   74.77   31.35
 -11  -8   7   44.26   27.12
 -11  -6   6    4.00   18.30
 -11  -5   5    9.39   21.31
 -10 -11   8   16.76   32.31
 -10 -10   8   68.47   30.11
 -10  -9   8  262.32   29.65
 -10  -8   8   18.45   27.35
 -10  -4   5  838.08   21.17
 -10  -2   2   20.18   10.75
 -10  -1   0  601.96   15.09
 -10   3 -12   25.19    7.32
 -10   7 -37   11.55   12.04
  -9 -10   9   11.35   31.06
  -9  -9   9   51.00   27.82
  -9  -8   9   34.11   23.44
  -9  -6   8   38.44   16.72
  -9  -4   6   72.02   13.37
  -9  -2   3   11.84   10.39
  -9  -1   1   67.76   12.38
  -9   2  -7  111.80    8.41
  -8 -12   9   16.24   32.52
  -8   2  -6   10.95    7.40
  -8   7 -32   64.95   11.45
  -8   8 -45  -15.13   21.01
  -7 -14   8   50.97   37.73
  -7 -13   9   40.47   29.43
  -7 -11  10  130.90   29.12
  -7  -3   6  596.24   13.01
  -7   8 -42   41.75   17.66
  -6  -1   3  449.14    9.56
  -6   6 -22  201.90    8.87
  -6   8 -40  163.72   18.03
  -5 -10  11   59.30   23.25
  -5  -5   9   47.73   15.87
  -5   8 -39   86.52   17.34
  -4 -11  11   -9.16   16.31
  -4 -10  11  165.66   20.18
  -4  -8  11   56.64   17.17
  -4  -4   8  165.33   14.50
  -4   7 -28   76.07   14.14
  -4   8 -38   76.02   19.69
  -3 -10  11   81.27   19.33
  -3  -9  11  111.02   18.60
  -3  -6  10   29.00    9.93
  -3  -5   9    4.64   13.15
  -3  -4   8   71.13   13.73
  -3   7 -28  391.52   16.85
  -3   8 -38   18.14   20.71
  -2 -12  10   26.53   21.35
  -2  -2   5  603.07    8.47
  -2   5 -16   94.77    9.29
  -2   8 -39   32.80   21.50
  -1 -15   7  224.03   29.75
  -1 -14   8   18.83   25.88
  -1 -13   9   28.89   20.66
  -1  -7  10   24.25   12.27
  -1   4 -12  331.22    9.57
  -1   6 -22  114.20   14.20
  -1   7 -29   50.44   17.74
  -1   8 -40   18.69   23.66
   0 -16   5   20.08   31.07
   0 -10  10  282.21   16.52
   0   6 -23  119.79   13.60
   0   8 -42   30.39   23.76
   0   8 -41   13.37   23.49
   1 -14   7   13.42   22.11
   1 -11   9   -0.81   15.08
   1   7 -32  107.46   20.98
   1   8 -45    5.35   27.68
   1   8 -44   -1.60   29.72
   2 -15   5    0.21   23.30
   2 -14   6    0.45   21.24
   2 -13   7  138.91   18.32
   2  -3   4    4.44    4.09
   2   4 -15 2260.60   16.80
   2   6 -26   67.83   15.28
   2   7 -34   82.28   24.07
   2   8 -49   -4.90   33.57
   2   8 -48  123.78   35.64
   3 -14   5   23.31   18.68
   3 -13   6   11.24   17.68
   3   6 -28  331.78   19.86
   3   7 -37   67.36   23.83
   4 -11   6    7.62   13.38
   4   1  -7   16.66    8.11
   4   4 -18   29.46   14.01
   4   7 -41   13.49   22.04
   4   7 -40   77.98   28.20
   5 -15   1  192.22   21.95
   5   2 -12  162.76   10.85
   5   5 -26   38.30   20.61
   5   6 -33  135.03   23.75
   5   7 -46   19.56   32.44
   5   7 -45  164.76   32.07
   6 -11   3    3.80   11.13
   6   3 -18    4.37   16.36
   6   4 -23   99.59   13.73
   6   5 -29  200.45   25.17
   6   6 -38    2.01   21.57
   6   6 -37   -8.94   26.03
   7 -13   0   44.09   12.55
   7  -2  -5    6.62    8.90
   7   4 -26   18.04   21.39
   7   5 -33  185.89   27.26
   7   6 -44   14.95   27.87
   7   6 -43   75.77   36.51
   8   3 -24  416.36   18.02
   8   5 -38   15.91   23.37
   8   5 -37   50.15   29.66
   9 -11  -3   65.42    5.82
   9  -7  -3  668.60    6.65
   9   5 -45    5.45   35.19
   9   5 -44   11.00   34.94
  10 -13  -7    2.33    7.18
  10  -8  -5  132.95    6.83
  10  -1 -15    1.19   13.28
  10   1 -22  115.12   19.85
  10   4 -41   -4.10   32.26
  10   4 -40   23.66   32.90
  11   0 -22   25.82   20.30
  11   1 -26   58.77   23.20
  11   2 -31  127.84   29.08
  11   3 -38   -0.92   36.95
  12  -8 -11   64.41   12.03
  12  -1 -23   47.80   21.32
  12   1 -31   56.03   27.51
  12   2 -38   -6.87   30.47
  12   2 -37   14.41   30.36
  12   3 -47  -21.05   40.51
  13  -2 -24   59.10   20.70
  13   0 -32  -14.27   31.36
  13   1 -38    7.72   34.95
  14  -4 -24   26.27   21.77
  14  -2 -30    6.09   24.30
  14  -1 -34   21.67   29.67
  14   0 -40   12.39   35.95
  15  -4 -30   22.34   25.90
  15  -3 -33  253.75   30.94
  15  -2 -37  -13.81   36.51
 -18  -3 -14    5.51   32.71
 -18  -2 -16  -24.56   29.36
 -16  -7  -3   27.26   35.20
 -16  -4  -6   18.44   25.63
 -16  -1 -12   16.97   22.28
 -16   2 -23   85.98   16.27
 -15  -9   0   70.33   35.37
 -15  -8   0   -5.09   33.93
 -15  -6  -1  111.28   30.41
 -15  -5  -2   31.16   29.13
 -15  -3  -5   56.15   24.13
 -15   0 -12   40.13   17.56
 -15   4 -31    7.28   11.33
 -14 -10   2   19.20   41.15
 -14  -9   2   77.41   34.98
 -14  -8   2   40.34   30.49
 -14  -6   1  253.36   20.98
 -14  -5   0   22.82   24.72
 -14  -3  -3  144.04   22.14
 -14  -1  -7   91.28   18.49
 -14   3 -21    9.31   11.85
 -13 -10   4   31.66   26.85
 -13  -3  -1  211.15   22.38
 -13  -1  -5  235.81   17.09
 -13   2 -14  124.39   13.71
 -13   5 -30  130.37    6.28
 -12 -11   5   14.00   39.66
 -12  -8   5    5.13   27.61
 -12  -6   4   -0.98   23.19
 -12  -4   2   54.82   21.08
 -12  -2  -1  321.02   17.68
 -11 -13   5    7.10   45.66
 -11 -12   6   -9.75   28.95
 -11  -7   6   11.13   27.19
 -11  -3   2   44.16   17.76
 -11   2 -10   26.06   10.78
 -10 -13   6   79.19   35.35
 -10 -12   7   41.10   33.35
  -9 -14   6   27.58   35.22
  -9 -13   7   68.64   34.45
  -9 -12   8   57.73   31.04
  -9  -7   8   52.90   21.93
  -9   7 -34   62.54   10.58
  -8 -13   8   30.56   30.11
  -8 -11   9  355.63   30.33
  -8  -7   9  241.49   17.32
  -8  -3   5  230.11   16.12
  -8   6 -24    7.07    6.69
  -8   8 -44   65.85   20.04
  -7 -10  10   28.11   25.61
  -7  -9  10   20.59   24.04
  -7  -8  10   -8.38   16.12
  -7  -6   9  744.67   17.90
  -7   7 -30    6.86   12.24
  -7   8 -41   46.47   18.42
  -6 -15   7    5.19   35.25
  -6 -14   8    0.92   34.09
  -6 -13   9  235.88   30.70
  -6 -11  10   -6.41   23.70
  -6  -7  10   52.46   18.93
  -6   7 -29    7.80   11.77
  -6   8 -39    6.25   17.91
  -5 -15   7  143.81   33.15
  -5 -12  10   63.22   25.03
  -5   8 -38   52.76   17.94
  -4 -12  10  151.11   25.86
  -4  -5   9   25.04   10.55
  -4   6 -21    5.31   10.39
  -3 -12  10  112.74   24.21
  -3   6 -21  390.42   11.25
  -3   8 -37   -4.91   19.33
  -2 -15   7   33.66   30.18
  -2 -13   9   22.93   21.84
  -2  -7  10   26.06   13.29
  -2   7 -28   37.21   14.97
  -2   8 -38   35.82   21.09
  -1 -11  10   60.32   19.38
  -1  -3   6 1383.25   12.31
  -1   3  -8 1235.05    8.94
  -1   8 -39   45.45   21.07
   0 -15   6   14.22   27.04
   0 -12   9   80.42   20.18
   0   5 -17 1451.02   15.35
   0   7 -30   21.62   15.54
   0   8 -40   20.19   22.50
   1 -16   4   17.40   28.55
   1 -10   9  246.04   17.54
   1  -8   9   99.73   11.85
   1  -6   8   31.99    9.27
   1   7 -31   16.29   18.00
   1   8 -43    7.29   26.38
   1   8 -42    0.18   24.69
   2 -16   3   19.75   26.36
   2 -11   8    8.62   14.16
   2   7 -33   41.51   22.62
   2   8 -47   17.88   30.62
   2   8 -46   21.65   30.77
   2   8 -45   -6.40   32.48
   3 -11   7  119.68   15.35
   3   3 -12  165.93   10.44
   3   5 -21   35.58   15.59
   3   7 -36   50.13   22.22
   3   8 -52  -15.05   38.08
   3   8 -51   22.41   34.97
   4  -8   6    7.74    8.73
   4  -6   5  282.33    6.70
   4   5 -23  199.00   17.54
   4   7 -39   11.42   26.81
   5 -12   4   27.39   13.79
   5   4 -20   15.41   11.80
   5   7 -44    2.02   28.67
   5   7 -43   -6.09   28.05
   6  -2  -3  400.23    7.56
   6   5 -28    0.73   21.25
   6   6 -36   -4.01   26.35
   6   7 -52   -8.16   40.72
   6   7 -51   28.75   35.38
   6   7 -50   72.40   37.06
   7  -1  -7    4.07    9.11
   7   3 -20   24.17   16.41
   7   4 -25   25.82   20.34
   7   5 -32   16.89   23.65
   7   6 -42   23.27   32.80
   7   6 -41  -22.22   32.97
   8  -2  -7   66.65   10.41
   8   0 -12   55.90   12.89
   8   1 -15  139.54   15.76
   8   4 -29  406.11   24.92
   8   6 -51   75.81   43.82
   8   6 -50   13.78   42.48
   9  -4  -6   93.90    9.99
   9  -1 -12   28.95   11.36
   9   1 -18  136.12   17.69
   9   3 -27   83.16   22.95
   9   5 -43   14.65   34.91
   9   5 -42   12.47   33.34
  10   2 -26  184.77   18.02
  10   3 -31   41.45   26.67
  10   4 -39   22.54   35.52
  11  -6  -9   34.67   10.45
  11  -1 -18  219.77   16.92
  11   3 -37   -0.11   34.85
  11   4 -48  -36.04   46.43
  11   4 -47   13.06   39.85
  12 -11 -11    3.15    8.09
  12  -4 -15   43.21   14.35
  12  -1 -22   18.43   20.53
  12   0 -26  317.92   24.79
  12   1 -30  286.40   25.61
  12   2 -36   63.06   34.00
  12   3 -46   55.89   39.16
  12   3 -45  134.84   38.34
  13  -6 -16   -7.08   15.13
  13  -4 -19   48.76   16.62
  13  -3 -21   62.42   19.34
  13   1 -37  -22.37   32.24
  13   1 -36    4.54   30.72
  13   2 -45   25.07   41.41
  13   2 -44   55.53   36.88
  14  -7 -19   68.56   19.52
  14  -6 -20   11.33   18.98
  14  -3 -26   91.23   23.63
  14  -2 -29    6.92   26.29
  14  -1 -33   48.99   27.82
  15  -7 -24   16.79   23.23
  15  -6 -25   28.47   24.50
  15  -5 -27   -3.61   24.87
  15  -4 -29   43.39   27.04
  15  -3 -32  193.93   32.40
  15  -2 -36   25.28   31.25
 -17  -5  -8   84.24   33.74
 -17  -3 -11  118.81   26.90
 -17  -2 -13  101.05   26.53
 -17  -1 -16    6.77   25.31
 -17   1 -23   64.38   19.25
 -16  -8  -3   32.32   35.48
 -16  -6  -4   18.85   35.15
 -16  -5  -5   85.51   29.92
 -16  -3  -8    0.25   25.85
 -16  -2 -10    9.40   24.10
 -16   1 -19   68.69   18.47
 -16   3 -29   12.58   15.15
 -15  -7  -1   37.65   35.30
 -15  -4  -4   43.36   26.09
 -14 -11   1   45.60   39.86
 -14  -7   1   29.13   29.94
 -14  -2  -5  182.47   20.14
 -14   0 -10  330.53   18.36
 -14   1 -13   41.44   17.27
 -13 -11   3   -7.54   42.06
 -13  -8   3   27.99   29.25
 -13  -7   3   15.95   21.55
 -13  -2  -3  125.26   19.25
 -12 -12   4   46.43   42.51
 -12 -10   5  195.63   32.98
 -12  -9   5   84.92   29.00
 -12  -5   3  129.25   17.09
 -12   2 -12   58.63   11.44
 -12   3 -16  179.73   10.63
 -11 -11   6   22.19   33.17
 -11 -10   6   34.31   30.40
 -11  -8   6   40.42   28.73
 -11  -4   3  125.25   19.56
 -11  -2   0   32.41   15.91
 -11  -1  -2  262.04   14.60
 -10 -11   7   42.99   34.76
 -10  -7   7  136.62   18.31
 -10  -3   3 1070.66   19.40
  -9  -8   8   57.09   22.62
  -9  -3   4  897.11   18.63
  -8 -12   8   84.74   29.10
  -8 -10   9   15.17   27.10
  -8  -8   9  205.44   23.36
  -8  -6   8  167.91   21.40
  -8  -4   6   35.43   15.72
  -8   8 -43   79.84   19.04
  -7 -14   7    0.05   33.47
  -7 -13   8   31.39   33.20
  -7 -12   9  443.68   23.93
  -7  -2   4  877.20   12.71
  -7   0   0   64.05    9.77
  -7   5 -17  197.12    4.24
  -6 -10  10   12.80   24.55
  -6  -9  10   38.73   21.77
  -6  -8  10   32.33   19.91
  -6  -6   9  183.83   17.83
  -5 -14   8   27.84   29.87
  -5 -13   9   33.77   27.55
  -5  -7  10  407.51   18.15
  -5  -1   3   69.02   10.31
  -5   6 -21  789.20   10.68
  -5   7 -28  103.10   11.43
  -5   8 -37   25.03   17.67
  -4 -15   7   -6.30   29.81
  -4 -14   8    6.94   30.80
  -4 -13   9    7.91   28.94
  -4   8 -37    2.65   17.32
  -3 -14   8    1.36   28.42
  -3 -13   9   28.92   25.39
  -3  -7  10   27.32   14.92
  -3   4 -11  925.69    7.89
  -2 -14   8    8.71   22.88
  -2 -11  10   15.02   20.91
  -2  -1   3    5.78    4.89
  -2   6 -21   60.53   11.08
  -2   8 -37   37.13   20.10
  -1 -16   5   21.59   26.90
  -1 -10  10  551.53   19.33
  -1  -8  10  238.25   13.96
  -1  -6   9  378.70   13.35
  -1   5 -16   50.08   11.13
  -1   7 -28  126.91   15.48
   0 -14   7   -8.84   23.01
   0 -13   8   22.89   20.58
   0  -7   9  142.10   11.24
   0   7 -29  459.85   18.56
   0   8 -39   27.89   24.47
   1 -15   5   32.18   25.37
   1 -12   8   17.32   15.45
   1  -9   9   61.82   13.46
   1  -4   6   73.25    8.43
   1   2  -6   13.90    8.08
   2 -10   8   21.58   14.89
   2   5 -19  134.40   14.36
   2   6 -25  338.18   12.88
   2   7 -32  108.66   20.41
   2   8 -44   70.32   31.80
   3  -8   7  301.62   10.51
   3   7 -35    5.24   22.53
   3   8 -50   90.91   35.46
   3   8 -49   27.23   36.09
   3   8 -48   25.40   33.50
   4 -15   2   19.39   22.27
   4 -10   6   25.82   11.80
   4  -9   6  431.68   11.89
   4   7 -38  164.08   24.67
   5 -14   2   -9.00   16.32
   5 -13   3   22.17   14.21
   5   3 -15   16.18   15.59
   5   5 -25   91.18   15.25
   5   6 -32  140.53   17.71
   5   7 -42  -18.49   31.19
   6 -15  -1  137.45   20.01
   6   3 -17   17.21   15.14
   6   4 -22   34.91   13.68
   6   6 -35   28.49   28.22
   6   7 -49  220.94   37.96
   6   7 -48   14.31   36.40
   7  -3  -3  443.14    8.77
   7   5 -31   82.42   27.66
   7   6 -40   -6.65   31.08
   8  -1  -9   26.16    9.56
   8   4 -28   -6.34   25.47
   8   6 -48   59.92   34.05
   8   6 -47  139.93   41.65
   8   6 -46    5.17   35.02
   9   3 -26  131.60   25.23
   9   5 -41  167.19   37.34
  10  -2 -12  133.72   13.22
  10   2 -25   51.43   24.03
  10   3 -30   43.93   25.31
  10   4 -38  -39.44   32.86
  10   4 -37  120.04   31.57
  10   5 -49   66.13   44.13
  11  -5 -10   -6.15   10.87
  11   1 -25  -15.12   15.92
  11   3 -36   60.59   29.66
  11   4 -46   -2.23   39.70
  11   4 -45  197.64   39.26
  12  -6 -12   86.69   13.59
  12  -2 -19  179.12   17.61
  12   2 -35  167.23   32.01
  12   3 -44    9.38   39.00
  12   3 -43   56.19   37.72
  13 -10 -14   16.89   13.00
  13  -9 -14   39.35   13.47
  13  -5 -17   34.71   16.08
  13  -2 -23    5.68   21.20
  13   0 -30  168.89   27.52
  13   1 -35   31.86   30.44
  13   2 -43   24.46   40.76
  14 -10 -18   42.05   16.50
  14  -9 -18   39.75   15.41
  14  -5 -21  161.35   21.57
  14  -4 -23  395.36   24.37
  14  -3 -25  176.80   24.78
  14  -1 -32   19.00   29.38
  15  -8 -23   10.25   23.26
  15  -5 -26   66.41   24.72
  15  -4 -28   18.06   27.19
  15  -3 -31   66.25   29.75
  15  -2 -35  220.34   31.95
  15  -1 -39   -5.58   34.62
 -17  -6  -7   76.96   34.29
 -16  -7  -4   45.35   33.43
 -16  -4  -7   37.32   25.24
 -16  -1 -13   67.53   23.81
 -16   0 -16   13.02   18.40
 -15  -9  -1   62.11   37.66
 -15  -8  -1   -7.06   31.82
 -15  -6  -2   31.43   28.89
 -15  -5  -3   77.00   28.79
 -15  -3  -6   26.21   21.30
 -15  -2  -8   18.40   23.45
 -15  -1 -10    4.07   20.20
 -15   1 -16  140.76   16.01
 -15   2 -20   75.08   16.19
 -15   3 -25   -6.31   13.30
 -14 -10   1   78.47   42.25
 -14  -9   1   48.82   33.30
 -14  -8   1   20.71   32.51
 -14  -6   0   -2.22   26.53
 -14  -4  -2   38.01   23.49
 -14   2 -17  107.91   14.11
 -14   4 -27    8.38    9.92
 -13 -10   3  115.46   27.41
 -13  -5   1  189.19   23.72
 -13   0  -8  159.24   15.14
 -13   1 -11   52.60   14.12
 -12 -11   4   33.33   40.22
 -12  -7   4   43.80   24.91
 -12  -3   0   11.43   19.12
 -12   0  -6   15.26   14.00
 -11 -13   4   22.99   45.63
 -11 -12   5  -17.85   35.88
 -11  -5   4  238.74   17.72
 -11   3 -14   75.69    8.89
 -10 -13   5   44.04   35.59
 -10 -12   6  105.47   35.77
 -10 -10   7   22.15   23.40
 -10  -9   7   35.25   28.53
 -10  -8   7  264.94   21.01
 -10  -6   6   27.93   17.19
 -10  -5   5  492.40   22.84
 -10  -4   4   44.60   18.47
 -10  -2   1   29.84   14.85
  -9 -14   5   20.03   34.61
  -9 -13   6   18.92   33.34
  -9 -12   7   11.45   30.12
  -9 -10   8  221.18   22.89
  -9  -9   8   81.01   25.90
  -9  -6   7   97.05   16.52
  -9  -5   6   22.63   19.09
  -9  -4   5  522.83   19.24
  -9   0  -2 1901.94   17.72
  -9   4 -15   16.97    4.22
  -8 -14   6  115.63   38.47
  -8 -13   7   38.29   33.77
  -8  -5   7  218.53   14.40
  -8  -2   3  130.63   14.28
  -8   7 -31  308.41   12.39
  -7 -11   9   69.93   25.80
  -7  -7   9   37.99   15.21
  -7  -1   2    8.23    8.33
  -7   8 -40   -2.33   17.35
  -6 -15   6   13.05   35.04
  -6 -14   7   33.85   29.90
  -6 -13   8   10.43   28.50
  -6 -12   9  -22.36   25.41
  -6  -5   8   56.85   16.25
  -6  -4   7  215.60   16.18
  -6   8 -38   22.37   17.47
  -5 -10  10   20.50   22.99
  -5  -9  10  103.71   20.37
  -5  -6   9  693.87   18.15
  -4 -11  10   10.52   20.66
  -4  -1   3  530.61   10.62
  -4   7 -27  283.83   13.92
  -4   8 -36  114.68   17.09
  -3 -11  10   -2.56   20.53
  -3  -1   3  203.96    8.62
  -3   7 -27  353.36   14.86
  -3   8 -36   62.85   17.64
  -2 -16   5    4.41   29.52
  -2 -10  10  427.17   19.65
  -2  -9  10 1104.23   19.05
  -2   7 -27   47.80   16.09
  -2   8 -36   -1.77   18.79
  -1 -12   9   -0.29   19.46
  -1  -5   8   85.00   11.07
  -1  -4   7   48.74    9.98
  -1   6 -21   34.36   11.33
  -1   8 -37    0.79   20.52
   0 -16   4   23.56   26.24
   0 -11   9   34.11   17.10
   0   6 -22    8.23   12.00
   0   8 -38  -15.51   23.40
   1 -14   6    0.37   24.35
   1 -13   7  238.38   18.98
   1  -5   7  737.06   10.26
   1   4 -13 3597.27   19.73
   1   6 -23   18.77   14.49
   1   8 -40   -9.54   26.58
   2 -15   4   37.34   23.98
   2 -12   7  505.59   16.76
   2  -9   8   24.74   11.71
   2  -6   7 1241.55   11.24
   2   1  -4  923.21    9.65
   2   8 -43   11.41   29.35
   2   8 -42   -9.51   26.72
   3 -15   3   27.24   22.62
   3 -12   6  145.50   16.94
   3 -10   7   13.84   11.56
   3  -9   7   76.94   12.06
   3  -6   6  123.20    7.80
   3   5 -20   35.18   14.77
   3   6 -26   39.71   18.20
   3   7 -34  307.50   22.69
   3   8 -47   18.12   33.24
   3   8 -46   49.95   31.16
   4 -12   5   82.20   14.14
   4  -4   3  539.40    3.31
   4   3 -13  675.44   13.01
   4   4 -17   23.28   14.79
   4   5 -22  133.04   16.91
   4   6 -28    4.99   19.81
   4   7 -37    8.34   23.86
   4   8 -52   -5.40   38.92
   5   1  -8   84.91   11.13
   5   4 -19   22.13   16.56
   5   5 -24    0.47   18.32
   5   6 -31   -2.91   21.70
   5   7 -41   28.59   22.64
   5   7 -40   51.76   29.63
   6 -10   3   16.02    9.05
   6  -8   3  215.57    6.24
   6   5 -27   78.49   21.30
   6   6 -34   -6.11   27.71
   6   7 -47  109.61   26.75
   6   7 -46   50.11   34.09
   6   7 -45   64.67   32.72
   7 -15  -3   40.16   17.73
   7 -11   1   60.97    8.54
   7   1 -12  225.34   13.49
   7   4 -24   26.22   21.14
   7   5 -30  -13.08   25.86
   7   6 -39   50.93   23.32
   8  -3  -5  195.97    8.30
   8   2 -18  252.49   12.84
   8   3 -22   38.18   20.71
   8   4 -27   46.56   22.17
   8   6 -45   64.96   36.00
   9  -2  -9   23.74   11.89
   9   0 -14    0.14   13.91
   9   1 -17  136.19   16.34
   9   2 -21  783.70   22.16
   9   5 -40   39.72   27.07
   9   5 -39   32.53   32.64
  10  -6  -6   19.56    7.83
  10  -5  -7   64.01    9.73
  10  -1 -14    5.10   12.76
  10   4 -36   22.44   31.31
  10   5 -48    6.48   40.07
  10   5 -47    9.18   41.87
  11  -7  -8  221.19   10.91
  11  -4 -11  189.03   13.75
  11  -2 -15   92.83   13.88
  11   1 -24   29.57   22.29
  11   2 -29  113.95   18.89
  11   3 -35   27.91   28.78
  11   4 -44  -19.22   36.27
  11   4 -43   -8.00   35.40
  12  -7 -11    9.80   12.59
  12  -5 -13   83.51   12.99
  12  -3 -16  160.90   17.09
  12  -1 -21  125.11   19.87
  12   2 -34   -0.80   30.19
  12   3 -41   22.85   34.47
  13  -8 -14   30.73   13.88
  13  -4 -18   17.64   17.51
  13  -3 -20  255.16   18.97
  13   1 -34  -23.96   28.79
  13   2 -42   24.45   27.81
  13   2 -41   -0.92   36.78
  14  -8 -18   26.79   17.10
  14   0 -36   10.72   32.81
  14   1 -42   -7.13   37.41
  15  -7 -23  113.99   22.18
  15  -6 -24  -11.79   23.43
  15  -3 -30   -4.48   30.64
  15  -2 -34  205.27   30.52
  15  -1 -38   44.52   33.56
 -17  -6  -8   25.27   33.38
 -17  -5  -9   65.52   29.72
 -17  -4 -10   60.02   29.15
 -17  -3 -12    2.83   25.69
 -17  -2 -14   30.24   26.42
 -17   0 -20  -26.34   21.44
 -16  -8  -4  139.16   40.91
 -16  -6  -5   15.19   34.31
 -16  -5  -6   65.80   30.02
 -16  -3  -9   14.50   22.39
 -16  -2 -11   98.15   22.64
 -16   2 -24   -1.76   15.91
 -15  -7  -2   -4.80   34.97
 -15  -4  -5   15.42   23.63
 -14  -7   0   -2.97   27.31
 -14  -3  -4   92.55   23.68
 -14  -2  -6  111.71   19.44
 -14  -1  -8  167.02   18.49
 -13 -11   2   31.68   37.68
 -13  -7   2   35.07   26.85
 -13  -3  -2   18.69   20.12
 -12 -12   3   12.27   37.99
 -12 -10   4   45.99   31.42
 -12  -9   4   93.05   31.91
 -12  -8   4  137.77   28.55
 -12  -5   2  540.54   25.23
 -12  -4   1   12.21   20.25
 -12  -2  -2   33.22   17.26
 -12  -1  -4   12.59   15.06
 -11 -11   5  173.75   33.13
 -11  -7   5   -0.75   23.63
 -11  -3   1  390.40   17.98
 -11   7 -40   10.80   11.18
 -10 -11   6   18.56   34.32
 -10  -7   6   49.26   24.98
 -10  -1  -1  181.35   13.20
 -10   7 -36   48.34   11.14
  -9 -11   7  181.87   32.83
  -9  -2   2 1653.50   16.58
  -9  -1   0 2161.09   19.19
  -9   3 -11  521.95    7.63
  -9   7 -33  218.98   11.36
  -8 -11   8   33.27   27.37
  -8  -7   8  380.38   22.69
  -8   8 -42   13.08   15.54
  -7 -15   5   26.16   40.33
  -7 -14   6  -14.42   32.56
  -7 -10   9  132.60   19.58
  -7  -9   9   22.74   23.84
  -7  -8   9    4.67   15.96
  -7   8 -39  147.81   17.23
  -6 -11   9  216.70   26.68
  -6   7 -28    9.57   10.42
  -6   8 -37   83.90   17.34
  -5 -15   6   -2.22   32.14
  -5 -14   7    0.41   29.31
  -5 -13   8   24.59   28.75
  -5  -5   8  100.57   15.08
  -5  -3   6  132.20   10.47
  -5   7 -27   31.45   12.12
  -5   8 -36   48.00   16.43
  -4 -15   6    5.79   32.34
  -4 -12   9   -6.33   24.77
  -4  -9  10  447.99   20.99
  -4  -8  10   75.03   13.38
  -4  -6   9   98.19   15.45
  -4   8 -35  -12.18   18.08
  -3 -15   6   61.84   27.49
  -3 -12   9   33.73   23.53
  -3 -10  10  229.71   19.36
  -3  -8  10  557.55   13.98
  -3   8 -35   18.49   16.39
  -2 -15   6   16.89   27.20
  -2 -14   7  112.84   23.05
  -2 -13   8   25.75   22.33
  -2 -12   9    8.05   20.48
  -2  -6   9  506.94   11.26
  -2   4 -11   31.57    6.71
  -2   8 -35   11.30   19.78
  -1 -16   4   29.68   31.68
  -1 -14   7    5.19   21.32
  -1 -13   8   66.87   21.02
  -1   8 -36   18.11   20.68
   0 -15   5   27.60   26.78
   0 -10   9   19.34   15.67
   0  -8   9    4.21   12.55
   0   4 -12  364.69   10.05
   0   7 -28   43.73   16.25
   0   8 -37   57.99   24.51
   1 -16   3   -0.03   24.24
   1 -11   8   53.94   17.09
   1   3  -9   98.88   10.21
   1   7 -29  865.32   20.23
   1   8 -39   30.14   23.53
   2 -14   5   13.70   19.68
   2 -13   6   30.97   17.80
   2   3 -10  592.81   13.25
   2   6 -24    1.98   11.03
   2   7 -31  759.61   22.53
   2   8 -41    2.92   28.63
   3 -14   4    9.19   18.58
   3 -13   5   56.10   17.15
   3   1  -5    8.70    9.09
   3   7 -33  319.12   24.28
   3   8 -45   25.62   31.14
   3   8 -44    0.31   29.78
   4 -14   3   35.85   16.63
   4 -13   4    2.91   14.84
   4   7 -36   76.02   17.36
   4   8 -51    0.07   38.59
   4   8 -50   -3.69   40.37
   4   8 -49   52.26   35.70
   5 -11   4  174.42   12.14
   5  -1  -3   58.69    6.26
   5   6 -30   45.93   24.09
   5   7 -39   -8.08   30.54
   6 -14   0    1.42   15.73
   6 -12   2    2.49   11.12
   6   4 -21    9.34   13.36
   6   5 -26   -7.77   20.31
   6   6 -33  212.25   27.91
   6   7 -44   -1.10   33.40
   6   7 -43   33.04   31.25
   7   5 -29  369.40   24.41
   7   6 -37   70.19   31.42
   7   7 -51  157.48   37.15
   8 -11  -1  184.72    7.52
   8   5 -33  220.42   30.08
   8   6 -43   50.86   36.66
   8   6 -42   10.47   33.27
   9  -1 -11   50.96   11.74
   9   3 -25  436.10   24.18
   9   4 -30   12.30   25.24
   9   5 -38  -20.24   35.24
  10  -4  -8   35.82   11.45
  10   3 -29  157.80   25.45
  10   4 -35  -18.58   32.62
  10   5 -46    9.28   29.51
  10   5 -45    8.17   42.34
  10   5 -44   31.99   37.49
  11  -1 -17   30.50   15.93
  11   0 -20   42.10   19.03
  11   2 -28   29.99   25.14
  11   3 -34   19.35   21.75
  11   4 -42   -4.81   35.27
  11   4 -41   26.81   34.18
  12  -4 -14  169.45   15.52
  12   0 -24  130.71   21.82
  12   1 -28  159.22   24.35
  12   2 -33   27.69   30.04
  12   3 -40  -11.45   37.87
  13  -6 -15   44.17   15.40
  13  -2 -22  233.93   21.44
  13  -1 -25    7.76   23.95
  13   1 -33    6.26   28.40
  13   2 -40   10.05   33.80
  13   2 -39  137.65   31.82
  14  -7 -18   28.77   20.23
  14  -6 -19  372.65   19.74
  14  -4 -22    0.25   21.16
  14  -3 -24   56.99   20.06
  14  -2 -27   42.93   22.36
  14  -1 -30   14.84   24.29
  14   1 -41   28.13   38.69
  14   1 -40   41.45   36.69
  15  -8 -22  -11.32   23.37
  15  -5 -25   14.36   24.16
  15  -4 -27  -11.64   25.06
  15  -2 -33    9.43   28.61
 -17  -1 -17   59.20   24.40
 -17   1 -24   35.29   21.35
 -16  -7  -5   30.27   34.05
 -16  -4  -8   34.66   25.17
 -16   1 -20   -3.91   17.09
 -15  -9  -2   10.68   37.11
 -15  -8  -2  218.86   32.48
 -15  -6  -3   29.35   28.07
 -15  -1 -11   55.48   21.87
 -14 -10   0  103.71   36.96
 -14  -9   0   24.20   35.43
 -14  -8   0  393.33   34.78
 -14  -6  -1   97.03   28.21
 -14  -5  -2  364.83   26.47
 -14  -4  -3   -9.38   24.08
 -14   3 -22    6.86   12.02
 -13 -10   2   78.11   26.94
 -13  -9   2   56.37   31.96
 -13  -8   2  319.47   24.08
 -13  -6   1   23.04   23.90
 -13  -4  -1   30.13   21.80
 -13  -2  -4  211.31   18.79
 -13   3 -19  123.13   11.08
 -12 -11   3  235.22   39.51
 -12  -7   3   39.80   26.66
 -12   4 -21   26.87    7.19
 -11 -13   3   20.88   39.29
 -11 -12   4  130.06   29.44
 -11 -10   5   19.01   24.62
 -11  -9   5   41.11   27.96
 -11  -6   4   16.04   22.66
 -11  -5   3  872.80   24.49
 -11  -4   2  165.15   19.41
 -11   5 -24   54.13    4.17
 -10 -13   4   48.92   35.03
 -10 -12   5    5.92   36.25
 -10 -10   6   70.41   30.66
 -10  -9   6   40.30   28.68
 -10  -8   6   34.24   26.65
 -10  -6   5   27.53   22.31
 -10   2  -9    9.17    7.58
  -9 -14   4   11.10   35.46
  -9 -13   5   32.21   33.94
  -9 -12   6   96.66   34.31
  -9 -10   7   84.81   29.68
  -9  -9   7   27.15   25.15
  -8 -14   5   21.64   37.77
  -8 -13   6   27.56   31.10
  -8 -12   7  496.34   30.71
  -8 -10   8  145.38   20.31
  -8  -9   8  113.54   25.02
  -8  -8   8   38.39   17.05
  -8   8 -41   18.10   17.66
  -7 -13   7  275.39   24.80
  -7 -11   8   45.98   25.67
  -7  -5   7  344.72   18.01
  -7  -4   6   57.47   15.49
  -7   7 -29  230.21   11.10
  -6 -15   5   81.50   39.54
  -6 -12   8   22.68   26.26
  -6 -10   9   18.29   24.16
  -6  -9   9  124.83   21.75
  -6  -8   9  -11.24   20.41
  -6   2  -5  284.93    5.72
  -6   5 -16  334.36    5.39
  -5 -11   9   47.45   22.70
  -5  -7   9   83.45   16.25
  -5  -4   7  198.94   11.67
  -4 -14   7   57.00   28.78
  -4 -13   8   13.65   25.60
  -4  -5   8  273.49   14.91
  -4  -3   6 2663.66   17.36
  -4   5 -15   43.73    7.70
  -4   6 -20  154.07    9.77
  -4   9 -49    6.56   26.85
  -3 -14   7  -12.81   25.47
  -3 -13   8   64.16   23.57
  -3   5 -15 1037.38    9.98
  -3   6 -20   17.13    9.11
  -3   7 -26  130.11   14.35
  -3   9 -49  -34.08   24.86
  -3   9 -48   59.93   29.09
  -2 -16   4   13.73   32.54
  -2 -11   9   88.12   19.63
  -2   5 -15   55.57    9.44
  -2   6 -20  246.57   12.77
  -2   9 -50   13.84   28.30
  -2   9 -49    5.48   26.71
  -1 -11   9   40.27   17.96
  -1  -7   9   95.36   13.23
  -1   8 -35   71.57   19.59
  -1   9 -50   31.93   27.98
   0 -14   6    6.28   21.14
   0 -13   7   67.38   19.08
   0  -9   9  292.79   14.37
   0  -6   8  330.55   11.11
   0   2  -5  290.00    6.63
   0   5 -16  186.28   11.78
   0   6 -21  251.66   12.70
   0   8 -36  170.16   23.94
   1  -7   8  777.61   12.73
   1   1  -3  140.14    5.82
   1   5 -17  451.87   11.01
   1   6 -22    7.91   13.73
   1   8 -38   37.14   21.59
   2  -5   6   83.21    6.67
   2  -4   5  193.54    6.17
   2   7 -30   34.15   19.42
   2   8 -40   -2.02   27.24
   3   6 -25  638.37   19.93
   3   7 -32   27.80   23.18
   3   8 -43   -2.78   32.67
   4   6 -27  223.11   20.13
   4   7 -35   -4.25   16.71
   4   8 -48  -11.28   36.93
   4   8 -47  -11.87   35.73
   5 -15   0   -2.81   17.88
   5  -7   4   24.07    6.31
   5   3 -14   12.86   15.26
   5   4 -18   17.83   15.22
   5   6 -29  122.10   21.61
   5   7 -38  -13.27   25.75
   6 -13   1  191.32   14.07
   6  -3  -1 2886.89   10.25
   6   6 -32   70.13   24.23
   6   7 -42    9.01   31.74
   7   4 -23  255.65   20.84
   7   6 -36   -8.11   31.41
   7   7 -50  -20.69   37.87
   7   7 -49   18.19   39.24
   7   7 -48   64.75   37.54
   8   3 -21  600.03   22.25
   8   4 -26   35.81   21.49
   8   5 -32   32.17   29.15
   8   6 -41  153.29   38.97
   9 -14  -6   25.30   11.70
   9   2 -20 1209.22   23.25
   9   3 -24   53.39   22.09
   9   5 -37  387.62   32.82
   9   6 -50   17.60   44.21
   9   6 -49    4.84   39.06
   9   6 -48   39.61   38.41
  10   0 -16   36.91   14.43
  10   2 -23  447.93   22.80
  10   3 -28   40.94   25.97
  10   4 -34    2.12   33.07
  10   5 -43   46.27   40.11
  11   1 -23   87.33   22.35
  11   2 -27   30.05   23.42
  11   3 -33   67.50   22.00
  11   4 -40   23.20   39.01
  12  -1 -20   -7.08   18.29
  12   1 -27   45.25   24.69
  12   2 -32   69.67   31.28
  12   3 -39   30.33   33.42
  12   3 -38   -8.03   31.55
  13 -11 -14    4.01   10.31
  13  -7 -14   17.40   13.90
  13  -5 -16   27.80   15.21
  13  -3 -19   12.98   18.62
  13   0 -28  260.26   25.54
  13   1 -32  152.42   28.80
  13   2 -38   -8.46   32.34
  14  -5 -20   30.24   18.68
  14  -2 -26   73.69   22.01
  14   0 -34   27.67   29.51
  14   1 -39   23.19   39.30
  15  -3 -29  153.56   26.20
  15  -2 -32   24.52   30.45
 -17  -6  -9   69.73   32.87
 -17  -4 -11   61.94   28.90
 -17  -3 -13   16.85   25.39
 -17  -2 -15   10.74   26.00
 -16  -8  -5   55.46   36.68
 -16  -6  -6   46.23   31.90
 -16  -5  -7   22.05   29.21
 -16  -3 -10    3.58   22.46
 -16  -2 -12  206.35   26.76
 -16  -1 -14   90.03   20.76
 -15  -7  -3   25.24   34.54
 -15  -3  -7    2.92   21.83
 -15  -2  -9   36.81   21.44
 -15   0 -14  112.56   18.69
 -15   1 -17   72.85   16.12
 -15   2 -21   61.32   16.56
 -15   4 -32   69.52   11.98
 -14 -11  -1   21.58   40.10
 -14  -7  -1   77.81   28.21
 -14  -3  -5   10.91   21.39
 -13 -11   1  101.00   38.55
 -13 -10   1    9.88   34.09
 -13  -7   1  155.39   29.66
 -13  -3  -3   24.71   20.01
 -13   2 -15   79.21   13.31
 -13   4 -24  148.08    9.21
 -12 -12   2  156.93   37.82
 -12 -10   3    6.15   30.97
 -12  -9   3   58.27   31.46
 -12  -6   2   55.86   22.18
 -12  -3  -1   31.35   19.19
 -11 -11   4    9.70   32.94
 -11  -7   4   56.67   24.47
 -11  -2  -1   28.01   14.93
 -11  -1  -3   72.04   14.14
 -10 -11   5  -12.35   30.80
 -10  -5   4   62.03   21.02
 -10  -4   3  573.18   20.03
  -9 -11   6   44.64   29.42
  -9  -6   6  182.36   16.97
  -9  -5   5  493.01   20.34
  -9  -3   3   61.30   11.13
  -9   1  -5   40.74    8.76
  -8 -11   7   24.18   29.28
  -8  -4   5 1080.07   19.74
  -8   3 -10   79.10    5.75
  -7 -15   4   -2.92   40.01
  -7 -12   7    9.62   27.31
  -7 -10   8   21.45   22.67
  -7  -7   8   77.49   19.72
  -7   1  -3  484.31    8.02
  -7   3  -9  250.88    4.67
  -7   6 -22    0.75    6.57
  -7   8 -38   20.98   15.54
  -6 -14   6   98.31   31.02
  -6 -13   7   81.85   28.23
  -6  -6   8  400.83   18.65
  -6   6 -21   51.43    7.31
  -6   8 -36  102.14   15.73
  -5 -15   5   27.51   36.10
  -5 -12   8  131.05   24.70
  -5 -10   9    9.80   23.50
  -5  -8   9   26.10   18.11
  -5   8 -35   26.22   15.43
  -4 -15   5  312.95   31.49
  -4 -11   9   25.35   19.89
  -4  -4   7 1568.29   15.36
  -4   7 -26  213.30   13.46
  -4   8 -34  142.37   17.14
  -4   9 -48   73.74   23.18
  -3 -11   9    3.03   20.20
  -3  -5   8   91.10    9.82
  -3   8 -34   79.54   16.12
  -3   9 -47   65.38   23.72
  -2 -15   5  126.81   27.80
  -2   7 -26  180.43   14.42
  -2   8 -34  115.26   17.49
  -2   9 -47   27.68   24.17
  -1 -15   5   11.64   25.54
  -1 -14   6    2.83   24.92
  -1 -12   8   62.92   21.04
  -1 -10   9   30.81   17.13
  -1  -9   9   14.04   14.12
  -1  -8   9   90.61   13.66
  -1   8 -34   26.25   20.98
  -1   9 -49   57.09   27.97
  -1   9 -48   -4.85   29.52
   0 -16   3  -10.75   28.08
   0   3  -8  203.62    8.27
   0   7 -27  305.75   16.91
   0   8 -35   12.35   19.51
   0   9 -50   -8.65   28.76
   0   9 -49   29.53   33.55
   1 -15   4   -4.64   21.33
   1 -12   7   38.94   15.51
   1 -10   8   -3.60   14.43
   1   7 -28   44.09   16.87
   1   8 -37   64.49   21.01
   2 -11   7    8.98   13.50
   2   6 -23  490.89   16.49
   2   8 -39    9.13   23.75
   3 -11   6   23.88   13.70
   3  -5   5  419.84    6.58
   3   7 -31   48.00   19.85
   3   8 -42   71.41   24.48
   3   8 -41  -10.66   29.38
   4 -15   1   56.04   20.49
   4 -11   5  101.94   13.44
   4   1  -6  559.08   11.42
   4   4 -16   11.09   14.47
   4   7 -34   15.98   16.85
   4   8 -46    8.97   33.75
   4   8 -45   65.20   33.71
   5  -2  -1 1337.62    8.10
   5   7 -37   54.76   25.14
   5   8 -51   15.19   37.03
   5   8 -50  -27.57   40.13
   6  -6   2  114.49    2.94
   6   4 -20   34.47   12.12
   6   5 -25  181.96   21.45
   6   7 -41   16.16   28.10
   6   7 -40   -8.74   28.33
   7 -14  -2   27.00   13.98
   7 -12   0   19.20   11.84
   7   3 -18   15.22   15.55
   7   5 -28   37.30   22.43
   7   6 -35   -7.28   29.81
   7   7 -46  -15.14   36.43
   8 -14  -4   70.64   15.00
   8   4 -25  498.95   23.07
   8   6 -40   62.95   32.83
   8   6 -39   -0.77   30.72
   9   1 -16  253.24   15.38
   9   4 -29    2.01   23.09
   9   5 -36  -12.04   24.31
   9   6 -47   -7.64   39.17
   9   6 -46   53.56   40.31
  10  -7  -5  495.10    8.34
  10  -2 -11  502.39   14.35
  10   1 -19   23.73   16.94
  10   3 -27  127.85   22.69
  10   4 -33  156.37   32.24
  10   5 -42   -0.94   30.75
  10   5 -41   -6.11   36.03
  11  -3 -12   15.66   13.88
  11  -2 -14   74.92   13.86
  11   3 -32   30.77   21.30
  11   4 -39   52.87   32.63
  12  -9 -10   36.79    9.70
  12  -2 -17   66.89   18.51
  12   2 -31  121.95   30.17
  12   3 -37  -32.14   30.96
  12   4 -46   16.44   40.59
  13  -4 -17   59.33   15.85
  13  -2 -21    0.47   19.75
  13  -1 -24   17.80   21.19
  13   1 -31  111.73   27.18
  13   2 -37   19.53   33.87
  14  -9 -17   76.75   16.75
  14  -8 -17   -7.38   17.74
  14  -4 -21  -11.95   18.55
  14  -3 -23    7.61   20.78
  14  -1 -29   40.32   24.96
  14   1 -38   10.30   34.34
  15  -7 -22   -6.34   22.54
  15  -6 -23   51.86   22.12
  15  -5 -24    3.93   22.86
  15  -4 -26    7.98   24.13
  15  -3 -28   57.90   24.58
  15  -2 -31  184.43   31.01
  15  -1 -35    0.45   29.71
 -17  -1 -18   16.21   24.25
 -17   1 -25   52.28   20.20
 -16  -7  -6  179.36   38.64
 -16  -4  -9   11.78   29.18
 -16   1 -21  110.05   18.35
 -16   2 -25   55.94   17.26
 -15  -9  -3   -1.43   33.30
 -15  -8  -3   24.02   31.44
 -15  -6  -4    7.43   28.94
 -15  -5  -5   16.71   30.90
 -15  -4  -6   65.40   24.85
 -15   3 -26   14.19   13.62
 -14 -10  -1  110.11   36.66
 -14  -9  -1  -13.15   35.67
 -14  -8  -1   30.97   32.28
 -14  -6  -2  -10.04   25.79
 -14  -2  -7   40.77   20.93
 -14  -1  -9   54.24   18.20
 -14   2 -18  333.11   14.84
 -14   5 -35   43.13    8.13
 -13  -9   1   75.76   32.07
 -13  -8   1   65.14   28.11
 -13  -6   0   13.68   25.87
 -13  -2  -5   67.87   18.55
 -13  -1  -7   22.54   18.22
 -13   1 -12   70.89   13.29
 -12 -11   2   18.05   38.50
 -12  -4   0  123.58   19.37
 -12  -2  -3   22.16   16.24
 -12  -1  -5  159.35   15.26
 -12   2 -13  109.73   11.59
 -11 -12   3   36.76   27.99
 -11 -10   4   21.04   30.51
 -11  -9   4   51.04   31.12
 -11  -8   4   70.91   27.94
 -11   1  -8   33.96   10.21
 -11   2 -11   91.15   10.79
 -11   7 -39   -3.41   10.01
 -10 -13   3  -20.20   35.89
 -10 -12   4  132.25   36.87
 -10 -10   5   94.68   29.78
  -9 -14   3    7.85   34.94
  -9 -12   5  177.25   32.20
  -9 -10   6  219.19   28.08
  -9   2  -8   48.22    8.02
  -9   6 -25   -0.11    5.16
  -8 -13   5  234.60   31.08
  -8 -12   6   -3.69   31.79
  -8 -10   7  149.06   27.40
  -8   1  -4   65.34    7.27
  -8   7 -30   20.26   10.00
  -8   8 -40  -10.16   14.76
  -7 -14   5    6.14   32.55
  -7 -13   6   33.02   29.97
  -7  -9   8   12.51   21.67
  -7  -8   8   32.20   16.17
  -7  -2   3  142.44   10.01
  -6 -11   8   95.76   23.17
  -6  -4   6   55.86   14.65
  -6  -3   5 1498.65   15.72
  -5 -14   6   -6.45   28.31
  -5 -13   7   41.65   26.58
  -5  -9   9   30.82   15.64
  -5   1  -2  182.25    6.76
  -4 -14   6   10.74   28.00
  -4 -13   7   44.64   25.56
  -4 -12   8   13.84   23.28
  -4 -10   9   57.11   19.26
  -4  -9   9   97.74   18.73
  -4  -8   9   18.23   16.88
  -4   9 -47   45.14   22.31
  -4   9 -46   20.28   25.03
  -3 -15   5   39.20   27.57
  -3 -14   6   21.84   25.90
  -3 -12   8   46.87   23.43
  -3 -10   9  190.02   20.61
  -3  -7   9   20.75   10.47
  -3   8 -33    9.97   16.90
  -3   9 -46  211.02   25.12
  -3   9 -45   -3.69   24.81
  -2 -14   6    6.12   22.61
  -2 -13   7  -13.16   22.03
  -2 -12   8  180.29   22.79
  -2 -10   9   25.65   16.55
  -2  -9   9  193.38   15.51
  -2  -8   9   74.11   13.76
  -2   8 -33    8.79   18.17
  -2   9 -46  136.60   23.83
  -2   9 -45   92.69   27.68
  -1 -16   3    3.80   29.90
  -1 -13   7   28.62   20.27
  -1  -2   4  100.12    7.41
  -1   4 -11  151.85    8.08
  -1   5 -15   37.88    9.44
  -1   6 -20   91.83   11.21
  -1   7 -26  106.94   13.90
  -1   9 -47   32.29   26.31
   0 -15   4   17.04   26.30
   0 -11   8    7.72   16.74
   0  -3   5  371.63    8.01
   0   9 -48   23.95   32.37
   0   9 -47  129.87   33.18
   1 -16   2   -3.73   27.74
   1 -14   5    2.82   20.82
   1 -13   6   -5.07   19.82
   1  -9   8  256.00   14.03
   1  -8   8   12.38   10.38
   1   8 -36   23.68   21.03
   1   9 -51   -3.92   36.01
   1   9 -50   -7.85   30.42
   2 -12   6    0.58   16.74
   2 -10   7  322.41   16.77
   2  -7   7  172.30    9.59
   2   7 -29    5.20   17.54
   2   8 -38   -3.38   22.70
   3  -4   4  102.88    4.58
   3   6 -24  386.15   17.24
   3   8 -40   -0.47   31.26
   4   3 -12  137.47   10.51
   4   6 -26  371.43   16.51
   4   7 -33   63.27   21.17
   4   8 -44   59.48   30.76
   4   8 -43  -12.56   29.77
   5 -14   1   78.61   17.54
   5 -13   2   -3.15   15.43
   5 -12   3   30.23   13.82
   5 -10   4   37.80    9.88
   5   5 -22   45.48   18.95
   5   6 -28  123.69   21.15
   5   7 -36   31.17   24.00
   5   8 -49   14.05   38.03
   5   8 -48   12.97   34.90
   6 -15  -2   10.47   19.78
   6   1  -9   36.18    8.84
   6   2 -12    7.90   10.07
   6   6 -31  335.84   19.08
   6   7 -39   -6.03   30.26
   7 -13  -1   88.90   13.30
   7 -10   1    2.99    7.99
   7  -1  -6   36.92    8.72
   7   4 -22  113.33   15.10
   7   6 -34   12.47   28.60
   7   7 -45    4.29   34.17
   7   7 -44   87.42   36.47
   8  -5  -2  177.73    5.53
   8  -2  -6  283.38    9.84
   8  -1  -8  400.92   11.13
   8   1 -13   24.02   14.34
   8   3 -20  355.72   19.93
   8   6 -38  -22.74   32.36
   9 -13  -5   11.57   10.55
   9 -12  -4   78.89    9.06
   9   2 -19   60.72   17.77
   9   3 -23  680.42   24.65
   9   4 -28   -0.93   25.48
   9   5 -35   23.29   21.99
   9   6 -45   91.64   29.42
   9   6 -44   -9.76   38.17
  10  -3  -9   38.49   11.07
  10  -1 -13  115.24   12.66
  10   2 -22  592.08   23.39
  10   5 -40   11.82   34.45
  11  -6  -8   11.22   10.69
  11  -5  -9   10.34   11.23
  11  -1 -16   -2.48   14.29
  11   1 -22  111.93   19.82
  11   2 -26   -7.30   22.46
  11   4 -38   38.36   27.63
  11   4 -37    1.41   32.86
  11   5 -47   67.31   40.17
  12  -8 -10  137.39   10.23
  12  -6 -11   11.45   13.02
  12  -5 -12    3.36   12.01
  12  -1 -19    9.40   20.52
  12   0 -22   47.92   19.93
  12   2 -30   30.34   25.88
  12   3 -36   39.22   33.73
  12   4 -45   -2.32   41.58
  12   4 -44  -15.05   36.32
  13  -1 -23   43.07   21.06
  13   2 -36   44.51   30.01
  13   3 -44   12.84   38.81
  13   3 -43  101.23   37.75
  14 -10 -17    8.85   14.13
  14  -6 -18   89.02   17.65
  14  -5 -19  120.85   19.36
  14  -2 -25    4.90   23.58
  14  -1 -28   76.52   26.27
  14   0 -32  -12.83   28.60
  14   1 -37   41.07   32.89
  15  -8 -21  150.09   20.44
  15  -4 -25  179.39   25.36
  15  -2 -30  149.90   27.43
  15  -1 -34   23.38   28.58
  15   0 -38   53.53   34.88
  16  -5 -29   14.06   25.15
  16  -4 -31   54.25   30.28
 -17  -6 -10   13.15   37.34
 -17  -5 -11   44.98   34.31
 -17  -3 -14   29.63   25.26
 -17  -2 -16   48.58   26.02
 -16  -8  -6  -17.58   36.52
 -16  -6  -7   27.86   32.31
 -16  -5  -8    3.32   29.79
 -16  -3 -11   -0.29   26.04
 -16  -1 -15   78.26   21.81
 -16   0 -18    1.64   18.30
 -15  -8  -4   11.88   31.34
 -15  -7  -4  264.20   34.35
 -15  -3  -8   57.35   23.10
 -15  -2 -10  262.05   24.71
 -15  -1 -12  111.11   20.42
 -14 -11  -2   25.16   40.25
 -14 -10  -2   40.77   36.11
 -14  -7  -2  252.15   27.98
 -14   4 -28   34.90   10.58
 -13 -10   0   52.28   33.80
 -13  -5  -1   18.91   16.05
 -12 -12   1   23.00   28.66
 -12 -10   2    9.23   31.51
 -12  -9   2   33.07   29.01
 -12  -8   2   37.89   29.49
 -12  -7   2   38.27   19.49
 -12   1 -10  136.08   11.64
 -12   3 -17   24.65   10.02
 -11 -11   3   38.70   32.58
 -11  -6   3  129.29   16.99
 -11  -5   2  279.53   22.89
 -11   4 -19    9.48    7.21
 -10  -9   5   57.22   26.70
 -10  -8   5  133.47   19.91
 -10  -1  -2 1310.00   17.75
 -10   3 -13  310.90    8.21
 -10   7 -35   47.48    9.05
  -9  -9   6  121.17   25.47
  -9  -8   6   79.27   22.19
  -9  -2   1   15.95   12.97
  -9   7 -32   27.86    9.39
  -9   8 -43    0.99   16.34
  -8  -9   7  138.03   18.19
  -8  -8   7   28.14   16.30
  -8  -2   2  592.26   12.35
  -7 -15   3   23.38   40.06
  -7 -11   7  320.07   28.70
  -7  -6   7   18.37   13.54
  -7   2  -6  162.80    6.60
  -7   8 -37    1.22   15.35
  -6 -14   5   23.03   33.25
  -6 -13   6   -2.10   30.84
  -6 -12   7  309.73   27.03
  -6 -10   8   59.60   24.09
  -6  -8   8   38.92   19.58
  -6  -7   8  593.93   16.51
  -6   7 -27   47.36   10.06
  -6   8 -35   73.56   14.77
  -5 -15   4    1.86   35.41
  -5 -11   8   23.09   22.63
  -5   6 -20   53.49    8.22
  -5   7 -26   -1.55   11.11
  -5   8 -34   98.01   15.29
  -5   9 -47    8.71   23.43
  -5   9 -46   44.60   25.36
  -4   8 -33   38.40   17.36
  -4   9 -45   82.88   24.90
  -3 -13   7   37.66   23.08
  -3  -9   9   19.11   16.14
  -3   9 -44  156.47   24.96
  -2 -16   3   13.95   29.73
  -2   9 -44  292.39   24.30
  -1 -15   4    0.91   29.62
  -1 -11   8   11.31   18.57
  -1   8 -33   63.73   18.62
  -1   9 -45   74.32   27.23
  -1   9 -44   51.55   28.67
   0 -16   2    8.11   29.94
   0 -14   5   15.17   24.49
   0 -12   7  149.03   17.77
   0 -10   8  110.40   17.78
   0  -7   8   33.69   11.32
   0  -4   6   24.29    8.68
   0   6 -20   76.99   11.95
   0   7 -26   38.02   15.37
   0   8 -34   11.25   19.23
   0   9 -46    8.85   29.22
   1   4 -12  640.65   12.51
   1   5 -16    1.86   12.09
   1   6 -21  140.29   14.10
   1   7 -27   59.10   16.81
   1   8 -35  266.85   24.08
   1   9 -49   21.89   31.38
   1   9 -48  100.00   30.03
   2 -16   1   14.03   25.13
   2 -14   4   22.32   19.51
   2 -13   5  299.19   19.00
   2   7 -28  513.11   18.97
   2   8 -37   52.54   23.15
   3 -14   3   12.83   20.36
   3 -13   4   20.10   18.57
   3 -12   5  314.59   18.24
   3 -10   6   86.54   13.38
   3  -7   6    1.60    8.93
   3   4 -14   68.63   14.02
   3   7 -30  135.05   19.56
   3   8 -39   -4.37   27.96
   4 -14   2    8.42   18.38
   4 -13   3   34.92   16.40
   4 -12   4   -1.63   15.84
   4 -10   5   71.03   12.11
   4  -7   5   13.06    7.00
   4   7 -32   47.18   23.08
   4   8 -42    7.41   31.87
   5   6 -27  119.40   20.89
   5   7 -35  -20.62   23.07
   5   8 -47   15.82   36.79
   5   8 -46  -11.17   37.21
   6 -11   2   84.50   11.44
   6   4 -19  109.36   17.24
   6   5 -24   22.75   15.24
   6   6 -30   16.00   22.33
   6   7 -38   22.33   31.21
   7  -2  -4  875.96    9.76
   7   3 -17   19.34   16.39
   7   6 -33  483.59   30.49
   7   7 -43   55.05   31.63
   7   7 -42    3.89   29.42
   8 -13  -3   20.50   12.39
   8 -12  -2    6.73   10.15
   8  -4  -3   30.42    6.42
   8   4 -24  218.12   22.87
   8   5 -30   -0.47   16.89
   8   6 -37  405.89   34.76
   8   7 -49  106.52   39.32
   9  -5  -4   84.80    6.95
   9  -4  -5  471.40    9.88
   9  -2  -8  207.42   11.09
   9  -1 -10   86.08   11.54
   9   1 -15  279.06   15.04
   9   4 -27  129.13   23.03
   9   5 -34   53.35   22.33
   9   6 -43   73.27   36.70
   9   6 -42   98.83   35.16
  10   1 -18   58.52   17.60
  10   3 -26   37.27   21.55
  10   4 -31    3.28   26.40
  10   5 -39  363.75   28.23
  10   5 -38   27.89   32.20
  11  -9  -7   67.69    6.11
  11  -8  -7   38.77    7.43
  11  -4 -10  141.65   11.52
  11   2 -25  342.38   25.25
  11   3 -30    5.88   24.34
  11   5 -46   29.63   39.12
  11   5 -45   56.52   37.94
  12 -10 -10   81.10    7.69
  12  -4 -13  185.20   13.95
  12   1 -25   72.33   23.24
  12   4 -43   67.57   38.52
  12   4 -42    8.86   37.81
  13  -9 -13   20.09   11.47
  13  -8 -13  112.12   13.91
  13  -6 -14   21.45   14.48
  13  -5 -15   14.91   14.51
  13  -3 -18   10.89   16.61
  13  -2 -20  138.67   19.83
  13   1 -30   29.69   26.20
  13   2 -35   30.27   28.87
  13   3 -42   19.91   35.95
  13   3 -41   54.06   35.88
  14  -7 -17  259.55   17.35
  14  -4 -20   23.33   20.59
  14  -3 -22   64.94   20.67
  14  -1 -27   -4.43   23.42
  14   1 -36  106.48   31.95
  14   1 -35   66.12   31.61
  14   2 -42   19.78   40.44
  15  -7 -21  162.04   21.92
  15  -6 -22  -25.20   20.27
  15  -5 -23  153.06   23.00
  15  -3 -27   43.13   23.83
  16  -3 -33   41.48   28.88
 -17  -4 -13   20.31   28.99
 -17  -1 -19  140.64   25.43
 -16  -8  -7   77.22   36.72
 -16  -7  -7  119.44   34.68
 -16  -4 -10   28.93   28.94
 -16  -2 -13   94.07   22.50
 -16   2 -26   10.19   18.58
 -15  -9  -4   43.62   28.68
 -15  -6  -5   45.35   29.01
 -15  -5  -6   11.33   28.98
 -15  -4  -7   -5.29   26.11
 -15   1 -18   91.14   15.98
 -15   2 -22   40.47   17.60
 -14  -9  -2   51.86   35.03
 -14  -8  -2   40.95   32.05
 -14  -6  -3   69.33   25.60
 -14  -3  -6  -14.06   23.20
 -14   1 -15  100.90   14.99
 -13 -11  -1   27.96   36.69
 -13  -9   0   39.19   31.66
 -13  -8   0   22.91   28.45
 -13  -6  -1  225.91   24.31
 -13  -3  -4   71.43   20.79
 -12 -12   0  -10.90   36.93
 -12 -11   1  -11.63   35.91
 -12  -6   1  140.59   22.40
 -12  -5   0   37.57   20.62
 -12  -3  -2    8.91   17.87
 -11 -13   1    6.54   39.22
 -11 -12   2   26.57   28.29
 -11 -10   3  142.61   30.74
 -11  -9   3  123.32   28.43
 -11  -8   3  114.97   26.29
 -11  -2  -2  769.61   18.62
 -11   3 -15   15.12    8.69
 -10 -13   2  131.61   37.17
 -10 -12   3   55.20   36.02
 -10 -11   4   19.78   24.40
 -10  -5   3  248.19   21.65
 -10   4 -17   -1.45    5.33
  -9 -14   2  107.95   35.39
  -9 -12   4   74.61   31.89
  -9 -11   5   18.73   28.55
  -9  -6   5 1031.39   20.43
  -9  -3   2  176.13   14.72
  -9  -1  -1   -3.27   12.23
  -8 -14   3  -13.16   33.11
  -8 -12   5   -8.78   27.68
  -8 -11   6   84.12   22.19
  -8  -3   3  726.46   16.51
  -8   0  -2  443.60   10.98
  -8   2  -7 1071.93    9.77
  -8   8 -39   59.07   13.48
  -7 -14   4  187.32   32.99
  -7 -13   5   60.29   30.98
  -7 -12   6   33.89   27.42
  -7 -10   7   23.03   24.31
  -7  -7   7  131.88   21.03
  -7  -5   6   21.86   11.61
  -7  -4   5   20.69   14.96
  -7   7 -28    8.78    9.34
  -6 -15   3   19.78   34.44
  -6  -9   8   94.93   16.63
  -5 -14   5   72.91   32.72
  -5 -13   6   -8.12   26.31
  -5 -12   7    6.67   24.41
  -5 -10   8   79.06   23.37
  -5  -7   8   73.87   16.50
  -5  -5   7   24.82   14.45
  -5  -1   2  335.65   10.67
  -5   5 -15 1679.84    8.99
  -5   9 -45  117.47   23.10
  -4 -15   4   53.14   33.01
  -4 -11   8   39.21   19.91
  -4  -6   8   23.28   10.49
  -4  -2   4 3061.16   15.99
  -4   7 -25  165.34   12.21
  -4   9 -44   64.98   22.97
  -3 -15   4    5.52   27.36
  -3 -11   8   17.94   21.30
  -3  -6   8   46.30   13.79
  -3   6 -19   15.33    9.68
  -3   8 -32  131.40   14.79
  -3   9 -43   98.30   21.25
  -2 -15   4  127.01   30.03
  -2 -11   8    4.31   19.39
  -2  -2   4   41.12    8.83
  -2   6 -19  556.69   12.01
  -2   8 -32   75.46   16.20
  -2   9 -43   36.62   24.32
  -1   7 -25   53.65   14.18
  -1   9 -43   30.99   23.87
   0  -9   8  189.09   13.53
   0  -8   8   26.84   13.76
   0   5 -15  488.22   12.45
   0   8 -33  361.16   22.50
   0   9 -45   -1.55   26.63
   0   9 -44  116.26   25.15
   1 -15   3   -6.96   24.42
   1 -11   7  173.16   15.97
   1  -6   7 1878.68   14.06
   1   8 -34  146.48   23.66
   1   9 -47    3.99   28.80
   1   9 -46   21.19   27.99
   2  -9   7   36.94   12.15
   2  -8   7   40.41    9.99
   2   8 -36   -5.58   21.83
   2   9 -50   64.06   33.70
   2   9 -49   20.12   30.38
   3   5 -18   17.93   10.09
   3   7 -29  251.87   19.76
   3   8 -38   50.81   25.38
   4   4 -15   23.06   14.43
   4   7 -31   -3.67   20.61
   4   8 -41   19.59   29.73
   4   8 -40  134.25   28.81
   5 -15  -1   40.75   19.54
   5  -9   4 1105.60   11.33
   5  -8   4   62.04    7.81
   5   1  -7   -0.61    7.47
   5   3 -13   18.05   10.58
   5   5 -21  508.13   18.08
   5   8 -45   11.97   33.84
   5   8 -44   18.30   33.32
   6 -14  -1   80.03   17.83
   6  -1  -4  289.42    8.05
   6   6 -29   14.38   23.87
   6   7 -37  108.04   30.36
   6   8 -50   89.37   42.49
   6   8 -49    8.90   36.38
   7 -15  -4  -12.50   17.74
   7   4 -21   10.90   13.99
   7   5 -26   12.49   20.93
   7   6 -32   29.19   28.31
   8   3 -19  195.01   19.22
   8   5 -29  151.51   22.99
   8   6 -36   73.98   31.75
   8   7 -48   16.72   36.14
   8   7 -47   -6.40   39.44
   8   7 -46  151.80   36.69
   9   0 -12  357.79   14.44
   9   2 -18   63.60   17.19
   9   3 -22  754.22   23.92
   9   5 -33  365.99   23.05
   9   6 -41   80.71   37.66
  10   4 -30   18.01   25.12
  10   5 -37   18.12   35.29
  10   6 -48  -10.22   45.89
  10   6 -47   -1.64   38.40
  11  -1 -15  312.68   15.21
  11   1 -21    5.93   14.46
  11   3 -29    2.17   26.51
  11   4 -35  234.11   34.73
  11   5 -44   29.32   37.95
  11   5 -43   25.33   37.10
  12  -7 -10  419.91   11.64
  12  -3 -14   38.96   15.19
  12   2 -29   11.14   18.81
  12   4 -41   -2.99   39.65
  13 -10 -13   14.93   10.56
  13  -7 -13   27.14   14.32
  13  -4 -16   37.09   14.96
  13   1 -29   18.53   26.88
  13   2 -34   -9.71   27.67
  13   3 -40    1.43   39.25
  14  -2 -24   91.56   21.41
  14   0 -30    8.92   29.75
  14   1 -34   -1.70   31.47
  14   2 -41   65.43   36.35
  14   2 -40   83.63   35.22
  15  -4 -24   12.33   24.00
  15  -3 -26    2.64   23.05
  15  -2 -29    2.23   25.78
  15  -1 -32   76.57   31.36
  15   0 -36   58.07   36.68
  16  -5 -28   14.71   23.92
  16  -3 -32   14.30   29.79
 -17  -5 -12   74.92   30.33
 -17  -3 -15   33.01   27.97
 -17  -2 -17   88.29   25.76
 -16  -6  -8   18.08   31.58
 -16  -5  -9   17.82   29.73
 -16  -1 -16   25.19   22.98
 -16   1 -22   29.34   19.54
 -15  -8  -5  105.81   31.92
 -15  -7  -5   46.30   30.43
 -15  -3  -9   -6.62   21.68
 -15  -1 -13  116.70   22.35
 -15   3 -27   24.65   12.76
 -14 -10  -3   53.05   35.41
 -14  -7  -3   28.11   27.58
 -14  -5  -4   -2.73   26.05
 -14  -2  -8  169.40   19.24
 -14  -1 -10  178.37   18.11
 -14   2 -19   24.90   15.63
 -14   3 -23   -9.61   12.36
 -13 -10  -1  161.77   34.77
 -13  -5  -2   16.08   23.19
 -13  -2  -6  120.59   18.49
 -13   0 -10  140.00   14.17
 -13   3 -20   17.85   11.02
 -12 -10   1  350.53   33.57
 -12  -9   1    2.91   28.56
 -12  -8   1    4.52   27.98
 -12  -4  -1   -6.35   14.35
 -12   0  -8   27.84   13.67
 -11 -13   0   39.92   39.37
 -11 -12   1  -18.12   35.38
 -11 -11   2   82.38   35.32
 -11  -6   2   16.73   22.90
 -11  -1  -4  344.98   15.28
 -10 -10   4  234.12   23.56
 -10  -9   4  290.92   29.82
 -10  -8   4  116.89   26.69
 -10  -7   4   20.22   16.72
 -10   1  -7   13.73    8.80
  -9 -13   3   28.64   33.89
  -9 -10   5   -0.72   26.91
  -9  -9   5  207.32   25.84
  -9  -7   5  348.52   24.98
  -9  -5   4   95.81   14.19
  -9   8 -42   -1.42   14.30
  -8 -13   4   31.13   24.19
  -8  -9   6   69.69   23.01
  -8  -8   6   12.02   21.17
  -8  -7   6   49.73   20.44
  -8  -5   5  780.16   15.62
  -8  -4   4  101.69   15.99
  -8   6 -23    7.47    5.83
  -7 -15   2  136.94   40.67
  -7  -9   7  296.99   22.96
  -7  -8   7  294.36   21.90
  -7   8 -36   35.77   13.50
  -6 -14   4   17.43   30.38
  -6 -12   6   69.47   25.27
  -6 -11   7   23.97   17.92
  -6   8 -34    1.26   14.29
  -5  -8   8   -5.52   18.28
  -5  -4   6  524.62   12.75
  -5   0   0   88.18    7.66
  -5   8 -33   43.98   14.61
  -5   9 -44   11.80   21.84
  -4 -14   5   69.48   28.41
  -4 -13   6   18.01   28.84
  -4 -12   7   13.38   21.91
  -4  -7   8  116.03   15.07
  -4  -5   7  227.85   15.30
  -4   8 -32  186.13   16.80
  -4   9 -43   42.36   20.76
  -3 -14   5  183.80   28.62
  -3 -13   6   90.79   23.39
  -3 -12   7   19.29   22.85
  -3   3  -7   22.31    3.29
  -3   9 -42  228.41   23.59
  -2 -16   2  211.01   33.33
  -2 -14   5   23.87   25.19
  -2 -13   6   88.44   21.90
  -2 -12   7    1.08   22.05
  -2   3  -7  176.98    5.32
  -2   9 -42  163.75   23.63
  -1 -16   2   18.93   26.93
  -1 -14   5   -6.96   21.17
  -1 -13   6   30.07   21.45
  -1 -12   7   28.81   19.24
  -1 -10   8   93.62   16.85
  -1  -7   8   25.40   12.81
  -1  -5   7   21.41   10.50
  -1   6 -19  332.15   12.46
  -1   8 -32   31.00   16.33
  -1   9 -42  112.14   23.28
   0 -15   3    8.60   26.50
   0   7 -25   82.66   14.89
   0   8 -32  186.89   22.34
   0   9 -43  120.34   27.67
   1 -16   1   12.18   27.34
   1 -14   4   18.69   21.67
   1   7 -26   95.23   16.41
   1   8 -33   36.74   20.67
   1   9 -45   45.22   26.69
   1   9 -44   38.10   30.59
   2 -15   2   17.58   22.14
   2 -11   6   96.63   15.60
   2   2  -6    0.63    6.80
   2   3  -9 2605.03   15.02
   2   6 -21   21.21   13.64
   2   7 -27  520.14   19.68
   2   8 -35  144.96   22.31
   2   9 -48   -2.82   30.58
   2   9 -47  -24.96   27.61
   3  -9   6   74.45   10.38
   3  -8   6   39.04    9.95
   3   2  -7  169.98    8.28
   3   3 -10  494.12   10.96
   3   8 -37   71.43   24.86
   3   9 -50   -8.15   39.76
   4 -15   0   26.47   20.62
   4  -9   5   28.85    9.87
   4  -8   5  175.56    9.20
   4   2  -8 1063.87   14.71
   4   5 -19   76.17   15.93
   4   6 -24   -8.42   18.27
   4   8 -39   19.35   27.82
   5   6 -26  -19.53   20.98
   5   7 -33  178.59   22.75
   5   8 -43   -2.13   31.15
   6   4 -18  281.05   16.70
   6   5 -23  174.07   15.32
   6   7 -36    4.70   27.20
   6   8 -48   17.12   38.70
   6   8 -47  130.81   35.66
   7  -4  -1  852.07    6.79
   7   2 -13   16.06   13.87
   7   5 -25   -8.86   20.11
   7   6 -31   -1.32   24.17
   7   7 -40   98.64   29.88
   8  -3  -4  583.67   10.25
   8   1 -12  188.42   13.92
   8   2 -15  298.59   15.47
   8   5 -28   61.31   24.04
   8   6 -35   80.95   29.91
   8   7 -45   95.18   40.65
   9  -6  -3  218.32    6.02
   9  -3  -6  437.78   10.97
   9   4 -26   33.33   24.56
   9   5 -32   19.46   20.40
   9   6 -40   21.63   26.21
   9   6 -39  397.46   34.48
  10  -5  -6  146.33    8.74
  10  -4  -7   16.63   10.88
  10  -2 -10  318.28   12.93
  10  -1 -12   99.21   13.03
  10   1 -17  395.01   17.49
  10   5 -36    2.64   33.16
  10   6 -46   50.49   43.54
  11   2 -24   36.12   21.41
  11   3 -28   14.94   23.90
  11   4 -34  175.43   33.17
  11   5 -42   35.85   40.15
  12  -1 -18   64.11   17.78
  12   2 -28   12.85   23.14
  12   3 -33   -6.89   30.76
  12   4 -40   -2.04   34.59
  13  -3 -17  135.44   17.65
  13  -2 -19   23.06   17.09
  13   1 -28  124.21   24.60
  13   2 -33   34.48   26.49
  13   3 -39   19.64   33.62
  14  -9 -16    2.05   14.38
  14  -8 -16   42.46   16.40
  14  -6 -17  182.19   17.50
  14  -5 -18   43.03   19.09
  14  -2 -23   12.28   19.89
  14  -1 -26    7.55   24.45
  14   1 -33   29.20   30.40
  14   2 -39   25.23   39.83
  15  -8 -20   23.63   18.47
  15  -6 -21  140.07   21.53
  15  -5 -22   40.54   22.06
  15  -1 -31    9.33   29.57
  16  -6 -26  -11.65   23.40
  16  -5 -27   11.29   25.78
  16  -4 -29  127.02   28.39
 -17  -6 -12   -5.10   32.20
 -17  -5 -13   26.80   34.84
 -17  -1 -20   14.84   25.50
 -16  -8  -8  105.70   41.26
 -16  -7  -8   -2.11   33.67
 -16  -6  -9   39.77   31.34
 -16  -3 -12   16.69   22.63
 -16  -2 -14   26.03   23.95
 -15  -6  -6  -11.04   28.55
 -15  -5  -7   -3.10   27.03
 -15  -4  -8    5.26   25.62
 -15  -2 -11  128.98   22.05
 -14  -9  -3   13.54   32.12
 -14  -8  -3    1.03   29.94
 -14  -3  -7   75.62   21.48
 -13 -11  -2   28.15   40.16
 -13  -9  -1  -20.08   31.03
 -13  -1  -8   67.77   15.56
 -13   1 -13  105.24   13.15
 -12 -12  -1  -19.14   36.42
 -12 -11   0   40.82   35.88
 -12  -6   0   56.77   21.76
 -12  -1  -6  228.45   15.74
 -11 -10   2   49.35   32.85
 -11  -7   2   61.72   23.39
 -11  -5   1  103.23   22.64
 -11  -3  -1   49.17   15.96
 -11   7 -38   57.34    8.95
 -10 -13   1   46.30   36.30
 -10 -12   2   76.31   33.78
 -10 -11   3  168.89   30.91
 -10  -2  -1   27.88   13.31
 -10   2 -10   -5.24    9.20
  -9 -14   1    8.20   35.33
  -9 -11   4  166.99   31.30
  -9  -8   5   55.55   16.88
  -9   8 -41   15.78   14.97
  -8 -11   5  261.77   30.56
  -8   8 -38   13.82   14.86
  -7 -14   3   43.34   35.13
  -7 -13   4   51.08   28.38
  -7 -12   5  569.97   30.15
  -7 -11   6  -12.72   19.68
  -7  -6   6  233.18   19.30
  -6 -15   2    2.69   33.37
  -6 -13   5   89.42   28.12
  -6 -10   7  172.21   21.98
  -6   7 -26   -2.65   10.06
  -6   9 -46    9.51   21.14
  -5 -11   7   12.34   20.53
  -5   7 -25   -1.47   10.72
  -5   9 -43   41.47   21.30
  -4 -15   3    3.35   29.89
  -4  -8   8  482.57   18.00
  -4  -3   5 3495.07   18.79
  -4   6 -19 1520.39   11.92
  -4   9 -42    9.51   20.58
  -3 -10   8  275.79   15.18
  -3  -9   8 1475.23   21.44
  -3  -7   8  255.24   15.26
  -3  -5   7   29.68   13.14
  -3   7 -24  315.73   13.92
  -3   8 -31   40.30   14.42
  -3   9 -41   16.38   21.85
  -2  -7   8    9.30   13.28
  -2  -5   7   10.36   11.93
  -2   5 -14   12.16    9.08
  -2   7 -24  179.29   13.06
  -2   8 -31  117.22   15.96
  -2   9 -41   31.72   22.86
  -1 -15   3   33.02   26.11
  -1  -8   8  314.26   14.45
  -1  -4   6   58.22    9.88
  -1   7 -24  136.63   15.59
  -1   8 -31   96.70   17.30
  -1   9 -41   49.60   24.72
   0 -16   1   -0.23   29.99
   0 -11   7   26.83   16.83
   0   6 -19   -0.83   10.96
   0   9 -42   48.85   24.83
   1 -13   5   70.19   17.85
   1 -10   7    5.84   14.14
   1   3  -8  153.34    9.49
   1   6 -20   24.18    9.43
   1   9 -43    7.88   25.48
   2 -16   0  -14.92   24.97
   2 -14   3    6.10   21.57
   2   5 -16   33.87   12.74
   2   8 -34   19.96   23.12
   2   9 -46  124.92   29.09
   2   9 -45   20.97   28.13
   3 -11   5   26.93   14.49
   3   0  -2   50.49    5.72
   3   6 -22   66.18   15.79
   3   7 -28   31.31   19.36
   3   8 -36   32.73   24.17
   3   9 -49  -12.33   37.24
   3   9 -48   88.46   33.07
   4   3 -11    0.55    9.87
   4   7 -30    7.54   20.70
   4   8 -38   45.99   28.22
   5 -14   0   18.16   17.73
   5 -11   3   66.27   11.88
   5   4 -16  341.04   15.77
   5   7 -32   32.24   24.72
   5   8 -42   60.45   23.21
   5   8 -41   14.31   28.60
   6 -13   0   76.36   14.00
   6 -12   1   56.11   11.83
   6  -2  -2  433.17    7.90
   6   1  -8 1413.32   15.74
   6   3 -14   23.11   15.03
   6   5 -22  172.78   19.00
   6   6 -28   10.17   16.21
   6   8 -46   21.85   33.18
   6   8 -45   44.59   32.17
   7  -9   1  187.61    6.53
   7   3 -16  293.63   16.18
   7   4 -20   44.66   18.21
   7   7 -39   14.29   22.32
   7   7 -38   24.55   29.06
   8 -10  -1   13.64    6.56
   8   6 -34    0.22   28.37
   8   7 -44    0.27   27.74
   8   7 -43   20.68   37.61
   9   1 -14   45.17   13.94
   9   3 -21  528.80   21.26
   9   4 -25  287.78   23.05
   9   5 -31   -8.55   24.82
   9   6 -38   99.54   36.16
  10   0 -14   -3.54   14.19
  10   2 -20   10.93   19.68
  10   3 -24  318.55   23.94
  10   4 -29    9.39   24.29
  10   5 -35  679.12   36.15
  10   6 -44  123.51   42.32
  11  -7  -7  187.03    8.88
  11   4 -33   34.72   31.92
  11   5 -41  168.58   36.99
  11   5 -40   19.11   34.64
  12  -5 -11   20.94   13.64
  12  -4 -12   21.88   13.43
  12   0 -20   17.84   19.00
  12   2 -27   78.55   23.22
  12   3 -32   38.70   29.87
  12   4 -39   54.12   25.93
  12   4 -38   43.56   32.96
  13  -5 -14   17.41   15.17
  13  -1 -21    2.02   21.43
  13   0 -24  306.86   25.09
  13   2 -32    9.75   27.41
  13   3 -38   50.96   32.22
  14  -7 -16    1.82   18.55
  14  -4 -19  508.45   21.64
  14  -1 -25   15.32   22.19
  15  -7 -20   14.40   18.30
  15  -4 -23   11.45   23.28
  15  -3 -25   22.14   24.59
  15  -2 -27   26.09   27.27
  15  -1 -30    5.85   26.11
  15   0 -34   57.80   34.02
  15   1 -39   29.14   40.83
  16  -4 -28   -3.88   27.88
  16  -3 -30  103.08   30.48
  16  -2 -33  205.79   34.16
 -17  -3 -16   29.35   28.31
 -17  -2 -18   16.80   25.33
 -16  -7  -9   14.09   33.81
 -16  -5 -10   40.46   27.57
 -16  -4 -11   22.46   24.84
 -16   1 -23   53.74   20.28
 -16   2 -27   90.01   17.35
 -15  -9  -6  -15.02   38.55
 -15  -8  -6  193.00   34.83
 -15  -7  -6    5.33   29.47
 -15   0 -16   69.19   17.19
 -15   1 -19   57.04   15.60
 -14 -10  -4   16.46   38.23
 -14  -7  -4   -6.83   27.33
 -14  -6  -4    8.52   19.24
 -14  -5  -5    1.61   26.03
 -14  -4  -6   10.37   23.48
 -14   1 -16  333.85   18.11
 -13 -10  -2    2.15   33.95
 -13  -6  -2   32.71   23.07
 -13  -3  -5  223.84   22.04
 -13   4 -25   59.82    9.35
 -12 -10   0   13.35   31.71
 -12  -7   0   15.09   23.76
 -12  -4  -2  100.63   18.62
 -12  -3  -3  107.25   17.85
 -11 -13  -1   29.02   38.06
 -11 -12   0  157.97   35.28
 -11 -11   1  268.47   36.34
 -11  -9   2   91.51   21.90
 -11  -8   2   -1.68   25.03
 -11   1  -9   27.69   10.25
 -11   2 -12  103.32   10.70
 -10 -10   3   10.57   27.71
 -10  -7   3  180.92   23.34
 -10  -3   0    9.84   15.77
 -10  -1  -3   25.49   13.11
  -9 -13   2   -3.29   33.24
  -9 -12   3   -0.93   31.14
  -9  -6   4  109.30   15.58
  -9   1  -6  521.97   10.52
  -8 -13   3   38.60   30.13
  -8 -12   4  163.45   28.47
  -8 -10   5   15.81   24.55
  -8  -6   5  207.84   15.22
  -8  -2   1   69.20   13.36
  -8   4 -14  707.25    4.44
  -8   7 -29   23.93    8.83
  -7 -15   1   -3.35   39.32
  -7 -10   6   20.51   22.52
  -7   8 -35  185.21   14.63
  -6 -14   3   -8.03   30.16
  -6 -11   6    2.63   24.53
  -6  -9   7    5.06   16.08
  -6  -8   7  230.29   19.87
  -6  -4   5  248.76   15.45
  -6  -3   4  929.38   13.69
  -6  -1   1  269.02   10.62
  -6   9 -45  -19.52   20.24
  -5 -13   5   53.98   26.16
  -5 -12   6    0.72   22.74
  -5 -10   7   81.07   23.19
  -5   8 -32  107.63   16.05
  -5   9 -42    9.70   20.17
  -4 -14   4   16.06   28.27
  -4 -11   7    3.41   19.87
  -4   8 -31    7.53   14.63
  -4   9 -41   89.02   19.55
  -3 -11   7  227.90   20.52
  -3   9 -40   52.62   19.11
  -2 -16   1   36.12   33.58
  -2 -15   3   28.18   26.82
  -2 -11   7   14.26   18.16
  -2  -8   8  200.99   14.02
  -2  -4   6   22.38   10.62
  -2  -3   5 2070.96   14.74
  -2   9 -40  122.33   23.11
  -1 -16   1   10.24   27.12
  -1 -14   4   50.94   25.01
  -1 -11   7  104.06   18.50
  -1   3  -7  980.75    7.88
  -1   5 -14   23.17    9.08
  -1   9 -40  159.59   24.88
   0 -14   4   27.64   20.79
   0 -12   6   13.93   19.18
   0  -6   7 1408.78   14.47
   0   8 -31    4.12   18.70
   0   9 -41    3.13   22.08
   1 -15   2   72.49   24.07
   1  -9   7   58.59   13.09
   1  -8   7   -3.34   12.36
   1  -5   6   12.46    7.66
   1   2  -5  323.06    8.27
   1   5 -15  556.60   13.75
   1   8 -32   54.76   20.86
   1   9 -42   20.13   27.10
   2 -13   4   82.88   17.92
   2 -12   5   82.47   15.82
   2  -6   6  407.62    8.65
   2   7 -26   57.99   17.15
   2   8 -33  153.92   21.37
   2   9 -44   28.42   30.54
   3 -14   2   11.77   19.02
   3   4 -13  405.73   11.27
   3   5 -17  190.95   10.77
   3   8 -35   13.29   25.59
   3   9 -47    5.43   31.45
   3   9 -46   11.83   31.06
   4 -14   1   40.99   17.32
   4 -11   4   46.24   13.25
   4   4 -14   29.10   13.51
   4   6 -23 1469.09   23.18
   4   7 -29   14.16   21.83
   4   8 -37   68.63   27.96
   5   2  -9   21.62   12.98
   5   3 -12   59.42   14.58
   5   5 -20   -0.72   11.50
   5   6 -25  596.87   21.73
   5   7 -31    0.04   22.59
   5   8 -40   24.83   29.93
   6 -15  -3    4.41   16.67
   6   6 -27  409.30   24.72
   6   7 -34   33.76   24.28
   6   8 -44    6.00   33.99
   7 -14  -3   20.39   15.74
   7  -3  -2  847.19    9.29
   7   5 -24   45.46   20.65
   7   6 -30   11.28   17.41
   7   7 -37   33.31   29.72
   7   8 -49   91.64   36.30
   8   3 -18  269.17   14.00
   8   4 -22  110.14   15.81
   8   5 -27   32.09   16.79
   8   6 -33   39.90   29.38
   8   7 -42  123.81   34.58
   8   7 -41  -25.54   33.31
   9  -1  -9   93.64   11.16
   9   5 -30    2.65   27.09
   9   6 -37   16.30   34.15
   9   7 -48   63.41   45.38
   9   7 -47   19.09   39.22
  10  -6  -5   25.26    7.48
  10  -3  -8  204.54   11.41
  10   4 -28   64.81   26.93
  10   5 -34   45.20   31.84
  10   6 -43    4.61   28.20
  10   6 -42  -23.33   36.29
  11  -5  -8   40.19   10.69
  11  -4  -9   64.36   12.22
  11  -2 -12  281.85   14.64
  11  -1 -14  292.69   15.34
  11   2 -23   20.22   16.00
  11   3 -27   39.16   22.84
  11   4 -32   33.41   31.22
  11   5 -39   15.60   38.14
  12  -6 -10   32.75   11.09
  12  -1 -17  151.96   16.89
  12   1 -23   45.09   16.04
  12   3 -31   15.27   28.56
  12   4 -37   -3.40   35.87
  13  -6 -13   -1.36   13.55
  13   1 -27   45.53   23.92
  13   2 -31   15.03   27.90
  13   3 -36   26.38   29.65
  14 -10 -16    9.45   13.64
  14  -3 -20   62.27   21.41
  14  -2 -22  306.78   21.14
  14   0 -28   39.48   25.14
  14   1 -32   37.21   28.93
  14   2 -37  117.03   33.26
  15   1 -38   15.16   35.80
  16  -6 -25   12.53   23.17
  16  -5 -26   18.33   21.44
  16  -2 -32  133.94   29.51
 -17  -5 -14   17.23   30.26
 -17  -4 -15   55.74   31.65
 -17  -1 -21   99.25   25.62
 -17   0 -24   11.60   22.21
 -16  -8  -9  170.50   37.25
 -16  -6 -10   14.03   29.17
 -16  -3 -13   16.95   22.82
 -16  -2 -15   48.98   22.48
 -16  -1 -17   54.99   20.52
 -15  -6  -7  -26.87   28.01
 -15  -5  -8   75.17   26.39
 -15  -4  -9   52.11   23.94
 -15  -3 -10   89.02   21.93
 -15  -2 -12   47.34   19.83
 -15  -1 -14  192.71   19.10
 -15   2 -23   42.15   15.96
 -14  -9  -4   54.84   32.97
 -14  -8  -4  106.49   29.93
 -14  -1 -11   72.63   15.72
 -13 -11  -3  124.57   40.41
 -13  -9  -2   72.06   31.15
 -13  -7  -2  -12.34   25.45
 -13  -4  -4   41.40   20.76
 -13  -2  -7  274.50   18.97
 -13   5 -31   32.98    7.44
 -12 -12  -2   47.96   40.08
 -12 -11  -1  277.30   36.44
 -12  -9   0  113.79   23.43
 -12  -8   0   12.34   28.09
 -12  -2  -5  197.68   15.95
 -12   4 -22   34.19    7.45
 -11 -10   1   24.00   32.09
 -11  -6   1  433.05   23.34
 -11  -2  -3   47.39   14.60
 -10 -13   0   32.35   39.54
 -10 -12   1   29.05   33.20
 -10 -11   2  165.89   30.19
 -10  -9   3   25.11   22.17
 -10  -8   3  413.54   26.06
 -10  -4   1  734.17   16.18
 -10   7 -34   36.32    7.87
  -9 -14   0   14.76   37.98
  -9  -9   4  273.87   27.23
  -9  -8   4   14.74   23.70
  -9  -7   4  116.32   21.67
  -9  -3   1  943.94   17.87
  -9  -1  -2  114.38   11.45
  -9   7 -31   88.69    8.23
  -8 -14   1  -11.74   33.00
  -8 -11   4   -2.59   26.38
  -8  -9   5   56.54   24.43
  -8  -8   5  537.45   25.13
  -8  -7   5  615.45   22.50
  -8  -5   4   30.81   17.47
  -8   8 -37  193.95   14.03
  -7 -14   2   66.07   35.38
  -7 -11   5    5.42   27.13
  -7  -9   6  182.48   17.78
  -7  -8   6    2.45   20.51
  -7  -5   5   10.03   11.27
  -7  -4   4  174.24   15.64
  -7   7 -27    6.40    9.24
  -6 -13   4   68.22   28.80
  -6 -12   5   46.30   27.16
  -6   6 -20   30.59    7.25
  -6   8 -33  112.46   14.43
  -6   9 -44   12.19   21.47
  -5 -15   2   26.41   32.31
  -5  -9   7  128.51   21.28
  -5  -8   7    2.58   17.68
  -5  -7   7  -14.87   15.76
  -5  -5   6    5.66   15.11
  -5  -2   3 1669.80   16.04
  -4 -13   5   21.12   25.42
  -4 -12   6  137.71   23.64
  -4 -10   7   88.68   19.22
  -4  -6   7   55.84   14.78
  -4   1  -2  104.77    4.34
  -4   7 -24   19.74   10.21
  -4   9 -40   75.36   20.02
  -3 -14   4   71.72   25.22
  -3 -13   5    2.03   22.32
  -3 -12   6   77.48   23.08
  -3   8 -30   66.59   14.97
  -3   9 -39   25.03   21.63
  -2 -14   4   38.62   25.30
  -2 -13   5   13.49   21.67
  -2 -12   6   52.22   20.27
  -2   4 -10    9.49    6.15
  -2   6 -18   34.79   10.87
  -2   8 -30  347.52   16.07
  -2   9 -39   29.26   22.29
  -1 -13   5   88.82   21.91
  -1 -12   6  485.42   23.15
  -1   8 -30   23.20   16.38
  -1   9 -39   -1.48   23.48
   0 -15   2   -4.25   26.59
   0 -10   7   49.19   14.96
   0   7 -24   40.27   13.40
   0   9 -40  223.87   22.51
   1 -16   0   43.21   28.76
   1 -14   3    7.88   23.58
   1 -11   6   -5.97   14.90
   1   4 -11  154.25   10.59
   1   6 -19  336.50   13.71
   1   8 -31  371.15   20.56
   1   9 -41    1.95   23.68
   2 -15   1   19.72   23.29
   2 -10   6   70.48   13.86
   2   6 -20   31.52   14.32
   2   9 -43   11.51   27.61
   2   9 -42   39.36   26.99
   3 -13   3  125.62   16.90
   3 -12   4  130.35   14.69
   3   6 -21 1043.01   18.74
   3   7 -27   11.73   14.14
   3   8 -34   39.29   24.62
   3   9 -45   15.74   33.77
   4 -13   2    7.25   15.48
   4 -12   3   44.68   15.21
   4  -1  -1   30.82    4.83
   4   1  -5    4.22    9.44
   4   5 -18  213.13   11.68
   4   8 -36   93.64   27.16
   4   9 -49    8.31   35.93
   4   9 -48   65.19   34.23
   5 -15  -2    0.51   19.92
   5 -13   1   25.01   15.22
   5 -12   2  -10.96   13.82
   5   0  -4  273.49    8.53
   5   8 -39   45.35   27.87
   6 -10   2  117.75    9.93
   6   4 -17  106.64   16.55
   6   7 -33   60.69   27.05
   6   8 -43   39.02   31.25
   6   8 -42   56.86   31.19
   7 -11   0   -3.93    9.06
   7  -1  -5    5.14    8.12
   7   4 -19   28.82   17.28
   7   8 -48  108.27   36.05
   7   8 -47   10.23   34.72
   8 -14  -5    4.88   15.04
   8  -2  -5   23.45    9.85
   8   2 -14   21.94   15.17
   8   5 -26   62.44   23.38
   8   6 -32    5.18   28.38
   8   7 -40   -1.81   36.74
   9  -2  -7  130.60   10.47
   9   3 -20   29.70   18.41
   9   4 -24  120.97   24.22
   9   5 -29   14.38   24.78
   9   6 -36  -27.10   30.56
   9   7 -46   -6.38   37.11
   9   7 -45    1.62   37.53
  10  -1 -11   56.64   11.80
  10   2 -19  683.41   21.78
  10   3 -23  323.27   17.86
  10   4 -27   19.40   23.77
  10   5 -33   15.12   30.65
  10   6 -41  215.88   37.61
  11   0 -16  320.85   17.52
  11   1 -19  143.86   18.40
  11   2 -22  134.99   20.96
  11   3 -26   46.96   22.44
  11   4 -31   96.03   27.85
  11   5 -38   25.69   33.66
  12   1 -22   10.58   19.69
  12   2 -26   36.22   22.17
  12   3 -30   34.46   26.31
  12   4 -36   38.51   35.45
  12   5 -45   91.60   40.93
  12   5 -44    2.20   43.26
  13  -8 -12   39.38   13.28
  13  -2 -18  276.99   18.42
  13  -1 -20   54.44   19.46
  13   1 -26  188.98   26.61
  13   2 -30    7.43   28.09
  13   3 -35   12.18   30.66
  13   4 -43    8.45   37.36
  13   4 -42    3.65   36.93
  14  -6 -16   23.77   17.35
  14  -5 -17  225.70   18.49
  14  -4 -18   -9.70   19.02
  14  -1 -24  374.00   25.37
  14   1 -31    3.11   27.60
  14   2 -36   48.19   25.81
  14   2 -35  -18.98   31.80
  15  -6 -20   33.99   20.69
  15  -5 -21  207.30   20.72
  15  -4 -22  -14.29   22.77
  15  -3 -24    8.55   23.93
  15  -2 -26   50.97   24.21
  15  -1 -29   42.29   26.00
  15   0 -32  140.07   29.57
  15   1 -37   75.31   34.42
  16  -4 -27   74.50   25.78
  16  -3 -29   28.45   28.38
  16  -2 -31    7.93   31.87
 -17  -3 -17   18.58   28.39
 -17  -2 -19   44.82   26.68
 -16  -8 -10   -5.04   35.91
 -16  -7 -10  191.89   38.07
 -16  -5 -11  -10.17   26.80
 -16  -4 -12    7.94   25.56
 -15  -9  -7   70.40   33.27
 -15  -8  -7   28.52   35.03
 -15  -7  -7   48.71   30.02
 -15   1 -20   34.37   18.00
 -15   3 -28   11.78   13.84
 -14 -10  -5   83.69   34.96
 -14  -9  -5   22.23   32.65
 -14  -6  -5    7.84   24.86
 -14  -5  -6  291.83   25.45
 -14   0 -14  431.59   18.90
 -14   2 -20  186.83   13.91
 -14   3 -24   11.24   12.80
 -14   4 -29  195.12   11.02
 -13 -10  -3    7.07   37.46
 -13  -6  -3    4.96   25.57
 -13  -1  -9  124.01   16.16
 -13   1 -14  699.07   16.81
 -13   2 -17   38.10   12.53
 -12 -10  -1    5.15   31.46
 -12  -6  -1  269.59   22.89
 -12  -1  -7   20.56   14.82
 -12   3 -18    5.12   10.01
 -11 -13  -2    6.79   42.80
 -11 -12  -1   61.21   35.01
 -11 -11   0   51.93   35.26
 -11  -9   1   -6.47   28.36
 -11  -8   1  288.15   28.02
 -11  -7   1    0.51   23.06
 -11  -5   0  241.45   21.52
 -11  -4  -1  212.04   19.19
 -11  -3  -2   25.19   16.41
 -11  -1  -5    0.78   13.05
 -10 -10   2   50.96   30.49
  -9 -13   1   34.14   33.24
  -9 -12   2  171.57   31.29
  -9   3 -12  464.19    7.49
  -9   8 -40   25.02   13.03
  -8 -13   2  147.76   31.78
  -8 -12   3  351.27   31.50
  -8  -4   3   42.09   11.03
  -8  -3   2  185.49   10.73
  -8  -1  -1  244.18   12.16
  -8   1  -5  426.35    8.51
  -7 -15   0   -9.21   39.11
  -7 -13   3  253.01   30.62
  -7 -12   4   11.40   26.95
  -7 -10   5  217.24   24.25
  -7   1  -4   41.30    6.66
  -6 -15   1  142.28   34.87
  -6 -10   6  111.12   16.96
  -6   9 -43   32.17   20.11
  -5 -14   3   39.11   28.58
  -5 -13   4   -1.03   25.52
  -5 -12   5   87.75   22.68
  -5 -11   6   15.94   20.83
  -5  -4   5 1901.39   19.56
  -5   6 -19  159.37    7.47
  -5   8 -31    3.54   14.82
  -5   9 -41   65.82   18.93
  -4 -15   2   25.69   29.27
  -4  -7   7  339.25   15.87
  -4   5 -14   83.71    6.31
  -4   8 -30  151.63   15.78
  -4   9 -39   22.68   18.63
  -3 -15   2   75.07   29.69
  -3  -1   2 1234.60   10.42
  -3   4 -10   57.49    5.47
  -3   6 -18  222.90    9.10
  -2 -15   2   12.53   26.42
  -2 -10   7  328.10   18.86
  -2   7 -23   87.78   12.50
  -2   9 -38   66.18   21.41
  -1 -10   7   -2.46   16.05
  -1  -6   7  689.83   13.38
  -1  -1   2  968.80    6.41
  -1   4 -10   10.75    7.33
  -1   6 -18  350.49   12.12
  -1   7 -23   28.08   13.20
  -1   9 -38  188.09   20.49
   0 -16   0    0.79   25.82
   0  -9   7   13.88   13.48
   0  -7   7  595.50   12.88
   0   5 -14   60.84   10.59
   0   9 -39  -24.83   21.22
   1 -12   5  401.00   18.50
   1  -4   5   66.13    6.78
   1  -3   4    4.93    6.15
   1   7 -24   11.24   14.77
   1   9 -40   30.61   22.71
   2 -16  -1   17.63   24.80
   2  -9   6    9.26   13.36
   2   7 -25   26.42   15.76
   2   8 -32  149.12   21.66
   2   9 -41   15.40   28.28
   3 -15   0    3.15   21.08
   3 -10   5  377.09   13.97
   3  -1   0  129.05    3.58
   3   7 -26  365.37   19.43
   3   8 -33  496.72   24.21
   3   9 -44  157.05   30.59
   3   9 -43    5.72   30.42
   4 -15  -1  192.45   21.70
   4   6 -22  501.23   19.58
   4   7 -28  381.26   16.47
   4   8 -35  181.27   26.39
   4   9 -47   35.67   34.54
   5  -1  -2  327.43    8.12
   5   1  -6  466.85   11.70
   5   4 -15   22.29   14.24
   5   5 -19 2582.35   24.53
   5   6 -24  159.02   14.87
   5   7 -30   23.15   16.58
   5   8 -38   79.57   26.81
   6   3 -13  -16.87   14.72
   6   5 -21  872.86   17.14
   6   6 -26   31.69   16.72
   6   7 -32   -7.25   26.94
   6   8 -41   42.17   33.51
   7 -15  -5   11.67   18.41
   7 -13  -2   91.02   14.11
   7 -12  -1  185.08   11.98
   7   1  -9  182.31   12.50
   7   3 -15    5.31   10.84
   7   5 -23   79.28   19.83
   7   6 -28   11.89   22.51
   7   8 -46    7.30   35.30
   7   8 -45   67.76   34.27
   8   1 -11  173.17   13.83
   8   3 -17  207.25   16.99
   8   4 -21  198.97   15.87
   8   6 -31  204.74   28.40
   8   7 -39   59.43   35.89
   9 -14  -7    6.82   12.64
   9 -10  -3   15.34    4.98
   9   1 -13  129.08   13.79
   9   6 -35  508.44   30.81
   9   7 -44   75.68   41.74
  10  -2  -9    5.07   11.36
  10   3 -22    4.39   20.79
  10   5 -32    6.64   31.34
  10   6 -40   31.35   27.06
  10   6 -39    8.80   34.26
  11 -12  -9   14.32    5.64
  11  -6  -7   53.86    9.73
  11  -3 -10  327.07   13.28
  11   4 -30   66.72   26.68
  11   5 -37  291.22   33.60
  11   6 -46   34.44   41.55
  11   6 -45   49.73   39.87
  12  -8  -9   12.43    8.96
  12   2 -25   -2.85   23.39
  12   4 -35   32.96   32.99
  12   5 -43   -9.10   39.15
  12   5 -42   50.09   36.09
  13  -9 -12   21.11   10.53
  13  -7 -12  373.07   14.56
  13   0 -22   -5.99   21.05
  13   2 -29   -3.50   25.56
  13   3 -34   56.34   30.80
  14  -2 -21   -3.75   18.01
  14   1 -30  -26.09   30.50
  14   2 -34    5.15   31.60
  14   3 -41   57.39   35.63
  14   3 -40   25.90   34.12
  15  -8 -19   13.62   17.35
  15  -7 -19  231.38   19.58
  15  -1 -28  -22.89   27.58
  15   1 -36   94.01   34.75
  16  -6 -24   20.44   23.58
  16  -5 -25   25.04   23.59
  16  -3 -28    0.98   29.31
  16  -1 -34  170.61   33.78
 -17  -6 -14  -21.71   32.78
 -17  -5 -15   60.01   33.39
 -17  -4 -16   28.59   27.95
 -17  -1 -22   53.94   25.37
 -16  -6 -11   -4.54   32.45
 -16  -3 -14   21.38   25.21
 -16  -2 -16   70.68   25.92
 -16  -1 -18   35.14   21.46
 -16   1 -24   27.93   18.49
 -16   2 -28   -3.39   16.01
 -15  -9  -8   12.00   33.39
 -15  -6  -8   -1.67   27.82
 -15  -5  -9    5.84   26.97
 -15  -4 -10   77.93   27.53
 -15  -3 -11   61.15   24.31
 -14  -8  -5   13.44   28.57
 -14  -7  -5    9.78   20.45
 -14  -4  -7  169.90   22.20
 -14  -2 -10  620.62   22.72
 -14  -1 -12  443.53   20.31
 -14   1 -17   90.38   16.33
 -13 -11  -4   45.59   36.65
 -13  -9  -3    1.50   29.58
 -13  -8  -3   33.28   29.47
 -13  -7  -3    2.98   26.01
 -13  -5  -4  356.41   25.55
 -13  -4  -5  114.33   23.04
 -13  -3  -6  268.08   21.24
 -13   3 -21   -6.79   11.25
 -12 -12  -3   83.15   36.33
 -12 -11  -2   28.27   34.69
 -12  -9  -1    5.29   22.29
 -12  -8  -1  237.13   30.04
 -12  -7  -1   10.56   23.60
 -11 -10   0   21.52   28.95
 -11  -6   0   61.38   21.37
 -10 -13  -1  -32.19   39.86
 -10 -12   0  149.84   33.08
 -10  -9   2  200.37   27.90
 -10  -8   2   -1.12   25.87
 -10  -7   2   68.19   24.21
 -10  -2  -2   27.69    9.93
 -10   1  -8  183.76   11.21
  -9 -14  -1   16.29   38.14
  -9   2  -9  563.66    9.52
  -8 -14   0   68.27   32.77
  -8 -10   4   65.94   24.56
  -8  -6   4  117.29   19.58
  -7 -14   1   11.37   31.38
  -7  -9   5  177.57   22.15
  -7   0  -2   12.29    8.80
  -7   6 -21  140.83    6.12
  -7   8 -34    5.40   11.31
  -7   9 -45    9.02   17.84
  -6 -14   2  134.87   30.11
  -6 -13   3   50.77   25.77
  -6 -12   4   30.41   25.22
  -6 -11   5   77.87   24.77
  -6  -9   6  158.51   16.73
  -6  -8   6   16.81   19.93
  -6  -7   6   -3.22   13.17
  -6   8 -32   13.10   13.15
  -6   9 -42    3.30   17.83
  -5 -15   1   38.28   34.94
  -5 -10   6  386.33   24.65
  -5   2  -5  663.09    5.36
  -5   9 -40   42.02   18.25
  -4 -14   3  158.67   28.22
  -4 -13   4   28.77   25.92
  -4 -12   5   -4.74   22.70
  -4 -11   6   55.55   19.94
  -4  -8   7  145.98   15.85
  -4  -5   6   89.15   14.48
  -3 -14   3    7.10   25.24
  -3 -11   6   14.97   18.67
  -3  -9   7  194.00   17.94
  -3   7 -23  431.66   12.54
  -3   8 -29   44.55   14.59
  -3   9 -38  194.57   19.53
  -2 -16   0    6.84   32.59
  -2  -1   2 1777.82    9.97
  -2   8 -29   55.54   14.99
  -2   9 -37   14.27   22.13
  -1 -16   0   37.07   28.02
  -1 -14   3   16.98   24.58
  -1  -9   7   69.87   15.03
  -1  -7   7   19.91   11.92
  -1   8 -29   56.74   15.94
  -1   9 -37  -12.33   22.37
   0 -14   3   28.57   22.47
   0 -11   6  460.78   18.30
   0  -8   7   11.36   12.03
   0  -5   6  182.73    9.75
   0   1  -2 7373.82   10.67
   0   6 -18   23.81   11.53
   0   7 -23   50.89   13.81
   0   9 -38  144.30   21.90
   1 -15   1   12.85   23.93
   1 -10   6   22.71   15.67
   1   8 -30  368.92   20.28
   1   9 -39   19.26   22.28
   2 -14   2   50.43   20.06
   2 -11   5  611.15   15.92
   2  -8   6   88.44   11.19
   2  -7   6  713.87   11.09
   2   1  -3    0.65    7.08
   2   8 -31  207.79   22.52
   2   9 -40   78.97   28.06
   3   3  -9  264.57    9.84
   3   5 -16  159.40   10.40
   3   9 -42   48.03   32.70
   4   3 -10  355.75   14.82
   4   5 -17 1484.91   19.68
   4   7 -27   73.48   20.22
   4   8 -34    2.31   21.53
   4   9 -45   16.40   36.35
   5 -10   3   48.49   10.06
   5   7 -29   54.39   23.04
   5   8 -37   41.54   26.83
   5   9 -49   37.48   41.76
   5   9 -48    0.12   36.29
   6 -14  -2  136.73   16.39
   6   6 -25   -1.79   21.14
   6   7 -31  203.41   23.80
   6   8 -40    7.31   28.41
   7   4 -18  327.86   18.84
   7   8 -44   58.61   34.28
   7   8 -43   32.60   32.31
   8   5 -25   -5.77   16.52
   8   6 -30   41.33   24.87
   8   7 -38  127.20   31.79
   9   3 -19  904.70   22.04
   9   4 -23  685.40   24.05
   9   5 -28   83.40   17.58
   9   6 -34   45.99   28.50
   9   7 -43   15.17   34.15
   9   7 -42  -15.97   36.25
  10   2 -18 1429.23   23.27
  10   4 -26   59.90   24.18
  10   5 -31  423.58   30.70
  10   6 -38   40.40   36.78
  11  -1 -13   56.43   13.94
  11   1 -18  223.02   19.25
  11   2 -21  375.84   23.02
  11   3 -25  158.42   22.50
  11   5 -36   20.17   25.58
  11   5 -35   10.63   31.60
  11   6 -44   -3.91   41.08
  12  -7  -9   26.15   10.09
  12  -4 -11  100.34   14.13
  12  -1 -16   -0.53   15.49
  12   1 -21  133.53   21.61
  12   3 -29   -6.46   19.98
  12   4 -34   61.51   29.79
  12   5 -41  -31.43   39.97
  13  -5 -13   48.85   15.28
  13  -4 -14    1.30   15.61
  13  -2 -17   98.68   16.17
  13  -1 -19   78.07   18.71
  13   1 -25   31.22   23.49
  13   4 -40    5.02   35.33
  13   4 -39   48.56   33.92
  14  -8 -15  212.10   16.26
  14  -7 -15   50.63   17.53
  14  -3 -19   13.00   18.89
  14  -1 -23    2.14   22.11
  14   0 -26  151.43   24.20
  14   1 -29   24.89   27.93
  14   2 -33  104.28   29.94
  15  -5 -20   18.21   19.58
  15  -2 -25   11.47   21.69
  15   1 -35   -3.52   32.90
  16  -4 -26   40.56   22.61
  16  -2 -30   -0.02   26.32
  16  -1 -33   16.86   31.10
 -17  -3 -18   -0.88   26.41
 -17  -2 -20  -13.15   26.18
 -16  -8 -11   50.41   40.43
 -16  -7 -11  176.56   34.68
 -16  -5 -12    8.75   26.80
 -16  -4 -13   24.50   25.68
 -15  -8  -8   -1.15   31.06
 -15  -7  -8  130.34   23.66
 -15  -2 -13  -11.14   19.31
 -15  -1 -15   33.42   20.64
 -15   2 -24   -8.55   15.71
 -14 -10  -6   37.88   26.90
 -14  -9  -6   35.35   32.40
 -14  -6  -6  -14.30   25.49
 -14  -3  -9  105.56   21.59
 -13 -11  -5   22.20   37.02
 -13 -10  -4   43.45   32.58
 -13  -6  -4    3.27   22.17
 -13  -2  -8  503.48   21.11
 -13   0 -12  364.60   16.55
 -12 -11  -3   46.95   35.12
 -12 -10  -2   36.47   31.76
 -12  -6  -2   34.93   21.83
 -12   1 -12  420.77   13.25
 -12   2 -15   22.51   11.07
 -11 -13  -3   11.43   37.70
 -11 -12  -2   34.54   34.24
 -11 -11  -1   53.50   35.60
 -11  -9   0  100.06   30.62
 -11  -8   0   93.65   24.92
 -11  -7   0   13.07   23.56
 -11  -2  -4   43.54   15.24
 -11   1 -10   29.48   11.73
 -11   3 -16  224.56    9.06
 -10 -10   1   96.32   29.47
 -10  -4   0   57.40   16.37
 -10  -3  -1  263.22   15.20
 -10  -1  -4   64.65   12.96
 -10   0  -6  868.20   15.54
 -10   5 -22  138.94    4.02
  -9 -13   0  192.07   34.16
  -9 -12   1   91.69   30.75
  -9 -11   2   14.54   21.14
  -9  -9   3    9.58   18.89
  -9  -8   3  723.91   26.07
  -9  -7   3  625.17   19.36
  -9  -5   2   20.74   17.91
  -9  -2  -1   48.87   13.43
  -9   8 -39   19.07   12.67
  -8 -13   1  135.76   33.69
  -8 -11   3   13.20   26.36
  -8  -8   4   12.17   23.09
  -8  -7   4  326.67   21.07
  -8   8 -36   19.51   12.10
  -7 -15  -1   75.66   39.66
  -7 -13   2   87.95   29.86
  -7 -12   3   52.07   28.25
  -7 -11   4   -6.50   19.09
  -7  -8   5   18.57   20.57
  -7  -7   5  255.56   16.16
  -7   9 -44   10.00   18.75
  -6 -15   0   54.52   33.41
  -6  -2   2  381.39   10.08
  -6   7 -25   33.67    8.41
  -6   9 -41   -0.11   18.49
  -5 -14   2  -10.25   31.59
  -5 -11   5   59.96   21.16
  -5  -9   6  198.10   20.54
  -5  -6   6   12.78   11.07
  -5   7 -24   62.48   10.19
  -5   9 -39   66.55   18.33
  -4 -15   1  194.81   30.02
  -4  -2   3 1060.86   11.02
  -4   6 -18   82.54    8.54
  -4   7 -23   15.99   11.24
  -4   9 -38   -2.44   16.81
  -3 -13   4   21.15   24.69
  -3 -12   5   61.25   23.00
  -3  -8   7   33.39   14.03
  -3  -5   6  412.36   13.66
  -3   9 -37   23.89   19.03
  -2 -14   3  104.63   23.15
  -2 -13   4  144.00   22.31
  -2 -12   5    1.74   20.08
  -2 -11   6   -5.62   18.60
  -2  -9   7   11.73   10.58
  -2  -8   7   26.95   14.12
  -2  -7   7    8.91   12.48
  -2   2  -4    3.58    2.14
  -1 -13   4  128.87   21.11
  -1 -12   5   28.00   18.99
  -1 -11   6   -2.03   16.01
  -1  -8   7    0.32   12.98
   0 -15   1   18.19   22.81
   0 -13   4    9.77   18.43
   0 -12   5   87.02   17.80
   0   4 -10  408.77   10.06
   0   8 -29  161.43   17.13
   0   9 -37   31.05   21.80
   1 -16  -1    3.79   25.00
   1  -6   6  594.30   11.80
   1   5 -14  186.05   12.22
   1   7 -23    6.58   13.36
   1   9 -38   50.10   22.32
   2 -15   0  104.21   23.61
   2 -13   3   27.30   17.31
   2 -12   4  512.69   17.27
   2   3  -8  480.24    9.66
   2   4 -11 2033.90   17.20
   2   7 -24   88.80   15.85
   2   9 -39    3.22   26.02
   3 -14   1    7.58   18.44
   3   2  -6 2392.46   15.75
   3   4 -12   99.19    9.80
   3   6 -20  183.41   15.37
   3   7 -25  440.37   19.93
   3   8 -32   43.34   15.73
   3   9 -41  -23.67   29.48
   4 -14   0   15.28   17.33
   4  -6   4  134.62    6.24
   4   2  -7   43.94   11.36
   4   4 -13   19.75   14.12
   4   6 -21  570.66   18.50
   4   9 -44   33.00   30.51
   4   9 -43    8.00   30.99
   5 -14  -1   68.76   16.87
   5  -6   3   96.66    5.00
   5   3 -11  235.97   15.05
   5   5 -18  275.12   17.04
   5   8 -36   42.67   25.82
   5   9 -47   26.84   38.88
   5   9 -46   82.59   34.82
   6 -15  -4   46.56   20.39
   6 -11   1   12.83   11.41
   6  -9   2 1288.05   11.09
   6   1  -7  309.58   12.34
   6   4 -16   74.37   11.81
   6   5 -20  110.62   14.64
   6   8 -39   -0.48   20.44
   6   8 -38   75.14   28.42
   7  -2  -3  132.00    7.16
   7   5 -22   49.19   15.14
   7   6 -27   -5.73   21.65
   7   7 -33   31.74   26.99
   7   8 -42   34.23   34.28
   8 -13  -4   16.47   12.79
   8   2 -13   49.52   14.69
   8   3 -16  123.69   15.72
   8   4 -20  229.89   15.56
   8   5 -24   43.88   21.13
   8   7 -37   34.97   29.78
   8   8 -47   26.93   36.91
   9  -4  -4   -1.37    7.77
   9   0 -10  207.09   12.43
   9   5 -27   28.94   24.12
   9   6 -33   13.25   28.91
   9   7 -41   70.09   37.61
  10  -4  -6   20.77    9.89
  10   1 -15   -5.61   11.45
  10   3 -21  789.90   24.18
  10   4 -25  198.43   23.43
  10   5 -30   25.58   26.69
  10   6 -37  847.33   39.52
  10   7 -46   13.64   40.31
  11  -2 -11   19.02   12.03
  11   3 -24    3.04   21.46
  11   4 -29    0.26   26.44
  11   5 -34    5.35   30.84
  11   6 -43   66.22   28.71
  11   6 -42   12.08   36.95
  12  -9  -9   32.17    7.67
  12  -5 -10   95.13   12.61
  12   0 -18    7.99   17.03
  12   2 -24  101.67   21.87
  12   4 -33   47.68   31.50
  12   5 -40   16.33   34.38
  12   5 -39   45.73   36.00
  13 -11 -13   -0.45    7.48
  13  -6 -12   11.22   15.31
  13  -3 -15  -12.47   16.19
  13   1 -24   26.63   23.36
  13   2 -28   39.74   23.34
  13   3 -32   16.45   27.28
  13   4 -38   -4.37   34.42
  14  -9 -15    2.80   12.74
  14  -5 -16   33.53   16.61
  14  -4 -17   46.77   18.20
  14  -2 -20  256.75   22.55
  14   3 -38   64.06   34.23
  15  -6 -19  323.55   21.62
  15  -1 -27   19.12   24.16
  15   0 -30   55.14   26.52
  15   1 -34    0.95   32.65
  15   2 -38  103.62   37.63
  16  -6 -23    6.08   23.07
  16  -5 -24   10.67   22.93
  16  -4 -25   -2.70   24.37
  16  -3 -27   74.19   27.47
  16  -1 -32    4.56   32.73
 -17  -5 -16   32.94   30.21
 -17  -4 -17   19.37   28.19
 -17  -3 -19  -11.82   31.43
 -17  -1 -23   54.38   25.90
 -16  -7 -12   24.54   34.24
 -16  -6 -12    4.52   29.35
 -16  -5 -13    1.40   26.91
 -16  -4 -14    4.42   29.30
 -16  -3 -15   18.64   25.94
 -16  -2 -17  139.92   26.07
 -16  -1 -19   56.90   21.08
 -16   1 -25   97.77   21.04
 -16   2 -29   40.52   19.26
 -15  -9  -9   -6.73   37.68
 -15  -8  -9  153.24   33.05
 -15  -7  -9   92.80   29.76
 -15  -6  -9  -16.33   27.69
 -15  -5 -10    8.12   25.69
 -15   0 -18   41.62   17.96
 -15   1 -21   78.52   18.41
 -15   3 -29   -2.90   14.43
 -14 -10  -7   21.28   34.04
 -14  -8  -6   -0.74   29.46
 -14  -7  -6  180.06   21.23
 -14  -5  -7   60.60   23.94
 -13  -9  -4    9.17   28.59
 -13  -8  -4   30.06   29.54
 -13  -7  -4  108.63   28.62
 -13  -5  -5   30.34   22.39
 -13  -3  -7  396.51   21.56
 -13  -1 -10  515.09   18.04
 -12 -12  -4   11.82   27.82
 -12  -9  -2  -16.24   28.88
 -12  -8  -2   82.65   29.65
 -12  -7  -2   -2.38   25.50
 -12  -5  -3   25.83   19.98
 -12  -2  -6  199.35   16.81
 -11 -10  -1  444.43   31.24
 -11  -5  -1  741.47   23.10
 -11  -4  -2  212.58   18.97
 -11  -1  -6    8.32   12.99
 -11   7 -37   -4.27    6.97
 -10 -13  -2  138.75   36.54
 -10 -12  -1   52.74   32.91
 -10 -11   0   95.15   32.90
 -10  -9   1   48.45   27.66
 -10  -6   1   51.37   21.32
 -10   2 -11  461.28   10.75
  -9 -14  -2   51.48   35.82
  -9 -10   2  246.35   29.72
  -8 -14  -1   -9.73   32.62
  -8 -10   3   51.86   24.23
  -8  -5   3  702.56   15.06
  -8  -2   0  824.41   15.22
  -7 -14   0  231.17   32.33
  -7 -10   4   82.99   24.82
  -7  -4   3  252.24   15.01
  -7  -2   1  512.67   10.86
  -6 -14   1   63.82   29.86
  -6 -10   5   -1.81   17.01
  -6  -3   3    2.49    9.65
  -5 -15   0   -2.26   34.86
  -5 -13   3   43.80   25.56
  -5 -12   4   28.42   23.97
  -5  -1   1  970.72   10.08
  -5   8 -30   62.78   13.67
  -4 -14   2   -8.54   30.18
  -4  -4   5  977.21   13.16
  -4   8 -29   49.02   14.21
  -4   9 -37   46.86   17.71
  -3 -15   1   33.29   26.56
  -3 -10   6  897.26   21.22
  -3   9 -36   20.69   19.19
  -2 -16  -1    0.96   28.43
  -2 -15   1   70.94   28.94
  -2  -5   6   -0.73   12.00
  -2   7 -22  346.38   13.44
  -2   8 -28  158.23   14.80
  -2   9 -36   54.98   19.68
  -1 -16  -1   -5.31   27.11
  -1 -15   1  -13.85   24.23
  -1   2  -4  556.42    4.63
  -1   7 -22  379.34   14.22
  -1   8 -28  256.33   16.43
  -1   9 -36  205.98   19.62
  -1  10 -48   39.88   27.29
   0 -16  -1   -1.54   25.78
   0 -10   6   -5.24   15.36
   0   8 -28  130.76   18.93
   0   9 -36   21.57   21.79
   0  10 -48   44.57   31.50
   1 -14   2   14.60   19.24
   1 -11   5   20.95   16.35
   1  -9   6   13.54   14.33
   1   8 -29   35.78   17.60
   1   9 -37  -14.17   21.20
   2  -5   5  682.82    7.99
   2   9 -38   27.64   25.58
   3 -15  -1   22.38   22.97
   3 -13   2   62.85   17.88
   3 -12   3    6.72   15.79
   3 -11   4   27.32   12.57
   3  -7   5  282.08    9.31
   3   8 -31   35.96   22.31
   3   9 -40   46.64   26.64
   4   7 -26   35.68   19.51
   4   8 -33   19.79   16.58
   4   9 -42   82.31   34.12
   5   2  -8  179.73   12.68
   5   4 -14   22.29   14.03
   5   6 -22   10.00   17.80
   5   7 -28   17.52   15.72
   5   8 -35  273.62   25.10
   5   9 -45   20.26   36.79
   6 -13  -1   39.63   14.71
   6 -12   0   -2.30   13.33
   6  -1  -3  476.66    8.24
   6   6 -24   75.91   20.99
   6   7 -30   12.49   21.77
   6   8 -37  184.12   28.80
   7   2 -11  282.07   10.76
   7   3 -14   22.45   10.55
   7   6 -26   20.76   21.58
   7   7 -32   18.15   25.10
   7   8 -41  -29.02   30.78
   8 -11  -2  109.07    8.33
   8  -1  -6  799.57   11.44
   8   0  -8 1779.97   16.08
   8   6 -29   39.89   24.32
   8   8 -46   25.67   36.34
   8   8 -45   13.45   35.06
   9  -3  -5  912.78   10.83
   9  -1  -8  977.74   13.48
   9   3 -18 1113.47   22.18
   9   4 -22  149.35   17.00
   9   6 -32   -0.16   30.63
   9   7 -40  243.18   36.58
   9   7 -39  -20.05   35.01
  10 -13  -8   17.16    9.31
  10  -5  -5  411.83    9.61
  10  -3  -7  488.07   11.47
  10  -1 -10  218.98   12.75
  10   6 -36   63.43   32.52
  10   7 -45    8.63   42.26
  11   1 -17    6.59   17.56
  11   4 -28   42.86   27.57
  11   5 -33  732.34   32.97
  11   6 -41   46.29   37.42
  12   1 -20   -6.61   20.42
  12   3 -27   17.88   23.69
  12   4 -32  101.51   32.01
  12   5 -38   37.55   34.97
  13   2 -27  -13.74   25.27
  13   4 -37   -0.95   36.54
  14  -6 -15   99.27   15.63
  14  -3 -18   98.77   16.60
  14  -1 -22   28.51   21.98
  14   1 -28   92.33   27.64
  14   2 -32   86.36   29.04
  14   3 -37   -0.48   32.23
  15  -8 -18   17.74   17.82
  15  -3 -22   64.75   21.61
  15  -1 -26   71.79   25.24
  15   1 -33   46.91   32.49
  15   2 -37    5.26   35.94
  16  -1 -31   32.09   29.06
 -17  -5 -17   17.78   30.43
 -17  -4 -18   68.66   28.58
 -17  -2 -21   51.81   27.15
 -16  -8 -12   15.86   36.45
 -15  -4 -11   31.80   23.40
 -15  -2 -14  328.76   23.07
 -15  -1 -16  136.26   19.31
 -14  -9  -7   -8.40   34.30
 -14  -7  -7   10.06   26.89
 -14  -6  -7   15.19   27.01
 -14  -2 -11   -6.16   18.08
 -14  -1 -13   57.28   17.50
 -14   1 -18  132.15   16.90
 -14   2 -21    9.11   14.69
 -14   3 -25  -11.34   13.24
 -14   4 -30  178.08   11.88
 -13 -11  -6   -4.39   40.03
 -13 -10  -5   75.98   33.07
 -13  -4  -6  211.98   21.64
 -13   1 -15   32.07   14.68
 -13   2 -18  128.12   12.89
 -13   4 -26    6.05   10.15
 -12 -12  -5   24.64   36.51
 -12 -11  -4  -16.60   34.56
 -12 -10  -3  295.45   33.21
 -12  -4  -4  320.15   19.62
 -12  -3  -5  159.76   17.79
 -12  -1  -8  162.05   14.45
 -12   0 -10  165.65   12.89
 -11 -13  -4    5.12   36.43
 -11 -12  -3    0.22   38.58
 -11 -11  -2    8.41   36.07
 -11  -9  -1   60.44   28.17
 -11  -6  -1    1.31   22.72
 -11   0  -8    9.12   12.41
 -11   2 -13  461.81   11.92
 -11   4 -20  141.68    7.43
 -10 -10   0  174.68   29.67
 -10  -8   1  391.90   20.93
 -10  -7   1  917.46   21.65
  -9 -13  -1   22.55   33.27
  -9 -12   0   41.70   33.30
  -9 -11   1   31.11   26.95
  -9  -9   2  139.59   26.09
  -9  -7   2  206.68   21.37
  -9  -1  -3  247.81   12.44
  -9   1  -7  332.81   10.05
  -8 -13   0   55.68   33.67
  -8 -12   1   29.39   27.61
  -8 -11   2   99.12   28.83
  -8  -9   3  411.98   24.11
  -8  -4   2  115.53   11.25
  -8  -3   1   47.69   10.37
  -8   2  -8   42.52    7.12
  -8   7 -28   29.88    7.91
  -7 -13   1   97.46   31.84
  -7 -12   2   20.76   25.69
  -7  -9   4   32.22   23.06
  -7   7 -26    2.41    9.41
  -7   8 -33   38.74   11.44
  -7   9 -43   19.00   17.34
  -6 -15  -1   17.22   32.59
  -6 -13   2    4.97   26.36
  -6 -12   3  148.20   27.99
  -6 -11   4   -3.75   17.73
  -6  -9   5  454.91   18.14
  -6  -8   5   57.13   19.92
  -6  -7   5   28.78   17.69
  -6   8 -31  192.88   12.93
  -6   9 -40    8.83   16.56
  -5 -14   1   89.77   28.61
  -5  -5   5  791.56   16.92
  -5   9 -38   12.40   16.61
  -4 -15   0   11.71   32.69
  -4 -13   3   -4.32   27.67
  -4 -12   4   71.08   24.38
  -3 -14   2   10.14   27.35
  -3  -4   5 2767.73   19.16
  -3  -2   3  709.83   11.29
  -3   7 -22   74.62   12.58
  -3   8 -28  383.95   14.61
  -2 -14   2  107.83   22.94
  -2 -10   6  154.84   17.66
  -2   5 -13  591.98    9.10
  -2   6 -17   36.87    9.39
  -2   9 -35   13.10   19.40
  -2  10 -47   19.07   28.03
  -1 -14   2   16.92   21.05
  -1 -10   6   54.59   15.95
  -1   5 -13   29.74    8.31
  -1   6 -17   25.99   10.37
  -1   9 -35   40.45   19.30
  -1  10 -47   54.80   29.69
  -1  10 -46   -1.98   29.38
   0 -14   2   11.94   22.45
   0  -4   5   -0.65    7.69
   0  -2   3  180.39    5.51
   0   6 -17  599.02   12.70
   0   7 -22   29.10   12.77
   0   9 -35   49.81   23.16
   0  10 -47   -2.65   29.49
   1 -16  -2   23.68   29.36
   1 -15   0   14.35   23.81
   1 -13   3  356.08   20.15
   1 -12   4   38.42   17.01
   1  -8   6   91.32   12.75
   1  -7   6   91.20   10.24
   1   8 -28   17.10   16.82
   1   9 -36  214.06   23.21
   1  10 -48    0.14   33.17
   2 -14   1    4.83   21.52
   2 -10   5  130.60   13.52
   2   7 -23   25.74   15.50
   2   8 -29  311.19   20.67
   2   9 -37   61.05   26.28
   3  -8   5   75.42    8.51
   3   6 -19   12.45   13.77
   3   7 -24   37.94   17.40
   3   8 -30  174.27   20.52
   3   9 -39   59.20   26.53
   4 -15  -2    9.26   22.90
   4 -13   1   -4.79   14.74
   4 -12   2  124.26   15.20
   4 -11   3   23.93   11.32
   4  -9   4  197.64   10.98
   4   8 -32   95.44   20.90
   4   9 -41   38.53   28.78
   5 -15  -3  165.84   21.45
   5 -13   0   14.88   15.74
   5 -12   1    9.84   14.06
   5 -11   2    5.13   11.49
   5  -9   3   58.66    8.34
   5   8 -34  114.49   23.68
   5   9 -44   57.64   32.93
   5   9 -43   26.22   30.20
   6   3 -12   38.53   10.41
   6   7 -29  137.96   24.04
   6   9 -47  -11.52   36.60
   7 -14  -4  166.74   15.76
   7   0  -6 1242.09   13.52
   7   4 -17   11.62   12.76
   7   5 -21  -12.94   14.60
   7   8 -40   64.56   28.66
   7   8 -39   55.95   29.80
   8   4 -19  423.69   20.07
   8   5 -23   14.79   22.52
   8   6 -28   11.24   24.63
   8   7 -35   45.25   22.12
   8   8 -44   24.66   35.48
   8   8 -43   14.05   35.11
   9 -13  -6    0.78   11.21
   9  -5  -3  704.28    8.20
   9   1 -12   24.58    9.97
   9   5 -26    9.92   18.01
   9   6 -31  486.01   32.33
   9   7 -38  -19.27   34.76
  10   1 -14   -6.76   14.63
  10   2 -17  134.47   18.18
  10   5 -29   32.60   25.46
  10   6 -35   44.20   29.81
  10   7 -44   -1.01   29.91
  10   7 -43   57.83   42.13
  11  -3  -9  182.04   13.25
  11  -1 -12   11.94   15.86
  11   3 -23  203.12   24.18
  11   6 -40    6.62   29.07
  11   6 -39  433.29   37.71
  12  -6  -9  170.32   10.72
  12  -2 -13   17.32   14.11
  12   2 -23   83.17   15.92
  12   4 -31   15.53   31.62
  12   5 -37   28.26   37.70
  13 -10 -12    9.20    8.92
  13  -2 -16   19.94   16.35
  13   1 -23   30.21   23.86
  13   3 -31   11.50   21.27
  13   4 -36   75.09   35.72
  14   0 -24    1.49   23.89
  14   1 -27   17.72   30.18
  14   2 -31   12.00   27.86
  14   3 -36   44.16   31.63
  15  -9 -18   25.14   16.54
  15  -7 -18    4.40   17.75
  15  -5 -19  278.98   21.09
  15  -4 -20    7.38   19.83
  15  -2 -23  -14.58   24.36
  15   1 -32   63.56   31.66
  15   2 -36    6.14   35.79
  16  -5 -23   78.79   24.00
  16  -4 -24    1.66   23.56
  16  -3 -26   28.11   22.44
  16  -2 -28   61.32   26.12
  16  -1 -30   45.91   32.57
  16   0 -34   53.27   31.57
 -17  -3 -20   25.61   30.43
 -17  -1 -24   57.75   24.82
 -16  -7 -13    0.91   37.82
 -16  -6 -13   29.53   30.14
 -16  -5 -14   51.00   26.76
 -16  -4 -15   19.40   24.97
 -16  -3 -16    0.74   26.33
 -16  -2 -18   -2.70   25.45
 -16  -1 -20    7.29   23.73
 -15  -9 -10   19.91   32.91
 -15  -8 -10  143.54   32.81
 -15  -7 -10    7.31   29.05
 -15  -6 -10   16.92   28.22
 -15  -5 -11  112.26   26.08
 -15  -3 -13   91.76   22.14
 -15   2 -25  135.39   16.31
 -14 -10  -8   30.30   33.60
 -14  -8  -7  231.25   23.88
 -14  -5  -8   27.22   23.66
 -14  -4  -9   92.06   23.47
 -14  -3 -10   40.01   23.09
 -13  -9  -5   -8.12   29.40
 -13  -8  -5   81.91   30.17
 -13  -7  -5   38.07   27.65
 -13  -6  -5   -1.53   17.41
 -13  -2  -9   33.43   18.60
 -12  -8  -3   63.52   26.92
 -12  -7  -3  101.46   23.99
 -12  -6  -3   12.47   21.67
 -11 -13  -5   13.36   36.41
 -11 -10  -2   58.00   29.59
 -11  -8  -1   51.38   24.47
 -11  -7  -1  533.94   24.81
 -11  -5  -2  176.09   20.28
 -11  -2  -5   23.31   14.18
 -10 -13  -3   13.26   34.60
 -10 -12  -2   46.32   35.02
 -10 -11  -1  176.19   33.32
 -10  -4  -1  246.08   17.86
 -10  -3  -2  170.44   15.27
 -10   7 -33  176.34    7.37
  -9 -14  -3   -3.95   35.31
  -9 -10   1   32.63   26.72
  -9  -8   2   53.54   16.87
  -9  -5   1  581.70   19.57
  -9   8 -38   18.61   12.71
  -8 -14  -2  133.76   33.37
  -8  -8   3   -4.37   22.47
  -8  -1  -2  634.67   13.22
  -8   8 -35   36.93   11.33
  -7 -14  -1   16.03   30.05
  -7  -8   4   39.04   20.54
  -7  -7   4   21.12   18.93
  -7   9 -42   22.45   18.43
  -6 -14   0   -6.72   32.95
  -6 -10   4  321.06   22.38
  -6  -5   4   21.68   14.33
  -6  -1   0   88.25    9.77
  -6   2  -6  222.05    5.76
  -5 -15  -1  199.98   33.58
  -5 -13   2   -3.51   26.55
  -5  -2   2 5249.99   22.33
  -4   9 -36   72.89   18.31
  -3 -15   0   33.15   28.83
  -3 -13   3   -0.55   22.51
  -3 -12   4  227.90   23.87
  -3 -11   5  164.02   19.15
  -3  -9   6  510.56   18.54
  -3  -6   6   29.07   12.51
  -3  -3   4 1340.39   14.97
  -3   1  -2  955.79    5.03
  -3   5 -13  187.11    7.80
  -3   6 -17 1703.01   13.75
  -3   9 -35   28.97   18.65
  -3  10 -46  121.85   26.50
  -2 -15   0  119.24   26.64
  -2 -13   3   87.44   21.92
  -2 -11   5  273.94   19.88
  -2  -4   5   52.80   10.55
  -2   8 -27   49.62   15.09
  -2  10 -46  160.84   27.71
  -2  10 -45   48.14   27.15
  -1 -15   0   11.73   28.70
  -1 -13   3   66.03   20.01
  -1 -11   5   23.19   16.79
  -1   8 -27  186.46   15.98
  -1  10 -45    2.89   24.69
   0 -16  -2   -3.72   30.39
   0 -13   3  102.74   20.54
   0 -11   5   38.21   15.69
   0  -9   6   77.71   13.55
   0  -6   6    6.79   10.41
   0   5 -13  189.80   10.36
   0   8 -27   19.81   18.20
   0  10 -46   39.14   27.36
   0  10 -45  137.32   30.75
   1   3  -7  982.82    9.29
   1   9 -35   49.44   20.58
   1  10 -47   50.34   29.53
   1  10 -46   62.24   30.12
   2   5 -14   47.59    8.87
   2   6 -18   -2.72   12.89
   2   9 -36  109.25   25.67
   2  10 -48  116.51   35.97
   3   9 -38  176.55   25.94
   4  -8   4  407.13    9.63
   4   6 -20   -8.31   16.17
   4   7 -25  245.93   19.01
   4   8 -31  178.51   23.02
   4   9 -40  101.90   28.22
   4   9 -39   11.46   28.72
   5  -3   1 4014.44    7.58
   5   5 -17  866.77   19.30
   5   8 -33   52.11   25.45
   5   9 -42   99.00   33.80
   6  -8   2   89.13    6.52
   6  -7   2  197.74    5.20
   6   6 -23 1074.61   24.59
   6   8 -35   27.57   26.40
   6   9 -46   -0.54   36.51
   6   9 -45   36.32   34.66
   7 -10   0  231.60    9.48
   7   1  -8  656.47   13.87
   7   6 -25   47.86   22.93
   7   7 -31  189.90   24.68
   7   8 -38    5.12   29.02
   8  -9  -1   40.12    5.39
   8  -4  -2  102.88    6.07
   8   3 -15   15.30   15.67
   8   7 -34   64.01   20.87
   9  -2  -6 1350.67   13.59
   9   2 -14   29.25   14.62
   9   3 -17  511.08   19.81
   9   4 -21  589.44   18.66
   9   6 -30   11.66   26.25
  10  -8  -4   75.23    3.98
  10  -2  -8  502.70   12.91
  10   5 -28    7.40   26.43
  10   6 -34   11.70   30.55
  10   7 -42  109.98   38.37
  11  -5  -7   51.43    9.91
  11   0 -14   48.31   14.54
  11   5 -32   94.40   22.19
  11   6 -38   23.69   38.55
  12   1 -19   10.29   18.43
  12   2 -22   25.66   20.33
  12   3 -26   29.91   23.19
  12   4 -30   94.66   27.29
  12   5 -36   83.51   36.62
  13  -5 -12   47.06   15.12
  13  -4 -13   20.36   13.36
  13  -3 -14    9.79   16.15
  13   3 -30   36.18   25.45
  13   4 -35   10.54   31.91
  13   5 -42   19.32   40.36
  13   5 -41   -7.98   38.62
  14 -10 -15   -2.35   11.63
  14  -5 -15  133.33   17.25
  14  -4 -16   33.67   17.29
  14  -2 -19   11.69   18.89
  14  -1 -21   45.57   21.68
  14   1 -26   21.46   25.52
  14   2 -30  -12.61   30.48
  14   3 -35  279.89   32.50
  14   4 -40   -4.39   36.02
  15  -6 -18    5.44   18.56
  15  -3 -21   15.84   21.70
  15  -1 -25   -0.66   21.84
  15   1 -31    1.81   33.31
  16  -6 -22    4.74   21.03
  16  -2 -27   -9.08   25.20
 -17  -5 -18   -8.97   33.81
 -17  -4 -19   -8.17   31.61
 -17  -2 -22    3.11   24.07
 -16  -6 -14  -21.90   30.12
 -16   1 -26   66.08   21.03
 -16   2 -30    4.57   16.50
 -15  -9 -11   19.36   33.99
 -15  -4 -12   -5.86   23.39
 -15  -2 -15   58.95   23.62
 -15   1 -22   31.80   16.81
 -14  -9  -8  131.25   32.56
 -14  -8  -8   61.70   29.52
 -14  -7  -8   -7.06   26.82
 -14  -6  -8   10.36   28.19
 -14  -2 -12  316.61   19.30
 -14   0 -16  203.21   17.46
 -13 -10  -6    7.89   25.02
 -13  -5  -6   15.15   22.86
 -13  -3  -8   16.68   20.86
 -13  -1 -11   57.54   16.10
 -13   3 -22   20.07   11.28
 -12 -12  -6  -11.64   39.61
 -12 -11  -5  265.78   38.00
 -12  -5  -4   92.04   21.58
 -12  -2  -7   -2.80   15.73
 -12   3 -19    4.77    9.41
 -12   4 -23   48.62    7.80
 -11 -12  -4   89.28   35.58
 -11 -11  -3  262.15   35.34
 -11  -9  -2  130.64   28.02
 -11  -4  -3   39.58   19.09
 -11  -3  -4   20.00   15.52
 -10  -9   0   95.32   20.24
 -10  -8   0   77.87   26.33
 -10  -7   0  103.63   24.06
 -10  -6   0  189.40   17.18
 -10  -1  -5  160.80   13.24
 -10   1  -9  705.98   12.90
  -9 -13  -2   14.23   32.90
  -9 -12  -1   10.27   33.59
  -9 -11   0  231.92   30.80
  -9  -9   1  335.49   23.99
  -9  -4   0    5.93   15.15
  -9  -2  -2  972.77   16.74
  -9   7 -30   67.42    7.06
  -8 -13  -1  105.20   33.60
  -8 -11   1  205.25   27.83
  -8 -10   2   88.72   24.34
  -8   3 -11   21.37    5.14
  -7 -15  -3   51.89   38.15
  -7 -13   0   67.01   28.79
  -7 -10   3   45.49   22.33
  -7  -1  -1    5.57   10.16
  -7   2  -7    9.74    5.99
  -6 -15  -2   39.39   33.51
  -6 -13   1   66.10   28.18
  -6 -12   2   36.45   24.86
  -6   9 -39   90.55   17.27
  -5 -12   3   40.28   17.46
  -5  -9   5   24.11   15.37
  -5  -7   5  261.50   16.24
  -5  -6   5  215.88   11.83
  -5   1  -3  616.57    6.62
  -5   7 -23  208.00    9.93
  -5   8 -29   63.26   13.68
  -5   9 -37    9.35   17.52
  -4 -15  -1   30.98   29.95
  -4 -14   1   15.97   27.40
  -4 -10   5  172.99   19.20
  -4   4 -10   85.38    4.33
  -4   7 -22  116.68   11.06
  -4   8 -28  114.58   12.10
  -3 -14   1   60.95   29.94
  -3  -8   6 1062.33   17.82
  -3  -7   6   91.38   13.84
  -3   8 -27   67.47   14.82
  -3  10 -45    5.54   24.85
  -2 -12   4  165.69   20.71
  -2  -8   6   32.45   12.98
  -2  -2   3   82.15    6.19
  -2   7 -21   20.81   13.45
  -2   9 -34   12.68   16.91
  -2  10 -44   83.58   26.11
  -1 -16  -2   10.22   27.58
  -1 -12   4   66.38   19.59
  -1  -9   6  292.13   14.53
  -1  -6   6  250.77   12.08
  -1  -2   3   60.32    6.84
  -1   9 -34  105.33   17.66
  -1  10 -44  181.43   27.26
   0  -8   6    0.56   11.91
   0  -7   6  365.89   12.07
   0   2  -4  743.36    7.02
   0   9 -34  271.14   21.75
   0  10 -44   -2.63   26.53
   1 -14   1   14.79   20.81
   1 -10   5   58.96   13.39
   1   5 -13  810.55   13.93
   1   6 -17   -5.54   12.63
   1  10 -45   25.92   32.36
   2 -16  -3   33.52   26.24
   2 -15  -1   80.10   22.27
   2 -13   2   63.33   17.98
   2 -12   3  455.29   18.32
   2 -11   4   62.18   13.36
   2  -9   5  228.88   13.58
   2   8 -28  575.73   21.71
   2   9 -35   27.13   21.77
   2  10 -47   21.10   30.57
   2  10 -46   12.33   29.46
   3 -10   4   52.48   13.26
   3   3  -8  824.53   14.21
   3   4 -11  287.03   13.37
   3   8 -29  235.92   21.63
   3   9 -37   21.26   24.43
   4 -14  -1   12.32   17.46
   4  -7   4    6.91    6.72
   4   3  -9 1728.63   14.73
   4   4 -12    3.69    9.76
   4   9 -38  114.19   29.40
   5 -14  -2   19.94   18.12
   5  -8   3  257.16    8.28
   5   3 -10   63.61   14.17
   5   4 -13   40.53   14.64
   5   7 -26  266.59   21.53
   5   8 -32  113.08   25.56
   5   9 -41   26.35   28.88
   6 -14  -3   14.45   16.07
   6   5 -18  166.19   18.16
   6   7 -28   -1.11   16.18
   6   8 -34  206.66   27.60
   6   9 -44  144.20   37.63
   7 -13  -3  226.66   15.45
   7  -1  -4  392.09    9.04
   7   2 -10   14.47   12.61
   7   3 -13    7.77   10.22
   7   4 -16   18.86   16.24
   7   5 -20  185.97   19.88
   7   7 -30   55.21   26.79
   7   8 -37   22.63   31.95
   8 -14  -6   98.49   15.11
   8  -2  -4 1113.88   11.96
   8   4 -18   52.05   19.22
   8   5 -22  334.54   22.20
   8   6 -27   45.25   16.95
   8   7 -33  292.42   28.51
   9 -12  -5  137.86    9.76
   9   8 -45   17.15   34.44
  10  -7  -4    8.21    5.45
  10   2 -16   58.24   18.28
  10   3 -19  931.89   23.75
  10   4 -23  319.84   22.84
  10   5 -27   26.97   24.45
  10   6 -33  969.20   35.56
  10   7 -41    9.45   28.14
  10   7 -40  -17.37   35.67
  11  -2 -10   15.20   12.41
  11   1 -16   -1.55   16.09
  11   3 -22  574.12   24.84
  11   4 -26   61.69   23.31
  11   5 -31   59.03   27.12
  11   6 -37   99.57   37.75
  12  -4 -10    1.30   11.34
  12  -3 -11   67.25   14.28
  12  -1 -14   15.53   13.66
  12   0 -16    5.73   16.49
  12   3 -25   -9.13   22.60
  12   5 -35  296.62   37.66
  12   6 -43   -3.06   38.64
  12   6 -42   23.92   39.74
  13  -8 -11    0.53   11.28
  13  -7 -11   45.30   12.32
  13  -1 -17   19.27   17.54
  13   2 -25   41.33   24.74
  13   3 -29  -19.46   27.75
  13   4 -34   42.05   30.08
  13   5 -40   -2.80   38.43
  14  -8 -14   13.10   13.59
  14  -7 -14   60.44   14.42
  14  -3 -17  203.26   17.53
  14   3 -34   37.11   24.87
  14   4 -39   28.45   35.53
  15  -2 -22   90.86   24.29
  15  -1 -24    5.91   25.03
  15   2 -34  179.25   34.59
  16  -7 -21   34.24   22.76
  16  -5 -22   74.17   23.42
  16  -4 -23   72.97   23.24
  16  -1 -29   58.55   27.26
  16   0 -32  105.86   30.76
 -17  -3 -21   21.44   28.64
 -17  -2 -23   64.62   28.65
 -17  -1 -25   54.85   24.64
 -16  -7 -14  107.57   34.80
 -16  -5 -15  -13.74   29.39
 -16  -4 -16   56.32   26.44
 -16  -3 -17    6.31   26.19
 -15  -8 -11  123.34   35.42
 -15  -7 -11  202.35   33.63
 -15  -6 -11    1.19   27.82
 -15  -5 -12    1.50   25.38
 -15  -3 -14   47.82   24.54
 -15  -1 -17   79.13   19.05
 -15   3 -30   25.79   14.26
 -14 -10  -9    9.96   34.36
 -14  -5  -9  128.50   26.99
 -14  -4 -10   76.77   21.87
 -14  -3 -11   51.75   20.43
 -14  -1 -14  244.69   18.39
 -14   2 -22   40.20   14.29
 -13 -10  -7   37.29   32.17
 -13  -9  -6  227.82   24.00
 -13  -8  -6   70.06   29.87
 -13  -7  -6   18.58   26.03
 -13  -6  -6   18.68   22.47
 -12  -9  -4  204.11   29.28
 -12  -8  -4    7.64   26.41
 -12  -6  -4  113.66   23.66
 -12  -3  -6    7.33   16.82
 -12  -1  -9  228.29   15.30
 -12   2 -16   10.77   10.28
 -12   5 -28   73.88    6.97
 -11 -13  -6   -3.43   42.44
 -11 -10  -3    8.90   28.97
 -11  -8  -2   74.78   27.47
 -11  -6  -2   47.04   20.99
 -11  -1  -7  189.93   14.30
 -11   1 -11  249.51   11.20
 -10 -13  -4   34.27   35.56
 -10 -12  -3   50.95   35.00
 -10 -11  -2  115.77   33.09
 -10  -5  -1  148.86   20.27
 -10   4 -18  143.52    5.94
  -9 -14  -4   17.08   27.43
  -9  -7   1  434.89   22.38
  -9  -6   1 1420.52   24.92
  -9  -3  -1   17.72   13.29
  -9   4 -16  584.65    5.80
  -8 -14  -3   23.66   35.38
  -8  -9   2   55.29   24.02
  -8  -4   1 1142.84   19.10
  -8  -2  -1   15.84   12.65
  -8   0  -4  789.06   11.40
  -8   1  -6   45.84    7.36
  -7 -14  -2   18.89   30.22
  -7 -12   1  185.44   26.85
  -7 -11   2    6.32   18.82
  -7   8 -32   36.27   12.04
  -7   9 -41   19.60   15.18
  -6 -14  -1   10.76   30.51
  -6  -9   4  325.26   17.46
  -6  -8   4  405.63   20.41
  -6  -6   4    9.16   16.04
  -6  -2   1  764.86   13.87
  -6   0  -2  281.20    9.77
  -6   5 -15  188.55    4.33
  -6   7 -24   23.03    8.65
  -6   8 -30   11.87   13.25
  -6   9 -38   -3.25   18.15
  -5 -15  -2  -30.19   32.30
  -5 -14   0   29.74   28.24
  -5 -10   4  161.88   23.10
  -5   6 -18  127.49    8.06
  -4 -13   2   -3.57   24.65
  -4 -12   3   -6.28   23.49
  -4 -11   4   33.35   18.86
  -4  -1   1   28.52    8.55
  -4   9 -35   23.84   15.32
  -4  10 -46   70.96   24.44
  -3 -15  -1  157.24   27.12
  -3 -10   5  262.35   19.49
  -3   9 -34  273.33   16.75
  -3  10 -44  122.79   25.18
  -2 -14   1   15.02   25.20
  -2  -7   6   40.34    9.77
  -2  -3   4   34.15    6.94
  -2  10 -43    2.58   25.07
  -1 -14   1   -5.36   20.95
  -1  -8   6   20.22   12.07
  -1  -7   6   33.34   12.45
  -1   8 -26   32.03   16.57
  -1   9 -33   33.93   18.15
  -1  10 -43  138.78   26.19
   0 -14   1   26.83   22.61
   0 -10   5   31.02   13.96
   0   7 -21    7.54   12.46
   0   9 -33    1.37   18.28
   0  10 -43   40.67   28.84
   1 -16  -3   -4.57   29.01
   1 -15  -1   15.21   21.65
   1 -13   2    6.53   20.27
   1  -5   5 1082.16   11.39
   1   9 -34   34.18   20.37
   1  10 -44   27.34   27.59
   2  -6   5 1089.83   10.20
   2  -4   4   17.20    5.61
   2   4 -10  221.43   12.35
   2   7 -22    9.46   10.21
   2  10 -45    8.72   32.19
   3 -15  -2   72.60   22.52
   3 -13   1   10.06   17.49
   3   6 -18   59.14   14.69
   3   9 -36  -15.67   22.75
   3  10 -47   -1.75   35.95
   3  10 -46   92.86   35.65
   4 -15  -3   11.16   22.75
   4   1  -4  138.10    6.87
   4   5 -15  103.91   14.69
   4   6 -19 3140.06   26.14
   4   7 -24  644.67   20.41
   4   8 -30   23.92   15.64
   4   9 -37   69.72   28.86
   5  -7   3   28.06    6.06
   5   1  -5  590.07    9.42
   5   7 -25    9.24   20.20
   5   9 -40  166.18   28.04
   6 -15  -5   80.43   17.72
   6   3 -11   21.85   13.85
   6   4 -14  112.30   15.44
   6   6 -22  163.12   20.70
   6   7 -27    6.10   22.34
   6   9 -43  -13.25   32.30
   6   9 -42   43.21   33.09
   7   6 -24   18.03   15.79
   7   7 -29   21.93   24.08
   7   8 -36  118.51   32.47
   7   9 -46  204.09   36.44
   8   1  -9   25.20   12.41
   8   6 -26   29.64   23.02
   8   7 -32    6.18   25.85
   8   8 -40   70.66   32.38
   8   8 -39   29.59   31.55
   9 -14  -8   11.50   14.18
   9 -11  -4  154.25    7.77
   9  -1  -7   27.93    9.52
   9   1 -11   36.14   13.75
   9   4 -20  201.56   16.63
   9   6 -29   57.82   25.72
   9   7 -35   87.37   34.30
   9   8 -44   40.80   38.37
  10 -12  -7   20.44    7.85
  10  -1  -9   87.42   11.86
  10   1 -13   97.06   14.68
  10   6 -32   55.99   32.88
  10   7 -39  402.24   39.35
  11  -8  -6   27.03    5.81
  11  -7  -6   20.57    7.66
  11   2 -18   97.89   18.41
  11   5 -30   37.37   29.96
  11   6 -36  -32.57   33.24
  12  -5  -9    1.93   10.83
  12  -2 -12  109.86   15.54
  12   2 -21   77.93   21.35
  12   4 -29  100.49   21.43
  12   5 -34   59.87   35.79
  12   6 -41   70.49   43.72
  13  -6 -11  225.30   14.85
  13  -2 -15   11.69   15.17
  13   3 -28   -2.65   25.40
  13   4 -33   19.96   29.76
  13   5 -39  -17.05   39.88
  14  -6 -14   18.75   14.37
  14  -2 -18  400.31   18.79
  14  -1 -20  800.73   24.57
  14   1 -25   21.43   28.07
  14   3 -33    1.16   29.50
  14   4 -38  118.02   39.26
  15  -8 -17  174.67   17.76
  15  -7 -17  100.74   18.55
  15  -5 -18   33.12   17.55
  15  -4 -19  109.32   17.72
  15  -3 -20   39.34   18.92
  15   0 -26    2.90   24.45
  15   1 -29   24.28   29.26
  15   2 -33   25.04   32.65
  16  -6 -21  155.80   22.79
  16  -3 -24   56.16   25.02
  16  -2 -26   52.93   26.89
  16  -1 -28   -2.13   26.84
 -17  -5 -19   19.07   30.27
 -17  -4 -20   -8.75   28.28
 -16  -7 -15   77.50   34.08
 -16  -6 -15   19.02   32.71
 -16  -2 -19   37.05   21.94
 -16   1 -27   39.59   18.51
 -15  -9 -12   34.30   38.56
 -15  -6 -12  -21.20   28.06
 -15  -4 -13  304.27   26.50
 -15   0 -20   60.64   17.75
 -15   2 -26   15.33   16.24
 -14 -10 -10  158.23   35.93
 -14  -9  -9   59.85   32.50
 -14  -8  -9   -2.73   29.41
 -14  -7  -9  216.76   28.06
 -14  -6  -9    0.02   28.73
 -14   1 -19   48.20   14.20
 -14   3 -26   31.31   12.34
 -13 -11  -8   20.50   36.98
 -13  -9  -7  -13.23   29.59
 -13  -5  -7  174.77   24.10
 -13  -2 -10  235.94   19.44
 -13   1 -16  285.82   14.00
 -13   2 -19   30.86   12.81
 -13   5 -32   16.15    7.64
 -12 -12  -7   76.92   36.04
 -12 -11  -6   27.99   36.92
 -12 -10  -5   93.02   32.94
 -12  -7  -4    3.07   18.86
 -11 -12  -5   45.63   35.46
 -11 -11  -4    6.41   33.36
 -11  -5  -3   38.47   20.23
 -10 -13  -5   -8.90   35.42
 -10  -9  -1   61.72   26.88
 -10  -6  -1  909.22   24.22
 -10  -4  -2  102.64   17.72
  -9 -14  -5    2.33   33.81
  -9 -13  -3   18.88   26.47
  -9 -12  -2  121.20   33.54
  -9 -11  -1   41.69   29.87
  -9 -10   0   83.28   28.11
  -9   2 -10   84.03    8.15
  -8 -13  -2  151.38   33.05
  -8 -10   1   15.91   23.88
  -8  -8   2   25.05   20.88
  -8  -7   2  112.77   20.65
  -8  -3   0  623.48   15.43
  -8   8 -34   29.66   11.36
  -7 -15  -4   20.91   35.65
  -7 -13  -1  103.20   29.19
  -7 -10   2   90.37   22.74
  -7  -8   3  536.09   22.05
  -7  -7   3   31.59   18.80
  -7  -4   2  114.37   10.72
  -7  -3   1    4.27   12.85
  -6 -13   0   58.33   26.75
  -6 -10   3  152.43   22.69
  -6  -7   4  266.56   14.39
  -6   1  -4  150.46    7.51
  -6   6 -19  443.22    7.22
  -5 -13   1  122.01   26.46
  -5 -12   2   13.42   23.35
  -5 -11   3   27.19   22.33
  -5   5 -14  255.56    5.36
  -5   9 -36   32.56   14.75
  -4 -14   0   36.80   29.94
  -4  -8   5  132.12   16.71
  -4  -6   5  578.95   15.83
  -4  -4   4  979.60   16.27
  -4  10 -45   -8.48   23.42
  -3 -13   2   78.99   22.77
  -3 -12   3   40.09   22.29
  -3 -11   4   14.06   20.14
  -3  -5   5  196.07   13.47
  -3   7 -21   11.58   11.63
  -3  10 -43   11.63   24.02
  -2 -16  -3    7.09   31.54
  -2 -15  -1    6.38   28.07
  -2 -13   2  109.50   21.58
  -2 -10   5   63.58   16.21
  -2   8 -26  502.82   15.84
  -2   9 -33   11.82   15.22
  -2  10 -42  184.99   25.66
  -1 -16  -3   29.82   27.63
  -1 -15  -1   24.70   27.60
  -1 -13   2   69.61   24.28
  -1 -10   5  139.70   15.87
  -1   4  -9   60.30    7.16
  -1   6 -16   13.16    9.96
  -1  10 -42   51.18   25.66
   0 -16  -3    0.78   29.25
   0 -15  -1   12.75   25.07
   0   6 -16  138.70   10.74
   0   8 -26  277.50   16.49
   0  10 -42   13.60   26.96
   1 -12   3  163.70   17.82
   1   7 -21   53.09    9.66
   1   8 -26   27.83   15.70
   1   9 -33   49.29   22.99
   1  10 -43   53.82   26.82
   1  10 -42   32.35   30.59
   2 -14   0   11.11   19.93
   2  -8   5   36.24    9.94
   2  -7   5  250.62   10.47
   2   3  -7   96.70   10.38
   2   5 -13   76.61   12.18
   2   8 -27  235.22   18.32
   2   9 -34  215.36   22.16
   2  10 -44   57.97   28.13
   2  10 -43    9.04   30.80
   3 -12   2   84.97   14.94
   3 -11   3  210.53   13.34
   3  -5   4  185.20    5.72
   3   8 -28   25.77   18.19
   3   9 -35  306.90   24.43
   3  10 -45   -3.86   30.01
   4 -13   0   43.18   15.63
   4 -10   3  133.98   10.69
   4   0  -2  964.12    8.67
   4   2  -6    7.04   10.88
   4   8 -29  128.93   21.56
   4   9 -36  210.44   26.70
   4  10 -47   36.52   33.17
   5 -15  -4    8.68   18.51
   5 -10   2  841.82   13.96
   5  -2   0  472.17    5.91
   5   2  -7  248.34   13.03
   5   5 -16    5.59   11.19
   5   6 -20  314.73   18.20
   5   8 -31  321.95   18.75
   5   9 -39   27.13   22.35
   5   9 -38  312.36   30.08
   6 -13  -2   -0.02   14.41
   6 -10   1  108.90   10.25
   6   0  -4  230.46    8.93
   6   8 -33  303.14   20.96
   6   9 -41  -22.04   34.91
   7 -12  -2   28.96   11.97
   7 -11  -1   -4.71    9.64
   7   8 -35   72.77   31.20
   7   9 -45   -0.40   36.14
   7   9 -44   34.39   33.35
   8   4 -17  161.90   17.86
   8   5 -21  117.64   20.09
   8   7 -31   33.91   27.95
   8   8 -38   24.81   30.99
   9   2 -13  180.43   15.87
   9   3 -16   30.70   16.63
   9   5 -23  240.54   22.17
   9   6 -28   11.18   27.12
   9   7 -34  -20.98   31.01
   9   8 -43    6.64   27.26
   9   8 -42   78.49   36.56
  10   3 -18    2.88   20.02
  10   4 -22  259.28   17.72
  10   5 -26   78.22   26.43
  10   6 -31    8.25   30.69
  10   7 -38  202.65   34.34
  11  -1 -11  234.26   14.13
  11   3 -21  536.51   23.95
  11   5 -29  408.78   31.00
  11   6 -35  881.42   35.34
  11   7 -43    7.06   40.52
  11   7 -42  -18.51   38.00
  12   3 -24   65.80   22.16
  12   4 -28   50.03   28.42
  12   5 -33  102.42   35.45
  12   6 -40   33.65   37.78
  12   6 -39   40.91   35.79
  13   1 -21   12.72   21.13
  13   2 -24   75.92   23.33
  13   4 -32  100.43   31.79
  13   5 -38   96.14   35.43
  14  -9 -14   26.78   11.99
  14  -4 -15  163.67   17.34
  14   2 -28    9.09   27.38
  14   3 -32   33.73   28.74
  14   4 -37   81.86   37.93
  15  -6 -17   65.34   17.00
  15  -2 -21   12.48   23.73
  15  -1 -23   13.10   21.03
  15   2 -32   13.18   33.13
  15   3 -37  258.17   43.55
  16   0 -30    2.74   27.29
 -17  -4 -21   14.54   28.37
 -17  -3 -22    1.10   28.26
 -17  -2 -24   21.24   29.26
 -16  -5 -16   39.53   29.60
 -16  -4 -17   -5.41   26.01
 -16  -3 -18   -9.87   26.02
 -15  -8 -12   16.04   32.92
 -15  -7 -12  129.11   31.12
 -15  -5 -13   16.11   25.78
 -15  -2 -16   81.43   20.10
 -15  -1 -18   71.76   20.83
 -15   1 -23   40.35   17.94
 -14  -9 -10  -14.03   30.89
 -14  -5 -10   72.52   25.75
 -14  -2 -13  205.51   20.66
 -14   4 -31    1.01   11.59
 -13 -11  -9   65.91   37.47
 -13 -10  -8  162.35   37.67
 -13  -8  -7   -1.88   29.61
 -13  -7  -7  168.03   26.14
 -13  -6  -7    3.64   24.35
 -13  -4  -8   51.79   20.55
 -13  -1 -12  102.51   16.38
 -13   0 -14   60.88   14.07
 -12 -12  -8   11.60   37.74
 -12  -9  -5   65.57   28.21
 -12  -6  -5   56.08   22.09
 -12  -4  -6    1.80   18.75
 -12  -3  -7  135.06   17.22
 -12  -2  -8   14.90   15.79
 -11 -13  -7   -1.14   37.25
 -11 -12  -6   -9.13   35.01
 -11 -10  -4   42.42   29.21
 -11  -9  -3   10.34   22.12
 -11  -8  -3  157.42   24.44
 -11  -6  -3  659.42   23.60
 -11  -4  -4   36.74   18.99
 -11  -3  -5   36.95   15.23
 -11  -2  -6  278.48   16.06
 -11   2 -14   44.06   10.33
 -11   3 -17    6.45    7.66
 -10 -12  -4   72.67   35.37
 -10 -11  -3    3.55   29.76
 -10 -10  -2   82.64   28.59
 -10  -8  -1  175.52   19.42
 -10  -7  -1  200.43   21.93
 -10  -3  -3   18.01   13.70
 -10   2 -12   67.31    9.46
 -10   8 -41   -0.95   11.49
  -9 -13  -4  111.70   34.86
  -9  -9   0   42.85   24.44
  -9  -5   0  100.78   13.69
  -9   5 -20   48.02    3.06
  -9   8 -37   50.44   10.92
  -8 -14  -4  100.91   36.22
  -8 -12  -1  149.83   28.23
  -8 -11   0   15.04   24.94
  -8   6 -22   11.26    4.17
  -7 -14  -3   27.33   29.66
  -7 -12   0   47.64   28.64
  -7 -11   1    6.68   26.25
  -7   9 -40    5.61   14.85
  -6 -14  -2  191.40   31.34
  -6 -12   1   96.33   25.59
  -5 -15  -3   34.78   32.46
  -5 -14  -1   84.27   30.79
  -5  -9   4 1287.84   24.50
  -5   8 -28   19.20   12.53
  -4 -15  -2  -16.69   29.59
  -4 -13   1   40.15   26.25
  -4 -10   4 1109.21   24.24
  -4  -7   5    6.25   10.53
  -4   6 -17   15.43    7.52
  -4   8 -27   -1.35   11.06
  -4   9 -34   -2.44   14.75
  -4  10 -44   26.27   23.03
  -3 -14   0  108.28   27.94
  -3  -9   5  186.08   12.89
  -3   8 -26  125.19   13.94
  -3   9 -33   28.34   15.80
  -3  10 -42   55.16   23.13
  -2 -12   3    4.24   20.16
  -2 -11   4   82.56   17.67
  -2  -5   5  349.21   12.86
  -2   4  -9  102.09    7.05
  -2   9 -32  197.65   18.11
  -2  10 -41  125.69   24.52
  -1 -12   3  161.87   21.17
  -1 -11   4  204.11   18.18
  -1   5 -12  237.91   10.19
  -1   7 -20  345.31   14.86
  -1   9 -32   85.51   18.01
  -1  10 -41   21.41   24.23
   0 -12   3   90.90   19.35
   0 -11   4    3.62   15.42
   0  -5   5 1540.00   12.80
   0   4  -9    6.91    8.66
   0   9 -32   93.11   19.81
   0  10 -41  118.58   26.61
   1 -14   0   45.01   22.42
   1  -9   5    0.48   11.83
   1   1  -2  983.75    6.87
   1   6 -16    7.91   11.50
   1   9 -32  421.56   21.47
   1  10 -41   21.06   24.97
   2 -16  -4   52.62   26.12
   2 -15  -2   -4.21   22.02
   2 -13   1   92.74   19.47
   2 -10   4   36.57   13.23
   2   7 -21   28.19   14.48
   2   9 -33  125.92   22.77
   2  10 -42   -6.42   26.64
   3 -14  -1   60.72   19.79
   3  -9   4  471.51   13.36
   3   1  -3  177.40    6.63
   3   2  -5  952.46   12.90
   3   7 -22  515.98   14.48
   3   8 -27  -11.51   17.56
   3   9 -34  145.38   24.89
   3  10 -44   16.41   31.55
   4 -12   1   24.79   14.84
   4 -11   2   55.33   12.21
   4   7 -23   81.03   13.85
   4  10 -46  -15.70   36.64
   5 -13  -1  127.73   16.18
   5   7 -24   10.23   19.74
   5   8 -30   -4.62   24.11
   5   9 -37  131.59   29.13
   6   6 -21  521.91   21.28
   6   7 -26  -11.07   21.34
   6   8 -32  143.61   24.97
   6   9 -40  141.70   33.66
   7 -14  -5    2.82   17.46
   7   1  -7    2.17   11.28
   7   3 -12  131.11   14.19
   7   4 -15   -6.10   15.09
   7   6 -23  418.81   17.67
   7   7 -28   57.30   22.89
   7   8 -34   75.58   27.92
   7   9 -43  -20.77   36.66
   8  -1  -5   54.82    8.50
   8   2 -11   37.55    9.70
   8   6 -25   49.07   21.49
   8   7 -30   22.22   26.36
   8   8 -37    3.05   33.93
   9   4 -19  406.68   16.71
   9   6 -27  239.57   23.75
   9   7 -33  248.36   32.40
   9   8 -41    2.12   40.55
  10 -11  -6   29.80    6.09
  10  -6  -4   35.30    6.00
  10  -4  -5  746.94   11.44
  10  -3  -6  319.04   10.39
  10   2 -15  550.39   15.20
  10   4 -21  355.74   22.48
  10   5 -25   24.67   23.94
  10   6 -30   -2.13   27.57
  10   7 -37  -15.06   31.80
  11  -6  -6    2.24    8.32
  11  -4  -7  358.18   12.06
  11  -3  -8   23.21   10.88
  11   6 -34   43.31   31.92
  11   7 -41   66.05   36.73
  12  -7  -8   18.72    9.36
  12   2 -20  308.39   22.51
  12   4 -27   17.20   25.47
  12   5 -32  100.20   34.87
  12   6 -38   46.52   36.20
  13  -9 -11   46.60    8.84
  13  -4 -12    4.82   12.87
  13  -3 -13   26.23   13.87
  13  -1 -16   52.74   17.10
  13   2 -23   -7.60   23.12
  13   3 -27   29.85   24.93
  13   4 -31  -18.32   31.57
  13   5 -37   12.53   34.84
  14  -5 -14   31.83   14.91
  14  -3 -16   63.30   16.42
  14  -1 -19   22.21   20.50
  14   1 -24  344.13   25.27
  14   2 -27   39.33   28.95
  14   3 -31   89.56   29.03
  14   4 -36  -23.77   33.26
  15  -9 -17   22.16   14.59
  15  -4 -18   32.68   19.33
  15   1 -28    2.59   28.29
  16  -5 -21   21.53   21.73
  16  -4 -22   13.97   21.41
  16  -3 -23    9.41   24.16
  16  -2 -25    8.75   22.83
  16  -1 -27   35.40   26.12
  16   1 -33    2.06   31.67
 -17  -3 -23   28.20   30.41
 -16  -7 -16   20.72   37.73
 -16  -6 -16   50.69   29.67
 -16  -2 -20   11.26   21.89
 -16  -1 -22   27.73   19.69
 -16   1 -28    4.44   21.36
 -15  -9 -13   33.41   35.00
 -15  -8 -13  207.33   35.15
 -15  -6 -13   80.74   28.61
 -15  -4 -14   62.20   25.20
 -15  -3 -15  104.25   21.36
 -15   3 -31   -3.39   15.56
 -14 -10 -11    7.81   35.08
 -14  -8 -10   87.70   32.67
 -14  -6 -10   45.08   28.33
 -14  -4 -11  644.26   24.72
 -14  -3 -12  304.21   21.77
 -14  -1 -15   83.03   16.51
 -13  -9  -8    7.56   28.96
 -13  -5  -8  353.04   23.39
 -13   3 -23   34.52   12.05
 -13   4 -27  145.91    9.62
 -12 -11  -7   65.77   34.29
 -12 -10  -6  159.83   25.93
 -12  -8  -5   18.66   20.31
 -12  -7  -5   46.97   23.87
 -12  -1 -10  128.84   14.61
 -12   1 -14   14.87   13.04
 -11 -13  -8    6.16   37.90
 -11 -11  -5   15.72   32.06
 -11  -7  -3    7.76   16.60
 -11   5 -25  226.11    5.69
 -10 -13  -6   13.70   35.37
 -10  -5  -2   63.57   19.85
 -10  -1  -6  571.89   13.90
  -9 -14  -6   27.71   38.00
  -9 -12  -3   71.19   32.93
  -9 -11  -2   12.43   26.78
  -9 -10  -1   60.10   28.68
  -9  -8   0    4.18   21.48
  -9  -7   0   66.41   22.48
  -9  -6   0   61.71   19.33
  -9  -4  -1 1077.55   19.62
  -9  -2  -3    1.73   12.99
  -9   3 -13    8.59    6.53
  -8 -13  -3   41.17   30.24
  -8  -5   1  582.72   14.08
  -8  -1  -3   15.30   10.10
  -8   9 -43   -7.97   14.00
  -7  -5   2   30.76   14.87
  -7   3 -10   98.78    4.56
  -6 -15  -4   31.37   34.84
  -6  -9   3   80.55   15.61
  -6   9 -37   62.06   16.19
  -5 -13   0   -6.10   28.00
  -5 -10   3   13.03   22.73
  -5  -8   4   23.33   16.70
  -5  -7   4  210.75   16.52
  -5  -1   0 1979.38   13.77
  -5  10 -45    0.43   23.74
  -4 -14  -1   66.33   27.84
  -4 -12   2   86.26   21.83
  -4 -11   3   21.27   19.01
  -4   5 -13 2385.70   10.63
  -4  10 -43   -0.33   22.78
  -3 -15  -2  130.79   26.46
  -3 -13   1   -2.54   22.29
  -3 -10   4   53.50   17.38
  -3  -8   5   98.02   14.23
  -3  -7   5    4.30   13.81
  -3  -6   5  366.02   13.64
  -2 -16  -4   13.00   28.86
  -2 -15  -2   27.33   25.76
  -2 -14   0   15.00   22.87
  -2   7 -20  171.59   13.86
  -1 -14   0   15.45   23.08
  -1  -9   5   12.10   13.74
  -1  -5   5 1106.39   12.90
  -1   8 -25   -4.95   13.66
  -1  10 -40   69.83   23.67
   0 -16  -4   -1.10   29.72
   0 -14   0   40.65   23.32
   0  -9   5   17.78   13.26
   0   5 -12  149.72   10.05
   0   7 -20   74.08   12.29
   0   8 -25  204.99   16.42
   0  10 -40   43.43   25.23
   1 -16  -4   24.82   27.86
   1 -15  -2   43.68   24.57
   1  -6   5 2248.82   15.21
   1   2  -4  107.36    5.27
   1   4  -9  801.03   11.89
   1   7 -20   40.55   12.43
   1  10 -40   45.44   22.68
   2 -12   2   90.47   17.15
   2 -11   3  104.15   14.97
   2   8 -26   20.35   17.15
   2   9 -32   45.16   20.76
   2  10 -41    7.80   26.55
   3   4 -10   -1.55   12.84
   3   6 -17 1756.65   19.95
   3   9 -33    2.09   21.92
   3  10 -43    8.24   26.67
   3  10 -42   93.10   27.09
   4 -14  -2   -9.81   19.31
   4   4 -11  462.50   11.71
   4   5 -14  232.66   14.52
   4   6 -18  290.57   16.35
   4   8 -28   24.68   15.04
   4   9 -35  128.72   24.67
   4  10 -45   22.14   31.54
   4  10 -44   23.17   31.93
   5 -12   0   55.17   13.72
   5 -11   1   12.35   12.24
   5   3  -9   94.03   13.81
   5   4 -12   76.60   10.80
   5   8 -29   41.06   21.11
   5   9 -36  246.59   28.86
   6 -14  -4    9.96   18.79
   6 -12  -1   69.98   12.63
   6 -11   0    0.55   10.86
   6   4 -13   87.48   14.41
   6   7 -25  157.60   21.00
   6   8 -31   19.35   26.48
   6   9 -39  109.06   29.65
   7   2  -9   18.76   12.73
   7   5 -18   79.11   19.21
   7   6 -22   62.73   20.61
   7   7 -27  136.45   25.24
   7   8 -33  103.29   26.67
   7   9 -42  126.91   33.64
   8  -5  -1  589.57    5.53
   8   5 -20   14.07   19.29
   8   6 -24   21.32   20.93
   8   8 -36   -6.33   34.56
   8   9 -45   -2.31   35.96
   9  -3  -4  766.23   10.92
   9   1 -10   89.12   12.82
   9   5 -22   12.88   22.81
   9   7 -32  159.85   30.25
   9   8 -40    1.27   35.10
  10  -2  -7   74.73   10.91
  10   0 -10  115.86   13.13
  10   1 -12   85.97   14.41
  10   7 -36  -11.41   31.21
  11  -2  -9  193.98   12.36
  11   2 -17  725.29   21.38
  11   3 -20   25.38   21.63
  11   5 -28   60.77   20.45
  11   7 -40   63.45   36.77
  12  -6  -8   42.26   10.93
  12  -3 -10    0.75   13.66
  12   1 -17  129.03   18.55
  12   3 -23   73.02   16.57
  12   5 -31  467.62   33.05
  12   6 -37  199.77   39.28
  13  -5 -11   23.64   14.12
  13  -2 -14  184.22   15.15
  13   1 -20   34.86   20.76
  13   4 -30   19.42   27.92
  13   5 -36   32.41   27.54
  13   5 -35   37.87   33.69
  14  -2 -17   15.54   18.16
  14   1 -23    5.42   22.71
  14   2 -26   49.37   26.80
  14   3 -30   47.43   32.99
  14   4 -35   38.06   32.49
  15  -5 -17  192.56   19.41
  15  -3 -19  147.01   19.81
  15   1 -27   42.01   28.15
  16  -7 -20    6.86   19.39
  16  -6 -20   -2.77   19.84
  16  -2 -24   27.45   25.74
  16  -1 -26   28.82   25.47
  16   1 -32   -3.27   32.01
  17  -3 -27    6.41   25.96
 -16  -6 -17  -12.59   30.50
 -16  -5 -17   23.23   26.90
 -16  -4 -18   10.97   28.61
 -16  -3 -19    3.00   23.83
 -15  -9 -14  103.84   38.24
 -15  -7 -13   45.66   23.53
 -15  -5 -14   13.41   25.74
 -15  -2 -17    1.81   21.95
 -15  -1 -19   75.75   22.11
 -15   2 -27    0.79   15.85
 -14 -10 -12    4.15   35.06
 -14  -9 -11   -0.24   35.10
 -14  -5 -11   31.24   23.51
 -14  -2 -14  465.97   19.66
 -14   1 -20   56.48   14.44
 -14   2 -23   59.29   14.48
 -14   3 -27   67.97   14.13
 -13 -11 -10   69.56   37.89
 -13 -10  -9   72.08   34.99
 -13  -7  -8    9.59   26.26
 -13  -6  -8   24.59   22.05
 -13  -4  -9  545.18   24.80
 -13  -3 -10  489.87   21.42
 -13  -2 -11  159.60   18.27
 -13   1 -17    6.67   14.47
 -12 -12  -9   23.52   41.48
 -12 -11  -8   23.51   34.68
 -12 -10  -7  195.70   33.57
 -12  -9  -6    2.59   28.80
 -12   0 -12   56.26   13.23
 -12   3 -20   29.42   10.65
 -11 -12  -7   42.42   34.65
 -11  -9  -4   48.86   26.19
 -11  -5  -4  514.96   22.10
 -11  -1  -8   30.15   13.60
 -11   1 -12   17.42   11.80
 -10 -12  -5   41.76   34.02
 -10 -11  -4    4.38   30.04
 -10 -10  -3  103.97   30.74
 -10  -8  -2   -0.99   25.35
 -10  -6  -2   58.16   21.12
 -10  -4  -3  485.40   17.94
 -10   3 -15   28.43    6.71
  -9 -13  -5   56.37   33.88
  -9  -9  -1   14.40   22.29
  -9  -3  -2  118.15   10.51
  -8 -14  -5  -19.06   34.92
  -8 -12  -2   43.80   28.07
  -8 -10   0   12.01   23.69
  -8  -8   1  704.08   19.61
  -8  -6   1  190.40   14.60
  -8  -4   0   46.26   14.61
  -8   7 -27  438.47    7.78
  -7 -14  -4  152.35   30.85
  -7 -13  -2   34.12   23.04
  -7 -12  -1   42.20   26.21
  -7 -10   1  137.09   24.62
  -7  -8   2  110.29   19.40
  -7  -1  -2    4.30    9.95
  -7   4 -13  285.77    3.03
  -7   7 -25   96.45    7.48
  -7   8 -31  316.08   12.01
  -7   9 -39    8.49   13.91
  -6 -12   0    1.87   25.00
  -6 -10   2   93.60   22.38
  -6  -7   3   26.24   16.72
  -6  -6   3   -5.60   14.85
  -6   8 -29   79.05   11.22
  -5 -14  -2    1.25   27.36
  -5 -12   1   29.62   21.77
  -5 -11   2   20.62   21.00
  -5   7 -22   29.77    8.40
  -5  10 -44  -10.12   23.95
  -4 -15  -3  140.11   29.89
  -4  -9   4  220.56   18.08
  -4  -5   4  208.11   14.57
  -4   7 -21  663.95   11.87
  -4   9 -33   35.90   14.45
  -4  10 -42   44.05   22.17
  -3 -12   2   44.87   22.48
  -3  -4   4  152.32    9.26
  -3  -1   1  771.00    9.19
  -3   6 -16  220.03    9.57
  -3   9 -32   92.82   15.59
  -3  10 -41   13.65   20.94
  -2 -13   1   63.95   22.88
  -2 -10   4  485.36   17.91
  -2  -8   5  146.52   14.17
  -2  -6   5   39.97   12.10
  -2   5 -12   69.98    7.08
  -2   8 -25   69.88   13.84
  -2   9 -31    9.80   17.29
  -2  10 -40   66.58   20.47
  -1 -16  -4   30.17   27.51
  -1 -15  -2   56.76   25.84
  -1  -8   5   85.48   12.38
  -1   9 -31   56.59   16.27
  -1  10 -39   51.17   22.02
   0 -15  -2   15.58   23.28
   0   3  -6  726.69    8.77
   0   9 -31  104.44   18.27
   0  10 -39   59.91   23.70
   1 -13   1   70.07   19.14
   1 -10   4    9.79   13.47
   1  -7   5  731.18   11.78
   1   5 -12   13.84   11.32
   1   8 -25   63.87   15.63
   1   9 -31   46.16   21.40
   1  10 -39  -18.57   22.45
   2 -14  -1   -3.24   21.69
   2   6 -16   36.54   13.20
   2  10 -40    3.60   28.61
   3 -13   0    0.64   17.49
   3  -8   4   52.22    9.66
   3   5 -13  233.48   13.58
   3   7 -21   53.66   14.69
   3   8 -26   25.35   18.77
   3  10 -41  -22.85   26.49
   4 -15  -4   19.19   21.39
   4  -9   3  170.77   11.01
   4   7 -22   -0.32   17.07
   4   8 -27   60.96   19.61
   4   9 -34   29.00   23.48
   4  10 -43   11.45   34.92
   5 -15  -5  -10.30   21.43
   5 -14  -3   37.27   17.25
   5   5 -15 1676.84   17.62
   5   7 -23  756.44   23.37
   5  10 -45   32.60   34.00
   6 -15  -6    0.81   17.72
   6   5 -16  161.50   16.51
   6   8 -30  174.21   23.66
   6   9 -38  249.28   29.07
   7  -3  -1    8.07    5.71
   7  -2  -2   10.90    7.65
   7   9 -41    9.19   30.03
   7   9 -40    1.65   30.54
   8   3 -13  159.62   15.22
   8   4 -16  335.61   18.68
   8   7 -29  183.93   20.09
   8   8 -35  182.73   35.00
   8   9 -44   86.54   39.68
   9  -4  -3 1104.22   10.75
   9  -2  -5   59.87    9.05
   9   0  -8  222.38    9.14
   9   2 -12  148.12   14.91
   9   6 -26   40.00   24.14
   9   7 -31   70.75   28.83
   9   8 -39   -2.18   25.03
   9   8 -38  114.08   32.59
  10  -1  -8   38.85   12.58
  10   2 -14 1094.44   20.13
  10   3 -17 1012.87   23.31
  10   4 -20  118.27   21.28
  10   5 -24   19.96   24.31
  10   6 -29  559.40   24.65
  10   7 -35  408.92   32.37
  10   8 -43   18.57   40.96
  10   8 -42   11.29   39.03
  11   0 -12   15.43   13.51
  11   1 -14  261.33   17.40
  11   4 -23  147.19   17.47
  11   5 -27   14.69   26.24
  11   6 -32   65.06   32.89
  11   7 -39   19.95   35.01
  12  -4  -9   68.06   11.08
  12  -2 -11  280.69   14.25
  12   4 -26   60.40   25.49
  12   5 -30   28.56   30.01
  12   6 -36   -0.79   37.25
  14  -7 -13  131.63   13.84
  14  -6 -13  255.62   16.36
  14  -1 -18   53.17   18.20
  14   0 -20    5.29   20.71
  14   3 -29    8.52   28.44
  15  -7 -16   10.35   16.90
  15  -2 -20  553.11   22.42
  15   0 -24  208.38   23.96
  15   3 -34   22.07   34.28
  16  -5 -20   60.98   23.24
  16  -4 -21   19.18   20.78
  16  -3 -22   -5.99   23.35
  16   0 -28   24.78   28.82
  16   1 -31   29.57   34.77
  17  -4 -25   -5.76   25.26
  17  -2 -28    6.72   25.67
 -16  -7 -17   26.22   33.82
 -16  -2 -21   58.21   22.24
 -16  -1 -23   57.92   21.78
 -15  -8 -14   42.50   33.29
 -15  -7 -14   17.30   31.17
 -15  -6 -14  -16.71   31.15
 -15  -4 -15  -16.67   25.43
 -15   1 -24   20.47   16.45
 -14  -8 -11  461.50   31.55
 -14  -7 -11    0.11   28.12
 -14  -6 -11  319.72   30.62
 -14  -4 -12   98.17   23.51
 -14  -1 -16  312.00   17.50
 -14   0 -18  188.33   17.33
 -13 -11 -11   76.05   38.15
 -13  -9  -9   54.42   32.80
 -13  -1 -13  133.75   16.18
 -13   2 -20  123.41   12.97
 -12  -8  -6   63.88   21.73
 -12  -7  -6    5.74   25.56
 -12  -6  -6   26.58   21.59
 -12  -3  -8  135.69   17.65
 -12  -2  -9  259.13   17.38
 -12   2 -17   24.75   10.81
 -12   4 -24   12.62    8.48
 -11 -11  -6   16.45   26.19
 -11 -10  -5  271.68   24.78
 -11  -8  -4   33.92   19.17
 -11  -7  -4   25.50   23.01
 -11  -6  -4   27.41   20.65
 -11  -4  -5  309.54   19.58
 -11  -2  -7   88.45   14.37
 -11   0 -10   19.33   11.65
 -11   4 -21    4.03    7.62
 -10 -13  -7   39.10   38.97
 -10  -9  -3   12.17   26.16
 -10  -2  -5    3.57   12.86
 -10   0  -8  194.10   11.60
 -10   8 -40   71.80   10.09
  -9 -14  -7  -13.43   35.43
  -9 -12  -4   14.50   32.99
  -9 -10  -2   76.02   25.86
  -9  -8  -1  638.15   24.02
  -9  -5  -1  778.29   20.15
  -8 -13  -4   45.72   30.07
  -8  -9   0  138.54   23.91
  -8  -3  -1   31.58   13.38
  -8  -2  -2  279.06   13.47
  -8   2  -9    7.13    7.75
  -8   8 -33  349.42   11.56
  -8   9 -42   18.95   14.78
  -7 -11   0   -8.43   18.38
  -7  -4   1  845.87   13.75
  -6 -15  -5   47.58   34.32
  -6 -14  -3  107.89   24.14
  -6  -1  -1  234.85    7.83
  -6   9 -36   -4.48   14.52
  -5 -15  -4    1.58   26.25
  -5 -13  -1    9.46   25.67
  -5  -9   3  326.46   21.31
  -5  -3   2  355.88   10.68
  -5   9 -34  106.00   16.08
  -4 -13   0   25.07   24.49
  -4 -12   1   64.45   22.64
  -4 -10   3   84.15   19.91
  -4  -6   4   33.42   13.60
  -4   8 -26   21.51   12.27
  -3 -15  -3   34.10   28.85
  -3 -14  -1   26.82   25.07
  -3  -9   4  956.25   19.05
  -3   7 -20  467.04   12.48
  -3   8 -25   -5.27   13.09
  -3  10 -40   47.25   20.40
  -2 -16  -5   -1.47   34.07
  -2 -14  -1    7.62   23.17
  -2 -12   2  142.42   21.87
  -2 -11   3  145.02   19.93
  -2  -7   5  513.65   11.66
  -2  10 -39   43.98   21.73
  -1 -13   1  129.04   20.25
  -1 -10   4   66.29   14.62
  -1  -7   5  240.65   13.13
  -1  -6   5 2652.51   18.40
  -1   9 -30  183.31   18.82
  -1  10 -38  104.33   24.76
   0 -12   2   20.67   17.29
   0 -10   4   15.59   13.61
   0  -7   5  699.36   12.92
   0   6 -15   24.06    9.66
   0   8 -24    7.10   13.97
   0   9 -30  245.53   18.10
   0  10 -38   27.56   21.38
   1 -14  -1   -7.13   22.48
   1 -11   3  253.07   15.73
   1  10 -38   71.60   25.48
   2 -16  -5   -6.01   24.11
   2 -15  -3   45.07   22.24
   2  -9   4  138.10   11.78
   2  -3   3  242.52    4.16
   2   4  -9  177.66   11.46
   2   7 -20   23.79   10.22
   2   8 -25   30.54   16.71
   2   9 -31  103.55   22.09
   2  10 -39   -6.00   27.37
   3  -6   4   48.58    7.62
   3   9 -32   53.08   22.22
   3  10 -40    3.68   26.58
   4   6 -17   68.84   14.88
   4   9 -33  145.12   25.34
   4  10 -42   27.00   30.50
   5  -1  -1  975.05    7.72
   5   8 -28   35.81   21.25
   5  10 -44   40.54   39.33
   6  -4   1 1490.06    4.77
   6  -1  -2  150.06    6.86
   6   7 -24   43.26   22.10
   6   9 -37    1.14   26.40
   7  -9   0  356.65    7.65
   7   3 -11    8.69   13.89
   7   6 -21  203.50   20.51
   7   7 -26   29.64   22.00
   7   8 -32  162.09   21.13
   8 -14  -7   26.43   15.47
   8   0  -6  485.64   11.62
   8   1  -8  338.00   10.58
   8   2 -10   43.44   13.62
   8   5 -19  234.23   20.62
   8   6 -23  -33.37   22.13
   8   8 -34  101.94   34.11
   8   9 -43   29.76   34.71
   8   9 -42   26.99   33.53
   9  -1  -6   71.22   11.10
   9   5 -21    7.98   22.04
   9   8 -37   66.71   33.47
  10   6 -28   47.05   29.09
  10   7 -34  214.43   31.48
  10   8 -41   -9.60   38.17
  11  -5  -6   55.80    9.48
  11  -1 -10   19.19   11.92
  11   3 -19  290.86   22.17
  11   4 -22   31.19   20.81
  11   5 -26  100.52   25.43
  11   6 -31  844.98   37.46
  11   7 -38   20.54   27.90
  11   7 -37  192.12   36.17
  12   0 -14   45.69   16.35
  12   1 -16    9.79   18.77
  12   4 -25  -24.16   24.20
  12   6 -35  117.23   37.08
  13  -7 -10   14.64   11.58
  13  -3 -12    8.40   14.55
  13   1 -19   97.79   20.56
  13   3 -25   20.01   24.37
  13   4 -29   17.43   21.00
  13   6 -40   -2.63   37.82
  14  -8 -13   10.60   11.84
  14  -4 -14   10.81   14.82
  14  -3 -15   25.46   15.71
  14  -2 -16  139.74   19.20
  14   1 -22   -4.76   24.05
  14   2 -25   32.06   28.19
  14   5 -38   13.09   36.19
  15  -8 -16  -11.04   15.67
  15  -6 -16   40.50   16.98
  15  -4 -17  294.09   19.42
  15  -1 -21   -3.53   20.31
  15   1 -26   67.42   26.01
  15   2 -29    7.07   31.65
  15   3 -33  253.66   38.51
  16  -2 -23   30.79   21.82
  16  -1 -25   64.40   26.81
  16   1 -30   45.56   29.57
  16   2 -34  -18.34   34.23
  17  -3 -26    5.77   27.61
 -16  -7 -18   76.85   36.98
 -16  -6 -18   58.45   34.11
 -16  -4 -19   36.04   26.35
 -16  -3 -20    2.33   23.52
 -16   1 -29   85.03   21.82
 -15  -9 -15   43.09   36.16
 -15  -8 -15   55.40   34.40
 -15  -5 -15  129.88   26.62
 -15  -2 -18  133.07   20.76
 -15   0 -22   22.83   18.15
 -15   2 -28    5.84   18.03
 -15   3 -32  -10.51   15.82
 -14 -10 -13   25.11   38.60
 -14  -5 -12   37.88   24.15
 -14   4 -32    4.54   12.95
 -13 -10 -10   32.05   27.63
 -13  -8  -9  310.88   30.93
 -13  -7  -9   23.73   26.39
 -13  -6  -9   94.36   22.23
 -13  -5  -9   79.60   23.12
 -13  -2 -12 1082.55   24.70
 -12 -12 -10    6.25   37.79
 -12 -11  -9  239.14   38.56
 -12 -10  -8   17.07   32.36
 -12  -9  -7   48.86   29.19
 -11 -12  -8   22.91   37.67
 -11 -11  -7  382.20   34.10
 -11 -10  -6   19.48   29.53
 -11  -9  -5  -17.28   26.63
 -11  -3  -6  189.91   16.10
 -10 -12  -6  149.18   31.87
 -10 -11  -5  371.94   32.50
 -10 -10  -4   40.13   29.44
 -10  -8  -3  267.33   24.61
 -10  -5  -3  573.61   21.50
  -9 -13  -6   -8.02   34.02
  -9  -7  -1  534.84   22.17
  -9  -6  -1  306.45   20.32
  -9  -4  -2   55.32   15.10
  -9  -1  -5   46.14   11.42
  -9   8 -36   31.98    9.90
  -8 -14  -6   58.44   31.84
  -8 -12  -3   69.59   31.72
  -8 -11  -2    3.00   24.85
  -8 -10  -1   26.06   25.50
  -8  -8   0   47.24   21.21
  -8  -5   0   12.71   15.56
  -7 -14  -5  102.30   30.71
  -7 -13  -3  219.70   29.45
  -7  -9   1  173.09   16.96
  -7  -3   0  102.28    9.53
  -7  -2  -1  132.60   11.84
  -7   6 -20   78.78    4.56
  -7   9 -38   15.37   15.58
  -6 -13  -2   -7.27   25.13
  -6  -9   2  726.79   19.50
  -6  -2   0 1027.55   14.44
  -6   7 -23    3.32    7.74
  -5 -14  -3  -13.68   27.40
  -5 -12   0   57.14   22.38
  -5 -10   2 1440.68   27.89
  -5  -5   3  439.95   15.47
  -5   8 -27    6.81   11.18
  -5  10 -43   -1.62   22.05
  -4 -15  -4   24.45   32.43
  -4 -14  -2    6.60   26.67
  -4 -11   2  220.49   19.94
  -4  -7   4   42.19   10.75
  -4   9 -32  206.55   16.34
  -4  10 -41   13.56   20.04
  -3 -13   0   18.64   23.83
  -3  -5   4   17.43   12.29
  -3  -2   2 2722.95   15.01
  -3   9 -31    5.05   14.39
  -3  10 -39   68.08   21.07
  -2 -15  -3   66.06   26.20
  -2  -9   4  141.67   14.10
  -2   8 -24   65.85   15.11
  -2   9 -30   -5.08   16.18
  -2  10 -38  175.71   23.09
  -1 -16  -5   27.91   30.66
  -1 -15  -3   10.74   25.14
  -1 -14  -1   18.80   23.14
  -1 -11   3   20.20   16.74
  -1   6 -15   27.74    9.71
  -1   8 -24  256.75   14.53
   0 -16  -5   13.88   28.34
   0 -15  -3   -7.93   27.67
   0 -14  -1   41.99   22.03
   0 -11   3   26.63   15.62
   0   7 -19   64.32   12.67
   0  10 -37   11.29   24.40
   1 -16  -5   26.09   25.12
   1 -15  -3   39.07   24.58
   1   3  -6 1128.40    9.39
   1   6 -15  351.07   13.29
   1   7 -19  143.29   13.52
   1   8 -24   24.53   15.16
   1   9 -30    5.74   18.85
   2   2  -4   42.42    8.68
   2   9 -30  218.42   20.90
   2  10 -38   22.20   26.43
   3 -15  -4    7.23   23.32
   3 -14  -2   14.57   18.34
   3 -11   2   55.00   12.84
   3  -7   4  248.39    8.03
   3   6 -16  129.35   14.32
   3   7 -20   14.07   15.16
   3   8 -25   30.21   19.03
   3  10 -39  -25.28   29.61
   4 -13  -1   -5.25   14.72
   4   7 -21  964.01   21.19
   4   8 -26   13.24   20.72
   4   9 -32  414.17   24.99
   4  10 -41   16.82   29.16
   5 -13  -2   10.03   16.01
   5  -9   2  232.46    9.03
   5   1  -4  949.35   12.27
   5   4 -11  109.26   14.81
   5   6 -18   10.79   12.60
   5   7 -22  651.50   22.82
   5   8 -27   86.56   20.62
   5   9 -34  432.11   26.37
   5  10 -43   25.85   32.87
   6   1  -5   23.77   10.56
   6   6 -19 1582.21   24.86
   6   8 -29  221.58   23.73
   6   9 -36  214.26   27.82
   6  10 -45   21.80   34.54
   7 -13  -4   38.90   13.59
   7  -1  -3   37.37    7.47
   7   5 -17  519.87   15.96
   7   7 -25    9.81   21.39
   7   8 -31  115.83   26.11
   7   9 -38  209.63   33.66
   8 -12  -4  127.88   10.84
   8 -10  -2   79.79    7.21
   8   4 -15  129.54   17.35
   8   7 -27    7.47   23.80
   8   8 -33   32.67   29.68
   8   9 -41   40.54   33.83
   9 -13  -7   66.90   12.16
   9  -6  -2  110.92    4.67
   9   4 -17  730.42   22.26
   9   6 -25   -6.38   17.46
   9   7 -30   66.83   26.93
   9   8 -36   12.76   33.14
  10  -5  -4   45.51    6.87
  10   1 -11   49.35   13.36
  10   4 -19  627.55   23.22
  10   5 -23    1.50   22.37
  10   6 -27   31.92   26.27
  10   7 -33   -4.99   29.22
  10   8 -40   19.43   40.58
  11   6 -30   29.44   28.65
  11   7 -36   35.73   35.74
  12  -5  -8   30.04   11.01
  12  -1 -12   66.66   13.78
  12   2 -18  111.05   19.35
  12   3 -21   20.49   22.54
  12   5 -29   44.07   29.04
  12   6 -34   27.34   37.17
  12   7 -41   26.07   39.89
  13  -6 -10   29.82   11.77
  13  -4 -11   13.18   12.38
  13  -2 -13  237.12   15.23
  13   2 -21  -21.61   23.43
  13   3 -24  129.10   24.54
  13   4 -28   99.31   26.98
  13   5 -33   24.74   25.19
  13   6 -39   -0.77   37.99
  13   6 -38  -15.90   37.74
  14  -5 -13   37.00   14.47
  14   3 -28    3.36   27.46
  14   4 -32   20.42   29.27
  14   5 -37   37.99   35.94
  15  -5 -16   46.78   16.82
  15  -2 -19   20.52   21.36
  15   2 -28   47.59   27.95
  15   3 -32  161.75   37.18
  16  -7 -19  117.23   17.64
  16  -6 -19   46.06   18.58
  16  -4 -20   47.88   22.09
  16  -3 -21   57.87   23.15
  16   2 -33  194.66   38.86
  17  -4 -24   22.25   24.93
  17  -2 -27   36.50   28.68
 -16  -5 -19   39.60   29.77
 -16  -4 -20   70.38   30.82
 -16  -3 -21   -5.47   28.02
 -16  -2 -22   20.14   22.00
 -16  -1 -24   10.86   22.26
 -15  -7 -15  192.52   35.60
 -15  -6 -15   10.04   31.64
 -15  -4 -16   -1.97   25.21
 -15  -3 -17   29.06   23.18
 -15  -1 -20   35.25   20.33
 -15   1 -25   20.24   17.05
 -14  -9 -13  120.39   31.55
 -14  -8 -12   46.50   29.44
 -14  -7 -12   35.74   31.98
 -14  -6 -12   25.46   29.15
 -14  -3 -14   38.03   19.90
 -14  -2 -15    6.60   19.11
 -14   1 -21  126.30   15.16
 -14   2 -24   96.53   14.15
 -13 -11 -12    1.38   40.65
 -13 -10 -11   36.15   35.34
 -13  -9 -10  200.87   33.35
 -13  -4 -10  156.39   21.20
 -13  -3 -11  318.19   21.89
 -12 -12 -11   32.75   38.55
 -12  -8  -7  139.64   26.20
 -12  -7  -7   -1.69   25.31
 -12  -6  -7   22.53   22.76
 -12  -1 -11   71.25   14.29
 -12   1 -15   35.20   12.93
 -11  -8  -5   52.18   24.47
 -11  -7  -5   78.44   21.82
 -11  -6  -5   37.83   20.65
 -11  -5  -5   32.34   18.72
 -11  -1  -9   17.36   14.99
 -11   2 -15   38.45   10.49
 -10 -13  -8  -38.34   35.57
 -10  -7  -3  537.43   24.81
 -10  -6  -3   -3.71   20.64
 -10  -1  -7   -1.68   11.81
  -9 -14  -8   -2.90   34.64
  -9 -12  -5    0.33   32.39
  -9  -9  -2   22.72   22.64
  -9  -3  -3   91.24   14.40
  -9  -2  -4  142.89   12.59
  -8  -7   0  345.69   21.01
  -8  -6   0   98.75   18.07
  -8   1  -7  152.78    7.91
  -8   9 -41   11.13   15.04
  -7 -12  -2   16.71   19.86
  -7 -11  -1   54.65   23.62
  -7  -8   1  215.29   20.06
  -7  -5   1    3.33   10.97
  -6 -15  -6   25.03   34.60
  -6 -14  -4    7.30   29.77
  -6 -11   0   13.83   23.88
  -6 -10   1   17.95   21.33
  -6  -8   2   41.49   18.78
  -6   9 -35   12.77   14.35
  -5 -11   1   17.43   15.76
  -5  -7   3   75.83   15.94
  -5  -6   3  576.07   16.53
  -5   9 -33   29.11   15.34
  -5  10 -42   -4.82   19.56
  -4 -13  -1   15.19   26.02
  -4  -9   3   79.10   18.53
  -4  10 -40   -5.29   20.39
  -3 -15  -4   43.84   26.78
  -3 -14  -2   -1.72   27.56
  -3 -12   1   14.86   23.26
  -3 -11   2   91.31   20.29
  -3 -10   3  173.48   17.59
  -3  -8   4   23.48   13.73
  -3   4  -9  386.06    5.62
  -3   5 -12  309.03    7.77
  -2 -13   0  188.05   23.31
  -2   3  -6  328.49    4.94
  -2   7 -19  141.59   11.13
  -1  -9   4  213.55   14.20
  -1  -4   4   26.98    9.41
  -1   9 -29   19.53   17.86
  -1  10 -37   62.89   21.82
   0  -9   4   16.96   12.29
   0  -4   4  209.66    8.20
   0   9 -29    2.44   17.75
   1  -9   4   28.51   12.38
   1   9 -29   72.50   18.72
   1  10 -37   29.99   21.66
   2 -16  -6   45.80   28.14
   2 -12   1   63.26   16.98
   2 -10   3  201.47   15.13
   2   1  -2 1736.85    9.78
   2   6 -15  124.02   12.74
   2   7 -19  185.08   13.93
   2   8 -24  150.83   16.63
   2  10 -37    9.20   23.75
   3  10 -38    5.54   26.64
   4 -14  -3  139.65   18.18
   4 -12   0   19.56   14.94
   4 -10   2    7.79   11.08
   4  -5   3   90.24    4.84
   4   2  -5 1300.74   14.40
   4   5 -13  473.22   11.98
   4  10 -40  115.80   30.24
   4  10 -39   42.09   29.20
   5   5 -14   88.44   11.69
   5   9 -33  179.24   26.97
   5  10 -42   48.29   32.78
   5  10 -41   15.13   31.48
   6 -13  -3   57.23   14.98
   6  -9   1   41.41    7.98
   6   4 -12  137.74   10.91
   6   5 -15  591.78   18.30
   6   7 -23  225.93   22.81
   6   9 -35  117.07   26.01
   6  10 -44   13.13   38.74
   7 -14  -6   11.24   17.66
   7   1  -6   43.95   11.37
   7   2  -8  298.68   13.15
   7   8 -30  127.07   27.79
   8 -11  -3    0.67    9.11
   8  -3  -2  247.96    7.69
   8  -2  -3  132.29    7.95
   8   5 -18  630.94   22.38
   8   6 -22  -18.67   22.24
   8   8 -32   43.26   28.60
   8   9 -40   50.92   37.13
   9 -14  -9    6.29   14.92
   9   1  -9   88.07   13.55
   9   5 -20  247.59   23.30
   9   6 -24   18.95   22.52
   9   7 -29   35.83   29.87
   9   8 -35   -4.34   31.65
  10 -13  -9    7.66   11.19
  10   5 -22  161.61   23.10
  10   7 -32  -17.14   29.21
  10   8 -39   10.03   34.46
  11  -3  -7  157.34   12.55
  11  -2  -8   68.34   13.04
  11   1 -13   45.29   14.39
  11   3 -18  741.40   23.50
  11   4 -21   74.77   22.72
  11   5 -25   37.85   24.38
  11   7 -35   25.56   34.58
  12   4 -24   -4.67   23.52
  12   5 -28  189.14   30.89
  12   6 -33  368.22   39.78
  12   7 -40   27.67   37.79
  12   7 -39   64.40   38.82
  13  -8 -10  212.22   10.52
  13  -1 -14   89.18   15.97
  13   0 -16  288.07   19.68
  13   1 -18  101.50   22.37
  13   5 -32   -2.29   24.18
  13   6 -37   63.92   37.09
  14 -10 -14    6.09    9.24
  14  -1 -17   15.29   19.22
  14   1 -21   40.85   23.76
  14   2 -24  115.83   25.43
  14   3 -27   45.59   30.03
  14   4 -31   16.73   33.16
  14   5 -36   69.44   39.41
  15  -1 -20   11.42   19.97
  15   0 -22  -10.28   21.87
  15   3 -31   54.88   33.47
  15   4 -36   56.26   34.27
  16  -5 -19   67.96   20.73
  16  -2 -22  154.26   22.29
  16  -1 -24  129.37   25.28
  16   0 -26   37.07   28.24
  16   1 -29   30.78   29.53
  16   2 -32  153.96   38.92
  17  -3 -25   27.39   24.25
  17  -2 -26  -12.07   29.47
  17  -1 -28   -4.60   27.66
 -16  -6 -19   -5.69   30.24
 -16  -2 -23  120.34   26.36
 -16   1 -30   12.18   20.35
 -15  -8 -16   61.71   37.98
 -15  -5 -16   81.75   28.10
 -15  -2 -19  105.55   24.40
 -14 -10 -14  110.35   28.71
 -14  -8 -13   33.90   28.55
 -14  -5 -13  488.85   26.73
 -14  -1 -17   90.08   17.72
 -14   3 -28   51.05   14.61
 -13  -8 -10   19.70   30.07
 -13  -7 -10   10.87   25.71
 -13  -6 -10   20.19   22.75
 -13  -5 -10   10.81   23.06
 -13  -1 -14  723.35   18.82
 -13   0 -16  254.08   15.99
 -13   1 -18  112.20   13.61
 -13   3 -24   51.79   11.15
 -13   4 -28  174.54   10.85
 -13   5 -33  159.81    9.79
 -12 -11 -10   50.64   34.07
 -12 -10  -9   87.18   35.11
 -12  -9  -8  331.56   30.62
 -12  -4  -8  410.44   20.32
 -12  -3  -9  212.39   18.90
 -11 -12  -9   95.86   34.90
 -11 -11  -8   11.88   32.82
 -11 -10  -7   66.40   28.72
 -11  -9  -6  142.04   28.58
 -11  -4  -6  332.93   19.51
 -11   3 -18    4.71    8.96
 -10 -13  -9  -19.93   35.38
 -10 -12  -7   65.16   31.59
 -10 -11  -6   28.55   29.66
 -10 -10  -5    0.24   28.63
 -10  -9  -4  135.47   25.97
 -10  -4  -4  150.60   13.15
 -10  -3  -5   54.22   14.30
  -9 -13  -7   44.44   38.15
  -9 -11  -4   25.49   20.62
  -9 -10  -3   -3.14   20.08
  -9  -5  -2  111.04   18.11
  -9   2 -11   36.10    7.96
  -9   7 -29  237.13    5.96
  -8 -14  -7  111.80   33.16
  -8 -12  -4  112.25   31.50
  -8  -4  -1   15.40   13.90
  -7 -13  -4   70.78   27.69
  -7  -9   0  373.52   22.33
  -7  -7   1  198.04   14.21
  -7   0  -4   79.88    8.48
  -7   8 -30  130.82   10.37
  -6 -13  -3   10.40   27.77
  -6  -6   2  164.20   11.97
  -6   3  -9  279.91    3.81
  -6   8 -28   53.92    9.96
  -5 -13  -2   23.03   25.79
  -5  -9   2   83.97   19.96
  -5   0  -2   44.55    6.15
  -4 -15  -5   16.02   32.85
  -4 -14  -3   27.48   29.24
  -4 -12   0   15.94   22.69
  -4   8 -25    7.51   12.05
  -4   9 -31   17.82   16.08
  -4  10 -39    3.59   20.29
  -3  -7   4    9.59    9.93
  -3  -6   4   30.37    9.05
  -3   9 -30  313.04   16.84
  -3  10 -38   -1.00   18.50
  -2 -16  -6   70.81   30.21
  -2 -15  -4   33.72   25.52
  -2 -14  -2   59.28   25.76
  -2 -12   1  239.64   22.36
  -2 -11   2   56.19   17.85
  -2 -10   3  250.97   17.20
  -2  -8   4  202.89   14.45
  -2  10 -37   72.13   19.00
  -1 -16  -6  -15.74   27.92
  -1   8 -23  192.98   13.84
  -1  10 -36   25.38   21.43
   0 -16  -6    6.58   29.22
   0   8 -23  184.51   15.14
   0  10 -36  128.62   20.98
   1 -16  -6   27.90   25.46
   1   8 -23   33.54   15.49
   1  10 -36   -0.52   23.10
   2 -15  -4   99.63   22.74
   2 -11   2  130.04   14.16
   2  -8   4   -0.05    9.73
   2   3  -6 1707.93   13.82
   2   9 -29  212.50   22.04
   2  10 -36   48.04   22.99
   3 -13  -1   10.31   17.89
   3   4  -9 1853.94   17.55
   3   8 -24   97.08   19.14
   3  10 -37   70.55   26.78
   4 -11   1  127.98   11.76
   4  -8   3  234.00    8.00
   4   1  -3  498.23   10.18
   4   7 -20  522.75   18.65
   4   8 -25   16.63   18.45
   4   9 -31   83.83   24.07
   4  10 -38  111.80   28.42
   5 -15  -6    7.19   20.31
   5 -14  -4   79.10   17.57
   5 -12  -1   17.98   14.49
   5   6 -17 3037.68   26.20
   5   7 -21  320.52   20.10
   5   8 -26   24.56   22.30
   5   9 -32  201.38   26.08
   5  10 -40   57.52   32.83
   6 -15  -7    1.25   19.68
   6 -14  -5   19.45   17.46
   6   9 -34  337.67   28.08
   6  10 -43    6.23   32.90
   6  10 -42   88.96   34.13
   7 -12  -3   60.81   12.47
   7   4 -13   68.72   11.27
   7   5 -16  415.21   19.65
   7   8 -29   90.00   24.64
   7   9 -36  136.45   32.16
   8  -8  -1  681.99    5.02
   8   7 -26  -21.78   25.44
   8   9 -39   19.30   32.36
   9   2 -11   13.74   10.23
   9   4 -16  248.66   19.87
   9   7 -28   25.41   26.68
   9   8 -34   62.11   32.86
   9   9 -43   18.23   27.35
   9   9 -42   31.07   36.75
  10  -3  -5    1.72    8.69
  10  -2  -6   13.53   10.29
  10   4 -18  429.96   22.38
  10   6 -26   12.69   24.59
  10   7 -31  382.13   33.81
  10   8 -38    9.29   26.92
  10   8 -37   45.78   35.06
  11  -1  -9  105.45   14.61
  11   2 -15   93.59   13.85
  11   5 -24   37.93   23.40
  11   6 -29   79.17   22.13
  11   7 -34   65.69   35.21
  12  -3  -9  225.94   12.58
  12  -2 -10   61.54   13.46
  12   1 -15   24.12   17.21
  12   2 -17   85.29   18.66
  12   3 -20  125.16   22.00
  12   4 -23    2.79   23.14
  12   5 -27  168.24   27.83
  12   6 -32   38.94   35.84
  12   7 -38   -5.26   36.94
  13  -5 -10   27.08   13.26
  13   3 -23   81.51   22.32
  13   5 -31   46.40   28.91
  13   6 -36   41.68   35.59
  14  -9 -13   15.85   10.88
  14  -4 -13   -1.42   15.38
  14  -2 -15   65.51   15.18
  14   2 -23    5.81   24.52
  14   4 -30  169.39   30.11
  14   5 -35   90.09   37.48
  15  -9 -16   36.38   14.27
  15  -4 -16   18.64   17.46
  15  -3 -17    5.30   18.78
  15  -2 -18   22.22   21.90
  15   2 -27   14.25   27.89
  15   3 -30    6.95   32.00
  15   4 -35  242.65   34.99
  16   1 -28  -25.11   31.07
  16   2 -31    6.91   31.54
  17  -4 -23   14.61   24.65
  17  -3 -24   -8.98   26.42
 -16  -6 -20  -25.21   29.63
 -16  -5 -20   43.48   27.41
 -16  -4 -21   -0.33   26.45
 -16  -3 -22   27.89   24.03
 -16  -1 -25   99.05   23.32
 -15  -7 -16   71.20   32.53
 -15  -6 -16   60.86   29.06
 -15  -4 -17  227.11   24.01
 -15  -3 -18    8.96   22.03
 -15  -1 -21   78.42   18.74
 -15   2 -29   79.87   16.15
 -15   3 -33    5.51   15.72
 -14 -10 -15   -1.48   38.27
 -14  -9 -14   21.31   34.67
 -14  -7 -13  509.17   30.73
 -14  -6 -13    2.46   27.72
 -14  -4 -14   -0.49   21.63
 -13 -11 -13   20.40   31.08
 -13 -10 -12  233.55   35.71
 -13  -9 -11   66.90   30.70
 -13  -4 -11  122.57   22.49
 -13  -3 -12   16.89   19.53
 -13  -2 -13   13.67   18.27
 -13   2 -21   70.03   13.60
 -12 -12 -12    0.89   37.77
 -12  -8  -8   -5.83   24.96
 -12  -7  -8    8.46   23.51
 -12  -6  -8   81.38   21.53
 -12  -5  -8    8.80   20.86
 -12   3 -21    8.67   10.76
 -11 -12 -10    1.95   34.04
 -11  -8  -6   34.81   26.16
 -11  -5  -6  171.93   19.22
 -11  -3  -7  152.77   16.02
 -11  -2  -8  236.74   14.83
 -11   1 -13   21.63   11.76
 -10  -8  -4   31.99   23.73
 -10  -5  -4  203.30   20.01
 -10  -2  -6   18.21    9.34
 -10   2 -13   17.68    7.98
 -10   7 -32   60.59    4.38
  -9 -12  -6   -1.47   33.07
  -9  -9  -3  140.91   24.28
  -9  -7  -2  196.60   16.99
  -9  -6  -2  175.96   15.37
  -9   1  -9  173.59    9.51
  -8 -14  -8   34.39   32.72
  -8 -13  -6   44.57   34.45
  -8 -11  -3   70.69   20.20
  -8 -10  -2   72.91   19.14
  -8  -8  -1  -10.59   22.26
  -8  -5  -1  149.63   15.47
  -8  -3  -2   73.43   13.82
  -8  -1  -4   60.95    7.72
  -8   9 -40    7.49   14.05
  -7 -12  -3  100.14   26.14
  -7 -11  -2   26.53   23.92
  -7 -10  -1    5.82   23.90
  -7  -4   0  134.98   10.67
  -7   9 -37   34.47   13.22
  -6 -15  -7   57.42   28.51
  -6 -14  -5   38.25   29.14
  -6 -12  -2   15.09   26.56
  -6 -10   0  560.83   23.18
  -6  -4   1   83.59   14.16
  -5 -15  -6    4.99   25.97
  -5 -14  -4   25.87   21.93
  -5 -12  -1   11.00   22.52
  -5 -11   0  288.76   22.27
  -5 -10   1  102.78   22.60
  -5   8 -26    8.89   10.42
  -5  10 -41   37.65   17.61
  -4 -11   1   48.58   14.81
  -4  -8   3  188.52   12.67
  -4  -5   3  989.96   16.93
  -4  -3   2 4306.23   19.41
  -4  -1   0 1012.61   10.73
  -4   7 -20   62.79    9.82
  -3 -15  -5   80.38   31.83
  -3 -14  -3    9.65   26.37
  -3 -13  -1  -11.44   21.78
  -3  -9   3   76.24   16.74
  -3   8 -24  175.63   11.77
  -3  10 -37    0.55   19.54
  -2  -7   4  105.06   13.20
  -2  -1   1  306.33    5.24
  -2   9 -29   17.30   13.49
  -2  10 -36   12.29   19.74
  -1 -15  -4   29.23   25.34
  -1 -14  -2   -9.58   21.10
  -1 -12   1   33.74   19.21
  -1 -11   2   87.20   17.30
  -1 -10   3    7.90   14.90
  -1  -8   4   51.28   12.85
   0 -15  -4   -7.01   25.84
   0 -14  -2   -7.74   21.73
   0 -11   2  559.47   17.79
   0 -10   3   16.68   14.13
   0   4  -8   68.86    7.99
   0   9 -28  156.62   18.11
   0  10 -35   53.60   21.74
   0  11 -45   22.10   25.87
   1 -15  -4    2.28   24.28
   1 -14  -2  -10.95   20.32
   1 -10   3   36.05   12.72
   1  -8   4   20.61   10.79
   1   5 -11   45.33   10.11
   1   7 -18  119.83   12.53
   1   9 -28  457.63   20.10
   1  10 -35    1.23   21.52
   1  11 -45   32.53   27.56
   2  -7   4   23.52    9.75
   2  -1   1   22.81    1.83
   2   8 -23   55.83   16.56
   3  -9   3  598.41   12.13
   3   6 -15   85.73   13.74
   3   7 -19  579.27   16.43
   3   9 -29   52.16   22.19
   3  10 -36  142.59   25.44
   4   3  -7  291.52   10.16
   4   9 -30   22.43   23.71
   5 -11   0  276.44   13.33
   5 -10   1  123.52   10.61
   5   0  -2 2027.92   11.67
   5   9 -31   90.84   22.75
   5  10 -39    1.95   33.27
   6 -12  -2   12.35   11.78
   6   7 -22  -12.88   19.78
   6   8 -27    6.74   20.69
   6   9 -33   12.20   27.78
   6  10 -41  -19.73   33.64
   7 -10  -1  100.59    8.84
   7   0  -4  930.44   12.17
   7   3 -10   16.92   10.00
   7   6 -19 1185.54   23.50
   7   9 -35   72.67   31.80
   8   2  -9   33.75   13.20
   8   5 -17   12.81   18.54
   8   6 -21  141.83   21.34
   8   8 -31  151.08   28.55
   8   9 -38   21.88   31.19
   9   5 -19  284.14   23.06
   9   6 -23   43.69   20.90
   9   8 -33   90.34   32.13
   9   9 -41   16.55   38.34
  10  -1  -7   85.03   11.08
  10   3 -15  693.12   17.23
  10   5 -21  247.70   23.10
  10   6 -25  129.74   24.40
  10   7 -30  184.69   33.74
  10   8 -36  135.11   35.23
  11  -4  -6  135.95    9.66
  11   4 -20  289.35   24.19
  11   6 -28   14.80   28.90
  11   7 -33  562.31   36.25
  11   8 -41    6.45   31.67
  11   8 -40   18.70   37.45
  12  -4  -8  131.06   12.40
  12  -1 -11   92.81   13.76
  12   6 -31   85.93   31.91
  12   7 -37   82.32   40.83
  13  -3 -11   46.81   13.07
  13  -2 -12    4.14   12.44
  13   1 -17   11.27   21.02
  13   4 -26    5.82   26.09
  13   5 -30  161.69   32.53
  13   6 -35   38.67   40.79
  14  -7 -12    2.71   13.29
  14  -6 -12   30.92   13.13
  14  -1 -16  618.94   19.90
  14   0 -18  567.44   23.16
  14   1 -20  810.49   26.91
  14   4 -29   18.45   29.02
  14   5 -34    9.22   36.22
  15  -7 -15  206.08   15.55
  15  -6 -15  193.36   16.92
  15  -1 -19   33.67   22.97
  15   2 -26   43.27   28.04
  15   4 -34   38.23   34.34
  16  -6 -18   32.83   18.70
  16  -4 -19  165.17   21.86
  16  -3 -20   46.66   21.35
  16  -2 -21  -10.23   24.33
  16  -1 -23    3.04   23.19
  16   1 -27    5.37   26.12
  16   2 -30   24.45   31.23
  17  -5 -22   48.39   24.32
  17  -2 -25   98.20   25.63
  17  -1 -27   37.31   29.66
 -16  -5 -21   -9.15   28.65
 -16  -2 -24  -14.84   25.56
 -16   0 -28   20.95   21.03
 -16   1 -31    6.17   20.84
 -15  -8 -17  149.06   35.76
 -15  -7 -17   34.17   32.39
 -15  -6 -17   67.50   29.68
 -15  -5 -17    1.41   28.16
 -15  -2 -20   87.32   24.44
 -15   1 -26    7.75   19.86
 -14  -8 -14   42.36   33.31
 -14  -5 -14  131.38   25.08
 -14  -3 -15   85.03   21.28
 -14  -1 -18  129.83   19.60
 -14   1 -22   69.99   15.17
 -14   2 -25    8.10   15.18
 -14   4 -33   38.55   13.99
 -13 -11 -14   14.71   42.54
 -13 -10 -13   70.50   33.12
 -13  -9 -12   10.76   29.85
 -13  -8 -11   15.19   27.18
 -13  -7 -11  339.61   27.66
 -13  -5 -11  309.50   24.77
 -12 -11 -11   53.55   27.58
 -12 -10 -10  183.28   31.44
 -12  -9  -9   24.87   22.64
 -12  -4  -9  206.20   21.05
 -12  -1 -12  435.24   16.58
 -12   5 -29   40.85    7.46
 -11 -11  -9   58.20   35.81
 -11 -10  -8  123.87   28.94
 -11  -7  -6    7.18   21.51
 -11  -6  -6  110.50   21.06
 -10 -13 -10   -1.77   39.06
 -10 -11  -7  104.70   33.35
 -10 -10  -6   11.24   28.32
 -10  -7  -4   31.86   17.71
 -10  -6  -4   50.89   15.44
 -10   1 -11   35.53    9.11
 -10   8 -39   19.70    9.08
  -9 -13  -8   37.42   32.96
  -9 -11  -5   18.06   26.59
  -9 -10  -4   14.85   25.42
  -9  -8  -3   16.65   21.98
  -9  -4  -3  128.17   15.15
  -9   8 -35  187.81    9.94
  -8 -12  -5   80.09   31.82
  -8  -9  -2  109.36   21.72
  -8   8 -32  172.18    9.98
  -7 -14  -7   20.89   33.68
  -7 -13  -5   51.59   27.34
  -7  -8   0   45.28   19.40
  -7  -5   0  168.20   15.29
  -7  -3  -1  854.90   15.44
  -7  -1  -3  473.87   11.60
  -7   2  -8   14.53    5.95
  -6 -15  -8    6.50   34.55
  -6 -13  -4   50.87   28.88
  -6 -11  -1   19.91   17.43
  -6  -8   1  175.64   20.42
  -6   9 -34   24.43   13.57
  -6  10 -43   -4.29   17.48
  -5 -15  -7   23.46   32.74
  -5 -13  -3   -1.73   26.22
  -5  -8   2 1345.90   18.63
  -5  -5   2   36.49   14.66
  -5  -3   1 1489.56   16.63
  -5   7 -21   12.53    7.67
  -5   9 -32    5.87   14.45
  -5  10 -40   13.94   17.82
  -4 -15  -6   10.69   30.29
  -4 -14  -4   38.94   27.24
  -4 -13  -2  -10.78   24.12
  -4  -9   2 2223.78   25.13
  -4  -7   3  872.83   14.25
  -4  -6   3  163.00   13.73
  -4  -2   1 1561.90   11.79
  -4   1  -3   90.39    4.07
  -4  10 -38   29.87   18.90
  -3 -12   0  408.09   23.94
  -3 -11   1  169.13   20.60
  -3  -4   3  812.98   14.06
  -3   6 -15   91.32    8.52
  -3   7 -19  817.25   11.90
  -3   9 -29   66.56   15.89
  -2 -15  -5   21.47   29.61
  -2 -14  -3   19.66   27.32
  -2 -13  -1  119.11   21.41
  -2  -9   3  232.74   14.22
  -2  -2   2  710.43    7.81
  -2   8 -23   -4.65   11.85
  -1 -16  -7    1.18   32.20
  -1 -13  -1   76.80   23.55
  -1  -5   4  171.30   10.28
  -1  -3   3 2177.59   12.67
  -1   4  -8  104.89    7.00
  -1   7 -18   62.41   11.38
  -1   9 -28   70.47   14.86
  -1  10 -35   14.55   19.03
  -1  11 -44   -6.36   29.46
   0  -8   4   36.31   10.74
   0   6 -14   21.41   10.30
   0   8 -22  363.15   17.25
   0  10 -34  -15.83   22.78
   0  11 -44   12.33   29.44
   1   4  -8   93.65    7.25
   1   6 -14   10.90   12.05
   1  10 -34  188.81   24.51
   1  11 -44   47.39   30.74
   2 -13  -1   54.98   17.77
   2   5 -11  305.26   12.53
   2   7 -18    1.05   13.93
   2   9 -28    4.16   20.87
   2  10 -35   49.59   22.38
   2  11 -44   38.34   29.45
   3 -15  -5   16.25   22.00
   3 -14  -3    4.84   18.53
   3 -10   2  180.46   13.41
   3   2  -4   46.47   10.07
   3   8 -23   43.37   18.45
   4 -13  -2   -6.47   15.96
   4  -7   3    5.83    7.12
   4   8 -24   21.07   18.05
   4  10 -37   12.77   21.65
   5  -8   2  966.99   10.60
   5   4 -10  118.05   14.71
   5   5 -13   84.08   10.92
   5   8 -25   -6.70   20.30
   5  10 -38  155.62   33.75
   6 -11  -1   92.13   11.52
   6   4 -11   16.72   14.64
   6   5 -14  304.35   16.29
   6   8 -26   79.61   21.32
   6   9 -32  381.37   28.47
   6  10 -40  106.95   36.60
   7 -11  -2    9.85    9.06
   7   7 -23  147.28   21.35
   7   8 -28  203.22   24.23
   7  10 -43   -6.97   33.63
   7  10 -42   12.85   34.34
   8 -13  -6   42.83   13.49
   8   7 -25    1.89   17.39
   8   8 -30  182.68   29.99
   8   9 -37   64.11   30.49
   9 -12  -6   68.91    9.80
   9  -5  -2   17.75    5.98
   9  -2  -4  203.74    9.16
   9   8 -32   38.14   29.96
   9   9 -40    3.94   33.10
  10  -4  -4   28.65    8.35
  10   1 -10  237.74   14.45
  10   2 -12  143.65   15.55
  10   7 -29   15.94   29.27
  10   8 -35  -12.71   32.39
  11   0 -10   15.36   12.74
  11   1 -12   12.05   14.98
  11   2 -14   84.71   17.81
  11   5 -23   85.02   25.52
  11   7 -32  208.06   32.50
  11   8 -39   34.31   43.13
  12  -9  -8   72.26    5.24
  12   1 -14   17.94   16.92
  12   3 -19  365.95   23.35
  12   5 -26   15.60   25.78
  12   6 -30  101.18   31.29
  12   7 -36    3.66   39.87
  13  -4 -10  152.20   14.38
  13  -1 -13   89.49   15.49
  13   2 -19   30.04   22.55
  13   3 -22   10.27   21.72
  13   4 -25   99.36   27.38
  13   5 -29  104.49   32.84
  13   6 -34   35.10   38.88
  14  -5 -12   20.87   14.88
  14   3 -25  194.38   28.71
  14   5 -33  -15.54   35.60
  15  -8 -15    5.65   13.96
  15   1 -23   26.64   23.94
  15   3 -29  137.73   29.80
  15   4 -33   18.94   33.28
  16  -7 -18   -5.08   17.41
  16  -5 -18  103.91   19.52
  16  -1 -22   27.55   26.32
  16   0 -24   26.75   24.78
  16   3 -33   42.33   34.92
  17  -3 -23  -17.52   26.36
  17  -1 -26    9.55   29.96
 -16  -6 -21   -3.85   30.40
 -16  -3 -23   70.58   26.88
 -16  -1 -26   75.41   24.05
 -15  -8 -18   68.74   39.23
 -15  -4 -18   52.70   23.12
 -15  -3 -19   21.89   23.98
 -15  -1 -22   60.20   22.59
 -15   0 -24   32.46   18.83
 -15   3 -34   -4.80   15.67
 -14  -9 -15  -10.80   32.23
 -14  -7 -14   65.74   28.18
 -14  -6 -14  -11.83   28.12
 -14  -4 -15  481.62   28.03
 -14   0 -20  175.28   17.18
 -13  -6 -11   44.03   22.56
 -13  -4 -12  140.44   21.17
 -13  -1 -15   45.47   16.56
 -13   1 -19  121.98   15.36
 -12 -11 -12   36.83   34.14
 -12  -9 -10    1.08   28.70
 -12  -7  -9  164.82   24.32
 -12  -5  -9  129.80   20.03
 -12  -3 -10   27.42   18.38
 -12  -2 -11    0.39   16.25
 -12   0 -14   64.62   12.64
 -12   1 -16  149.21   13.66
 -11 -12 -11   98.18   39.26
 -11  -8  -7   24.83   24.06
 -11  -4  -7   59.41   18.24
 -11  -1 -10   21.22   13.37
 -10 -12  -9   72.73   33.03
 -10  -8  -5   94.33   25.31
 -10  -4  -5    8.56   15.69
 -10  -1  -8  159.58   14.56
 -10   3 -16   87.59    8.13
 -10   4 -19   54.64    6.33
  -9 -12  -7   19.03   33.82
  -9  -7  -3   82.57   20.60
  -9  -5  -3   55.59   17.70
  -9  -3  -4   15.09   13.71
  -9  -1  -6  530.09   13.10
  -8 -14  -9   -7.14   35.85
  -8 -13  -7   61.66   34.37
  -8 -11  -4  -12.71   25.05
  -8 -10  -3    0.92   23.20
  -7 -12  -4   15.04   28.03
  -7  -9  -1  235.37   23.67
  -7  -7   0   34.17   14.31
  -7  -6   0  310.93   17.55
  -7  -2  -2  124.91   11.90
  -7   7 -24    3.10    7.11
  -7   9 -36   39.42   14.15
  -6 -14  -6  122.18   29.82
  -6 -12  -3   59.84   24.61
  -6  -6   1   90.60   15.98
  -6  -5   1  123.37   10.81
  -6  -3   0  609.83   14.10
  -6  -1  -2  513.55   10.83
  -6  10 -42    4.61   19.56
  -5 -14  -5   27.79   28.18
  -5 -12  -2    7.23   21.97
  -5  -9   1   58.07   19.07
  -5  -7   2  132.37   11.45
  -5  -6   2   53.96   15.15
  -5  -1  -1   42.61    8.95
  -4 -11   0  152.60   19.76
  -4 -10   1  288.54   19.37
  -4   9 -30   -4.14   14.53
  -3 -13  -2   85.72   22.73
  -3  10 -36  107.06   18.29
  -2 -10   2   23.44   15.60
  -2   5 -11   12.26    7.42
  -2   7 -18  214.84   11.60
  -2   9 -28  199.95   15.13
  -2  10 -35  116.12   19.82
  -2  11 -44   14.67   25.92
  -1 -15  -5    5.56   25.25
  -1 -14  -3   -2.48   21.04
  -1  -6   4   44.49   11.52
  -1   8 -22    4.50   13.55
  -1  10 -34   25.43   20.22
  -1  11 -43    3.30   27.34
   0  -7   4   57.67   10.65
   0   9 -27   65.52   17.05
   0  11 -43   91.19   29.11
   1 -16  -7   14.75   24.46
   1 -13  -1  125.15   18.03
   1  -6   4    6.79    8.21
   1  -3   3    3.50    4.68
   1   8 -22  111.12   14.50
   1   9 -27   78.06   19.14
   1  11 -43   31.32   29.20
   2 -15  -5  145.14   23.56
   2 -14  -3   86.76   21.78
   2 -12   0  438.71   18.71
   2  -9   3    2.66   11.28
   2   6 -14  102.25   13.29
   2   8 -22    6.89   16.07
   2  10 -34   21.77   24.08
   2  11 -43  -11.36   28.49
   3 -11   1   32.28   12.52
   3  -4   3  413.73    5.09
   3   3  -6  875.41   13.85
   3   7 -18  421.93   15.63
   3   9 -28  334.02   23.33
   3  10 -35    2.20   23.34
   3  11 -44   38.65   35.46
   4 -15  -6   16.54   22.25
   4 -14  -4   12.68   18.45
   4  -6   3  111.58    5.92
   4   6 -15 2400.93   22.73
   4   9 -29  215.13   22.98
   4  10 -36   65.30   27.40
   5 -13  -3   37.41   15.29
   5   6 -16  381.06   17.09
   5   9 -30  487.63   24.71
   5  10 -37   13.85   33.16
   6   2  -6  248.26   12.93
   6   7 -21  351.59   21.35
   6  10 -39  -20.12   34.28
   7 -13  -5   22.63   15.64
   7   4 -12   14.82   10.71
   7   5 -15  421.40   14.92
   7   8 -27   43.81   23.16
   7   9 -33   67.47   27.52
   7  10 -41   -0.75   34.94
   8 -14  -8    9.98   15.18
   8   6 -20   26.90   20.66
   8   7 -24   37.16   24.15
   8   8 -29   76.57   26.97
   8   9 -36  146.60   30.02
   9  -3  -3   56.82    8.25
   9  -1  -5   15.11    9.62
   9   1  -8 1004.20   16.31
   9   2 -10  276.73   14.45
   9   5 -18   47.78   21.04
   9   6 -22   -6.23   16.21
   9   7 -26   68.30   26.73
   9   9 -39   44.25   25.97
   9   9 -38   40.78   33.99
  10   3 -14   15.43   17.73
  10   4 -17  568.73   18.21
  10   5 -20   13.07   23.06
  10   8 -34   19.64   32.82
  11  -6  -5  423.04    9.31
  11   3 -16   79.37   18.78
  11   8 -38   27.07   35.96
  12  -6  -7   14.95    9.92
  12   0 -12  207.01   15.81
  12   5 -25   -3.12   26.62
  12   7 -35  118.47   40.16
  13 -10 -11    5.03    5.28
  13   5 -28   -2.70   27.61
  13   6 -33  160.83   38.13
  14  -8 -12   63.06   11.54
  14  -3 -13    3.45   16.58
  14  -2 -14  130.58   15.11
  14   1 -19   21.47   22.73
  14   4 -28   18.44   28.24
  14   5 -32   99.20   36.01
  15  -4 -15   27.61   17.47
  15  -3 -16   31.73   17.99
  15  -2 -17   30.24   20.91
  15   0 -20  727.01   25.35
  15   2 -25   22.71   27.25
  15   4 -32   95.18   33.46
  16  -3 -19   -2.63   22.21
  16   1 -26   -7.07   29.57
  16   2 -29   91.68   31.35
  16   3 -32   -6.87   34.20
  17  -4 -22   55.30   23.80
  17  -2 -24   10.65   26.82
  17   0 -28  -13.00   28.59
 -16  -6 -22   28.07   30.99
 -16  -5 -22  114.03   32.66
 -16  -2 -25   44.06   22.40
 -15  -7 -18   -0.57   31.97
 -15  -6 -18   11.71   31.53
 -15  -5 -18   17.28   25.92
 -15   1 -27  134.22   18.96
 -15   2 -30   27.01   15.98
 -14  -9 -16  188.60   37.37
 -14  -8 -15  283.69   31.12
 -14  -7 -15   28.98   27.43
 -14  -5 -15   48.41   24.31
 -14  -3 -16  375.25   23.44
 -14  -2 -17  112.97   19.01
 -14   3 -29   -3.87   12.24
 -13 -11 -15  102.38   38.16
 -13 -10 -14  -29.45   36.15
 -13  -9 -13   41.74   32.74
 -13  -8 -12  149.77   22.89
 -13  -7 -12   32.77   24.59
 -13  -5 -12  257.96   22.99
 -13  -3 -13  280.47   22.09
 -13  -2 -14  126.84   19.32
 -13   3 -25  137.08   12.95
 -12 -10 -11  187.60   25.63
 -12   4 -25  133.51    8.77
 -11 -11 -10    2.33   32.50
 -11 -10  -9  450.97   31.26
 -11  -9  -8   15.41   27.62
 -11  -7  -7   30.06   23.40
 -11  -6  -7   52.31   20.69
 -11  -5  -7   78.75   20.65
 -11  -3  -8   49.02   15.88
 -11  -2  -9   77.76   15.14
 -11   2 -16   30.50   10.87
 -10 -13 -11   47.05   36.15
 -10 -11  -8   50.35   32.59
 -10 -10  -7  264.40   29.65
 -10  -9  -6   21.27   28.07
 -10  -7  -5  207.37   23.18
 -10  -6  -5  759.05   23.12
 -10  -5  -5  252.48   20.41
 -10  -3  -6   67.93   14.40
 -10  -2  -7  104.15   13.70
  -9 -13  -9   30.66   27.75
  -9 -11  -6   96.89   27.80
  -9 -10  -5   62.98   26.15
  -9  -9  -4    8.80   17.32
  -9  -6  -3  969.60   19.18
  -8 -12  -6  116.99   29.31
  -8  -8  -2   10.71   20.62
  -8  -4  -2    9.46   10.46
  -8   0  -6 2274.52   15.02
  -8   7 -26   36.02    6.25
  -8   9 -39   -0.16   12.95
  -7 -14  -8   18.47   34.83
  -7 -13  -6   42.58   28.09
  -7 -11  -3   14.49   19.23
  -7 -10  -2  130.57   23.87
  -7   8 -29   40.21   10.24
  -6 -15  -9   27.21   34.11
  -6 -13  -5  104.82   27.08
  -6 -11  -2  100.07   24.45
  -6 -10  -1  135.63   22.95
  -6  -2  -1  609.00   10.39
  -6   6 -18  144.78    5.44
  -6   8 -27   68.72   10.83
  -5 -15  -8   20.93   32.92
  -5 -13  -4   -6.38   25.74
  -5 -10   0   71.73   21.88
  -5   1  -4  189.38    6.33
  -5  10 -39   10.47   18.52
  -4 -15  -7  102.52   30.48
  -4 -13  -3   11.67   27.09
  -4  -8   2  107.47   15.83
  -4  -4   2  146.33   13.83
  -4   8 -24   -1.73   11.04
  -4  10 -37   12.29   16.78
  -3 -15  -6   24.59   27.64
  -3 -14  -4   -6.32   26.54
  -3 -12  -1  192.06   23.33
  -3  -7   3  152.52   14.05
  -3  -5   3   58.57   12.84
  -3   8 -23   64.12   11.17
  -3  10 -35   93.26   19.53
  -2 -13  -2   83.01   25.29
  -2 -11   1  167.28   18.21
  -2  10 -34   54.73   20.25
  -2  11 -43   68.17   25.54
  -1 -12   0   71.54   20.68
  -1  -9   3   58.79    9.53
  -1   9 -27   53.30   14.90
  -1  11 -42   -8.01   26.26
   0 -15  -5   29.21   24.02
   0 -14  -3    4.19   19.72
   0  -9   3    5.01   12.87
   0  -6   4  597.29   11.41
   0  -3   3  397.41    7.42
   0  10 -33   -9.42   20.70
   0  11 -42   35.19   24.91
   1 -15  -5    1.03   21.60
   1 -14  -3   -3.38   19.92
   1 -12   0   49.95   15.89
   1  -9   3   96.88   12.77
   1  10 -33    6.02   21.40
   1  11 -42   -0.58   26.19
   2 -11   1  387.82   16.34
   2 -10   2   11.79   14.53
   2  -2   2  275.73    2.34
   2   9 -27  -18.87   18.93
   2  10 -33    2.52   21.35
   2  11 -42   30.97   31.19
   3 -13  -2   75.67   18.19
   3  -8   3   11.76    8.29
   3   1  -2 1182.38   10.14
   3   5 -11   59.31    9.23
   3   6 -14   82.57   13.42
   3   8 -22   39.60   16.39
   3  10 -34   14.79   22.80
   3  11 -43   11.73   31.16
   4 -12  -1   62.16   15.34
   4  -9   2 1505.21   14.73
   4   8 -23   46.34   18.11
   4   9 -28  183.61   23.22
   4  10 -35  100.43   26.92
   5 -14  -5   49.50   17.90
   5   3  -7  911.75   15.87
   5   8 -24  -10.77   15.55
   5   9 -29  132.87   22.03
   5  10 -36  210.42   31.53
   6 -15  -8   20.93   20.87
   6 -13  -4   59.93   15.18
   6  -8   1  463.35    7.94
   6   1  -4  286.31   11.08
   6   3  -8  106.71   14.01
   6   8 -25   30.51   22.70
   6   9 -31  213.95   20.81
   6  10 -38   77.94   31.70
   7 -14  -7    6.75   17.77
   7   1  -5    4.89   10.93
   7   3  -9  131.35   14.37
   7   6 -18  108.40   15.23
   7   7 -22   -2.80   17.22
   7  10 -40   68.28   38.28
   8   4 -13   55.25   16.13
   8   5 -16   17.40   18.21
   8   9 -35    5.95   22.96
   9  -9  -3    5.68    4.61
   9   3 -12   25.37   15.50
   9   8 -31  -11.56   22.32
   9   9 -37  -20.35   33.74
  10   7 -28   15.29   26.95
  10   8 -33  150.90   32.85
  11  -2  -7    5.88   10.85
  11  -1  -8   24.84   13.60
  11   5 -22   97.03   23.65
  11   6 -26   54.88   26.63
  11   7 -31   -6.96   23.80
  11   8 -37    1.37   35.75
  12  -7  -7  120.19    8.05
  12  -5  -7  177.60   10.52
  12  -3  -8   11.27   12.82
  12  -2  -9   46.92   12.73
  12  -1 -10   99.66   15.14
  12   3 -18  384.54   23.26
  12   4 -21  166.76   24.91
  12   6 -29  565.54   33.75
  12   7 -34   76.60   39.61
  13  -6  -9   33.56   11.84
  13   0 -14   33.89   18.88
  13   1 -16   75.01   19.72
  13   2 -18  281.77   23.38
  13   4 -24   23.26   25.34
  13   6 -32   69.84   33.57
  14  -4 -12   96.67   15.77
  14  -1 -15   97.47   18.45
  14   2 -21  -11.89   23.23
  14   3 -24   26.96   26.15
  14   4 -27   64.58   30.28
  14   5 -31   -1.11   32.36
  14   6 -36   25.56   38.33
  15   3 -27   53.94   28.74
  15   4 -31  183.65   37.69
  16  -4 -18   17.72   18.98
  16  -2 -20   14.85   20.21
  16  -1 -21    3.25   26.22
  16   2 -28   76.93   33.63
  17  -5 -21   35.94   22.38
  17  -1 -25   18.21   25.16
 -16  -4 -23    3.91   27.39
 -16  -3 -24  -25.61   24.95
 -16  -1 -27   39.50   21.90
 -15  -8 -19    8.04   35.09
 -15  -7 -19   16.38   32.18
 -15  -5 -19    8.50   25.68
 -15  -4 -19   10.23   23.46
 -15  -3 -20   -4.08   23.10
 -15  -2 -21   93.41   21.00
 -15  -1 -23   34.10   22.52
 -14  -8 -16   69.83   30.15
 -14  -6 -15  167.79   27.06
 -14  -1 -19   78.19   18.25
 -14   1 -23    7.31   14.83
 -14   2 -26    5.29   15.15
 -13  -8 -13  509.63   29.67
 -13  -6 -12   24.73   23.23
 -13   2 -22  189.15   12.76
 -13   4 -29   44.47   10.45
 -12 -11 -13  235.62   35.79
 -12 -10 -12   26.93   31.02
 -12  -9 -11   89.73   29.29
 -12  -8 -10   27.36   24.90
 -12  -4 -10   45.95   18.77
 -12  -1 -13  239.51   15.68
 -11 -12 -12   -0.80   33.74
 -11  -8  -8   24.92   24.57
 -11   0 -12  112.00   12.09
 -11   4 -22   79.13    8.39
 -10 -13 -12   17.47   35.41
 -10 -12 -10   92.04   37.15
  -9 -13 -10  -11.23   33.03
  -9 -12  -8  158.92   32.89
  -9  -8  -4  120.24   23.13
  -9  -4  -4   91.38   15.46
  -8 -14 -10    1.55   33.40
  -8 -13  -8    0.97   30.85
  -8 -11  -5    8.47   26.90
  -8 -10  -4   43.53   25.27
  -8  -9  -3   64.55   22.38
  -8  -7  -2  127.04   19.36
  -8  -6  -2  263.18   19.54
  -8  -5  -2   21.60   15.03
  -8  -3  -3  735.35   15.84
  -7 -12  -5  190.66   29.39
  -7  -8  -1  515.05   21.15
  -7  -4  -1   14.64   13.56
  -6 -14  -7  119.65   29.50
  -6  -8   0  407.59   21.04
  -6   2  -7  678.04    6.71
  -6   7 -22   15.26    7.45
  -6   9 -33  169.84   13.23
  -6  10 -41   -6.54   15.96
  -5 -14  -6   18.42   27.36
  -5  -4   1 2840.30   20.76
  -5   8 -25   -9.05   10.91
  -5   9 -31  176.54   14.69
  -5  10 -38   -3.51   19.67
  -4 -14  -5   34.48   27.03
  -4 -12  -2  111.91   22.12
  -4  10 -36   28.58   18.06
  -3 -11   0   32.20   19.73
  -3 -10   1  214.80   18.35
  -3  -9   2  138.92   12.60
  -3  -3   2   40.69    8.40
  -3   9 -28    5.14   14.82
  -2 -15  -6   45.64   28.05
  -2 -14  -4    8.44   25.72
  -2  -8   3   12.37    9.68
  -2   6 -14   53.89    8.37
  -2   8 -22  174.22   12.75
  -2   9 -27    1.03   14.95
  -2  11 -42   26.28   27.05
  -1 -16  -8   34.37   28.22
  -1 -13  -2    6.58   19.69
  -1 -11   1  111.71   16.79
  -1 -10   2   17.21   14.72
  -1  -2   2 1192.14    8.94
  -1  10 -33  180.38   20.81
  -1  11 -41  129.46   26.36
   0 -16  -8    5.42   26.08
   0 -11   1   12.30   16.15
   0 -10   2   -3.97   14.19
   0   8 -21   23.81   13.21
   0   9 -26  188.58   16.34
   0  11 -41   85.48   26.76
   1 -16  -8    5.81   29.55
   1 -11   1   42.29   15.37
   1 -10   2   52.80   13.54
   1   0   0  266.50    2.27
   1   8 -21  244.08   15.70
   1   9 -26  104.64   18.61
   1  10 -32    4.04   23.56
   1  11 -41   25.29   25.49
   2 -13  -2  102.36   19.61
   2   7 -17   27.73   13.62
   2  11 -41   -7.94   29.79
   3 -15  -6   57.71   22.04
   3   4  -8   51.62   12.59
   3   9 -27  209.22   20.64
   3  10 -33  121.10   25.61
   3  11 -42   44.35   29.37
   3  11 -41    4.27   30.81
   4 -11   0  140.63   13.43
   4 -10   1   22.98   11.93
   4   7 -18   10.06   15.84
   4  10 -34  237.41   30.93
   4  11 -43  -18.27   31.56
   5   1  -3   73.17    9.57
   5   5 -12  104.33   15.20
   5   7 -19 1556.67   23.78
   5   8 -23   -3.35   19.53
   5  10 -35   62.06   28.09
   6 -14  -6   91.81   17.96
   6   5 -13 1227.93   19.69
   6   6 -16  219.87   17.96
   6   9 -30  250.96   25.82
   6  10 -37   16.77   29.76
   7  -8   0   40.31    5.58
   7   8 -26   51.56   22.53
   7   9 -32  224.22   22.31
   7  10 -39    5.07   34.78
   8   1  -6  777.79   14.06
   8   2  -8  830.30   15.74
   8   3 -10   16.10   14.60
   8   6 -19    0.21   19.85
   8   8 -28    1.91   19.86
   8   9 -34   95.46   28.18
   8  10 -41   -5.04   32.16
   9 -13  -8   61.07   12.86
   9 -11  -5   18.25    8.55
   9   0  -6 1604.24   15.38
   9   4 -14  535.39   19.33
   9   5 -17    2.61   19.35
   9   7 -25   -3.37   23.79
   9   8 -30   18.90   27.29
   9   9 -36   14.37   32.69
  10  -2  -5   59.03   11.34
  10   1  -9   92.43   12.78
  10   4 -16  122.07   20.76
  10   5 -19  118.41   22.83
  10   6 -23  138.70   19.30
  10   7 -27  149.22   29.15
  10   9 -40   -6.52   37.00
  10   9 -39    9.60   36.18
  11  -7  -5    5.10    6.23
  11  -5  -5    6.51    8.37
  11  -3  -6   25.03    9.77
  11   1 -11  247.44   15.24
  11   4 -18   -1.89   21.89
  11   6 -25   29.77   26.17
  11   7 -30   13.31   29.14
  11   8 -36    3.99   34.43
  12   1 -13  276.57   18.72
  12   2 -15  186.57   19.23
  12   5 -24  183.00   26.58
  12   7 -33   25.46   37.62
  13  -9 -10  100.44    7.40
  13  -7  -9   78.91    9.53
  13  -5  -9  159.01   12.72
  13  -2 -11   13.84   12.94
  13  -1 -12   68.69   14.55
  13   3 -20  273.74   22.74
  13   4 -23   13.41   24.64
  13   5 -27  -15.16   26.39
  13   6 -31   74.65   32.37
  13   7 -37   -3.43   41.59
  14   0 -16  -13.50   22.42
  14   1 -18   85.84   20.83
  14   3 -23  -15.67   25.01
  14   5 -30   17.00   30.95
  14   6 -35  -26.09   35.08
  15  -7 -14   16.14   15.36
  15  -6 -14    4.84   14.82
  15  -5 -14   66.29   16.99
  15   1 -21   -3.63   22.85
  15   4 -30   33.96   31.68
  16  -6 -17  161.62   17.48
  16  -5 -17   71.61   19.90
  16   3 -31  165.25   34.88
  17  -4 -21   11.14   22.80
  17  -3 -22  -11.88   23.81
  17  -2 -23   51.29   25.73
  17   1 -29   19.30   31.58
 -16  -6 -23    3.01   31.66
 -16  -4 -24   93.50   28.16
 -16  -3 -25   32.56   28.73
 -16  -2 -26   16.12   25.37
 -16  -1 -28  -11.92   24.79
 -16   0 -30    8.37   21.11
 -15  -8 -20   50.43   38.69
 -15  -6 -19    5.60   28.31
 -15  -4 -20   11.07   27.55
 -15   2 -31   -8.32   17.47
 -14  -9 -17   19.33   32.67
 -14  -7 -16   17.76   30.23
 -14  -5 -16   21.80   24.19
 -14  -4 -16   41.74   22.48
 -14  -3 -17  140.46   22.18
 -14  -2 -18  313.05   21.14
 -14   4 -34   95.40   13.13
 -13 -10 -15   21.92   33.56
 -13  -9 -14  237.61   31.28
 -13  -7 -13   20.84   25.47
 -13  -4 -13  482.54   22.39
 -13  -3 -14  327.17   21.15
 -13  -2 -15   66.01   20.55
 -13  -1 -16  286.99   16.13
 -13   1 -20  199.06   16.46
 -13   5 -34  103.67   10.21
 -12 -11 -14   33.91   34.66
 -12  -7 -10    3.01   18.14
 -12  -6 -10    1.83   22.71
 -12  -5 -10  438.09   21.32
 -12  -3 -11  355.05   18.53
 -12  -2 -12   41.76   16.59
 -12   2 -19   81.78   10.60
 -12   3 -22   45.49   11.46
 -11 -12 -13    1.01   33.87
 -11 -11 -11  215.26   26.67
 -11 -10 -10    2.62   33.43
 -11  -9  -9  143.30   28.31
 -11  -7  -8    2.08   22.06
 -11  -4  -8    7.45   17.24
 -11   1 -14   16.85   10.00
 -11   3 -19  135.66    9.87
 -10 -11  -9  261.46   30.65
 -10 -10  -8   31.88   27.09
 -10  -9  -7   21.60   25.65
 -10  -8  -6    5.08   18.20
 -10  -4  -6   75.12   16.03
 -10   0 -10  646.91   13.53
  -9 -11  -7   61.09   27.26
  -9 -10  -6   33.08   28.70
  -9  -9  -5   18.49   23.44
  -9  -7  -4   72.73   22.22
  -9  -6  -4   72.78   18.88
  -9  -5  -4  237.63   18.37
  -9   4 -17  276.74    5.97
  -8 -12  -7   28.15   29.16
  -8  -2  -4  226.69   13.24
  -8  -1  -5  437.51   11.25
  -8   1  -8  616.96    9.48
  -8   2 -10   37.86    6.92
  -7 -14  -9   74.53   31.29
  -7 -13  -7  233.54   28.84
  -7 -11  -4   18.93   26.26
  -7 -10  -3  112.18   24.49
  -7  -9  -2  290.88   22.32
  -7  -7  -1   17.01   18.53
  -7  -6  -1   14.92   16.34
  -7   9 -35   71.60   12.93
  -6 -15 -10   46.60   38.01
  -6 -13  -6   92.86   26.98
  -6 -12  -4    4.63   24.68
  -6 -11  -3   23.03   22.03
  -6  -9  -1   41.10   20.75
  -6  -7   0  302.19   17.55
  -6  -4   0  365.01   11.41
  -5 -15  -9   60.28   32.52
  -5 -12  -3   52.88   22.26
  -5  -9   0 1702.85   25.35
  -5  -7   1  133.82   15.13
  -4 -15  -8    5.90   30.41
  -4 -13  -4   11.89   24.27
  -4 -11  -1  132.76   21.34
  -4  -9   1  139.67   17.94
  -4  -7   2  127.36   10.82
  -4  -6   2  112.29   14.27
  -4  -5   2  378.96   14.83
  -4   2  -5  320.89    3.19
  -4   7 -19  133.65    9.34
  -4   9 -29   45.98   13.11
  -3 -15  -7   10.19   30.31
  -3 -14  -5   16.97   26.58
  -3 -13  -3  118.93   23.18
  -3  10 -34   53.91   18.14
  -3  11 -43   30.54   23.40
  -2 -12  -1   42.32   21.89
  -2  -7   3   47.60   12.90
  -2   4  -8  269.18    5.87
  -2  10 -33   56.15   19.74
  -1 -15  -6   -2.96   25.32
  -1 -14  -4   16.85   22.71
  -1  -8   3  101.73   13.06
  -1   8 -21  140.05   12.89
  -1   9 -26  487.56   15.76
  -1  10 -32   36.98   20.49
   0 -15  -6    4.80   24.54
   0   5 -10   11.09    9.69
   0   6 -13  413.68   10.83
   0  10 -32  152.95   19.18
   0  11 -40   -4.25   25.89
   1 -15  -6   23.10   25.44
   1 -13  -2  106.34   19.13
   1   3  -5  109.15    8.67
   1   5 -10    5.96   10.67
   1   6 -13  106.36   11.96
   1  11 -40    2.85   25.94
   2 -15  -6   11.52   23.22
   2 -14  -4    0.02   19.58
   2  -8   3   77.00   10.08
   2   8 -21  133.96   14.84
   2  10 -32  180.62   22.16
   2  11 -40    3.80   29.43
   3 -12  -1    0.63   15.58
   3   7 -17  102.56   14.63
   3   9 -26   23.80   19.12
   3  10 -32   63.51   26.47
   3  11 -40  -12.22   30.91
   4 -15  -7   -5.16   22.66
   4 -13  -3   15.36   15.72
   4   2  -4 3468.62   18.13
   4   3  -6 2852.73   19.43
   4   5 -11   98.41   13.72
   4   9 -27  100.94   20.61
   4  10 -33   -7.72   25.99
   4  11 -42   22.22   30.52
   4  11 -41   32.55   35.08
   5 -12  -2   11.29   12.68
   5  -7   2   99.56    6.43
   5   4  -9  438.68   15.61
   5   6 -15  552.67   13.74
   5   9 -28   30.13   21.42
   5  10 -34  214.44   28.51
   6  -1  -1  260.26    8.26
   6   4 -10    7.94   10.18
   6   9 -29   16.99   23.30
   6  10 -36  187.65   30.14
   7  -2  -1  526.44    8.51
   7  -1  -2   13.30    7.12
   7   4 -11  -13.22   14.38
   7   6 -17  602.81   21.68
   7   7 -21  135.34   15.85
   7   9 -31   46.99   25.35
   7  10 -38   40.92   31.09
   8 -12  -5    6.86   11.14
   8   8 -27   15.02   27.68
   8   9 -33  111.61   28.05
   8  10 -40   -0.05   32.15
   9 -14 -10   12.25   14.95
   9   2  -9   29.55   13.65
   9   6 -20   -1.94   21.17
   9   7 -24   68.05   23.90
   9   8 -29   95.78   28.77
   9   9 -35   78.62   33.54
  10 -12  -8    9.93    8.95
  10  -1  -6  812.43   13.64
  10   6 -22    4.96   23.05
  10   8 -32   83.46   24.27
  10   9 -38  -13.01   35.75
  11   3 -15  449.27   20.24
  11   5 -21   61.34   18.37
  11   7 -29  363.01   35.58
  11   8 -35  119.11   34.14
  12  -4  -7  163.78   11.94
  12   3 -17   71.69   21.71
  12   4 -20   17.17   20.72
  12   5 -23   47.76   24.62
  12   6 -27   15.50   27.72
  12   7 -32   13.09   35.62
  12   8 -38   -0.32   38.97
  13   2 -17   80.56   21.60
  13   5 -26  135.51   26.98
  13   7 -36   14.86   37.85
  14  -6 -11    3.16   13.46
  14   4 -26   -7.09   27.15
  14   6 -34   25.70   33.29
  15  -9 -15   16.08   12.44
  15  -3 -15   95.19   17.78
  15  -2 -16  308.96   19.98
  15  -1 -17    2.73   18.94
  15   2 -23   12.97   29.33
  15   3 -26   22.01   27.12
  15   5 -34   49.49   34.95
  16  -7 -17   44.43   16.57
  16  -3 -18   -5.71   19.60
  16  -2 -19   16.84   21.14
  16   0 -22  249.56   27.26
  16   1 -24  116.15   26.37
  16   2 -27  -24.87   29.37
  16   3 -30   95.27   34.15
  17  -1 -24    4.19   27.84
  17   0 -26   56.59   27.89
  17   1 -28    8.61   29.96
 -16  -5 -24   92.75   32.75
 -15  -8 -21   22.48   34.15
 -15  -7 -20   91.11   36.17
 -15  -6 -20   20.25   28.76
 -15  -5 -20   91.10   25.73
 -15  -3 -21   43.41   23.69
 -15  -2 -22    9.06   20.80
 -15   1 -28   -7.49   18.34
 -14  -9 -18  -24.01   35.40
 -14  -8 -17  -13.77   33.23
 -14  -6 -16   -4.72   26.67
 -14  -1 -20   48.96   20.34
 -14   1 -24   13.60   17.24
 -14   3 -30    9.36   15.38
 -13 -10 -16  103.39   33.43
 -13  -9 -15   53.44   31.86
 -13  -8 -14   21.69   30.27
 -13  -6 -13  254.48   25.19
 -13  -5 -13   69.35   18.08
 -13   0 -18   69.24   14.65
 -12 -10 -13  130.67   33.70
 -12  -9 -12  292.02   32.29
 -12  -8 -11  161.76   25.95
 -12   1 -17  205.76   12.15
 -11 -11 -12   63.62   33.26
 -11  -6  -8    9.79   20.37
 -11  -5  -8  536.62   16.93
 -11  -3  -9  264.93   16.86
 -11  -1 -11  269.53   14.70
 -11   5 -26   30.19    6.23
 -10 -13 -13   -2.65   35.55
 -10 -12 -11   21.47   33.07
 -10  -7  -6   55.85   17.62
 -10  -6  -6   52.05   21.56
 -10  -5  -6  404.07   19.91
 -10  -3  -7   63.02   14.25
 -10  -1  -9  672.51   16.15
 -10   1 -12  565.09   12.65
 -10   2 -14   50.50    9.40
  -9 -13 -11   27.28   37.81
  -9 -12  -9   11.02   31.18
  -9  -3  -5    8.08   12.74
  -9  -2  -6   29.79   11.80
  -9  -1  -7  299.90   12.27
  -9   1 -10 1152.58   12.63
  -8 -14 -11   33.90   27.83
  -8 -11  -6   17.52   27.59
  -8  -9  -4   90.03   21.49
  -8  -8  -3  197.14   17.12
  -8  -4  -3  354.63   15.79
  -8   4 -15  476.25    5.21
  -8   8 -31   10.97    8.39
  -8   9 -38   19.17   11.49
  -7 -12  -6   46.47   26.59
  -7  -3  -2 1080.82   15.69
  -6 -14  -8   42.98   23.97
  -6 -10  -2  113.73   20.83
  -6  -6   0    6.21   15.49
  -6  -5   0   -2.75   13.86
  -6  10 -40   20.72   15.46
  -5 -14  -7   28.44   28.01
  -5 -13  -5   40.50   25.67
  -5 -11  -2   20.75   15.83
  -5 -10  -1  121.23   21.01
  -5  -6   1   55.67   15.10
  -5  -5   1  541.99   15.64
  -4 -14  -6   -2.78   27.34
  -4  -3   1 2098.95   17.14
  -4   5 -12  145.51    5.82
  -3 -12  -2   98.17   22.14
  -3  -8   2 1001.44   18.06
  -3  -2   1 1395.06   12.32
  -3   7 -18   78.57    8.95
  -2 -15  -7   67.41   25.91
  -2 -13  -3   22.65   21.35
  -2 -10   1  157.12   16.34
  -2  -6   3 1774.61   17.18
  -2   1  -2 1470.87    3.30
  -2  11 -41   52.63   23.94
  -1 -16  -9   15.80   31.52
  -1  -4   3  628.63   10.92
  -1  11 -40  -13.88   24.57
   0 -14  -4   23.70   20.23
   0  -8   3  230.29   12.59
   0   3  -5  334.67    7.61
   0  10 -31   43.89   21.13
   0  11 -39   16.42   25.41
   1 -14  -4   35.66   20.12
   1  -8   3  177.31   11.49
   1   9 -25  -11.75   16.75
   1  10 -31   -3.48   20.94
   1  11 -39    9.20   27.22
   2 -12  -1  246.62   17.49
   2   3  -5 1952.89   14.33
   2   5 -10   27.81    8.17
   2  10 -31   44.52   21.24
   2  11 -39    0.13   28.38
   3  -9   2  179.11   10.54
   3  -7   3   -7.69    7.28
   3   8 -21   -6.68   12.16
   3  11 -39   18.11   30.32
   4 -14  -5   63.57   17.95
   4   4  -8  138.02   13.03
   4  11 -40  -15.44   28.34
   5 -11  -1   10.78   13.49
   5  -9   1  393.30   10.05
   5   8 -22   15.98   18.91
   5   9 -27   35.14   20.88
   5  11 -42   37.60   37.66
   6 -12  -3  154.29   13.47
   6  -2   0  943.82    7.90
   6   7 -19  235.06   21.76
   7 -12  -4   18.22   11.60
   7   8 -25  -12.99   17.62
   7   9 -30  530.28   30.22
   7  10 -37   40.79   29.41
   8   4 -12  307.47   12.89
   8   7 -22    5.66   16.45
   8   9 -32  155.32   31.82
   8  10 -39   19.15   32.71
   9 -10  -4   47.78    6.59
   9   1  -7   26.41   12.75
   9   3 -11  246.43   15.56
   9   9 -34   10.17   32.36
  10  -3  -4   54.65    8.42
  10   4 -15  413.32   21.95
  10   5 -18  241.27   23.44
  10   7 -26   37.58   21.06
  10   8 -31   22.16   29.07
  10   9 -37   59.54   36.60
  11  -4  -5   45.72    9.71
  11   4 -17  449.16   23.65
  11   5 -20   37.26   22.50
  11   6 -24   39.72   25.59
  11   7 -28  200.23   29.87
  11   8 -34  133.48   35.00
  12   7 -31  220.12   34.43
  12   8 -37    7.76   39.11
  13   3 -19   23.55   23.21
  13   6 -30   35.72   23.84
  13   7 -35   34.37   36.68
  14  -7 -11   32.55   12.05
  14  -5 -11  130.50   14.17
  14  -3 -12   -2.06   14.74
  14  -1 -14   16.87   17.69
  14   5 -29   17.14   29.17
  14   6 -33   -5.55   34.23
  15  -4 -14   38.86   15.66
  15   0 -18   -0.85   24.34
  15   1 -20    5.77   22.92
  15   3 -25  -19.99   27.63
  15   5 -33  147.39   33.95
  16  -4 -17   46.40   18.71
  16  -1 -20  226.39   22.43
  16   2 -26   39.46   31.62
  16   3 -29    9.79   35.23
  17  -5 -20   39.21   20.91
  17  -3 -21    0.04   23.13
  17  -2 -22   -5.60   24.05
 -16  -5 -25   16.43   29.75
 -16  -4 -25   46.30   26.95
 -16  -3 -26   23.47   28.30
 -16  -2 -27   92.54   22.90
 -16  -1 -29   61.92   25.39
 -15  -7 -21   22.79   32.88
 -15  -4 -21   49.68   24.55
 -15  -1 -24    6.79   19.49
 -15   0 -26   15.62   18.41
 -14  -8 -18   43.80   31.39
 -14  -7 -17  277.20   29.83
 -14  -6 -17   10.01   25.94
 -14  -5 -17  262.20   25.73
 -14  -4 -17   27.67   22.28
 -14  -3 -18   56.99   20.55
 -14  -2 -19   35.81   18.71
 -14   0 -22   20.20   16.46
 -14   2 -27   87.98   15.82
 -13  -7 -14    6.30   26.61
 -13  -4 -14   92.65   22.54
 -13  -1 -17    4.42   17.42
 -13   2 -23   31.77   13.13
 -13   3 -26   36.74   13.13
 -12 -11 -15  159.57   34.31
 -12  -7 -11   41.45   23.46
 -12  -6 -11   33.95   22.62
 -12  -3 -12  565.72   19.55
 -12  -1 -14    7.81   13.85
 -12   6 -35   -0.66    6.78
 -11 -12 -14   25.97   34.98
 -11 -10 -11  225.10   31.11
 -11  -9 -10   73.26   28.23
 -11  -8  -9   28.35   20.38
 -10 -13 -14    6.00   36.01
 -10 -12 -12   32.39   32.81
 -10 -11 -10   88.58   29.57
 -10 -10  -9   64.82   28.23
 -10  -9  -8   21.27   25.79
 -10  -8  -7   59.17   23.15
 -10  -2  -8   18.08   13.28
 -10   5 -23   37.82    5.19
 -10   8 -38   69.26    7.23
  -9 -11  -8   -7.01   27.63
  -9 -10  -7    5.30   27.59
  -9  -9  -6   18.27   25.21
  -9  -8  -5  135.36   18.03
  -9   8 -34   60.34    7.96
  -8 -14 -12   28.07   33.97
  -8 -12  -8   60.73   31.61
  -8 -10  -5   27.61   18.50
  -8  -7  -3  282.10   15.81
  -8  -6  -3   25.11   18.40
  -8  -5  -3  284.78   16.39
  -7 -14 -10   75.86   31.68
  -7 -13  -8   57.37   28.34
  -7 -11  -5  -14.33   26.13
  -7  -8  -2  269.31   15.87
  -7  -2  -3   98.65   11.68
  -7  -1  -4   35.77   10.04
  -6 -15 -11   45.35   32.99
  -6 -14  -9   39.85   28.84
  -6 -12  -5   28.97   25.07
  -6  -8  -1  485.58   21.22
  -6  -3  -1  488.51   13.71
  -6   9 -32   46.76   11.39
  -5 -15 -10   17.04   32.18
  -5 -12  -4   24.11   24.87
  -5  -8   0   34.21   17.04
  -5   2  -6  241.32    4.26
  -5   7 -20   27.64    7.17
  -5   9 -30   62.26   13.69
  -5  10 -37   49.55   17.18
  -4 -15  -9   14.91   30.84
  -4 -12  -3   48.44   22.85
  -4   8 -23   36.47   10.78
  -4  10 -35   54.16   15.71
  -3 -15  -8   12.13   31.35
  -3 -14  -6   47.90   26.58
  -3 -13  -4   17.16   22.75
  -3  -4   2  556.40   13.80
  -3  -1   0  128.57    5.46
  -3   8 -22    9.50   10.56
  -3   9 -27   -3.28   12.72
  -3  10 -33  -19.37   17.15
  -3  11 -42   36.27   22.26
  -2 -14  -5   -7.04   23.41
  -2   7 -17   29.96    9.46
  -2   8 -21  268.95   14.19
  -2   9 -26   22.70   13.74
  -2  10 -32   30.51   17.46
  -2  11 -40    4.73   23.60
  -1 -15  -7   21.96   27.86
  -1 -11   0  697.57   20.36
  -1  -9   2   20.10   12.34
  -1  -7   3 2200.24   18.66
  -1   5 -10  114.42    8.19
  -1   6 -13   74.22    9.11
  -1  10 -31  -12.80   19.76
  -1  11 -39  110.41   24.11
   0 -16  -9  -12.18   26.85
   0 -12  -1  237.00   18.71
   0  -2   2   16.76    4.79
   0   2  -3  181.53    5.46
   0   7 -16  423.45   12.33
   0   8 -20   80.64   13.40
   0   9 -25   45.20   15.73
   0  11 -38   -6.98   25.88
   1 -12  -1   46.20   17.54
   1   4  -7   50.79    9.42
   1   7 -16    3.21   12.33
   1   8 -20  183.94   15.13
   1  11 -38   33.44   26.73
   2   7 -16   16.91   13.25
   2   8 -20  142.34   15.24
   2   9 -25  211.71   18.62
   2  11 -38   12.62   26.46
   3 -13  -3   -7.67   16.62
   3 -11   0   10.65   12.33
   3  -5   3   35.13    5.46
   3   5 -10   58.52   12.63
   3   6 -13 1148.75   16.92
   3   9 -25   29.15   18.05
   3  10 -31   13.22   24.27
   4  -8   2   -0.84    8.41
   4   7 -17 1371.57   19.97
   4   9 -26   14.76   14.75
   4  10 -32  -16.23   25.30
   4  11 -39   15.18   29.13
   5 -15  -8   11.05   20.18
   5 -14  -6    6.41   17.85
   5 -13  -4   -4.51   16.42
   5 -10   0  100.81   10.96
   5   5 -11 1154.93   17.70
   5   6 -14   29.07   14.55
   5  10 -33   39.87   26.77
   5  11 -41  -19.24   31.40
   6 -15  -9    9.22   19.97
   6   0  -2  632.75    9.69
   6   2  -5  782.91   13.68
   6   3  -7   -1.20   13.58
   6   5 -12  125.74   15.45
   6   6 -15 2938.96   26.76
   6   8 -23   58.10   15.86
   6   9 -28  386.25   24.79
   6  10 -34  270.04   32.37
   7   2  -6  121.83   12.39
   7   3  -8   12.28   13.68
   7   5 -13  370.50   17.89
   7   6 -16  138.10   19.55
   7   7 -20   27.26   15.78
   7   8 -24  214.32   24.15
   7   9 -29   49.06   25.93
   7  10 -36   56.85   29.41
   8 -14  -9    2.04   16.76
   8 -13  -7   31.79   14.50
   8   0  -4 2697.92   16.94
   8   9 -31   25.76   30.78
   8  10 -38  -17.98   36.73
   9  -1  -4 3117.54   18.68
   9   4 -13   69.68   17.90
   9   5 -16  245.28   16.37
   9   6 -19  210.37   21.13
   9   7 -23   31.58   25.71
   9   8 -28  117.06   20.79
   9   9 -33    1.57   30.91
  10 -13 -10   46.32   12.57
  10  -6  -3 1508.78    8.58
  10  -5  -3  200.88    7.83
  10   2 -10  324.49   15.92
  10   6 -21    5.73   24.74
  10   7 -25   36.46   28.46
  10   8 -30   -2.69   32.25
  10   9 -36  -29.69   38.90
  11   6 -23   28.28   24.43
  11   8 -33  -18.88   32.13
  12  -2  -8   -1.98   12.24
  12  -1  -9  360.37   14.12
  12   1 -12   80.98   17.10
  12   2 -14  183.61   18.04
  12   3 -16  165.52   19.83
  12   4 -19   -2.74   20.60
  12   5 -22  -11.18   26.01
  12   6 -26   61.06   27.64
  12   7 -30  161.64   32.10
  12   8 -36   12.75   40.00
  13  -2 -10   27.88   14.65
  13   2 -16    6.82   19.92
  13   5 -25  113.38   26.32
  13   6 -29    5.99   30.59
  13   7 -34   -1.48   34.93
  14  -4 -11   -3.27   15.04
  14   2 -19  -13.80   22.53
  14   6 -32  -11.88   33.61
  15  -8 -14    1.72   13.15
  15  -2 -15   26.03   20.16
  15   2 -22   77.26   26.14
  15   4 -28   40.34   30.32
  16  -2 -18  356.30   24.80
  16   1 -23   11.17   28.08
  16   3 -28   -7.06   32.07
  17  -4 -20   14.66   21.69
  17  -1 -23   52.65   24.40
  17   1 -27   47.72   30.18
 -16  -4 -26   39.07   27.31
 -16  -2 -28   19.24   26.61
 -15  -6 -21   27.31   31.82
 -15  -5 -21   29.56   28.55
 -15  -3 -22   11.00   23.87
 -15  -2 -23   31.22   21.64
 -15   1 -29   -4.75   18.26
 -15   2 -32    0.79   17.44
 -14  -9 -19   -9.99   31.97
 -14  -7 -18   42.73   28.50
 -14   4 -35   33.83   14.84
 -13  -9 -16    9.60   32.69
 -13  -8 -15   51.28   30.90
 -13  -6 -14   17.94   23.84
 -13  -5 -14   17.40   22.69
 -13  -3 -15  295.16   22.46
 -13  -2 -16  741.32   22.36
 -13   4 -30   -0.54   12.28
 -12 -11 -16   28.20   35.43
 -12 -10 -14   47.94   31.28
 -12  -9 -13   32.50   28.47
 -12  -8 -12    0.41   19.85
 -12  -2 -13  105.72   17.34
 -12   5 -30   18.93    8.97
 -11 -12 -15  117.97   34.80
 -11 -11 -13   32.35   35.29
 -11  -7  -9   36.15   17.37
 -11  -6  -9   -0.79   22.64
 -11  -5  -9   -0.54   20.11
 -11   2 -17  514.17   12.53
 -10  -7  -7  217.63   23.84
  -9 -13 -12   -8.06   34.23
  -9 -12 -10    6.91   25.37
  -9  -7  -5  156.52   16.63
  -9  -6  -5   -0.50   17.97
  -9  -5  -5  468.61   18.67
  -9  -4  -5   48.44   11.22
  -8 -13 -10   68.97   25.55
  -8 -11  -7   13.13   28.34
  -8  -8  -4  165.96   22.68
  -7 -14 -11   -1.96   31.35
  -7 -12  -7   24.14   25.98
  -7 -10  -4   24.16   17.00
  -7  -7  -2  390.05   20.18
  -6 -13  -7   80.19   21.83
  -6 -11  -4   28.22   23.90
  -6 -10  -3   31.08   20.39
  -6  -9  -2 1333.43   27.19
  -6  -2  -2  533.82   12.37
  -6   8 -26   -3.28    9.96
  -6  10 -39   34.45   15.21
  -5 -14  -8   44.73   29.00
  -5 -13  -6   20.01   27.95
  -5 -11  -3   80.03   22.67
  -5  -9  -1  445.02   21.23
  -5   5 -13    5.88    4.01
  -4 -14  -7   -5.76   30.02
  -4 -13  -5   16.65   24.63
  -4 -11  -2   41.81   21.13
  -4  -9   0   14.66   18.03
  -4  -2   0 6021.74   21.06
  -4   6 -15 2462.28   12.09
  -4   9 -28  145.90   13.07
  -3 -10   0   24.74   13.59
  -3   5 -11 1717.40    9.90
  -3   6 -14  160.57    8.64
  -3  11 -41   17.49   21.78
  -2 -15  -8   13.71   25.22
  -2 -12  -2   93.86   21.84
  -2  -8   2   76.60   13.93
  -2  -3   2  536.74   11.25
  -2  11 -39   45.64   23.03
  -1 -14  -5   27.59   21.36
  -1  -6   3 2266.73   17.31
  -1  -5   3 1655.37   14.16
  -1   8 -20  567.92   16.14
  -1   9 -25    7.82   14.28
  -1  11 -38   19.13   20.49
   0 -15  -7   25.44   24.47
   0 -14  -5    8.73   20.08
   0 -13  -3  110.86   20.90
   0 -10   1   -4.53   14.36
   0  -9   2   -4.06   12.22
   0  -7   3 1588.03   15.31
   0   4  -7  141.70    7.99
   0  10 -30    0.19   17.30
   1 -13  -3   82.97   17.86
   1  -9   2   29.83   12.48
   1  -7   3  783.33   12.85
   1  10 -30  278.85   22.01
   1  11 -37   17.02   23.77
   2 -15  -7   35.76   23.48
   2 -14  -5   19.83   21.95
   2 -13  -3   47.82   18.72
   2 -11   0   86.66   13.95
   2 -10   1  214.46   12.81
   2  -9   2  143.39   11.78
   2  -7   3 1056.40   11.62
   2  -4   3  166.22    5.82
   2   4  -7  560.21   12.30
   2  11 -37   31.49   24.82
   3   3  -5  117.03   11.76
   3   7 -16   48.92   14.55
   3   8 -20   18.50   16.52
   3  10 -30  111.61   21.85
   3  11 -38   -2.23   25.68
   4 -12  -2   89.67   13.95
   4   1  -2 1521.81   10.36
   4   6 -13   48.60   13.76
   4   9 -25   41.83   19.18
   4  10 -31  180.07   26.39
   4  11 -38   20.62   29.03
   5  -6   2    8.71    4.92
   5   3  -6  149.09   13.64
   5   9 -26  153.90   22.23
   5  10 -32  312.36   28.45
   5  11 -40   41.05   30.94
   6 -14  -7    8.09   16.67
   6 -13  -5  101.62   15.59
   6 -11  -2   50.24   11.47
   6  -9   0  164.51    8.97
   6   4  -9   87.31   14.50
   6   7 -18   20.60   18.41
   6   8 -22   35.45   20.79
   6   9 -27   76.78   23.01
   6  10 -33   17.99   28.79
   6  11 -41    7.75   35.85
   7 -13  -6   41.94   13.82
   7   4 -10  200.78   15.50
   7  10 -35   23.78   28.44
   8 -11  -4    5.21    9.09
   8   2  -7   56.12   12.26
   8   3  -9    7.75    9.94
   8   5 -14  545.15   19.69
   8   7 -21   62.70   17.66
   8   8 -25   14.57   25.72
   8   9 -30  170.19   28.42
   8  10 -37  -18.55   34.35
   9  -2  -3   18.07    8.08
   9   8 -27   -0.49   28.69
  10   1  -8   48.84   13.17
  10   3 -12  478.89   15.12
  10   8 -29    4.93   28.54
  10   9 -35   38.95   38.49
  11 -12 -10    2.31    8.28
  11  -2  -6  373.04   11.78
  11  -1  -7   65.94   11.94
  11   4 -16  280.07   21.10
  11   5 -19  143.96   23.05
  11   7 -27    7.93   28.00
  11   8 -32    7.00   32.49
  11   9 -38   11.95   39.07
  12 -12 -12    0.31    7.62
  12  -8  -7  110.10    6.00
  12  -3  -7    2.11   12.03
  12   8 -35   16.35   38.05
  13  -8  -9   54.00    8.45
  13  -3  -9    8.79   13.59
  13   1 -14   69.97   15.08
  13   3 -18   14.55   22.53
  13   5 -24    3.29   27.78
  13   7 -33   -8.43   34.18
  14  -9 -12   12.45    8.86
  14  -2 -12   29.64   16.48
  14   3 -21  123.20   24.18
  14   4 -24   10.84   20.69
  14   5 -27   26.52   27.78
  15  -6 -13   74.00   16.77
  15  -5 -13  142.32   16.72
  15  -3 -14   71.75   17.20
  15  -1 -16   28.12   18.11
  15   1 -19    8.76   22.12
  15   3 -24   26.25   27.81
  15   4 -27   29.34   32.85
  15   5 -31   34.92   32.92
  16  -6 -16   18.32   17.04
  16  -5 -16   64.29   18.98
  16  -1 -19   -0.50   23.15
  16   2 -25    7.06   28.00
  16   4 -31   87.49   38.44
  17  -5 -19   20.03   23.38
  17  -3 -20   -1.93   24.13
  17  -2 -21   40.80   21.86
  17   0 -24   -3.16   30.01
  17   1 -26   -0.32   32.04
 -16  -3 -27   10.95   26.07
 -16  -1 -30   32.73   24.52
 -15  -7 -22   19.83   32.31
 -15  -6 -22    1.63   28.73
 -15  -4 -22  100.62   27.33
 -15  -1 -25   12.66   21.55
 -14  -9 -20   72.83   36.94
 -14  -8 -19  197.61   35.03
 -14  -6 -18   40.24   29.25
 -14  -4 -18   29.63   21.99
 -14  -3 -19   80.36   23.49
 -14  -1 -21  130.09   18.98
 -14   1 -25  133.50   16.99
 -14   3 -31   71.58   15.70
 -13 -10 -18   -4.02   32.69
 -13  -7 -15  384.61   28.78
 -13  -4 -15  232.81   22.85
 -13   1 -21    3.94   14.56
 -12 -10 -15   26.54   31.95
 -12  -8 -13  113.73   26.70
 -12  -7 -12   10.14   23.83
 -12  -6 -12   96.72   21.84
 -12  -5 -12   10.43   19.33
 -12  -4 -12  485.88   21.83
 -12   0 -16   27.00   13.18
 -12   2 -20  129.44   12.60
 -12   4 -26  103.41    9.37
 -11 -10 -12    6.64   30.24
 -11  -9 -11   46.27   27.31
 -11  -8 -10    7.20   19.22
 -11  -3 -10  193.81   16.70
 -11  -2 -11   89.88   14.17
 -11  -1 -12   19.26   13.10
 -11   1 -15  288.82   11.38
 -10 -13 -15  110.16   40.54
 -10 -12 -13  145.27   38.17
 -10 -11 -11   59.46   23.98
 -10 -10 -10    5.00   26.70
 -10  -9  -9    8.12   26.10
 -10  -8  -8   13.62   24.75
 -10  -6  -7  145.17   15.80
 -10  -3  -8   12.08   13.49
 -10   3 -17  337.88    9.10
  -9 -13 -13   78.14   33.88
  -9 -12 -11  113.28   31.43
  -9 -11  -9   11.61   22.23
  -9 -10  -8   26.98   26.82
  -9  -9  -7   12.58   23.26
  -9  -8  -6  215.29   22.11
  -9  -3  -6   13.44   12.72
  -8 -14 -13   -3.10   34.28
  -8 -13 -11   32.08   31.34
  -8 -12  -9   54.23   31.89
  -8 -10  -6   10.91   23.73
  -8  -9  -5   44.27   21.13
  -8  -2  -5    6.53   11.53
  -8   9 -37    0.98   11.89
  -7 -13  -9   36.27   28.02
  -7 -11  -6   79.11   24.91
  -7  -8  -3   90.89   19.42
  -7  -6  -2   10.70   11.49
  -7  -5  -2   18.69   14.44
  -7   1  -7  425.05    8.90
  -7   8 -28   14.97    8.15
  -7   9 -34    3.25    9.86
  -7  10 -42    6.49   14.15
  -6 -14 -10   47.21   29.28
  -6 -12  -6   18.68   26.41
  -6  -1  -3    5.79    8.50
  -5 -15 -11    2.59   35.66
  -5 -10  -2  787.53   20.04
  -5  -7   0  150.54   16.01
  -5  -4   0   67.79   13.33
  -5  -2  -1  832.23   12.91
  -5   8 -24   56.80    9.59
  -5  10 -36   75.23   16.60
  -4 -15 -10   -4.00   31.04
  -4  -4   1  901.56   15.41
  -4  -1  -1  566.13    9.59
  -4  10 -34  109.83   15.33
  -3 -15  -9   51.70   31.55
  -3 -12  -3   16.40   22.12
  -3  11 -40    0.34   22.67
  -2 -14  -6   13.78   25.01
  -2 -13  -4   68.59   21.32
  -2 -11  -1  386.05   20.57
  -2  -9   1  155.77   14.95
  -2  10 -31  224.31   17.07
  -1 -15  -8   22.10   29.51
  -1 -12  -2  574.69   22.95
  -1   3  -5    7.29    4.93
  -1   7 -16  336.76   11.54
  -1  10 -30    8.17   16.44
   0   9 -24  595.88   18.29
   0  11 -37   57.06   22.30
   1 -14  -5   -2.42   19.85
   1 -10   1  120.02   13.42
   1  -4   3  288.05    7.17
   1   6 -12   82.64   11.10
   1   9 -24  327.50   16.64
   1  11 -36   21.49   26.14
   2   9 -24  174.46   17.76
   2  11 -36    3.87   24.20
   3 -12  -2   61.21   15.78
   3   2  -3  675.62   11.09
   3   4  -7  367.27   13.32
   3  11 -37   10.08   25.37
   4 -15  -8    5.33   21.87
   4 -14  -6   10.68   18.72
   4 -13  -4   27.80   16.16
   4   5 -10   19.28    9.61
   4   7 -16  586.81   16.81
   4   8 -20   67.71   18.16
   4  10 -30  177.37   24.22
   4  11 -37  147.66   28.65
   5   4  -8   17.47   14.12
   5   7 -17  268.69   14.66
   5   8 -21  135.65   15.44
   5  11 -39   31.76   30.94
   6 -10  -1    4.56    9.38
   6  10 -32  330.35   28.41
   6  11 -40   10.92   37.98
   7 -11  -3  147.42   10.23
   7  -9  -1  184.78    8.13
   7  -3   0   92.28    5.46
   7   1  -4  409.31   12.43
   7   8 -23   19.60   21.81
   7   9 -28  211.42   25.70
   7  10 -34  242.88   31.74
   8  -9  -2   42.55    6.63
   8  -3  -1   60.72    6.90
   8   1  -5   41.54   11.83
   8   4 -11    2.77   10.88
   8   7 -20   19.46   20.39
   8  10 -36   27.27   33.21
   9   2  -8  237.58   14.55
   9   3 -10  469.09   16.54
   9   6 -18   32.62   20.43
   9   7 -22   99.86   23.05
   9   8 -26   24.43   26.54
   9   9 -32    0.08   23.04
   9  10 -39   11.61   27.96
   9  10 -38    0.82   33.87
  10   4 -14  220.84   20.06
  10   6 -20   12.06   23.24
  10   7 -24    4.18   26.92
  10   9 -34    7.73   36.09
  11  -3  -5   72.57   10.98
  11   0  -8  155.13   13.25
  11   6 -22   12.58   26.25
  11   7 -26    0.58   29.89
  11   8 -31   44.53   35.90
  11   9 -37    7.12   42.80
  12   2 -13   16.76   17.65
  12   4 -18  200.50   21.96
  12   5 -21   25.31   23.18
  12   7 -29   -1.12   31.04
  12   8 -34   -7.88   38.20
  13   0 -12   63.20   16.69
  13   6 -27  123.23   29.77
  13   7 -32   20.02   32.87
  14 -10 -13    1.77    6.73
  14  -3 -11   28.55   15.39
  14   1 -16  600.75   23.49
  14   2 -18  371.11   23.43
  14   3 -20   44.81   23.57
  14   6 -31   18.91   25.68
  15  -4 -13  179.43   16.97
  15   2 -21    4.11   25.98
  15   3 -23  106.35   28.00
  15   4 -26   -6.78   29.01
  15   5 -30  119.23   37.41
  16  -7 -16    4.87   15.48
  16  -4 -16   34.13   17.88
  16   1 -22    0.51   24.48
  16   2 -24   -0.61   30.84
  16   3 -27  102.60   32.32
  16   4 -30   39.17   36.02
  17  -4 -19    3.97   22.89
  17  -1 -22   40.47   23.82
  17   2 -28   16.47   31.93
 -16  -4 -27  -10.89   28.27
 -16  -3 -28   -1.82   26.03
 -16  -2 -29   52.69   27.44
 -16  -1 -31    5.58   25.27
 -15  -7 -23    2.48   32.93
 -15  -3 -23   21.87   23.30
 -15  -2 -24    3.25   21.21
 -15   1 -30   19.70   19.03
 -15   2 -33   50.01   16.82
 -14  -9 -21   -9.89   33.69
 -14  -7 -19  -14.26   30.26
 -14  -2 -20  175.07   19.59
 -14   2 -28  171.99   16.80
 -13  -9 -17   -0.55   30.75
 -13  -8 -16   71.10   27.49
 -13  -6 -15   35.89   23.90
 -13  -5 -15  219.72   23.63
 -13  -3 -16    7.76   19.68
 -13  -1 -18  123.50   15.50
 -13   5 -35   -1.00   11.03
 -12 -11 -17  118.85   40.05
 -12  -9 -14   35.47   27.41
 -12  -3 -13  152.45   18.79
 -12  -1 -15   37.76   16.61
 -12   1 -18   73.54   11.80
 -12   3 -23   94.71   11.86
 -11 -12 -16    0.69   35.86
 -11 -11 -14   17.91   25.63
 -11 -10 -13  255.89   31.95
 -11  -7 -10   25.96   22.00
 -11  -6 -10   92.84   20.99
 -11  -4 -10  354.10   19.17
 -10 -11 -12  152.82   30.34
 -10  -7  -8  113.41   21.57
 -10  -2  -9   22.11   12.90
 -10  -1 -10   19.76   13.81
  -9  -7  -6  168.92   23.02
  -9  -2  -7   92.19   11.99
  -9   9 -41   -0.36   10.77
  -8 -14 -14   27.16   34.50
  -8 -11  -8  227.29   27.47
  -8  -4  -4  125.00   15.11
  -8  -1  -6   25.83   10.48
  -7 -14 -12   14.43   33.93
  -7 -12  -8  108.23   26.43
  -7 -10  -5   45.61   24.87
  -7  -9  -4  379.95   24.15
  -7  -3  -3   15.55   12.72
  -6 -13  -8   -6.86   20.89
  -6 -11  -5   21.99   22.11
  -6  -8  -2  105.12   18.96
  -6  -6  -1   -3.80   10.91
  -6  -5  -1  866.91   16.90
  -6   9 -31   -1.95   12.50
  -6  10 -38    8.76   17.19
  -5 -14  -9   -4.82   28.96
  -5 -13  -7   29.74   27.00
  -5 -12  -5   11.69   17.54
  -5  -5   0  210.26   15.28
  -5  -1  -2  159.88    8.80
  -5   6 -16   62.92    5.53
  -5   9 -29   17.92   12.76
  -4 -14  -8  -14.04   30.92
  -4 -13  -6    9.89   27.19
  -4 -12  -4    1.86   16.42
  -4  -6   1  712.24   12.86
  -4  -5   1  289.18   14.08
  -4  11 -42   -6.37   20.79
  -3 -14  -7   19.27   25.93
  -3 -13  -5   65.92   22.77
  -3 -11  -2   67.75   20.13
  -3  -8   1   51.82   10.82
  -3   9 -26  225.26   13.23
  -3  10 -32  122.73   15.10
  -2 -15  -9    0.94   29.45
  -2 -10   0   60.96   12.23
  -2  -7   2  336.33   14.00
  -2   6 -13   12.15    7.72
  -2   9 -25   26.43   13.17
  -2  11 -38    0.29   20.89
  -1 -14  -6    1.18   23.97
  -1 -11  -1   41.49   16.76
  -1  -8   2  166.28   12.62
  -1   9 -24  127.22   13.77
  -1  11 -37   82.28   20.62
   0 -15  -8  -10.44   24.19
   0 -12  -2   -4.47   19.35
   0  -5   3 2835.71   15.28
   0   6 -12  226.66   10.75
   0   8 -19  679.56   14.86
   0  10 -29  -16.74   18.59
   0  11 -36  138.08   24.56
   1  -6   3 2636.71   15.11
   1   5  -9  209.87   10.70
   1   7 -15   96.71   11.81
   1   8 -19   55.17   13.65
   1  10 -29   20.38   18.66
   2 -15  -8   22.67   24.98
   2 -12  -2  109.87   17.29
   2  -5   3 1355.32   10.20
   2   5  -9  117.04   11.63
   2   7 -15  460.94   14.13
   2   8 -19   93.76   14.19
   2  10 -29   30.03   20.39
   3 -15  -8   62.20   22.26
   3  -8   2  138.49   10.26
   3   6 -12   27.72   12.87
   3   8 -19  172.47   16.08
   3  10 -29   92.11   23.29
   3  11 -36    5.67   25.06
   4 -11  -1   36.20   11.90
   4 -10   0 1101.12   15.49
   4  -9   1  354.22   12.02
   4   9 -24   56.00   20.53
   5 -15  -9   -1.30   23.37
   5 -12  -3   34.37   15.20
   5   6 -13 2293.57   22.30
   5   9 -25   69.07   19.90
   5  11 -38    3.71   30.57
   6  -7   1   35.51    5.40
   6   5 -11  306.22   16.42
   6   6 -14  547.05   19.02
   6   9 -26   79.67   21.80
   6  11 -39    8.74   36.28
   7 -10  -2   74.19    9.50
   7   5 -12  463.85   18.43
   7   6 -15  490.31   20.18
   7   9 -27   43.88   25.18
   7  10 -33  -20.88   31.17
   8 -10  -3   36.38    7.23
   8   5 -13   62.18   17.53
   8   6 -16  149.99   19.62
   8   8 -24   35.66   23.16
   8   9 -29   60.61   26.63
   8  10 -35   80.93   33.55
   9 -12  -7    7.16   11.39
   9  -3  -2  132.63    8.11
   9   1  -6   78.21   12.65
   9   4 -12  208.67   17.50
   9   9 -31   78.61   29.97
   9  10 -37   37.72   33.29
  10  -4  -3  485.33    8.98
  10  -2  -4 1547.98   15.28
  10  -1  -5   -2.65   10.34
  10   0  -6  301.45   12.06
  10   3 -11  539.17   17.80
  10   7 -23   -6.06   26.38
  10   8 -28   16.05   23.02
  10   9 -33   -7.77   36.03
  11   1  -9  100.58   14.31
  11   3 -13  474.64   19.99
  11   5 -18  155.53   22.05
  11   8 -30   39.64   35.32
  11   9 -36   -3.07   41.14
  12  -5  -6  365.52   11.66
  12   1 -11  110.08   16.75
  12   3 -15  228.85   20.38
  12   6 -24   23.24   28.16
  12   7 -28   25.82   32.86
  12   8 -33   42.59   39.31
  13  -6  -8    2.10   10.49
  13  -5  -8  109.49   12.54
  13   1 -13   97.14   19.87
  13   2 -15    3.40   19.84
  13   3 -17  131.59   21.15
  13   4 -20   19.55   17.89
  13   5 -23  156.33   26.20
  13   7 -31    5.54   36.27
  14  -8 -11   79.95   10.29
  14   0 -14  390.84   19.57
  14   5 -26   17.03   27.20
  14   6 -30   40.29   32.27
  15  -7 -13   95.46   14.05
  15  -2 -14   95.63   19.54
  15  -1 -15   42.53   20.74
  15   2 -20  521.29   27.37
  15   5 -29    6.60   31.71
  16  -3 -16   42.65   19.34
  16  -2 -17   21.79   20.99
  16  -1 -18   -0.49   21.90
  16   1 -21   13.10   28.79
  16   3 -26   35.35   31.39
  16   4 -29  113.53   35.56
  17  -2 -20   77.39   24.35
  17   1 -25   21.35   27.96
  17   2 -27   12.07   31.25
 -16  -4 -28  157.46   29.41
 -16  -2 -30    0.35   28.55
 -15  -6 -23  -13.75   32.99
 -15  -5 -23    2.71   26.48
 -15  -4 -23    6.19   24.23
 -15  -3 -24   13.75   26.91
 -15  -2 -25  113.02   25.67
 -15  -1 -26    3.97   21.63
 -15   0 -28   15.66   20.98
 -14  -8 -20   22.62   31.60
 -14  -6 -19  106.08   27.46
 -14  -5 -19   -5.26   27.47
 -14  -4 -19  209.77   23.83
 -14  -3 -20   12.35   24.56
 -14  -1 -22   50.24   21.74
 -13  -9 -18   44.92   31.24
 -13  -8 -17  299.78   29.77
 -13  -7 -16   39.36   25.95
 -13  -4 -16   42.44   20.72
 -13  -2 -17   47.25   17.60
 -13   2 -24    6.94   14.08
 -13   3 -27   -0.32   13.23
 -12 -11 -18    7.75   36.33
 -12 -10 -16    1.25   32.41
 -12  -9 -15  188.70   28.64
 -12  -8 -14   13.52   25.39
 -12  -6 -13   -1.15   20.91
 -12  -2 -14  397.88   17.37
 -11 -12 -17  -12.59   35.24
 -11 -11 -15  144.44   34.43
 -11  -9 -12   23.60   26.58
 -11  -8 -11   93.97   19.46
 -11  -5 -10   99.07   19.35
 -11   3 -20   13.92   10.03
 -10 -12 -14   59.77   34.27
 -10 -10 -11  354.49   31.07
 -10  -9 -10   61.65   27.35
 -10  -8  -9    3.13   24.66
 -10  -6  -8   70.36   21.27
 -10  -5  -8  141.50   17.89
 -10  -4  -8  500.25   18.92
 -10   1 -13  636.98   12.86
 -10   4 -20   92.36    7.23
  -9 -13 -14   17.01   37.43
  -9 -12 -12  285.64   35.57
  -9 -11 -10  159.89   23.12
  -9 -10  -9  188.02   26.55
  -9  -6  -6   29.02   19.28
  -9  -4  -6  141.28   15.32
  -9  -1  -8  439.80   13.09
  -8 -13 -12   -1.09   35.23
  -8 -12 -10  253.73   33.33
  -8 -10  -7    2.48   25.74
  -8  -9  -6  144.66   23.35
  -8  -8  -5   12.86   20.29
  -8  -5  -4   53.27   11.08
  -7 -13 -10   -5.40   21.74
  -7  -7  -3  124.42   19.64
  -7   3 -11  366.05    5.68
  -7   7 -23    8.15    5.84
  -7  10 -41    7.92   16.51
  -6 -14 -11   48.83   32.01
  -6 -12  -7   56.38   24.96
  -6 -10  -4  657.77   24.82
  -6  -9  -3  293.38   23.27
  -6   7 -21  642.93    8.11
  -5 -15 -12   55.40   33.18
  -5 -11  -4  172.30   21.06
  -5 -10  -3   40.57   20.06
  -5  -9  -2  259.41   20.25
  -5  -8  -1  115.46   17.22
  -5  10 -35   70.97   15.23
  -4 -15 -11   51.04   32.48
  -4 -11  -3    7.08   18.75
  -4 -10  -2    2.08   18.35
  -4  -9  -1  396.17   19.21
  -4   7 -18  151.22    9.13
  -4   8 -22   32.83   10.93
  -4   9 -27    1.38   14.33
  -4  10 -33   80.44   17.33
  -4  11 -41   17.24   20.78
  -3 -15 -10   -9.26   31.89
  -3 -10  -1  363.52   18.98
  -3  -9   0 1508.05   20.98
  -3  -3   1  972.66   13.59
  -3   7 -17  247.70    8.82
  -3   8 -21    2.23   10.19
  -3  11 -39    2.56   20.25
  -2 -14  -7   69.78   24.34
  -2 -12  -3  460.35   21.53
  -2  -6   2  204.20   12.65
  -2  -4   2  966.76   12.68
  -2   7 -16   32.96   10.93
  -2   8 -20    5.77   11.15
  -2  10 -30  182.85   18.05
  -2  11 -37   -1.29   22.11
  -1 -10   0    9.70   15.23
  -1  -9   1   -3.65   13.30
  -1  10 -29  141.67   18.49
  -1  11 -36   15.88   22.47
   0 -14  -6   -7.20   22.03
   0 -13  -4   17.99   20.28
   0 -11  -1   39.34   17.98
   0  -8   2   -5.42   11.67
   0   5  -9   23.81    9.00
   0   7 -15   56.72   11.60
   0  11 -35   20.59   25.32
   1 -15  -8    8.32   22.85
   1 -14  -6   -0.69   23.20
   1 -13  -4  116.84   21.26
   1  10 -28   13.23   18.62
   1  11 -35   15.96   21.37
   2 -14  -6   24.38   22.11
   2 -13  -4  138.32   20.27
   2   9 -23   27.02   16.90
   2  10 -28  273.80   21.02
   2  11 -35    8.79   23.12
   3 -14  -6   -1.83   19.42
   3 -13  -4    9.36   17.71
   3 -11  -1  170.25   14.47
   3  -1   1   78.84    3.60
   3   5  -9   -1.49   12.33
   3   7 -15  436.30   15.86
   3   9 -23  133.38   18.25
   3  11 -35   69.08   27.57
   4   3  -5 3319.59   17.60
   4   8 -19  183.30   17.61
   4  10 -29  105.89   23.22
   4  11 -36   -2.79   27.87
   5 -14  -7   12.58   18.55
   5 -13  -5   22.70   15.67
   5  -2   1  778.52    6.14
   5   7 -16    7.15   17.22
[truncated: 3,248,514 more chars]
