# Supplementary material for: Insight into the formation of bismuth-tungsten carbonyl clusters
Source: Commun Chem. 2023 Jun 5;6:109. doi: 10.1038/s42004-023-00905-6 (PMC10241888; doi:10.1038/s42004-023-00905-6)
Supplement: Supplementary file 7 — Supplementary Data 5.cif [file 42004_2023_905_MOESM7_ESM.cif]

data_test-p1
_audit_creation_date               2023-01-30
_audit_creation_method
;
Olex2 1.5
(compiled 2022.04.07 svn.rca3783a0 for OlexSys, GUI svn.r6498)
;
_shelx_SHELXL_version_number       '2018/3'
_audit_contact_author_address      ?
_audit_contact_author_email        ?
_audit_contact_author_name         ''
_audit_contact_author_phone        ?
_publ_contact_author_id_orcid      ?
_publ_section_references
;
Dolomanov, O.V., Bourhis, L.J., Gildea, R.J, Howard, J.A.K. & Puschmann, H.
 (2009), J. Appl. Cryst. 42, 339-341.

Sheldrick, G.M. (2015). Acta Cryst. C71, 3-8.
;
_chemical_name_common              ?
_chemical_name_systematic          ?
_chemical_formula_moiety           'C8 H2 O8 W2, 2(C18 H36 K N2 O6)'
_chemical_formula_sum              'C44 H74 K2 N4 O20 W2'
_chemical_formula_weight           1424.97
_chemical_melting_point            ?
loop_
  _atom_type_symbol
  _atom_type_description
  _atom_type_scat_dispersion_real
  _atom_type_scat_dispersion_imag
  _atom_type_scat_source
 'C' 'C' 0.0181 0.0091 'International Tables Vol C Tables 4.2.6.8 and 6.1.1.4'
 'H' 'H' 0.0000 0.0000 'International Tables Vol C Tables 4.2.6.8 and 6.1.1.4'
 'K' 'K' 0.3868 1.0657 'International Tables Vol C Tables 4.2.6.8 and 6.1.1.4'
 'N' 'N' 0.0311 0.0180 'International Tables Vol C Tables 4.2.6.8 and 6.1.1.4'
 'O' 'O' 0.0492 0.0322 'International Tables Vol C Tables 4.2.6.8 and 6.1.1.4'
 'W' 'W' -5.4734 5.5774 'International Tables Vol C Tables 4.2.6.8 and 6.1.1.4'

_shelx_space_group_comment
;
The symmetry employed for this shelxl refinement is uniquely defined
by the following loop, which should always be used as a source of
symmetry information in preference to the above space-group names.
They are only intended as comments.
;
_space_group_crystal_system        'triclinic'
_space_group_IT_number             2
_space_group_name_H-M_alt          'P -1'
_space_group_name_Hall             '-P 1'
loop_
  _space_group_symop_operation_xyz
 'x, y, z'
 '-x, -y, -z'

_cell_length_a                     12.2519(3)
_cell_length_b                     12.8044(3)
_cell_length_c                     12.7458(3)
_cell_angle_alpha                  87.893(2)
_cell_angle_beta                   63.398(2)
_cell_angle_gamma                  63.057(2)
_cell_volume                       1558.80(7)
_cell_formula_units_Z              1
_cell_measurement_reflns_used      143
_cell_measurement_temperature      100
_cell_measurement_theta_max        78.76
_cell_measurement_theta_min        16.86
_exptl_absorpt_coefficient_mu      8.479
_exptl_absorpt_correction_T_max    0.0221
_exptl_absorpt_correction_T_min    0.0112
_exptl_absorpt_correction_type     'multi-scan'
_exptl_absorpt_process_details     
;
STOE LANA, absorption correction by scaling of reflection intensities.
J. Koziskova, F. Hahn, J. Richter, J. Kozisek, "Comparison of different
absorption corrections on the model structure of tetrakis(\m~2~-acetato)-
diaqua-di-copper(II)", Acta Chimica Slovaca, vol. 9, no. 2, 2016, pp. 136 - 140.
Afterwards a spherical absorption correction was performed within STOE LANA.
;
_exptl_absorpt_special_details     ?
_exptl_crystal_colour              'pale yellow'
_exptl_crystal_density_diffrn      1.518
_exptl_crystal_density_meas        ?
_exptl_crystal_density_method      'not measured'
_exptl_crystal_description         'plate'
_exptl_crystal_F_000               712
_exptl_crystal_size_max            0.15
_exptl_crystal_size_mid            0.08
_exptl_crystal_size_min            0.02
_exptl_transmission_factor_max     ?
_exptl_transmission_factor_min     ?
_diffrn_reflns_av_R_equivalents    0.0628
_diffrn_reflns_av_unetI/netI       0.0305
_diffrn_reflns_Laue_measured_fraction_full  0.991
_diffrn_reflns_Laue_measured_fraction_max  0.975
_diffrn_reflns_limit_h_max         12
_diffrn_reflns_limit_h_min         -15
_diffrn_reflns_limit_k_max         12
_diffrn_reflns_limit_k_min         -16
_diffrn_reflns_limit_l_max         13
_diffrn_reflns_limit_l_min         -16
_diffrn_reflns_number              38344
_diffrn_reflns_point_group_measured_fraction_full  0.991
_diffrn_reflns_point_group_measured_fraction_max  0.975
_diffrn_reflns_theta_full          67.686
_diffrn_reflns_theta_max           76.282
_diffrn_reflns_theta_min           3.960
_diffrn_ambient_temperature        100
_diffrn_detector_area_resol_mean   ?
_diffrn_measured_fraction_theta_full  0.991
_diffrn_measured_fraction_theta_max  0.975
_diffrn_measurement_device_type    'STOE STADIVARI'
_diffrn_measurement_method         'rotation method, \w scans'
_diffrn_radiation_type             CuK\a
_diffrn_radiation_wavelength       1.54186
_diffrn_source                     'GeniX 3D HF Cu'
_reflns_Friedel_coverage           0.000
_reflns_Friedel_fraction_full      .
_reflns_Friedel_fraction_max       .
_reflns_number_gt                  5437
_reflns_number_total               6375
_reflns_special_details
;
 Reflections were merged by SHELXL according to the crystal
 class for the calculation of statistics and refinement.
 
 Structure factors included contributions from the .fab file.
 
 _reflns_Friedel_fraction is defined as the number of unique
 Friedel pairs measured divided by the number that would be
 possible theoretically, ignoring centric projections and
 systematic absences.
;
_reflns_threshold_expression       'I > 2\s(I)'
_computing_cell_refinement         ?
_computing_data_collection         ?
_computing_data_reduction          ?
_computing_molecular_graphics      'Olex2 1.5 (Dolomanov et al., 2009)'
_computing_publication_material    'Olex2 1.5 (Dolomanov et al., 2009)'
_computing_structure_refinement    'SHELXL 2018/3 (Sheldrick, 2015)'
_computing_structure_solution      'SHELXT 2018/2 (Sheldrick, 2018)'
_refine_diff_density_max           1.138
_refine_diff_density_min           -1.623
_refine_diff_density_rms           0.134
_refine_ls_extinction_coef         0.0008(2)
_refine_ls_extinction_expression  
 'Fc^*^=kFc[1+0.001xFc^2^\l^3^/sin(2\q)]^-1/4^'
_refine_ls_extinction_method       'SHELXL-2018/3 (Sheldrick 2018)'
_refine_ls_goodness_of_fit_ref     1.155
_refine_ls_hydrogen_treatment      mixed
_refine_ls_matrix_type             full
_refine_ls_number_parameters       330
_refine_ls_number_reflns           6375
_refine_ls_number_restraints       0
_refine_ls_R_factor_all            0.0735
_refine_ls_R_factor_gt             0.0665
_refine_ls_restrained_S_all        1.155
_refine_ls_shift/su_max            0.001
_refine_ls_shift/su_mean           0.000
_refine_ls_structure_factor_coef   Fsqd
_refine_ls_weighting_details      
 'w=1/[\s^2^(Fo^2^)+(0.1213P)^2^+1.5001P] where P=(Fo^2^+2Fc^2^)/3'
_refine_ls_weighting_scheme        calc
_refine_ls_wR_factor_gt            0.1888
_refine_ls_wR_factor_ref           0.1960
_refine_special_details            ?
_olex2_refinement_description
;
1. Fixed Uiso
 At 1.2 times of:
  All C(H,H) groups
2.a Secondary CH2 refined with riding coordinates:
 C13(H13A,H13B), C14(H14A,H14B), C12(H12A,H12B), C8(H8A,H8B), C7(H7A,H7B),
 C5(H5A,H5B), C15(H15A,H15B), C10(H10A,H10B), C6(H6A,H6B), C11(H11A,H11B),
 C9(H9A,H9B), C16(H16A,H16B), C22(H22A,H22B), C19(H19A,H19B), C20(H20A,H20B),
 C17(H17A,H17B), C18(H18A,H18B), C21(H21A,H21B)
;
_atom_sites_solution_hydrogens     mixed
_atom_sites_solution_primary       ?
_atom_sites_solution_secondary     ?
loop_
  _atom_site_label
  _atom_site_type_symbol
  _atom_site_fract_x
  _atom_site_fract_y
  _atom_site_fract_z
  _atom_site_U_iso_or_equiv
  _atom_site_adp_type
  _atom_site_occupancy
  _atom_site_site_symmetry_order
  _atom_site_calc_flag
  _atom_site_refinement_flags_posn
  _atom_site_refinement_flags_adp
  _atom_site_refinement_flags_occupancy
  _atom_site_disorder_assembly
  _atom_site_disorder_group
 W1 W 1.48465(4) -0.08179(3) 0.58754(3) 0.06682(19) Uani 1 1 d . . . . .
 K1 K 0.7755(2) 0.24448(16) 0.75754(17) 0.0706(4) Uani 1 1 d . . . . .
 O2 O 1.3520(7) -0.2488(6) 0.6530(6) 0.0780(15) Uani 1 1 d . . . . .
 O8 O 1.0240(7) 0.0247(6) 0.6624(6) 0.0798(15) Uani 1 1 d . . . . .
 O3 O 1.5979(7) -0.1600(7) 0.7685(6) 0.0840(16) Uani 1 1 d . . . . .
 O4 O 1.7571(7) -0.3121(6) 0.4062(6) 0.0830(16) Uani 1 1 d . . . . .
 O5 O 0.5998(7) 0.1487(6) 0.7913(7) 0.0877(18) Uani 1 1 d . . . . .
 O7 O 1.0009(7) 0.2009(6) 0.5244(6) 0.0798(15) Uani 1 1 d . . . . .
 O6 O 0.5490(8) 0.3641(6) 0.7071(7) 0.0864(17) Uani 1 1 d . . . . .
 O1 O 1.1940(9) 0.1199(7) 0.7909(7) 0.096(2) Uani 1 1 d . . . . .
 C4 C 1.6573(9) -0.2236(7) 0.4693(7) 0.0657(17) Uani 1 1 d . . . . .
 O9 O 0.7259(10) 0.2774(10) 0.9985(8) 0.114(3) Uani 1 1 d . . . . .
 C2 C 1.4018(9) -0.1853(8) 0.6285(8) 0.0670(17) Uani 1 1 d . . . . .
 O10 O 0.7534(11) 0.4484(8) 0.8594(9) 0.118(3) Uani 1 1 d . . . . .
 C3 C 1.5518(10) -0.1288(8) 0.7018(8) 0.0716(19) Uani 1 1 d . . . . .
 N1 N 0.7969(12) 0.0379(9) 0.8828(9) 0.103(3) Uani 1 1 d . . . . .
 C1 C 1.3046(9) 0.0486(8) 0.7132(8) 0.0727(19) Uani 1 1 d . . . . .
 N2 N 0.7599(11) 0.4451(8) 0.6292(10) 0.098(3) Uani 1 1 d . . . . .
 C13 C 1.1314(10) 0.1117(10) 0.5119(10) 0.082(2) Uani 1 1 d . . . . .
 H13A H 1.153719 0.141894 0.565810 0.099 Uiso 1 1 calc R U . . .
 H13B H 1.205889 0.094788 0.428377 0.099 Uiso 1 1 calc R U . . .
 C14 C 1.1283(10) -0.0004(9) 0.5413(9) 0.080(2) Uani 1 1 d . . . . .
 H14A H 1.106704 -0.031566 0.487386 0.096 Uiso 1 1 calc R U . . .
 H14B H 1.220717 -0.061970 0.530276 0.096 Uiso 1 1 calc R U . . .
 C12 C 1.0093(12) 0.3039(10) 0.4826(12) 0.095(3) Uani 1 1 d . . . . .
 H12A H 1.080652 0.280965 0.396898 0.114 Uiso 1 1 calc R U . . .
 H12B H 1.036211 0.338371 0.529025 0.114 Uiso 1 1 calc R U . . .
 C8 C 0.4994(12) 0.2914(11) 0.6889(12) 0.096(3) Uani 1 1 d . . . . .
 H8A H 0.569478 0.233364 0.611540 0.115 Uiso 1 1 calc R U . . .
 H8B H 0.412086 0.341342 0.685165 0.115 Uiso 1 1 calc R U . . .
 C7 C 0.4716(11) 0.2252(10) 0.7889(12) 0.096(3) Uani 1 1 d . . . . .
 H7A H 0.401956 0.283070 0.866498 0.115 Uiso 1 1 calc R U . . .
 H7B H 0.432905 0.176417 0.776807 0.115 Uiso 1 1 calc R U . . .
 C5 C 0.7121(13) -0.0082(10) 0.8703(13) 0.116(5) Uani 1 1 d . . . . .
 H5A H 0.696518 -0.059027 0.929721 0.140 Uiso 1 1 calc R U . . .
 H5B H 0.765429 -0.059586 0.789408 0.140 Uiso 1 1 calc R U . . .
 C15 C 1.0199(11) -0.0801(9) 0.6991(11) 0.086(3) Uani 1 1 d . . . . .
 H15A H 1.116126 -0.147398 0.669346 0.103 Uiso 1 1 calc R U . . .
 H15B H 0.972568 -0.102629 0.665842 0.103 Uiso 1 1 calc R U . . .
 C10 C 0.6203(13) 0.5114(12) 0.6384(15) 0.120(5) Uani 1 1 d . . . . .
 H10A H 0.623616 0.563899 0.579441 0.144 Uiso 1 1 calc R U . . .
 H10B H 0.553039 0.563509 0.719395 0.144 Uiso 1 1 calc R U . . .
 C6 C 0.5748(13) 0.0863(11) 0.8874(13) 0.107(4) Uani 1 1 d . . . . .
 H6A H 0.518729 0.050136 0.886806 0.128 Uiso 1 1 calc R U . . .
 H6B H 0.522477 0.142474 0.965386 0.128 Uiso 1 1 calc R U . . .
 C11 C 0.8697(13) 0.3930(11) 0.4986(12) 0.101(3) Uani 1 1 d . . . . .
 H11A H 0.839545 0.354279 0.459583 0.121 Uiso 1 1 calc R U . . .
 H11B H 0.877387 0.458807 0.458203 0.121 Uiso 1 1 calc R U . . .
 C9 C 0.5670(14) 0.4344(14) 0.6176(12) 0.115(4) Uani 1 1 d . . . . .
 H9A H 0.476399 0.485547 0.619501 0.137 Uiso 1 1 calc R U . . .
 H9B H 0.633989 0.380867 0.537339 0.137 Uiso 1 1 calc R U . . .
 C16 C 0.9411(16) -0.0542(13) 0.8336(12) 0.114(4) Uani 1 1 d . . . . .
 H16A H 0.944555 -0.128625 0.860541 0.137 Uiso 1 1 calc R U . . .
 H16B H 0.987922 -0.029099 0.865380 0.137 Uiso 1 1 calc R U . . .
 C22 C 0.7838(15) 0.5263(11) 0.6822(17) 0.129(6) Uani 1 1 d . . . . .
 H22A H 0.756887 0.601245 0.651754 0.155 Uiso 1 1 calc R U . . .
 H22B H 0.884858 0.489059 0.656262 0.155 Uiso 1 1 calc R U . . .
 C19 C 0.766(2) 0.357(2) 1.0220(15) 0.151(7) Uani 1 1 d . . . . .
 H19A H 0.868996 0.321988 0.974953 0.181 Uiso 1 1 calc R U . . .
 H19B H 0.738173 0.371636 1.108236 0.181 Uiso 1 1 calc R U . . .
 C20 C 0.697(2) 0.4708(19) 0.9886(15) 0.147(7) Uani 1 1 d . . . . .
 H20A H 0.594775 0.501858 1.029462 0.177 Uiso 1 1 calc R U . . .
 H20B H 0.714912 0.531328 1.013402 0.177 Uiso 1 1 calc R U . . .
 C17 C 0.737(2) 0.0839(17) 1.0123(13) 0.149(7) Uani 1 1 d . . . . .
 H17A H 0.763213 0.015348 1.051690 0.179 Uiso 1 1 calc R U . . .
 H17B H 0.633830 0.128783 1.050118 0.179 Uiso 1 1 calc R U . . .
 C18 C 0.790(2) 0.1674(19) 1.0330(13) 0.154(8) Uani 1 1 d . . . . .
 H18A H 0.764384 0.183213 1.118502 0.185 Uiso 1 1 calc R U . . .
 H18B H 0.893171 0.128689 0.984125 0.185 Uiso 1 1 calc R U . . .
 C21 C 0.7014(19) 0.5571(14) 0.8195(17) 0.142(6) Uani 1 1 d . . . . .
 H21A H 0.714867 0.616991 0.851452 0.170 Uiso 1 1 calc R U . . .
 H21B H 0.600250 0.590580 0.847462 0.170 Uiso 1 1 calc R U . . .
 H H 1.446(5) -0.025(4) 0.465(4) 0.012(9) Uiso 1 1 d . . . . .

loop_
  _atom_site_aniso_label
  _atom_site_aniso_U_11
  _atom_site_aniso_U_22
  _atom_site_aniso_U_33
  _atom_site_aniso_U_23
  _atom_site_aniso_U_13
  _atom_site_aniso_U_12
 W1 0.0766(3) 0.0678(3) 0.0705(3) 0.02640(17) -0.04229(19) -0.04035(19)
 K1 0.0860(11) 0.0707(9) 0.0714(9) 0.0241(7) -0.0439(8) -0.0456(8)
 O2 0.084(4) 0.082(4) 0.088(4) 0.032(3) -0.051(3) -0.048(3)
 O8 0.087(4) 0.079(4) 0.078(4) 0.028(3) -0.042(3) -0.043(3)
 O3 0.086(4) 0.098(4) 0.085(4) 0.035(3) -0.052(3) -0.049(3)
 O4 0.089(4) 0.074(4) 0.088(4) 0.020(3) -0.044(3) -0.040(3)
 O5 0.088(4) 0.085(4) 0.099(5) 0.018(3) -0.039(4) -0.054(4)
 O7 0.082(4) 0.075(3) 0.089(4) 0.032(3) -0.043(3) -0.043(3)
 O6 0.098(4) 0.079(4) 0.097(4) 0.025(3) -0.059(4) -0.043(3)
 O1 0.103(5) 0.082(4) 0.088(4) 0.025(4) -0.043(4) -0.038(4)
 C4 0.072(4) 0.065(4) 0.061(4) 0.016(3) -0.029(3) -0.036(4)
 O9 0.119(6) 0.140(7) 0.085(5) 0.002(5) -0.055(5) -0.058(6)
 C2 0.075(4) 0.074(4) 0.075(4) 0.029(4) -0.045(4) -0.046(4)
 O10 0.136(7) 0.099(6) 0.118(6) -0.007(5) -0.047(6) -0.068(5)
 C3 0.087(5) 0.078(5) 0.080(5) 0.029(4) -0.056(4) -0.048(4)
 N1 0.115(7) 0.100(6) 0.096(6) 0.054(5) -0.054(5) -0.055(6)
 C1 0.067(4) 0.066(4) 0.070(4) 0.018(4) -0.026(4) -0.029(4)
 N2 0.113(7) 0.077(5) 0.123(7) 0.043(5) -0.065(6) -0.054(5)
 C13 0.077(5) 0.096(6) 0.088(6) 0.032(5) -0.043(4) -0.051(5)
 C14 0.081(5) 0.084(5) 0.080(5) 0.029(4) -0.045(4) -0.040(4)
 C12 0.095(6) 0.088(6) 0.112(8) 0.048(6) -0.049(6) -0.055(5)
 C8 0.090(6) 0.097(7) 0.110(8) 0.012(6) -0.060(6) -0.040(6)
 C7 0.081(6) 0.085(6) 0.129(9) 0.003(6) -0.048(6) -0.047(5)
 C5 0.107(8) 0.078(6) 0.125(9) 0.043(6) -0.024(7) -0.049(6)
 C15 0.083(5) 0.079(5) 0.115(7) 0.043(5) -0.058(5) -0.045(5)
 C10 0.091(7) 0.102(8) 0.160(13) 0.072(9) -0.058(8) -0.047(6)
 C6 0.100(7) 0.097(7) 0.115(9) 0.039(7) -0.037(6) -0.059(6)
 C11 0.109(8) 0.092(7) 0.105(8) 0.051(6) -0.048(6) -0.057(6)
 C9 0.103(8) 0.136(10) 0.108(8) 0.065(8) -0.063(7) -0.052(8)
 C16 0.132(10) 0.110(9) 0.108(8) 0.059(7) -0.069(8) -0.056(8)
 C22 0.112(9) 0.070(6) 0.190(16) 0.034(8) -0.050(10) -0.057(6)
 C19 0.146(14) 0.21(2) 0.103(10) -0.013(12) -0.063(10) -0.088(15)
 C20 0.175(16) 0.163(16) 0.115(11) -0.019(11) -0.054(11) -0.105(14)
 C17 0.170(15) 0.146(13) 0.083(8) 0.062(9) -0.050(9) -0.054(12)
 C18 0.163(15) 0.164(15) 0.083(8) 0.034(9) -0.077(9) -0.025(12)
 C21 0.148(13) 0.102(9) 0.164(15) -0.006(9) -0.043(11) -0.083(10)

_geom_special_details
;
 All esds (except the esd in the dihedral angle between two l.s. planes)
 are estimated using the full covariance matrix.  The cell esds are taken
 into account individually in the estimation of esds in distances, angles
 and torsion angles; correlations between esds in cell parameters are only
 used when they are defined by crystal symmetry.  An approximate (isotropic)
 treatment of cell esds is used for estimating esds involving l.s. planes.
;
loop_
  _geom_bond_atom_site_label_1
  _geom_bond_atom_site_label_2
  _geom_bond_distance
  _geom_bond_site_symmetry_2
  _geom_bond_publ_flag
 W1 W1 3.0211(6) 2_856 ?
 W1 C4 1.977(8) . ?
 W1 C2 1.938(8) . ?
 W1 C3 1.929(8) . ?
 W1 C1 1.978(8) . ?
 W1 H 1.86(5) . ?
 K1 O8 2.800(7) . ?
 K1 O5 2.801(7) . ?
 K1 O7 2.854(7) . ?
 K1 O6 2.852(7) . ?
 K1 O9 2.858(8) . ?
 K1 O10 2.805(8) . ?
 K1 N1 3.008(8) . ?
 K1 N2 2.972(8) . ?
 O2 C2 1.179(10) . ?
 O8 C14 1.420(11) . ?
 O8 C15 1.419(11) . ?
 O3 C3 1.183(10) . ?
 O4 C4 1.165(11) . ?
 O5 C7 1.440(13) . ?
 O5 C6 1.431(13) . ?
 O7 C13 1.420(11) . ?
 O7 C12 1.434(11) . ?
 O6 C8 1.393(13) . ?
 O6 C9 1.428(13) . ?
 O1 C1 1.181(12) . ?
 O9 C19 1.41(2) . ?
 O9 C18 1.434(19) . ?
 O10 C20 1.452(19) . ?
 O10 C21 1.43(2) . ?
 N1 C5 1.472(18) . ?
 N1 C16 1.442(17) . ?
 N1 C17 1.485(19) . ?
 N2 C10 1.473(15) . ?
 N2 C11 1.512(16) . ?
 N2 C22 1.459(18) . ?
 C13 H13A 0.9900 . ?
 C13 H13B 0.9900 . ?
 C13 C14 1.484(13) . ?
 C14 H14A 0.9900 . ?
 C14 H14B 0.9900 . ?
 C12 H12A 0.9900 . ?
 C12 H12B 0.9900 . ?
 C12 C11 1.485(16) . ?
 C8 H8A 0.9900 . ?
 C8 H8B 0.9900 . ?
 C8 C7 1.501(18) . ?
 C7 H7A 0.9900 . ?
 C7 H7B 0.9900 . ?
 C5 H5A 0.9900 . ?
 C5 H5B 0.9900 . ?
 C5 C6 1.479(17) . ?
 C15 H15A 0.9900 . ?
 C15 H15B 0.9900 . ?
 C15 C16 1.500(17) . ?
 C10 H10A 0.9900 . ?
 C10 H10B 0.9900 . ?
 C10 C9 1.49(2) . ?
 C6 H6A 0.9900 . ?
 C6 H6B 0.9900 . ?
 C11 H11A 0.9900 . ?
 C11 H11B 0.9900 . ?
 C9 H9A 0.9900 . ?
 C9 H9B 0.9900 . ?
 C16 H16A 0.9900 . ?
 C16 H16B 0.9900 . ?
 C22 H22A 0.9900 . ?
 C22 H22B 0.9900 . ?
 C22 C21 1.53(2) . ?
 C19 H19A 0.9900 . ?
 C19 H19B 0.9900 . ?
 C19 C20 1.48(3) . ?
 C20 H20A 0.9900 . ?
 C20 H20B 0.9900 . ?
 C17 H17A 0.9900 . ?
 C17 H17B 0.9900 . ?
 C17 C18 1.56(3) . ?
 C18 H18A 0.9900 . ?
 C18 H18B 0.9900 . ?
 C21 H21A 0.9900 . ?
 C21 H21B 0.9900 . ?

loop_
  _geom_angle_atom_site_label_1
  _geom_angle_atom_site_label_2
  _geom_angle_atom_site_label_3
  _geom_angle
  _geom_angle_site_symmetry_1
  _geom_angle_site_symmetry_3
  _geom_angle_publ_flag
 W1 W1 H 36.0(14) 2_856 . ?
 C4 W1 W1 92.7(2) . 2_856 ?
 C4 W1 C1 174.1(3) . . ?
 C4 W1 H 89.6(14) . . ?
 C2 W1 W1 136.7(2) . 2_856 ?
 C2 W1 C4 86.2(3) . . ?
 C2 W1 C1 88.0(4) . . ?
 C2 W1 H 100.7(14) . . ?
 C3 W1 W1 132.5(2) . 2_856 ?
 C3 W1 C4 87.8(4) . . ?
 C3 W1 C2 90.7(3) . . ?
 C3 W1 C1 90.9(4) . . ?
 C3 W1 H 168.1(14) . . ?
 C1 W1 W1 92.4(2) . 2_856 ?
 C1 W1 H 92.9(14) . . ?
 O8 K1 O5 95.9(2) . . ?
 O8 K1 O7 59.35(17) . . ?
 O8 K1 O6 135.6(2) . . ?
 O8 K1 O9 98.8(3) . . ?
 O8 K1 O10 121.7(3) . . ?
 O8 K1 N1 59.2(2) . . ?
 O8 K1 N2 119.6(3) . . ?
 O5 K1 O7 120.1(2) . . ?
 O5 K1 O6 59.9(2) . . ?
 O5 K1 O9 98.4(3) . . ?
 O5 K1 O10 137.3(3) . . ?
 O5 K1 N1 60.1(3) . . ?
 O5 K1 N2 120.2(3) . . ?
 O7 K1 O9 135.9(3) . . ?
 O7 K1 N1 118.0(3) . . ?
 O7 K1 N2 60.7(2) . . ?
 O6 K1 O7 98.8(2) . . ?
 O6 K1 O9 120.0(3) . . ?
 O6 K1 N1 119.4(3) . . ?
 O6 K1 N2 61.2(2) . . ?
 O9 K1 N1 61.8(3) . . ?
 O9 K1 N2 119.0(3) . . ?
 O10 K1 O7 97.7(3) . . ?
 O10 K1 O6 97.7(3) . . ?
 O10 K1 O9 59.5(3) . . ?
 O10 K1 N1 120.5(3) . . ?
 O10 K1 N2 60.2(3) . . ?
 N2 K1 N1 178.8(3) . . ?
 C14 O8 K1 119.7(5) . . ?
 C15 O8 K1 119.3(6) . . ?
 C15 O8 C14 111.9(8) . . ?
 C7 O5 K1 116.9(5) . . ?
 C6 O5 K1 116.8(7) . . ?
 C6 O5 C7 110.4(9) . . ?
 C13 O7 K1 111.7(5) . . ?
 C13 O7 C12 110.9(7) . . ?
 C12 O7 K1 116.5(6) . . ?
 C8 O6 K1 114.2(6) . . ?
 C8 O6 C9 111.5(10) . . ?
 C9 O6 K1 116.1(7) . . ?
 O4 C4 W1 174.9(7) . . ?
 C19 O9 K1 113.1(10) . . ?
 C19 O9 C18 109.2(15) . . ?
 C18 O9 K1 113.4(8) . . ?
 O2 C2 W1 179.7(10) . . ?
 C20 O10 K1 116.2(9) . . ?
 C21 O10 K1 118.8(9) . . ?
 C21 O10 C20 111.2(13) . . ?
 O3 C3 W1 177.5(9) . . ?
 C5 N1 K1 108.8(7) . . ?
 C5 N1 C17 108.3(13) . . ?
 C16 N1 K1 110.3(7) . . ?
 C16 N1 C5 111.3(11) . . ?
 C16 N1 C17 110.0(12) . . ?
 C17 N1 K1 108.0(9) . . ?
 O1 C1 W1 174.9(8) . . ?
 C10 N2 K1 109.4(6) . . ?
 C10 N2 C11 109.4(11) . . ?
 C11 N2 K1 108.4(6) . . ?
 C22 N2 K1 110.1(8) . . ?
 C22 N2 C10 109.2(11) . . ?
 C22 N2 C11 110.4(10) . . ?
 O7 C13 H13A 109.4 . . ?
 O7 C13 H13B 109.4 . . ?
 O7 C13 C14 111.2(7) . . ?
 H13A C13 H13B 108.0 . . ?
 C14 C13 H13A 109.4 . . ?
 C14 C13 H13B 109.4 . . ?
 O8 C14 C13 108.7(8) . . ?
 O8 C14 H14A 110.0 . . ?
 O8 C14 H14B 110.0 . . ?
 C13 C14 H14A 110.0 . . ?
 C13 C14 H14B 110.0 . . ?
 H14A C14 H14B 108.3 . . ?
 O7 C12 H12A 110.1 . . ?
 O7 C12 H12B 110.1 . . ?
 O7 C12 C11 108.0(8) . . ?
 H12A C12 H12B 108.4 . . ?
 C11 C12 H12A 110.1 . . ?
 C11 C12 H12B 110.1 . . ?
 O6 C8 H8A 109.6 . . ?
 O6 C8 H8B 109.6 . . ?
 O6 C8 C7 110.4(9) . . ?
 H8A C8 H8B 108.1 . . ?
 C7 C8 H8A 109.6 . . ?
 C7 C8 H8B 109.6 . . ?
 O5 C7 C8 109.6(9) . . ?
 O5 C7 H7A 109.7 . . ?
 O5 C7 H7B 109.7 . . ?
 C8 C7 H7A 109.7 . . ?
 C8 C7 H7B 109.7 . . ?
 H7A C7 H7B 108.2 . . ?
 N1 C5 H5A 108.8 . . ?
 N1 C5 H5B 108.8 . . ?
 N1 C5 C6 114.0(10) . . ?
 H5A C5 H5B 107.6 . . ?
 C6 C5 H5A 108.8 . . ?
 C6 C5 H5B 108.8 . . ?
 O8 C15 H15A 110.1 . . ?
 O8 C15 H15B 110.1 . . ?
 O8 C15 C16 108.2(10) . . ?
 H15A C15 H15B 108.4 . . ?
 C16 C15 H15A 110.1 . . ?
 C16 C15 H15B 110.1 . . ?
 N2 C10 H10A 108.6 . . ?
 N2 C10 H10B 108.6 . . ?
 N2 C10 C9 114.7(11) . . ?
 H10A C10 H10B 107.6 . . ?
 C9 C10 H10A 108.6 . . ?
 C9 C10 H10B 108.6 . . ?
 O5 C6 C5 107.8(9) . . ?
 O5 C6 H6A 110.1 . . ?
 O5 C6 H6B 110.1 . . ?
 C5 C6 H6A 110.1 . . ?
 C5 C6 H6B 110.1 . . ?
 H6A C6 H6B 108.5 . . ?
 N2 C11 H11A 109.1 . . ?
 N2 C11 H11B 109.1 . . ?
 C12 C11 N2 112.7(10) . . ?
 C12 C11 H11A 109.1 . . ?
 C12 C11 H11B 109.1 . . ?
 H11A C11 H11B 107.8 . . ?
 O6 C9 C10 110.7(11) . . ?
 O6 C9 H9A 109.5 . . ?
 O6 C9 H9B 109.5 . . ?
 C10 C9 H9A 109.5 . . ?
 C10 C9 H9B 109.5 . . ?
 H9A C9 H9B 108.1 . . ?
 N1 C16 C15 113.0(9) . . ?
 N1 C16 H16A 109.0 . . ?
 N1 C16 H16B 109.0 . . ?
 C15 C16 H16A 109.0 . . ?
 C15 C16 H16B 109.0 . . ?
 H16A C16 H16B 107.8 . . ?
 N2 C22 H22A 109.0 . . ?
 N2 C22 H22B 109.0 . . ?
 N2 C22 C21 113.0(10) . . ?
 H22A C22 H22B 107.8 . . ?
 C21 C22 H22A 109.0 . . ?
 C21 C22 H22B 109.0 . . ?
 O9 C19 H19A 109.9 . . ?
 O9 C19 H19B 109.9 . . ?
 O9 C19 C20 108.8(14) . . ?
 H19A C19 H19B 108.3 . . ?
 C20 C19 H19A 109.9 . . ?
 C20 C19 H19B 109.9 . . ?
 O10 C20 C19 108.3(14) . . ?
 O10 C20 H20A 110.0 . . ?
 O10 C20 H20B 110.0 . . ?
 C19 C20 H20A 110.0 . . ?
 C19 C20 H20B 110.0 . . ?
 H20A C20 H20B 108.4 . . ?
 N1 C17 H17A 109.2 . . ?
 N1 C17 H17B 109.2 . . ?
 N1 C17 C18 112.0(13) . . ?
 H17A C17 H17B 107.9 . . ?
 C18 C17 H17A 109.2 . . ?
 C18 C17 H17B 109.2 . . ?
 O9 C18 C17 108.0(14) . . ?
 O9 C18 H18A 110.1 . . ?
 O9 C18 H18B 110.1 . . ?
 C17 C18 H18A 110.1 . . ?
 C17 C18 H18B 110.1 . . ?
 H18A C18 H18B 108.4 . . ?
 O10 C21 C22 106.9(12) . . ?
 O10 C21 H21A 110.3 . . ?
 O10 C21 H21B 110.3 . . ?
 C22 C21 H21A 110.3 . . ?
 C22 C21 H21B 110.3 . . ?
 H21A C21 H21B 108.6 . . ?

loop_
  _geom_torsion_atom_site_label_1
  _geom_torsion_atom_site_label_2
  _geom_torsion_atom_site_label_3
  _geom_torsion_atom_site_label_4
  _geom_torsion
  _geom_torsion_site_symmetry_1
  _geom_torsion_site_symmetry_2
  _geom_torsion_site_symmetry_3
  _geom_torsion_site_symmetry_4
  _geom_torsion_publ_flag
 K1 O8 C14 C13 36.4(9) . . . . ?
 K1 O8 C15 C16 -50.1(10) . . . . ?
 K1 O5 C7 C8 42.3(11) . . . . ?
 K1 O5 C6 C5 -54.8(13) . . . . ?
 K1 O7 C13 C14 54.9(9) . . . . ?
 K1 O7 C12 C11 -50.6(12) . . . . ?
 K1 O6 C8 C7 50.1(11) . . . . ?
 K1 O6 C9 C10 -46.8(13) . . . . ?
 K1 O9 C19 C20 53.9(16) . . . . ?
 K1 O9 C18 C17 -55.9(15) . . . . ?
 K1 O10 C20 C19 45.7(18) . . . . ?
 K1 O10 C21 C22 -49.9(15) . . . . ?
 K1 N1 C5 C6 -42.3(13) . . . . ?
 K1 N1 C16 C15 -44.5(14) . . . . ?
 K1 N1 C17 C18 -45.5(15) . . . . ?
 K1 N2 C10 C9 -44.2(14) . . . . ?
 K1 N2 C11 C12 -48.5(11) . . . . ?
 K1 N2 C22 C21 -45.7(15) . . . . ?
 O8 C15 C16 N1 63.5(14) . . . . ?
 O7 C13 C14 O8 -60.9(11) . . . . ?
 O7 C12 C11 N2 68.0(13) . . . . ?
 O6 C8 C7 O5 -61.7(12) . . . . ?
 O9 C19 C20 O10 -66.4(19) . . . . ?
 N1 C5 C6 O5 66.0(15) . . . . ?
 N1 C17 C18 O9 71.2(17) . . . . ?
 N2 C10 C9 O6 63.3(16) . . . . ?
 N2 C22 C21 O10 64.3(17) . . . . ?
 C13 O7 C12 C11 -179.9(10) . . . . ?
 C14 O8 C15 C16 163.1(9) . . . . ?
 C12 O7 C13 C14 -173.3(9) . . . . ?
 C8 O6 C9 C10 -179.9(10) . . . . ?
 C7 O5 C6 C5 168.4(10) . . . . ?
 C5 N1 C16 C15 76.4(13) . . . . ?
 C5 N1 C17 C18 -163.2(12) . . . . ?
 C15 O8 C14 C13 -176.9(8) . . . . ?
 C10 N2 C11 C12 -167.7(10) . . . . ?
 C10 N2 C22 C21 74.4(16) . . . . ?
 C6 O5 C7 C8 179.0(10) . . . . ?
 C11 N2 C10 C9 74.4(13) . . . . ?
 C11 N2 C22 C21 -165.3(12) . . . . ?
 C9 O6 C8 C7 -175.9(10) . . . . ?
 C16 N1 C5 C6 -164.0(10) . . . . ?
 C16 N1 C17 C18 75.0(15) . . . . ?
 C22 N2 C10 C9 -164.8(13) . . . . ?
 C22 N2 C11 C12 72.1(12) . . . . ?
 C19 O9 C18 C17 177.0(13) . . . . ?
 C20 O10 C21 C22 171.2(13) . . . . ?
 C17 N1 C5 C6 74.9(14) . . . . ?
 C17 N1 C16 C15 -163.6(13) . . . . ?
 C18 O9 C19 C20 -178.8(14) . . . . ?
 C21 O10 C20 C19 -174.2(14) . . . . ?

_smtbx_masks_special_details
;
A solvent mask was calculated and 56 electrons were 
found in a volume of 240\%A^3^ in 1 void per unit cell. 
This is consistent with the presence of 
1[C7H8] per Asymmetric Unit 
which account for 50 electrons 
per unit cell.
;
loop_
  _smtbx_masks_void_nr
  _smtbx_masks_void_average_x
  _smtbx_masks_void_average_y
  _smtbx_masks_void_average_z
  _smtbx_masks_void_volume
  _smtbx_masks_void_count_electrons
  _smtbx_masks_void_content
 1 0.000 0.500 0.000 240.3 56.3 '1 Toluene'

_smtbx_masks_void_probe_radius     1.2
_smtbx_masks_void_truncation_radius  1.2
_shelx_res_file
;
TITL test-p1_a.res in P-1
    test-p1.res
    created by SHELXL-2018/3 at 18:32:22 on 30-Jan-2023
REM Old TITL THIS IS KB114
REM SHELXT solution in P-1: R1 0.119, Rweak 0.011, Alpha 0.058
REM <I/s> 0.000 for 0 systematic absences, Orientation as input
REM Formula found by SHELXT: C25 K N4 O8 W
CELL 1.54186 12.2519 12.8044 12.7458 87.893 63.398 63.057
ZERR 1 0.0003 0.0003 0.0003 0.002 0.002 0.002
LATT 1
SFAC C H K N O W
UNIT 44 74 2 4 20 2

L.S. 40
PLAN  12
TEMP -173
CONF
list 4
MORE -1
ABIN
BOND $H
fmap 2 53
acta
REM <olex2.extras>
REM <HklSrc "%.\\test-p1.hkl">
REM </olex2.extras>

WGHT    0.121300    1.500100
EXTI    0.000807
FVAR       0.53365
W1    6    1.484651   -0.081791    0.587545    11.00000    0.07660    0.06776 =
         0.07050    0.02640   -0.04229   -0.04035
K1    3    0.775450    0.244484    0.757538    11.00000    0.08603    0.07071 =
         0.07143    0.02408   -0.04387   -0.04560
O2    5    1.351971   -0.248758    0.653050    11.00000    0.08402    0.08181 =
         0.08849    0.03184   -0.05113   -0.04762
O8    5    1.024017    0.024690    0.662412    11.00000    0.08666    0.07916 =
         0.07830    0.02824   -0.04223   -0.04268
O3    5    1.597920   -0.160041    0.768465    11.00000    0.08621    0.09828 =
         0.08525    0.03542   -0.05202   -0.04922
O4    5    1.757149   -0.312108    0.406159    11.00000    0.08876    0.07427 =
         0.08757    0.02043   -0.04356   -0.04049
O5    5    0.599817    0.148686    0.791253    11.00000    0.08775    0.08477 =
         0.09864    0.01827   -0.03891   -0.05416
O7    5    1.000862    0.200858    0.524422    11.00000    0.08172    0.07493 =
         0.08927    0.03161   -0.04262   -0.04308
O6    5    0.548951    0.364129    0.707125    11.00000    0.09771    0.07880 =
         0.09734    0.02514   -0.05893   -0.04295
O1    5    1.193966    0.119901    0.790888    11.00000    0.10330    0.08172 =
         0.08783    0.02520   -0.04298   -0.03802
C4    1    1.657282   -0.223591    0.469302    11.00000    0.07153    0.06489 =
         0.06058    0.01646   -0.02898   -0.03647
O9    5    0.725922    0.277402    0.998462    11.00000    0.11931    0.13957 =
         0.08468    0.00236   -0.05516   -0.05832
C2    1    1.401776   -0.185299    0.628527    11.00000    0.07451    0.07393 =
         0.07525    0.02935   -0.04498   -0.04565
O10   5    0.753358    0.448407    0.859390    11.00000    0.13563    0.09887 =
         0.11840   -0.00687   -0.04691   -0.06781
C3    1    1.551826   -0.128759    0.701838    11.00000    0.08700    0.07775 =
         0.08003    0.02932   -0.05632   -0.04813
N1    4    0.796944    0.037938    0.882818    11.00000    0.11549    0.10026 =
         0.09553    0.05371   -0.05353   -0.05514
C1    1    1.304584    0.048578    0.713172    11.00000    0.06748    0.06606 =
         0.06965    0.01773   -0.02600   -0.02879
N2    4    0.759895    0.445066    0.629203    11.00000    0.11279    0.07666 =
         0.12275    0.04310   -0.06522   -0.05410
C13   1    1.131399    0.111746    0.511866    11.00000    0.07661    0.09616 =
         0.08846    0.03229   -0.04313   -0.05063
AFIX  23
H13A  2    1.153719    0.141894    0.565810    11.00000   -1.20000
H13B  2    1.205889    0.094788    0.428377    11.00000   -1.20000
AFIX   0
C14   1    1.128267   -0.000423    0.541342    11.00000    0.08149    0.08421 =
         0.08007    0.02877   -0.04527   -0.04004
AFIX  23
H14A  2    1.106704   -0.031566    0.487386    11.00000   -1.20000
H14B  2    1.220717   -0.061970    0.530276    11.00000   -1.20000
AFIX   0
C12   1    1.009266    0.303873    0.482625    11.00000    0.09525    0.08772 =
         0.11214    0.04843   -0.04943   -0.05509
AFIX  23
H12A  2    1.080652    0.280965    0.396898    11.00000   -1.20000
H12B  2    1.036211    0.338371    0.529025    11.00000   -1.20000
AFIX   0
C8    1    0.499440    0.291447    0.688936    11.00000    0.09021    0.09666 =
         0.10997    0.01151   -0.06005   -0.04027
AFIX  23
H8A   2    0.569478    0.233364    0.611540    11.00000   -1.20000
H8B   2    0.412086    0.341342    0.685165    11.00000   -1.20000
AFIX   0
C7    1    0.471611    0.225205    0.788922    11.00000    0.08085    0.08547 =
         0.12895    0.00330   -0.04839   -0.04669
AFIX  23
H7A   2    0.401956    0.283070    0.866498    11.00000   -1.20000
H7B   2    0.432905    0.176417    0.776807    11.00000   -1.20000
AFIX   0
C5    1    0.712102   -0.008206    0.870317    11.00000    0.10714    0.07762 =
         0.12518    0.04259   -0.02391   -0.04904
AFIX  23
H5A   2    0.696518   -0.059027    0.929721    11.00000   -1.20000
H5B   2    0.765429   -0.059586    0.789408    11.00000   -1.20000
AFIX   0
C15   1    1.019871   -0.080054    0.699109    11.00000    0.08257    0.07948 =
         0.11471    0.04303   -0.05796   -0.04491
AFIX  23
H15A  2    1.116126   -0.147398    0.669346    11.00000   -1.20000
H15B  2    0.972568   -0.102629    0.665842    11.00000   -1.20000
AFIX   0
C10   1    0.620314    0.511355    0.638446    11.00000    0.09052    0.10219 =
         0.15960    0.07224   -0.05836   -0.04713
AFIX  23
H10A  2    0.623616    0.563899    0.579441    11.00000   -1.20000
H10B  2    0.553039    0.563509    0.719395    11.00000   -1.20000
AFIX   0
C6    1    0.574801    0.086325    0.887400    11.00000    0.10037    0.09734 =
         0.11501    0.03939   -0.03726   -0.05854
AFIX  23
H6A   2    0.518729    0.050136    0.886806    11.00000   -1.20000
H6B   2    0.522477    0.142474    0.965386    11.00000   -1.20000
AFIX   0
C11   1    0.869719    0.393038    0.498644    11.00000    0.10940    0.09195 =
         0.10470    0.05067   -0.04827   -0.05673
AFIX  23
H11A  2    0.839545    0.354279    0.459583    11.00000   -1.20000
H11B  2    0.877387    0.458807    0.458203    11.00000   -1.20000
AFIX   0
C9    1    0.567003    0.434414    0.617611    11.00000    0.10283    0.13587 =
         0.10762    0.06519   -0.06271   -0.05157
AFIX  23
H9A   2    0.476399    0.485547    0.619501    11.00000   -1.20000
H9B   2    0.633989    0.380867    0.537339    11.00000   -1.20000
AFIX   0
C16   1    0.941142   -0.054210    0.833619    11.00000    0.13162    0.10982 =
         0.10793    0.05938   -0.06946   -0.05634
AFIX  23
H16A  2    0.944555   -0.128625    0.860541    11.00000   -1.20000
H16B  2    0.987922   -0.029099    0.865380    11.00000   -1.20000
AFIX   0
C22   1    0.783778    0.526327    0.682202    11.00000    0.11173    0.07038 =
         0.18976    0.03351   -0.05013   -0.05651
AFIX  23
H22A  2    0.756887    0.601245    0.651754    11.00000   -1.20000
H22B  2    0.884858    0.489059    0.656262    11.00000   -1.20000
AFIX   0
C19   1    0.766115    0.357027    1.022012    11.00000    0.14585    0.21157 =
         0.10342   -0.01288   -0.06307   -0.08831
AFIX  23
H19A  2    0.868996    0.321988    0.974953    11.00000   -1.20000
H19B  2    0.738173    0.371636    1.108236    11.00000   -1.20000
AFIX   0
C20   1    0.697108    0.470837    0.988617    11.00000    0.17547    0.16350 =
         0.11471   -0.01911   -0.05366   -0.10456
AFIX  23
H20A  2    0.594775    0.501858    1.029462    11.00000   -1.20000
H20B  2    0.714912    0.531328    1.013402    11.00000   -1.20000
AFIX   0
C17   1    0.737166    0.083853    1.012343    11.00000    0.16963    0.14591 =
         0.08303    0.06240   -0.05035   -0.05420
AFIX  23
H17A  2    0.763213    0.015348    1.051690    11.00000   -1.20000
H17B  2    0.633830    0.128783    1.050118    11.00000   -1.20000
AFIX   0
C18   1    0.790061    0.167372    1.032961    11.00000    0.16341    0.16447 =
         0.08273    0.03424   -0.07699   -0.02502
AFIX  23
H18A  2    0.764384    0.183213    1.118502    11.00000   -1.20000
H18B  2    0.893171    0.128689    0.984125    11.00000   -1.20000
AFIX   0
C21   1    0.701368    0.557069    0.819508    11.00000    0.14796    0.10221 =
         0.16443   -0.00630   -0.04343   -0.08262
AFIX  23
H21A  2    0.714867    0.616991    0.851452    11.00000   -1.20000
H21B  2    0.600250    0.590580    0.847462    11.00000   -1.20000
AFIX   0

H     2    1.446463   -0.024882    0.464542    11.00000    0.01223
HKLF 4


REM  test-p1_a.res in P-1
REM wR2 = 0.1960, GooF = S = 1.155, Restrained GooF = 1.155 for all data
REM R1 = 0.0665 for 5437 Fo > 4sig(Fo) and 0.0735 for all 6375 data
REM 330 parameters refined using 0 restraints

END

WGHT      0.1213      1.5065

REM Highest difference peak  1.138,  deepest hole -1.623,  1-sigma level  0.134
Q1    1   1.5364 -0.1558  0.5855  11.00000  0.05    1.01
Q2    1   1.5581 -0.0614  0.4400  11.00000  0.05    0.95
Q3    1   1.4520 -0.0267  0.5912  11.00000  0.05    0.91
Q4    1   1.5989 -0.1728  0.4410  11.00000  0.05    0.81
Q5    1   1.5215 -0.0401  0.4534  11.00000  0.05    0.80
Q6    1   1.4025 -0.0792  0.5005  11.00000  0.05    0.80
Q7    1   1.4314 -0.1045  0.4741  11.00000  0.05    0.79
Q8    1   1.3736  0.0748  0.6659  11.00000  0.05    0.79
Q9    1   1.5562 -0.0609  0.3391  11.00000  0.05    0.75
Q10   1   1.3157 -0.0230  0.7079  11.00000  0.05    0.72
Q11   1   1.3195 -0.0811  0.6379  11.00000  0.05    0.72
Q12   1   1.6570 -0.1544  0.4709  11.00000  0.05    0.72
;
_shelx_res_checksum                31339
_shelx_hkl_file
;
  -6  -9   5   32.24    6.02
  -3 -13   8   22.21    3.93
  -3 -11   9    0.02    4.93
  -3  -8   9  172.05    9.24
  -2  -8  10   39.68    6.17
  -1 -12  10   13.84    3.11
   1  -8  12   22.04    4.45
   1  -4  11    4.54    4.95
   2  -5  12   77.36    6.58
  -6 -11   5  135.68    6.94
  -6 -10   5   32.44    4.96
  -4 -13   7    4.42    4.02
  -4 -10   8  208.70    9.08
  -4  -9   8  112.87    7.30
  -2 -10  10    4.25    4.46
  -2  -9  10   14.97    3.89
   0  -6  11  107.42    7.64
   0  -4  10   33.15    7.68
  -5  -8   6    8.64    6.72
  -3 -10   9   14.86    4.45
  -3  -9   9  113.37    6.46
  -3  -6   8   14.14    5.11
   1 -11  11    2.84    2.70
   2  -9  12    2.26    3.71
   2  -6  12   74.51    7.10
  -5 -12   6  110.84    6.52
  -4  -7   7   -1.21    5.25
  -2  -6   9   31.22    6.58
  -1  -6  10   92.08    7.58
   0 -10  11   -1.94    3.73
   3  -9  12    0.78    3.16
  -6  -9   4   80.58    7.49
  -5  -9   6   11.89    6.41
  -2 -12   9   12.97    4.51
  -1 -11  10    6.68    4.40
   0 -12  10   13.55    2.93
   0  -9  11    9.73    5.08
   1  -5  11   21.69    5.91
   2  -8  12   27.02    4.38
   2  -7  12   34.89    5.35
   3  -5  12  160.86    8.65
  -6 -11   4   85.81    6.95
  -6 -10   4   29.61    6.50
  -5 -13   5   71.59    5.68
  -5 -11   6  232.05    8.52
  -5 -10   6  114.16    8.08
  -4 -12   7   20.69    4.82
  -4  -8   7   24.82    7.30
  -3  -7   8   88.76    7.06
  -1  -7  10  170.70    9.68
   2  -4  11    1.26    7.07
  -4 -14   5   16.15    3.09
  -2  -7   9  112.60    7.23
   0  -5  10   82.67    7.22
   3  -8  12    3.02    4.81
   3  -6  12  256.24    9.65
  -4 -11   7   47.78    6.81
  -3 -14   6   -1.82    2.48
  -3 -14   6   -0.70    1.66
  -3  -8   8  145.13    8.45
  -2 -11   9    1.56    5.11
  -1 -10  10  -10.79    4.62
  -1  -9  10    9.74    5.04
  -1  -8  10  163.42    8.16
   1 -10  11    4.82    4.98
   1  -6  11  109.36    7.49
   3  -7  12  110.36    6.97
   4  -8  12   10.77    4.50
  -4 -13   6   39.89    4.23
  -3 -13   7   -6.82    4.67
  -3 -11   8   77.87    5.50
  -2  -8   9  120.39    7.41
   1  -4  10  135.07   10.01
  -5 -12   5   65.65    5.85
  -5  -9   5    3.05    6.52
  -3 -10   8  123.73    7.54
  -3  -9   8   87.12    7.16
  -2 -10   9   35.07    4.63
  -2  -9   9  202.53    8.43
  -1 -12   9    6.02    4.35
   0 -11  10   -2.08    4.06
   0  -6  10   78.75    8.74
   1  -8  11   65.64    6.76
   1  -7  11  196.61    8.61
   2  -5  11   34.51    8.16
   4  -6  12  100.00    7.20
  -5 -11   5  169.56    8.85
  -5 -10   5   36.05    6.42
  -1  -6   9   43.57    7.86
  -4 -12   6  199.56    8.47
  -1 -13   8    3.66    3.47
   3 -10  11    4.76    3.66
  -3 -12   7   24.99    5.70
  -2 -14   6    7.65    2.44
  -2 -14   6    1.58    1.87
  -2 -12   8   23.66    4.43
   0 -10  10    5.58    4.63
   1  -5  10    7.41    6.74
   2  -6  11  107.35    8.17
  -5 -12   4  101.34    6.73
  -4 -13   5   46.49    5.52
  -4 -11   6  146.33    8.69
  -4  -9   6   53.61    7.21
  -3 -14   5   18.58    3.66
  -2  -7   8    4.97    4.83
  -1 -11   9   20.78    5.00
  -1  -7   9  109.61    7.85
   0 -12   9   -0.75    4.38
   0  -9  10  109.69    7.94
   0  -8  10  239.57    9.77
   1 -11  10   -3.62    4.00
   2  -9  11   30.33    5.25
  -4 -10   6   93.29    7.34
  -3 -13   6   74.16    5.78
  -3  -8   7   14.56    5.70
  -2 -13   7    3.02    3.56
  -2 -11   8   37.61    6.29
   0 -13   8    1.49    3.67
   2  -8  11  233.01    8.56
   2  -7  11  196.50    8.43
   3  -5  11   55.70    8.34
  -5 -11   4    9.93    7.15
  -5 -10   4    3.03    6.21
  -3 -10   7  299.13   11.00
  -3  -9   7  160.98    9.43
  -2  -8   8  168.47    8.48
  -1 -14   6    3.68    2.16
  -1 -10   9   73.31    5.45
  -1  -9   9   85.74    7.51
  -1  -8   9  121.40    7.13
   1  -6  10   42.51    7.62
   2 -11  10    5.52    3.13
   3  -9  11   58.98    5.49
  -2 -10   8   61.02    5.96
  -2  -9   8  188.92    8.41
   1 -12   9   -0.27    3.29
   1 -10  10   57.87    6.14
   2 -12   9    3.09    3.50
   3  -6  11  153.76    9.06
   4  -9  11   19.29    3.81
  -4 -12   5  142.86    7.15
  -3 -14   4   74.23    4.76
  -1 -12   8    1.77    4.08
   0 -11   9   21.41    6.07
   1  -7  10   97.56    8.70
   3  -8  11  114.60    7.50
   3  -7  11  129.04    8.56
  -4 -13   4   97.46    6.23
  -3 -12   6  118.51    7.61
  -2 -14   5   56.05    3.99
   1  -9  10   75.95    6.42
   2  -5  10    0.08    6.95
   4  -5  11   31.29    7.23
  -4 -11   5  174.36    8.38
  -4 -10   5   78.11    7.27
   2 -10  10   40.28    5.49
   4  -8  11   43.50    5.67
   5  -8  11   77.01    5.61
  -3 -13   5  113.19    6.91
  -2 -13   6   35.89    5.77
  -1 -11   8   35.13    5.93
  -1  -7   8   19.41    7.08
   0 -10   9   25.47    4.73
   0  -7   9  207.41    9.55
   4  -7  11   82.39    6.97
   4  -6  11   69.00    6.49
  -3 -11   6   81.33    6.68
  -2 -11   7  157.83    8.74
  -1 -14   5   20.99    2.36
  -1 -14   5   13.43    2.18
   0 -13   7   27.95    4.41
   0 -12   8   -0.81    4.07
   0  -9   9  140.45    7.41
   0  -8   9  396.72   12.36
   1 -11   9    0.33    5.51
   2  -6  10   67.96    6.84
   4 -10  10   51.52    4.23
   5  -7  11  164.80    7.92
  -4 -12   4   17.67    4.61
  -3 -10   6  166.21    8.89
  -2 -14   4   45.67    4.54
  -2  -8   7   53.87    6.79
  -1 -10   8  158.76    7.86
  -1  -9   8  340.87   12.05
  -1  -8   8  199.76    8.82
   1 -13   7    6.34    3.70
   2  -7  10  218.44   10.69
   5  -6  11   73.52    6.90
  -2 -10   7  145.80    8.29
  -2  -9   7   72.16    7.17
  -1 -12   7   68.89    7.03
   1 -12   8   30.02    5.06
   2 -11   9   19.82    4.43
   2  -8  10  170.52    8.87
   3 -12   8   12.80    2.74
  -4 -11   4   23.47    6.33
  -3 -12   5  199.51    8.98
  -1 -13   6   36.75    5.74
   1 -10   9   47.41    6.42
   1  -6   9   -0.96    5.52
   2 -12   8   21.28    4.59
   3 -11   9   34.57    4.03
   3  -9  10   69.00    7.03
   3  -5  10    2.92    5.29
  -4 -10   4    5.38    4.82
  -3 -13   4   45.51    5.25
  -2 -14   3   43.43    4.43
  -2 -13   5  172.85    7.72
  -2 -12   6   61.64    5.90
  -1 -14   4   43.21    4.82
   0 -11   8   57.30    5.09
   5  -9  10   82.86    5.76
  -4 -12   3   10.79    5.88
   1  -9   9  152.75    8.49
   1  -8   9  151.82   10.61
   3  -8  10  144.66    9.09
   3  -6  10   21.14    5.45
   4  -9  10  160.84    7.06
  -3 -11   5   39.04    6.03
  -1 -11   7  109.40    7.32
   0 -12   7   39.78    6.50
   0 -10   8   99.29    8.37
   2 -13   6   19.57    2.95
   2 -10   9  126.09    8.84
   3  -7  10   93.77    6.93
   5 -10   9   65.70    4.83
   6  -8  10   94.94    6.09
  -3 -10   5    4.82    4.99
  -1 -14   3   13.90    3.73
   0  -9   8  116.88    8.76
   0  -8   8  102.33    8.92
   1 -13   6   35.97    4.70
   1 -11   8   77.41    6.63
   4  -8  10  181.64    8.78
   4  -5  10    7.49    7.10
  -4 -11   3   27.83    5.17
  -3 -13   3   38.64    5.77
  -3 -12   4   62.36    6.88
  -2 -10   6  114.67    8.02
  -2  -9   6   19.06    7.33
  -1 -10   7  199.72    9.33
   3 -10   9   95.32    7.15
   4  -6  10   -1.91    7.22
   5  -8  10   47.16    6.42
  -2 -13   4   94.12    7.15
  -2 -12   5  131.14    8.46
  -1 -13   5   75.71    6.12
  -1  -9   7  189.68    9.42
   1 -12   7   61.22    6.20
   2  -9   9  203.26    9.27
   2  -6   9   24.96    6.53
   3 -12   7   51.09    4.59
   4 -11   8   56.10    4.70
   4  -7  10   58.33    6.07
   0 -11   7   77.34    7.21
   1 -10   8   83.52    7.65
   2 -12   7   38.49    5.52
   2 -11   8   68.21    6.28
   2  -7   9   36.16    6.03
   3 -11   8   84.49    6.51
   5  -7  10   74.77    7.61
   6  -9   9   50.72    4.31
   6  -7  10   99.89    6.87
  -3 -11   4   46.81    5.87
   0 -13   5   63.22    6.01
   2 -13   5   44.85    4.08
   5  -6  10    5.35    7.19
   7  -8   9    6.96    4.01
  -2 -11   5   19.43    8.41
  -1 -11   6  150.57    9.36
   0 -12   6  144.93    8.59
   1  -9   8   83.04    9.04
   6  -6  10   -1.00    4.20
  -3 -12   3   10.35    4.57
  -2 -13   3    9.57    5.69
  -1 -13   4  122.43    7.49
   0 -10   7  153.17    8.12
   1  -8   8   68.91    7.33
   3  -8   9   31.35    8.15
   4  -9   9  119.39    7.40
   5  -9   9  134.40    6.92
  -2 -12   4  120.05    8.88
  -2 -10   5   20.84    7.37
  -1 -12   5   66.24    7.75
  -1 -10   6   96.10    9.48
   0  -9   7  105.57    8.72
   1 -11   7  173.91    7.97
   2 -10   8  100.20    6.51
   3  -7   9   27.28    7.70
   3  -6   9    8.54    6.12
  -1  -9   6   -1.80    8.19
   1 -12   6   62.55    5.68
   3 -12   6   54.24    4.32
   3 -10   8  164.16    9.14
  -3 -11   3   -5.96    6.75
   0 -13   4   25.75    4.96
   1 -13   4   13.09    4.37
   2 -12   6   49.44    5.48
   2 -11   7  141.18    7.94
   2  -9   8  219.65   11.39
   4 -11   7   52.42    4.90
   4 -10   8   90.18    6.40
   4  -8   9  140.89    8.57
   6  -8   9   13.31    4.65
  -3 -12   2   25.61    7.10
  -2 -13   2    2.17    4.21
  -1 -13   3   41.57    6.12
   0 -11   6   77.06    7.76
   1 -10   7  259.43   11.66
   2 -13   3    2.19    2.38
   2 -13   3    1.20    1.57
   3 -11   7   64.64    6.14
   4  -7   9   -1.07    7.73
   5 -11   6   14.92    3.39
   5  -8   9   23.32    6.30
   7  -7   9   -2.04    5.11
  -2 -11   4   21.96    5.75
   2  -8   8  102.34    8.38
   4  -6   9  101.56    7.95
   6  -9   8   39.90    5.04
   7  -9   7   -2.08    2.11
  -2 -12   3    1.05    4.60
  -1 -12   4   23.52    7.25
   0 -13   3   15.95    5.68
   1 -13   3   -5.05    4.50
   1  -9   7   28.74    7.35
   3 -12   5    6.14    5.11
   3  -9   8   92.74    7.76
   5  -7   9   -8.70    7.84
   6  -7   9   -1.09    6.50
  -1 -13   2    3.85    5.27
   0 -10   6   57.66    7.07
   1 -12   5  119.00    8.24
   1 -11   6  100.23    6.93
   2 -10   7   38.20    7.67
   5  -9   8   53.25    7.00
   5  -6   9   27.04    7.65
   5  -5   9   15.58    6.16
   7  -8   8   11.54    5.09
   7  -6   9   67.72    7.29
   8  -7   8    7.42    3.47
  -3 -11   2  103.44    7.27
   0  -9   6    0.05    8.11
   1  -8   7   28.90    6.79
   2 -12   5   28.22    5.21
   4 -11   6    9.76    4.53
   5 -11   5   -5.59    3.72
   5 -10   7    7.58    4.67
   6 -10   6    2.90    3.97
   6  -6   9   41.85    8.16
  -1 -13   1   15.93    5.78
   0 -13   2   -6.97    5.68
   0 -11   5   74.94    8.62
   1 -13   1    3.48    2.65
   1 -13   2    0.79    3.61
   2 -11   6  174.89    8.03
   3 -10   7   59.49    7.12
   3  -7   8  -11.31    8.16
   4 -10   7   75.89    8.13
  -2 -12   2   25.13    7.07
  -2 -11   3    2.11    5.89
  -1 -11   4    1.41    7.84
   0 -12   4   47.63    6.42
   2  -9   7   16.00    9.18
   3 -11   6   70.68    6.32
   4  -8   8   -1.66    8.14
   6  -8   8   -8.17    6.27
  -1 -12   3    0.75    6.06
   0 -13   0   54.96    5.31
   0 -13   1    7.94    4.59
   1 -10   6  188.64    9.41
   5 -11   4    5.21    3.35
   5  -8   8    4.70    8.01
   6  -9   7    4.72    5.53
   7  -9   6    7.35    3.64
   1 -11   5   21.51    8.21
   2 -12   4   19.97    6.11
   2  -8   7   23.40    8.75
   4  -7   8   10.78    7.63
   7  -7   8   18.22    6.42
   8  -8   6    6.10    2.80
   8  -8   6    9.37    2.12
  -1 -10   4   11.66    8.02
   0 -10   5    7.42    6.17
   1  -9   6   10.78    7.30
   3 -12   3   -6.45    4.51
   3  -9   7   49.60    7.66
   4 -11   5    3.69    5.30
   4  -6   8  160.47   11.59
   5 -10   6   12.12    5.31
   6 -10   5    1.96    3.51
   8  -6   8   65.10    6.21
  -2 -12   1   62.62    6.91
   0 -12   3   10.66    5.94
   2 -11   5   13.35    6.98
   2 -10   6   47.99    6.98
   4  -9   7   14.85    7.92
   5  -7   8   19.62    7.96
   6  -7   8   62.83    8.80
   7  -8   7   20.48    5.10
  -2 -11   2  127.51    8.73
  -1 -12   2   22.85    6.09
  -1 -11   3   37.05    8.20
   1 -12   3   10.92    6.32
   3 -11   5   19.86    4.69
   3 -10   6    2.92    6.71
   4 -10   6    1.75    5.82
   8  -7   7   29.59    4.67
   3  -8   7    3.64    6.74
   5  -6   8  104.63    9.08
   6 -10   4   20.40    4.41
   7  -6   8  100.96    9.55
   8  -8   5   11.02    3.39
   0 -12   2   22.54    8.04
   1 -10   5   12.13    6.40
   2  -9   6   12.41    5.70
   4 -11   4   -0.08    4.18
   6  -8   7   27.23    7.39
   6  -6   8  197.29   10.36
  -1 -12   1   75.82    7.23
   1 -11   4    3.50    5.92
   2 -12   2   37.27    5.92
   5 -10   5    5.13    5.73
   5  -8   7   16.49    9.50
   6 -10   3   37.86    4.53
   6  -5   8  146.03   11.30
   7  -5   8  176.26   11.70
  -2 -11   1  399.63   14.64
   0 -11   3   39.28    9.04
   1 -12   2   78.51    6.95
   2 -12   0   28.31    5.20
   2 -12   1   74.86    7.26
   2 -11   4   10.94    6.12
   2 -10   5    3.58    7.68
   3 -11   4   22.10    5.80
   3  -9   6   25.94    8.60
   7  -7   7   63.27    8.35
   8  -8   4    0.29    3.06
  -1 -12   0   77.44    8.46
  -1 -11   2   76.70    9.47
   0 -12   1   57.83    8.64
   1  -9   5  124.84    9.39
   4 -11   3   34.73    5.17
   4 -10   5   30.57    6.47
   4  -9   6   12.68    9.00
   4  -7   7  165.26   12.06
   5  -9   6    4.30    5.82
   7  -9   3    4.82    3.46
   7  -8   6   15.37    5.30
   8  -6   7   34.87    6.99
   9  -6   6    5.25    4.00
   1 -12   1   44.94    5.96
   3 -10   5    4.92    5.38
   6  -7   7  142.98   10.69
   8  -7   6   63.05    6.44
   0 -12   0   58.30    8.39
   1 -12  -1   38.29    4.91
   1 -12   0   52.79    6.60
   1 -10   4   94.38   10.64
   3 -11   3   90.87    8.57
   4 -11   1   12.87    3.56
   4 -11   2   72.88    5.92
   5 -10   4   61.07    6.17
   5  -7   7   67.75    8.35
   6  -9   5   50.94    6.13
   0 -12  -1   36.71    6.75
   2 -11   3   36.37    8.07
   2  -9   5   68.52    9.40
   3  -8   6  168.65   10.46
  -1 -11   1  168.58   11.53
   0 -11   2  213.69   10.46
   0 -10   3  264.03   11.97
   2 -10   4   91.76   10.81
   4  -8   6   85.46   10.91
   5  -6   7   49.19    8.31
   7  -6   7   59.13    7.61
   8  -5   7  149.71    9.69
   3 -10   4   90.41    8.79
   3  -9   5  115.88   10.34
   4 -10   4   34.17    5.53
   5 -10   3   52.75    6.51
   5  -9   5   25.58    7.11
   6  -6   7  216.02   11.47
   9  -6   5    4.24    3.99
   1 -11   2  143.31   10.32
   3 -11  -1   -1.82    4.10
   4  -9   5   64.73    7.19
   5 -10   0   -4.52    3.48
   6  -9   4   60.60    6.42
   7  -7   6   37.77    6.58
   8  -7   5   49.21    5.78
   9  -5   6    0.53    5.89
  -1 -11   0  214.59   12.95
   0 -11   1  112.43   10.49
   3 -11   0   19.73    5.19
   5 -10   2   26.32    4.60
   6  -5   7  198.97   11.82
   7  -5   7   67.14    9.23
   8  -6   6   15.28    7.21
   4 -10   3   66.45    7.02
   5 -10   1   -0.86    4.12
   6  -8   5   86.24    9.00
   6  -7   6  207.04   12.45
   7  -8   4   53.12    8.12
   0 -10   2  636.35   17.35
   1 -11   1   63.84    7.87
   2 -11  -2   20.72    4.56
   2 -11   1  109.27    8.75
   2 -10   3  142.96   12.12
   2  -9   4  206.06   11.87
   3 -10   3  126.25    9.96
   3  -8   5  353.42   14.00
   5  -9   4  146.37    9.02
   5  -7   6  233.88   12.49
   6  -9   3   31.53    5.70
   9  -6   4   -2.57    4.58
   0 -11   0   75.74    9.28
   2 -11   0   59.50    7.65
   4 -10  -2    7.11    3.35
   4  -8   5  130.41   12.05
   5  -8   5  129.14   11.85
   6  -9   0    9.99    4.21
   7  -6   6   78.57    9.97
   8  -7   4    2.26    4.13
   1 -11   0    7.24    8.59
   2 -11  -1   -0.33    5.68
   3  -9   4  301.36   12.83
   4 -10   2  114.58    9.45
   4  -9   4  103.21    9.15
   6  -9   1   -4.24    4.63
   6  -9   2    5.06    4.45
   7  -8   3   11.61    5.49
   7  -7   5   32.81    7.88
   0 -11  -1   13.02    7.87
   1 -10   2   92.57    9.43
   6  -6   6  198.84   11.36
   7  -8   0    7.11    2.90
   8  -6   5   31.55    7.29
   8  -5   6   14.55    6.49
   9  -6   3    7.42    3.88
   9  -5   5   13.49    5.66
   0 -11  -2    7.10    6.12
   0 -10   1  399.99   17.04
   1 -11  -2    1.16    4.52
   1 -11  -1   10.25    5.55
   2 -10   2  121.45   10.65
   3 -10   2   76.25    8.87
   4 -10  -1   12.25    5.88
   4 -10   1   53.47    6.17
   5  -9   3  105.55    7.47
   6  -8   4   25.03    6.87
   7  -8   2    2.00    5.17
   9  -6   2   20.29    3.44
   2  -9   3  192.10   13.41
   3 -10  -3   18.98    4.83
   4 -10   0    5.69    4.67
   7  -8   1   11.61    4.01
   7  -5   6   42.61    9.40
   8  -7   1   17.38    4.03
   8  -7   2    7.57    5.38
  10  -4   4   53.29    5.66
   3  -9   3  141.68   10.68
   3  -8   4  646.28   19.71
   4  -9   3   56.44    7.92
   5  -8   4  101.41   11.43
   8  -4   6    5.82    8.13
   1 -10   1   62.94    9.26
   2 -10  -4    3.83    4.46
   3 -10   1   16.05    6.31
   4  -8   4  149.26   10.78
   5  -9   2   18.15    5.18
   7  -6   5   19.20    8.38
   0 -10   0   13.73    6.34
   3 -10  -2   12.43    5.25
   6  -8   3    6.91    5.75
   8  -6   4    4.72    4.69
   9  -5   4   51.41    6.19
  10  -4   3   50.05    6.33
   3 -10  -1    4.87    6.32
   4  -9   2   -2.04    6.79
   5  -9  -1    7.32    4.47
   5  -9   0   11.85    6.25
   5  -9   1   11.60    5.62
   6  -8  -2    4.69    3.74
   6  -6   5   37.96   10.00
   8  -5   5   -0.44    5.67
   9  -4   5   33.71    5.73
   1 -10   0   -3.93    6.29
   2 -10   0   25.55    7.31
   2  -9   2  199.25   12.76
   3  -9   2   29.21    9.97
   6  -8   2   -0.96    5.81
   6  -7   4   32.67    7.17
   7  -7   3    4.69    6.81
  10  -4   1   -1.90    3.36
  10  -4   2    9.43    3.97
   0 -10  -1    5.68    6.40
   2 -10  -3   24.67    5.78
   2 -10  -1   -3.64    7.54
   4  -9  -3    6.67    4.42
   5  -8   3   47.43    6.88
   5  -7   4   17.94    9.21
   8  -6   3   69.11    8.47
   9  -5   3   29.36    6.89
   1 -10  -1   37.70    8.68
   2 -10  -2   40.98    6.78
   3  -8   3  256.29   12.51
   4  -9   1    1.55    6.91
   4  -8   3   77.58    8.49
   6  -8   1   10.61    5.47
   7  -6   4   -1.17    8.47
   7  -5   5    9.53    6.94
   0 -10  -2    8.63    6.03
   1 -10  -3   33.26    7.75
   1 -10  -2   71.70    9.29
   6  -8   0   21.11    5.54
   7  -7  -1    7.37    4.74
   7  -7   2   27.59    5.92
   8  -6  -1    7.02    3.31
   8  -4   5   91.80   11.43
   9  -5   2   27.71    5.91
   3  -9  -4   15.60    5.06
   3  -9   1   10.65    7.22
   4  -9  -1   82.85    8.32
   4  -9   0   -0.20    5.38
   5  -8   2    4.63    5.33
   6  -7   3    4.84    8.37
   7  -7   1   73.48    7.80
   8  -5   4   22.85    6.42
   9  -5   1   19.33    4.10
   9  -4   4  107.75    8.74
   6  -6   4    6.80    6.51
   7  -7   0   32.17    5.48
   8  -6   0    3.72    4.80
   8  -6   1   18.05    6.01
   1  -9   0    7.73    8.59
   2  -9  -5    2.56    4.28
   3  -8   2    6.60    8.68
   4  -8   2   17.49    6.01
   5  -7   3    8.68   10.25
  10  -3   3   14.31    4.79
   2  -9   0   33.73    9.29
   3  -9  -3   11.21    6.61
   5  -8   1   29.38    6.21
   5  -7  -5    0.76    2.40
   6  -7   2   64.15    8.51
   3  -9  -2   47.07    8.43
   5  -8  -2    3.70    5.52
   6  -7  -3   -3.20    3.44
   7  -6  -3    8.97    3.14
   7  -5   4   23.65    7.20
   8  -5   3   59.85    7.37
   9  -4   3  107.89    8.07
  10  -3   2    4.71    4.80
   1  -9  -1   43.77   10.27
   2  -9  -4   20.99    6.26
   2  -9  -1   44.80    9.12
   4  -8   1  104.49   10.11
   5  -8  -1   27.81    6.59
   8  -4   4  101.70    9.58
   9  -3   4   50.77    7.28
  10  -3   0   18.41    3.97
   3  -8   1    4.19    8.88
   4  -8  -4    4.16    4.17
   4  -7  -6   18.17    3.94
   5  -7   2   12.70    7.43
   6  -7   1   43.37    6.55
   6  -6   3    0.00    6.87
   7  -6   2   62.12    8.15
  10  -3   1    2.41    4.04
  11  -1   0    2.16    2.65
   1  -9  -2   76.40   11.63
   2  -9  -3   95.07    8.48
   2  -9  -2   77.65    8.85
   3  -7  -7   -0.19    1.77
   6  -7  -2   18.26    4.67
   6  -7   0   51.34    7.18
   8  -5  -2    8.59    4.11
   8  -5   2  196.67   10.61
   9  -4   2    6.98    5.35
   0  -9  -3    3.15    8.83
   1  -9  -4   26.27    7.46
   1  -9  -3   91.53   10.40
   3  -8  -5    1.63    5.11
   4  -8  -3   20.56    7.05
   4  -8   0   77.16    9.20
   4  -7   2   14.10    6.21
   6  -7  -1   15.56    4.89
   7  -6  -2    4.99    4.01
   7  -6   1  154.33   10.43
   7  -5   3  151.43   12.41
   9  -4   1    0.63    5.51
  10  -2   3   -1.14    4.23
   2  -8  -6   16.23    5.98
   3  -8   0   49.93    9.14
   4  -8  -1   80.82    8.32
   5  -6  -6    0.07    2.62
   5  -6  -6    4.10    1.75
   7  -6  -1    0.67    5.33
   7  -6   0   73.87    7.55
   8  -5  -1    8.66    4.84
   8  -3   4  134.69   12.93
   9  -4   0    0.72    4.20
   5  -7   1   45.60    7.50
   6  -6   2   40.03    8.28
   8  -5   0   -1.62    3.96
   8  -4   3   57.61    8.38
   9  -3  -3    6.83    3.18
   9  -3   3   55.81    6.82
   4  -6  -7   -4.07    3.03
   6  -6  -4   16.41    5.04
   7  -5  -4   18.28    4.10
  10  -2   2   13.11    5.73
   3  -8  -4    1.40    5.10
   4  -7   1   99.68    9.03
   5  -7  -3    3.29    5.15
   5  -7   0  111.68    8.56
   5  -6   2  163.94   12.69
  10  -2  -1   28.49    4.36
  11   0  -1    1.20    2.55
   2  -8  -5    2.78    5.97
   2  -8  -1  113.11   10.74
   3  -8  -3   12.56    5.55
   3  -8  -2   82.71    9.21
   4  -7  -5   31.44    5.47
   5  -7  -2    1.02    6.29
   5  -7  -1   68.93    6.22
   6  -6   1  125.71    9.85
   8  -4   2   35.97    8.16
   9  -3   2   -1.72    5.71
  10  -2   1   24.34    5.66
   6  -6  -3   -1.14    5.04
   7  -4   3  108.53   10.39
   8  -4  -3    4.12    4.48
  10  -2   0   34.31    5.27
  11   0   0    7.31    4.09
   2  -8  -4   13.76    6.72
   2  -8  -2   75.12    9.25
   3  -7  -6   10.11    4.75
   4  -7   0  110.47    9.92
   6  -6   0   49.15    6.26
   7  -5  -3   42.97    5.74
   7  -5   1   61.61    7.41
   8  -3   3   33.20    7.01
   9  -3   1   23.15    6.66
   9  -2   3    0.72    4.84
   1  -8  -5   19.03    7.77
   2  -8  -3   38.29    7.29
   2  -7  -7   15.80    4.58
   4  -7  -4   -0.76    5.39
   5  -6   1   75.67    8.52
   6  -6  -2   -4.81    3.64
   6  -6  -1   11.15    4.36
   7  -4  -5   -0.06    3.25
   8  -4   1    2.60    5.79
   1  -8  -4   12.91    8.45
   1  -8  -3   60.17    8.07
   4  -7  -1   83.66    8.88
   6  -5  -5   12.15    4.51
   7  -5  -2   34.97    6.40
   7  -5  -1    5.00    4.93
   7  -5   0   22.12    5.98
   8  -4  -2   17.25    4.66
   9  -3   0   39.10    5.68
  10  -1   2   40.52    5.75
   4  -7  -2    8.48    6.58
   7  -4   2  122.55   10.13
   8  -4  -1   61.44    6.09
  10  -1  -2    2.87    3.44
   3  -7  -5   51.96    7.79
   3  -7  -1    9.19    7.31
   4  -6  -6   26.81    5.36
   5  -6  -4   31.30    6.40
   5  -6   0   77.62    8.28
   6  -5   1  154.15   10.09
   8  -3  -4   -2.09    3.83
   8  -3   2    3.50    6.00
   9  -2   2   -2.34    5.22
  10  -1   1  111.57    7.71
   7  -3  -6   17.75    2.88
   9  -2  -3   -0.27    3.72
  10  -1  -1   11.00    5.68
  11   1  -1    5.71    3.26
   2  -7  -6   41.63    5.78
   2  -6  -8   -2.12    3.76
   3  -7  -4   31.03    5.92
   3  -7  -3   18.18    7.29
   3  -6  -7    4.25    4.07
   5  -6  -3   22.92    5.43
   5  -6  -2    9.45    5.70
   5  -6  -1   35.72    5.89
   6  -5  -4    7.30    4.12
   7  -4  -4   29.61    4.84
  10  -1   0   36.18    4.70
   6  -5   0   35.46    6.42
   6  -4  -6   -1.21    2.83
   8  -3   1    2.09    5.98
   9  -2   1   29.63    6.24
   2  -7  -5   27.95    6.23
   4  -6  -5   44.52    7.17
   6  -5  -3   36.95    5.86
   6  -5  -1   12.28    5.57
   8  -3  -3    0.71    4.62
   8  -2  -5   34.50    3.65
   9  -2   0  120.87    8.02
  10   0  -3    7.64    2.70
   1  -7  -6   56.30    8.73
   2  -7  -4   31.38    7.31
   2  -7  -3    7.07    4.74
   4  -6  -1   47.92    7.37
   4  -5  -7    3.41    4.06
   6  -5  -2   79.25    6.78
   7  -4  -3   28.04    4.09
   7  -4   0   31.47    6.01
   8  -3   0   40.42    7.50
   9  -2  -1   42.88    5.28
   9  -1  -4    6.13    3.51
   9  -1   2   33.80    6.86
  11   2  -2   13.66    3.10
   3  -5  -8   10.51    4.40
   4  -6  -2   -3.50    6.29
   5  -5  -5   31.20    5.57
   5  -4  -7   30.18    4.18
   6  -3  -7    7.71    2.68
   7  -4  -2    3.61    3.86
   7  -4  -1   40.66    5.89
   8  -3  -2   49.12    5.68
   8  -3  -1   97.18    8.04
   8  -2   2    3.89    5.42
  10   0   1   60.96    7.52
  10   1  -4   13.53    2.47
   1  -7  -5   23.91    5.12
   3  -6  -6   17.34    5.53
   4  -6  -3    6.03    5.27
   6  -2  -8    0.85    2.12
   7  -3  -5    5.36    3.86
   8  -1  -6   19.69    2.69
  10   0  -2    6.80    3.30
   2  -6  -7   14.39    4.18
   6  -4  -5    0.28    3.67
   9   0  -5   17.20    3.14
  10   0  -1    1.52    4.38
  10   0   0   16.91    4.58
   3  -4  -9   33.90    4.05
   3  -3 -10    2.10    1.50
   4  -4  -8    2.16    2.80
   5  -5  -4   57.07    5.59
   5  -5  -1    4.03    4.05
   5  -3  -8   17.66    3.41
   5  -2  -9    2.52    1.84
   7  -3   1    1.62    4.43
   8  -2  -4    4.17    4.08
   8  -2   1   20.14    7.40
   9  -1   1   35.37    5.90
   3  -6  -4   70.42    7.82
   3  -6  -3    1.52    5.59
   4  -5  -6    1.98    3.47
   4  -3  -9   10.58    2.99
   5  -5  -3   70.64    7.72
   5  -5  -2   29.73    4.67
   6  -4  -4   24.60    4.55
   6  -4   0    1.16    5.07
   2  -6  -6   45.36    6.33
   6  -4  -1    8.95    5.62
   7  -3  -4    9.81    2.95
   7  -2  -6   15.67    2.86
   9  -1  -2   -2.70    4.17
   9  -1  -1   23.96    5.52
   9  -1   0   41.98    5.89
  10   1  -3   13.87    3.99
   1  -6  -7   43.38    5.31
   3  -5  -7    1.29    3.98
   5  -4  -6   -1.88    3.34
   6  -4  -3   69.24    5.71
   6  -4  -2  118.56    7.70
   6  -3  -6   20.47    4.07
   7   0  -8    0.08    1.56
   8  -2  -3    2.24    3.43
   8  -2   0   45.30    5.97
   2  -6  -5   68.71    7.94
   2  -5  -8   14.30    4.12
   7  -3  -3   13.79    3.46
   7  -3  -2   80.47    7.21
   7  -3  -1  123.36    7.59
   7  -1  -7    4.00    2.28
   8  -2  -2   35.95    4.42
   8  -1  -5   32.93    4.12
  10   1  -2   71.79    5.10
  10   1   0   11.44    4.36
  10   2  -4    5.16    2.88
  10   3  -5    7.25    1.72
   9   0   1   16.60    6.83
  10   1  -1    6.19    4.27
   4  -5  -3   91.91    7.68
   4  -4  -7   12.03    3.22
   3  -8  -4    2.63    4.12
   3  -8  -2   52.77    7.85
   6  -6  -2   -1.20    4.42
   7  -5  -1    2.95    4.05
   8  -3  -4   -0.56    3.66
   9  -2  -2    4.20    4.39
   9  -2   0  105.96    8.46
  10   0  -1    3.91    5.08
  10   0   0   10.75    5.12
  10   1  -3   23.91    4.31
  10   1   1   19.79    5.88
   3  -8  -3    0.33    4.75
   3  -7  -7    0.00    1.11
   3  -7  -7    0.00    0.85
   6  -5   1   88.75    9.23
   8  -3   1   -7.93    4.13
   8  -2   2   -5.10    7.50
   9  -2  -1   22.32    6.43
   9   0   2  165.26   10.90
  10   2   1   14.16    5.82
   4  -7  -5   22.44    3.53
   4  -7  -1   79.37    7.74
   5  -5  -7    4.31    2.40
   6  -5  -5    5.60    3.21
   7  -4   1   -2.34    5.16
   7  -3  -6   20.42    3.13
  10   1  -2   53.32    6.25
  10   1   0    7.00    6.42
   4  -6  -7    3.34    1.96
   5  -6  -5   20.64    4.92
   5  -6   0   77.93    7.36
   8  -3  -3    1.29    4.99
   8  -3   0   36.82    6.27
   8  -2  -5   27.80    3.01
   8  -1  -6   22.71    3.08
  10   1  -1    4.96    5.37
  10   2  -3   30.19    5.28
  10   2   0    6.96    6.54
   4  -7  -4   -4.09    4.62
   4  -7  -2   37.63    6.30
   6  -5   0   21.61    7.09
   7  -4  -4   18.08    3.81
   7  -4   0   36.55    6.67
   8  -3  -2   78.95    6.00
   8  -3  -1  131.73    8.02
   4  -7  -3    2.07    3.87
   5  -6  -1   29.20    6.99
   8  -2   1   42.51    6.73
   9   0   1   46.56    7.17
  10   2  -2   43.99    5.22
  10   2  -1    1.17    5.13
   5  -6  -4   30.83    4.46
   6  -5  -4   11.93    3.97
   6  -5  -1   14.44    6.97
   7  -4  -3   31.18    4.15
   7  -4  -2    9.74    4.91
   7  -4  -1   33.26    5.26
   7  -3   1   -0.19    5.78
   9   0  -4   43.92    5.47
   9   1  -5   18.14    3.68
   3  -7  -6    5.92    4.27
   5  -6  -3   14.65    4.47
   5  -6  -2   -2.29    4.62
   6  -5  -3   40.90    5.79
   6  -5  -2  142.20    8.70
   8  -2  -4    5.12    4.29
   3  -6  -8   -3.14    2.16
   4  -5  -8   -0.18    1.95
   7  -3  -5   -3.30    4.06
   8  -2   0   53.35    7.03
   9   0   0    1.20    5.19
   3  -7  -2    9.77    6.24
   4  -6  -6   17.08    4.78
   7  -3   0   66.07    6.92
   8  -2  -3    5.43    5.08
   8  -2  -1   56.63    7.93
   8  -1  -5   25.85    4.76
   9   0  -3   24.26    5.33
   9   0  -1    9.57    6.09
   9   2  -5   -0.11    3.53
   3  -7  -5   48.87    6.25
   4  -6  -1   20.34    6.19
   6  -4   0    6.30    5.66
   6  -3  -7    9.99    3.15
   6  -2  -8    1.61    2.90
   8  -2  -2   35.94    5.33
   8   0  -6    4.53    3.21
   9   0  -2    2.22    4.52
   9   1  -4   34.72    5.08
   9   1   0    7.62    4.93
   3  -7  -4   28.78    6.29
   3  -7  -3    8.11    5.12
   6  -4  -5   -3.21    4.17
   7  -3  -4    6.73    4.23
   7  -3  -1  191.96    9.61
   7  -2  -6    7.92    3.13
   8   2  -7   18.87    3.12
   9   2   0   -0.60    6.36
   2  -7  -7   22.35    4.51
   2  -6  -9   -2.01    1.98
   2  -6  -9    0.40    1.34
   3  -5  -9    4.61    2.43
   4  -6  -5   41.70    6.06
   4  -6  -2    2.83    5.15
   6  -4  -1    4.52    6.33
   7  -3  -3    7.75    4.94
   7  -3  -2   49.12    6.95
   7  -1  -7    6.22    2.57
   9   1  -3   28.81    5.98
   9   1  -1   32.06    5.40
   5  -4  -7   28.21    4.42
   6  -4  -4   24.81    5.43
   8  -1  -4   12.92    3.75
   8  -1  -1   43.35    7.43
   9   1  -2   26.98    5.64
   9   2  -4    1.31    4.53
   4  -6  -4   18.03    4.86
   4  -6  -3    5.81    4.50
   6  -4  -3   81.50    8.15
   6  -4  -2   65.54    7.68
   8  -1  -3    6.94    5.49
   8  -1  -2    1.78    5.69
   8   3  -7    7.42    2.83
   9   2  -1   11.73    6.39
   2  -5 -10    8.03    2.46
   3  -6  -7    2.52    2.96
   4  -5  -7    2.18    4.15
   6  -3  -6   19.55    4.38
   7  -2  -5    8.05    3.05
   7   1  -8   20.77    2.88
   8   1  -6    5.52    3.01
   9   2  -3   28.43    4.74
   9   2  -2   50.47    6.13
   9   3  -4    2.35    2.88
   2  -7  -6   29.79    4.37
   5  -3  -8   22.70    3.79
   5  -2  -9    3.75    2.85
   6   0  -9    4.96    2.53
   7  -2  -1   60.01    8.24
   9   3  -3   25.85    7.36
   2  -7  -5   26.91    6.42
   2  -7  -4   39.34    6.46
   7  -2  -4    0.60    4.39
   7  -1  -6   11.81    4.39
   8   0  -1   33.53    6.95
   3  -6  -6   20.59    5.77
   5  -4  -6    1.65    3.32
   6  -3  -5   10.10    4.65
   6  -2  -7   26.81    3.82
   6  -1  -8    4.74    3.44
   7  -2  -3    4.01    3.87
   7  -2  -2   47.52    6.71
   8   0  -3   42.84    7.23
   8   0  -2   -7.43    6.10
   8   2  -6   12.65    3.72
   2  -6  -8    2.06    3.49
   3  -6  -3   -1.17    6.22
   4  -5  -6    4.86    4.30
   4  -4  -8    1.75    3.86
   7   2  -8   14.74    3.37
   8   1  -5   10.68    4.12
   1  -7  -7   21.05    5.47
   3  -6  -4   54.80    6.94
   3  -5  -8   21.92    4.49
   5  -4  -5    4.10    6.03
   6  -3  -4    2.92    3.70
   6  -3  -3   57.65    6.89
   6  -3  -2   38.53    5.43
   7  -1  -5  109.83    7.23
   4  -5  -5   35.92    5.85
   4  -5  -3  112.51   10.07
   4  -3  -9   16.99    3.56
   4  -2 -10    3.66    2.70
   5  -4  -4   53.05    7.74
   5  -3  -7   21.96    5.02
   5   0 -10   17.39    2.96
   8   1  -4   40.99    5.12
   8   1  -2    0.99    6.34
   8   3  -6    2.18    3.42
   4  -5  -4   45.10    7.14
   6  -2  -6   66.30    4.63
   6   1  -9   18.98    2.71
   7  -1  -4   23.74    7.25
   7  -1  -2   12.90    6.45
   7   1  -7    6.74    4.37
   7   3  -8   17.05    3.69
   8   1  -3   71.51    6.57
   8   2  -5    3.69    3.79
   1  -6  -9    4.05    2.89
   2  -6  -7   12.86    5.31
   7  -1  -3    7.68    4.46
   2  -5  -9    8.82    3.93
   3  -5  -7    0.94    4.68
   3  -2 -11   -1.94    2.55
   4  -4  -7   12.00    3.67
   5  -2  -8    5.10    3.44
   5  -1  -9    1.43    2.79
   6  -2  -5   71.38    6.22
   6  -1  -7   33.79    4.14
   6   0  -8   -4.28    3.61
   8   2  -4   33.07    4.94
   8   2  -3   31.03    7.44
   8   2  -2   14.63    7.19
   8   3  -5    5.11    4.58
   0  -6 -10   12.10    3.74
   3  -3 -10    5.18    3.46
   4   0 -11   16.55    2.78
   5  -3  -6    7.63    3.61
   2  -6  -6   45.05    4.87
   2  -6  -5   99.74    8.51
   6  -2  -4   -0.10    3.81
   6  -2  -3   -3.33    3.87
   6   2  -9   27.98    3.71
   7   2  -7   21.56    4.52
   8   3  -4   -0.34    3.99
   1  -5 -10   29.27    5.29
   2  -4 -10   10.43    3.72
   3  -5  -6   27.40    5.07
   4  -4  -6    2.98    4.03
   4  -3  -8   22.55    5.18
   5  -3  -5   11.16    3.88
   6  -1  -6   49.29    5.99
   7   1  -6   -2.14    3.70
   1  -6  -8    1.12    3.87
   3  -5  -5   65.64    7.70
   4  -4  -5   15.13    6.22
   4  -1 -10    3.16    3.49
   5  -3  -4   12.45    4.70
   5  -2  -7    8.60    4.49
  -1  -5 -12   10.21    2.23
  -1  -5 -12    0.64    1.15
   0  -5 -11   19.93    3.40
   1  -3 -12    2.25    2.46
   2  -5  -8   10.33    4.51
   4  -2  -9    9.60    3.13
   6   0  -7   -2.42    4.44
   6   3  -9   19.60    3.92
   7   1  -5   32.75    6.93
   0  -4 -12    0.83    2.65
   1  -4 -11   15.96    2.82
   5  -1  -8    3.21    3.31
   5   0  -9   33.50    3.67
   6  -1  -5   54.00    6.65
   6   4  -9   -4.68    3.02
   7   1  -4   30.81    7.29
   7   2  -6    1.44    4.46
   7   4  -7   18.47    5.41
   0  -6  -9    3.44    4.17
   1  -6  -7   60.89    5.84
   4  -3  -7   41.15    4.98
   4   1 -11    3.30    2.34
   5  -2  -6   57.55    6.63
   5   2 -10    6.65    3.28
   6  -1  -4   98.18    7.67
   1  -6  -6   59.09    7.34
   2  -5  -7    1.04    4.83
   3  -3  -9   22.78    3.78
   3  -1 -11   17.27    2.85
   6   0  -6    7.26    5.69
   7   2  -5   -4.00    5.22
   1  -5  -9   30.56    5.49
   2  -4  -9   38.61    6.18
   3  -2 -10   -0.30    3.26
   3   1 -12    7.07    2.52
   4  -3  -6   14.44    6.81
   5  -2  -5   44.75    5.30
   6   2  -8   62.57    4.42
   7   2  -4   15.10    7.50
  -1  -6 -10   15.14    3.36
   1  -1 -13   16.48    2.72
   2  -5  -6   44.98    6.38
   2  -1 -12   41.74    3.92
   4  -2  -8   40.99    4.39
   4   0 -10   35.32    4.34
   5  -2  -4   14.34    4.46
   5  -1  -7   44.22    4.64
   5   3 -10   -0.22    3.31
   6   0  -5   84.69    7.68
   7   4  -6   17.39    6.14
   0  -6  -8    3.99    4.93
   4  -3  -5   -4.69    4.58
   4  -1  -9    0.55    3.73
   4   2 -11    5.26    2.74
   5   0  -8    7.40    4.80
   6   3  -8   41.50    5.07
   7   3  -5   -0.43    4.10
   0  -5 -10   61.11    5.42
   2  -3 -10    4.76    3.53
   2  -2 -11    7.82    3.91
   3  -4  -5    3.88    4.68
   3  -3  -8  104.47    7.90
   5   4 -10    2.70    2.57
   7   3  -4    3.60    4.60
   0  -6  -7   11.15    6.19
   1  -5  -8    1.79    5.02
   1  -4 -10   46.16    4.63
   2  -4  -8  121.40    8.10
   5  -1  -6  102.45    6.39
   6   1  -6    5.34    4.42
   6   2  -7   -2.05    5.25
   6   4  -8   14.51    4.49
  -2  -5 -12   15.38    3.55
  -1  -5 -11   70.88    5.37
   1  -2 -12   14.30    4.18
   2   2 -13    4.92    2.02
   3   0 -11   56.75    4.17
   4   3 -11    1.20    3.09
   5  -1  -5   14.96    7.03
   5   2  -9   63.43    5.78
   6   1  -5   82.88    8.26
  -2  -4 -13    3.37    2.91
  -1  -6  -9   -0.32    3.16
   0  -4 -11   13.36    4.09
   3  -3  -7  105.86    8.12
   3  -2  -9    9.59    3.37
   3  -1 -10   39.79    4.64
   4   1 -10   46.85    4.79
   5   0  -7   26.89    5.20
  -1  -4 -12    8.14    4.30
  -1  -3 -13    9.24    3.14
   0  -3 -12    8.59    3.96
   0   0 -14    2.30    1.64
   0   0 -14    1.49    1.15
   1  -5  -7    8.00    4.60
   2  -4  -7    5.31    5.85
   3   3 -12   15.29    3.33
   4  -2  -6   40.33    5.02
   4  -1  -8    8.14    3.70
   4   0  -9   10.60    4.59
   4   4 -11   16.10    3.49
   4   5 -11    9.77    3.14
   4   5 -11    4.86    2.00
   6   2  -6    9.89    4.92
   6   3  -7   25.73    4.40
   0  -5  -9  122.16    8.06
   1   0 -13    7.75    2.53
   2  -3  -9   47.08    5.35
   2   3 -13    2.17    1.98
   5   3  -9   38.54    5.05
   1  -4  -9   49.96    5.18
   3  -3  -6   58.63    6.59
   3   4 -12    8.53    2.87
   3   5 -12    7.60    2.05
   3   5 -12    4.12    1.51
   5   0  -6    2.34    5.06
   6   2  -5    2.95    4.73
   2  -2 -10   -0.60    3.91
   2  -1 -11   10.36    4.09
   3  -2  -8   32.78    4.52
   3   1 -11   24.13    3.71
   4  -1  -7   27.96    5.89
   5   2  -8   29.76    6.14
   5   4  -9   25.98    4.91
  -1  -5 -10   47.07    6.14
   5   5  -9    3.54    4.13
  -1  -1 -14   18.14    2.69
   0  -5  -8    3.20    4.41
   0  -4 -10  146.70    7.76
   0   1 -14    6.28    2.75
   1  -4  -8   76.63    7.06
   1  -1 -12   45.73    4.14
   2  -3  -8   90.88    6.34
   2   1 -12   19.90    3.65
   3  -1  -9   -2.31    3.53
   3   0 -10   40.98    4.06
   4  -1  -6  112.54    8.02
   4   0  -8    7.20    4.45
   4   1  -9   87.89    6.86
   6   4  -6   56.35    5.79
  -3  -5 -12   18.47    4.13
  -2  -5 -11   71.26    5.97
   0  -1 -13   23.58    3.28
   1  -2 -11   31.26    4.52
   1   1 -13   -5.15    3.78
   3  -2  -7   72.71    6.18
   4   3 -10   13.71    4.21
   5   3  -8  100.91    6.98
  -3  -3 -14   20.98    3.49
  -2  -2 -14   16.44    3.40
   0  -3 -11   14.31    5.00
   5   2  -7   31.62    6.45
  -3  -4 -13    1.20    3.47
  -1  -4 -11   14.79    3.94
   0  -2 -12   15.02    3.66
   2  -2  -9   22.47    5.06
   2   0 -11   76.67    5.42
   4   0  -7  115.94    8.67
   4   4 -10    4.13    4.51
  -2  -4 -12    4.12    3.82
  -2  -3 -13    9.59    4.00
  -1  -5  -9    0.78    4.36
  -1  -3 -12    6.14    4.39
   0   2 -14    1.49    3.15
   2  -1 -10    4.73    3.61
   2   2 -12    6.24    3.76
   3  -1  -8   43.09    5.42
   3   1 -10   39.85    5.86
   4   1  -8   26.86    6.14
   4   5 -10   33.24    4.81
   5   4  -8   29.30    4.35
  -3  -1 -15    3.57    2.71
   0  -4  -9   74.33    5.91
   1   2 -13   15.90    3.82
   3   0  -9    5.56    3.60
   3   3 -11    1.42    3.52
   5   3  -7  121.20    8.31
   5   5  -8   -0.23    3.79
  -1   0 -14   12.17    3.79
   1   0 -12   35.25    3.76
  -2  -5 -10   52.13    5.73
  -2   1 -15   11.06    3.12
   0   0 -13    6.34    3.59
   0   3 -14    9.77    2.56
   1  -2 -10   -0.52    4.43
   1  -1 -11   32.29    5.04
   2  -2  -8   46.78    6.13
   3  -1  -7   28.59    4.69
   3   4 -11    8.23    3.44
   4   3  -9   43.98    5.98
  -3  -5 -11   73.28    6.19
  -1  -4 -10   67.93    7.49
   0  -4  -8    8.76    7.07
   0  -3 -10   61.16    7.17
   0   4 -14   21.84    2.96
   1  -3  -8  141.64    8.93
   4   2  -8   83.77    7.28
   5   4  -7  111.21    7.26
  -2  -1 -14    9.24    4.22
   0  -1 -12   22.67    5.34
   2  -1  -9    2.20    3.82
   2   0 -10   88.57    7.16
   2   4 -12   65.31    5.06
   3   0  -8    7.65    6.07
   4   4  -9   16.19    4.98
  -4  -4 -13    7.62    3.92
  -4  -3 -14   17.41    3.97
  -3  -2 -14   65.33    4.71
  -2  -4 -11   37.12    5.94
  -1  -1 -13   59.90    5.52
   0  -2 -11   -2.60    4.02
   1   1 -12    8.40    4.75
   1   4 -13    2.52    3.32
   2   5 -12   69.44    5.36
   3   1  -9   30.60    5.29
  -3  -4 -12   10.19    5.00
  -2  -5  -9    6.68    3.87
  -2   2 -15    9.19    2.82
  -1  -3 -11    6.48    4.20
  -1   1 -14    1.27    2.97
   0   1 -13    6.05    4.17
   1  -2  -9   38.44    7.27
   4   5  -9    1.43    3.25
  -3  -3 -13   13.63    4.80
  -3   0 -15   -1.20    2.50
  -2  -3 -12    8.98    4.63
  -2  -2 -13   10.49    3.74
   1   0 -11   41.73    5.62
   2   2 -11   17.43    4.26
   3   3 -10   52.73    5.44
   4   3  -8   98.25    6.52
  -5  -2 -15   17.72    3.14
  -4  -1 -15    5.70    3.47
  -2   3 -15   13.25    2.69
  -1  -4  -9  122.72    7.94
   0  -3  -9   98.60    7.02
   1  -1 -10   -1.49    4.11
   2  -1  -8   26.39    5.71
  -1   2 -14   53.93    4.55
   1   2 -12    2.69    5.17
   2   0  -9   27.51    5.91
   2   1 -10   26.59    5.33
   3   1  -8   64.48    6.33
   3   4 -10    4.26    4.11
   4   4  -8  209.80    9.60
  -2   0 -14   11.94    3.42
  -1   0 -13   20.44    4.92
   0  -2 -10    3.11    5.92
   0   0 -12   56.30    4.78
   0   2 -13    2.94    4.55
   3   5 -10   51.66    6.18
   3   6 -10   91.88    6.89
  -3   1 -15   21.49    3.91
  -2  -4 -10   55.15    6.15
  -1  -3 -10  117.66    8.03
   0  -1 -11   48.71    5.90
  -5  -4 -13    3.62    4.66
  -5  -3 -14   35.93    3.81
  -1   3 -14   55.87    4.51
   1   1 -11  101.80    6.95
   2   4 -11   61.10    5.95
   3   3  -9  108.39    8.20
  -4  -4 -12   -2.52    4.90
  -4  -2 -14   77.57    5.02
  -3  -4 -11  104.45    6.92
  -2  -1 -13   74.57    6.06
  -1  -1 -12   47.36    5.31
  -1   5 -14   26.65    3.80
   0   3 -13   47.49    4.61
   1  -1  -9    9.04    5.06
   1   0 -10   67.29    6.73
   2   2 -10   31.59    5.37
   2   5 -11   82.24    6.46
   2   6 -11   66.35    5.92
   3   2  -8  175.52    9.55
  -6  -2 -15   42.06    4.50
  -4  -3 -13   22.46    5.57
  -4   0 -15    7.86    3.55
  -3  -2 -13   45.17    5.60
  -3   2 -15   55.39    4.43
  -2  -3 -11    4.00    4.53
  -2  -2 -12   81.95    7.86
  -2   1 -14    3.34    4.15
   0   1 -12   58.52    5.87
   0   6 -13    3.91    3.63
   1   4 -12   33.35    5.12
   2   1  -9   35.50    5.62
  -5  -1 -15    6.28    3.93
  -3  -3 -12    2.88    4.07
  -1   1 -13   -0.68    3.20
   0   4 -13   94.42    5.96
   0   5 -13   40.24    5.13
   1   5 -12  104.97    6.39
   1   6 -12   95.01    4.90
   3   4  -9   14.43    4.24
  -3   3 -15   10.18    3.35
   0  -1 -10   11.59    6.64
   0   0 -11  147.84    7.98
   1   2 -11   69.17    7.46
   2   3 -10   15.16    7.60
   3   5  -9   -6.27    6.73
  -6  -3 -14   45.00    5.21
  -3   0 -14    2.07    4.52
  -3   4 -15   14.89    2.89
  -4   1 -15    7.91    3.61
  -3  -4 -10  307.13   11.02
  -2   0 -13   81.82    6.72
  -2   2 -14   18.66    4.40
  -1   0 -12   20.51    4.43
   0   2 -12   -0.50    3.88
   1   0  -9   45.05    6.66
   1   1 -10  109.00    7.55
  -5  -2 -14   60.71    5.76
  -4  -1 -14   91.59    6.22
  -2  -3 -10  146.94    9.31
  -2   6 -14   -1.75    2.25
  -2   6 -14    2.79    1.48
  -1   2 -13    0.85    3.39
  -1   7 -13    2.07    3.09
   2   4 -10    5.15    4.31
  -5  -4 -12   93.15    7.07
  -4  -4 -11   28.56    5.26
  -2  -1 -12  159.36    8.77
  -2   3 -14  114.28    6.20
   2   5 -10    8.87    5.33
  -8  -2 -15   10.76    2.76
  -6  -1 -15   22.57    3.84
  -5  -3 -13   -7.11    4.51
  -4  -2 -13  128.91    7.65
  -4   2 -15   53.51    5.13
  -3  -3 -11   95.45    8.18
  -2  -2 -11   11.27    5.60
  -2   4 -14   62.31    5.09
  -2   5 -14   15.58    3.78
  -1   3 -13   16.36    5.66
   0   1 -11  109.79    6.63
   0   3 -12    8.15    4.72
   3   5  -8  102.08    8.14
  -7  -3 -14   28.91    4.76
  -4  -3 -12    7.24    4.25
  -3  -2 -12   15.84    5.34
  -3   1 -14    3.11    3.65
   0   0 -10   85.23    6.55
   0   7 -12   73.66    5.69
   1   2 -10  168.33    9.57
   1   4 -11   13.99    5.02
   1   7 -11   51.92    5.31
   2   3  -9  248.40   10.02
  -4   3 -15   50.24    4.13
  -4   4 -15   22.14    3.91
  -2   1 -13    8.15    3.93
  -1   1 -12   85.89    6.40
  -1   6 -13   39.44    4.57
   0   4 -12   37.95    6.56
   1   5 -11   70.27    7.31
   1   6 -11   85.76    7.16
  -5   1 -15   -3.07    4.32
  -4   0 -14   18.39    5.49
  -1   5 -13  138.85    6.76
   0   5 -12   91.49    6.68
   0   6 -12  126.99    7.15
  -7  -1 -15   50.95    4.59
  -6  -2 -14   91.39    5.67
  -6   0 -15    3.73    4.53
  -5  -1 -14   97.41    6.49
  -3   2 -14    9.30    3.92
  -1  -1 -10   60.47    6.44
  -1   0 -11  219.03    9.11
   0   2 -11   44.03    6.24
   2   4  -9  140.28    8.11
  -6  -3 -13    4.72    4.72
  -3   0 -13   92.95    6.60
  -3   6 -14    1.76    3.05
  -2   0 -12   66.48    6.66
  -2   2 -13   -1.14    4.66
  -1   2 -12   25.00    6.25
  -5   2 -15   37.65    4.29
  -4  -1 -13  120.59    8.68
  -3   3 -14   82.93    6.45
  -2  -1 -11   38.48    5.77
  -2   7 -13    7.19    4.05
   0   1 -10  129.99    7.62
   2   5  -9    8.71    4.85
   2   6  -9   34.13    7.08
  -8  -1 -15   11.02    3.35
  -5  -3 -12    4.18    6.41
  -5  -2 -13   69.10    6.20
  -5   3 -15   54.31    4.72
  -5   4 -15   33.13    4.24
  -4  -3 -11   39.22    7.75
  -4   1 -14   12.73    5.83
  -3  -2 -11   11.13    6.53
  -3   4 -14  124.17    6.65
   0   3 -11   21.15    6.81
   1   4 -10   -3.86    6.96
  -9  -1 -15    6.49    2.82
  -9  -1 -15    2.54    1.69
  -7  -2 -14  160.30    7.82
  -7   0 -15   18.84    4.17
  -6   1 -15   13.52    4.84
  -4  -2 -12   21.01    5.38
  -2   3 -13   16.76    4.84
  -1   1 -11  232.53   10.93
  -1   3 -12   18.91    6.97
  -3   1 -13   52.56    5.27
  -2   1 -12   52.41    7.18
  -2   6 -13   98.05    6.76
  -1   7 -12  101.61    6.49
   0   4 -11   29.30    7.12
   1   5 -10    7.58    4.36
  -7  -3 -13   22.41    5.69
  -6  -1 -14   54.03    5.67
  -6   2 -15   15.77    4.06
  -6   4 -15   85.33    4.58
  -4   2 -14   18.68    5.43
  -4   6 -14   16.80    3.97
  -2   4 -13   59.02    5.49
  -2   5 -13  128.60    7.38
   0   2 -10  270.40   11.91
   0   7 -11   58.27    6.38
   1   6 -10   82.34    6.66
  -8   0 -15   14.68    3.86
  -6   3 -15   31.90    4.26
  -4   0 -13   86.26    8.05
  -1   5 -12   62.01    7.72
  -1   6 -12   80.96    7.28
   0   5 -11   92.81    6.82
   0   6 -11   99.45    8.02
  -9   0 -15    5.51    3.26
  -8  -2 -14   42.26    5.90
  -7   4 -15   17.24    2.49
  -6  -2 -13   37.57    6.25
  -4   3 -14   23.00    6.19
  -3   0 -12  165.18    9.89
  -3   2 -13    0.99    5.27
  -3   7 -13   48.43    5.02
  -2   0 -11   86.15    7.34
  -2   8 -12   21.17    3.93
  -1   2 -11   36.15    8.15
  -7   2 -15   32.82    5.02
  -6  -3 -12   36.64    6.91
  -5  -1 -13  195.47    8.69
  -5   1 -14   -2.76    4.22
  -4   4 -14   75.12    6.33
  -2   2 -12   77.62    6.50
  -9  -2 -14   23.64    4.59
  -9   1 -15    0.68    2.79
  -8   1 -15   -0.59    4.04
  -7  -1 -14  113.94    7.50
  -7   3 -15   29.85    4.21
  -5  -3 -11   43.59    7.12
  -5  -2 -12   16.21    6.49
  -5   6 -14   26.64    3.58
  -4  -1 -12   89.80    7.12
  -8   3 -15   45.87    3.32
  -4  -2 -11   11.02    5.71
  -3   3 -13   81.12    6.14
  -3   6 -13  105.04    7.32
  -1   3 -11   12.15    7.32
   1   5  -9   69.65    7.93
  -5   2 -14   41.07    5.07
  -4   1 -13   45.52    6.22
  -3   4 -13   80.30    8.11
  -2   1 -11  269.96   11.31
  -2   3 -12    2.94    5.21
  -2   7 -12   42.57    5.91
   0   4 -10   21.27    7.89
   1   6  -9   45.36    8.05
  -8  -1 -14  113.16    7.41
  -7  -2 -13   59.74    7.27
  -5   3 -14   32.39    5.81
  -5   5 -14   40.96    4.54
  -4   7 -13   11.42    4.33
  -3   1 -12   53.30    6.12
  -3   8 -12   11.38    4.02
  -7  -3 -12   11.96    6.82
  -7   0 -14   29.49    6.20
  -6  -1 -13  163.49    9.36
  -6   1 -14    8.66    4.57
  -5   4 -14   27.84    4.68
  -2   4 -12   30.77    5.83
  -2   6 -12   67.19    6.91
  -1   7 -11  181.49    9.14
   0   5 -10   71.77    6.64
   0   7 -10  125.96    7.44
 -10  -1 -14   16.87    4.53
  -9  -1 -14   59.71    5.89
  -4   0 -12  211.25   10.68
  -4   2 -13   32.02    5.42
  -3   0 -11  135.50    9.93
  -2   5 -12   90.21    7.06
  -1   5 -11   39.54    7.29
  -1   6 -11  103.13    9.23
   0   6 -10   56.82    6.73
  -6  -3 -11   32.16    6.81
  -6  -2 -12   -5.78    7.30
  -6   2 -14    2.28    5.63
  -6   5 -14   43.52    5.25
  -5  -1 -12  126.46    9.35
  -5   7 -13    3.50    3.42
  -3   2 -12   17.43    6.79
  -2   2 -11  182.93   10.14
  -8  -2 -13   48.51    7.10
  -6   3 -14   66.55    7.01
  -5   1 -13   10.64    7.24
  -4  -1 -11   71.87    7.37
  -4   3 -13   26.36    4.85
  -4   6 -13   14.34    5.25
  -8   0 -14   64.00    6.09
  -7   1 -14    2.16    4.32
  -6   4 -14  126.53    6.26
  -5  -2 -11   26.53    6.04
  -4   4 -13  117.73    8.51
  -4   5 -13   83.96    7.28
  -4   8 -12    5.02    4.56
  -3   7 -12  123.86    7.69
  -2   8 -11  173.42    7.46
  -9   0 -14  108.62    7.31
  -7  -1 -13   85.22    7.08
  -4   1 -12  256.32   11.76
  -3   3 -12   -4.42    5.07
  -2   3 -11   30.02    7.78
  -9  -2 -13   63.75    5.92
  -7   2 -14    1.62    4.63
  -7   4 -14   59.54    5.80
  -5   2 -13   12.44    6.28
  -5   8 -12   15.72    3.65
  -5   8 -12   -1.40    2.23
  -3   1 -11  144.33    9.02
  -3   4 -12    3.03    7.73
  -3   6 -12  311.15   11.19
 -10   1 -14   31.75    4.59
 -10   2 -14    2.67    2.76
  -8   4 -14   40.10    4.15
  -7  -2 -12    2.01    6.76
  -7   3 -14   27.07    4.87
  -2   7 -11  201.24    9.40
  -1   4 -10  154.95    9.05
  -9   1 -14   46.43    4.99
  -9   3 -14    5.01    4.03
  -8   2 -14    4.61    5.80
  -8   3 -14    1.37    4.56
  -6  -1 -12   82.40    8.74
  -6   1 -13   59.59    8.32
  -5   3 -13    9.84    5.84
  -5   5 -13  203.42    9.04
  -4   0 -11  246.53   12.13
  -2   5 -11   39.02    8.24
  -2   6 -11  118.54    8.20
  -1   5 -10   -0.15    6.54
  -1   7 -10   95.07    9.06
   0   6  -9    2.92    5.34
  -9   2 -14    4.00    4.22
  -8  -1 -13   40.64    5.73
  -7   0 -13  157.13    9.77
  -5   4 -13  108.13    6.73
  -4   2 -12   68.13    7.19
  -4   7 -12  132.96    7.45
  -3   8 -11  104.18    7.56
  -1   6 -10   45.05    6.70
 -11  -1 -13   21.01    4.32
  -7   6 -13   31.02    4.62
  -6  -2 -11   -3.26    6.33
  -5  -1 -11   -3.71    6.56
  -3   2 -11  106.93    8.32
  -9  -1 -13  141.43    8.80
  -6   2 -13   -7.38    4.46
  -5   1 -12  162.29   10.61
  -4   3 -12    2.94    4.97
 -10  -1 -13   39.33    5.10
  -8  -2 -12   -2.33    5.61
  -7   1 -13  114.90    8.86
  -6   3 -13    7.01    5.65
  -6   5 -13   80.60    6.18
  -5   7 -12  111.13    7.01
  -4   4 -12    5.60    8.69
  -4   6 -12  132.28    8.54
  -3   3 -11  177.72   10.63
  -2   8 -10  153.71    8.81
 -11   0 -13   24.96    4.73
  -8   0 -13  102.20    7.35
  -7  -1 -12   16.65    6.43
  -6   0 -12  210.73    9.89
  -6   4 -13   59.55    5.62
  -4   1 -11  145.95    9.95
  -4   5 -12   95.76    7.24
  -4   8 -11   37.39    6.22
  -3   7 -11  110.06    7.29
 -11   1 -13   25.79    4.11
  -8   5 -13   37.44    4.34
  -7   5 -13   10.91    4.56
  -7   7 -12   45.93    4.52
  -6   7 -12   12.62    5.43
  -5   2 -12  147.43    9.71
  -3   4 -11   27.87    8.21
 -10   0 -13   93.76    6.93
  -9  -2 -12    1.41    5.37
  -9   0 -13  158.56    8.21
  -7  -2 -11   55.00    9.41
  -7   2 -13    1.92    5.71
  -7   4 -13   15.41    6.28
  -3   6 -11  162.22    9.03
  -2   7 -10  220.82   10.88
 -10  -2 -12    4.46    5.78
 -10   3 -13   -1.86    3.19
  -9   4 -13    8.70    3.95
  -8   4 -13   32.52    6.19
  -7   3 -13   25.33    4.94
  -6  -1 -11    0.26    6.02
  -6   1 -12  186.85   11.04
  -6   8 -11   83.34    6.14
  -5   3 -12    1.35    8.00
  -5   8 -11   94.54    7.31
  -5   9 -10   68.39    5.12
  -4   2 -11   72.17    8.66
  -2   5 -10   -4.21    7.65
  -2   6 -10   98.51    9.52
  -1   7  -9   73.18    7.26
 -12   0 -12    2.32    3.09
 -10   1 -13   76.73    6.57
  -9   1 -13   55.36    7.70
  -8  -1 -12   13.28    5.88
  -8   2 -13   46.71    8.06
  -8   3 -13   -0.98    5.92
  -7   0 -12  285.76   12.83
  -5   4 -12   27.40    7.14
  -5   5 -12  105.14    9.22
  -9   2 -13   11.09    6.11
  -9   3 -13   -6.90    4.28
  -8   6 -12   38.75    4.98
  -4   7 -11   88.37    7.71
  -3   8 -10  116.46    8.08
  -7   6 -12  128.86    7.84
  -6   2 -12  110.11    8.83
  -5   1 -11  285.91   12.90
  -4   3 -11   77.82    8.05
 -11  -1 -12   -0.06    5.71
  -9  -1 -12   55.70    6.97
  -8  -2 -11  143.23    9.05
  -8   7 -11   21.39    4.47
  -6   5 -12   53.94    8.05
  -4   4 -11   52.81    9.42
  -4   6 -11   86.41    7.67
  -2   8  -9   79.37    9.66
 -10  -1 -12    4.36    5.77
  -9   5 -12    6.89    4.60
  -8   0 -12  171.13    9.81
  -7  -1 -11    8.02    6.94
  -6   0 -11   43.51    7.70
  -6   3 -12   18.92    6.04
  -6   4 -12    3.78    6.61
  -5   7 -11  160.69    7.71
  -3   7 -10   72.81    7.39
 -10   4 -12    4.13    3.69
  -4   8 -10  152.74    8.44
  -3   4 -10   14.68    6.80
  -1 -14   3    8.89    4.35
  -1 -12   5   60.91    8.62
   2  -9   7   31.22    9.24
   3  -9   7   38.43    9.05
   4 -11   5   -4.44    4.53
   5 -10   5    4.45    5.76
   6  -8   6   68.78    8.35
   6  -6   7  215.65   13.74
   6  -5   7  238.50   14.68
   7  -6   6   80.79    8.95
  -2 -10   5   -6.93    6.84
   1 -13   4    6.37    6.11
   1 -11   6   87.88    8.57
   2 -13   3    4.19    3.44
   2 -12   5   25.56    6.08
   2 -11   6  162.64    9.51
   2  -8   7   19.97   10.36
   3 -12   4    2.89    5.25
   4 -10   6   -4.70    5.81
   7  -7   5    8.20    6.12
  -1 -13   4  109.82    7.97
   0 -13   4   21.83    7.80
   0 -12   5  198.70   11.99
   0 -10   6   59.26    8.12
   1 -12   5  127.54    9.16
   3  -8   7    9.01    9.28
   4  -8   7   10.18    8.08
   6  -9   4   41.05    6.68
   7  -5   6   23.39    9.77
   0  -9   6   10.30    8.95
   2 -13   2   -0.04    4.27
   4 -11   4   -7.05    5.93
   4  -7   7  165.33   13.27
   5  -6   7   54.05    9.43
  -2 -12   4  116.36   10.21
  -1 -11   5   78.73    8.83
   1 -10   6  183.34   11.53
   3 -11   5   19.95    6.49
   3 -10   6    9.93    6.12
   5 -10   4   61.75    6.01
   6  -9   2    4.15    3.37
   6  -9   3   24.03    4.58
   6  -7   6  192.22   11.15
  -2 -14   2   61.29    5.93
  -1 -14   2   -0.81    5.15
   0 -14   1    1.05    4.09
   2 -13   1    2.35    1.92
   2 -10   6   39.19    7.66
   3 -12   3    0.23    4.49
   4  -9   6   -3.97    9.64
   6  -8   5   75.80    8.04
   7  -6   5   14.65    6.07
  -2 -13   3    6.54    7.57
  -1 -10   5   64.42   10.60
   0 -11   5   55.83   11.01
   1 -13   3    3.05    5.18
   1  -9   6   16.19    7.78
   2 -12   4    9.59    6.25
   4 -10   5   31.35    7.51
   5 -10   3   67.35    7.40
   5  -9   5   50.69    9.48
   6  -6   6  198.51   12.92
  -1 -12   4   24.40    9.00
   1 -11   5   -6.96    9.60
   2 -11   5   11.27    5.69
   2  -9   6   25.67   10.04
   3 -12   2   28.48    4.94
   3  -9   6   10.36    7.12
   5 -10   1   -1.06    3.35
  -3 -14   1   15.60    5.52
  -2 -11   4   19.59    7.73
  -1 -13   3   44.06    8.27
   1 -12   4   68.74   10.18
   3 -12   1   19.41    4.43
   4  -8   6   88.93   10.57
   5 -10   2   19.97    4.60
   5  -7   6  243.81   13.84
   6  -8   4   41.34    7.97
   6  -7   5  120.95   11.12
  -1 -14   1   -0.21    5.16
   0 -10   5    9.55    9.82
   1 -13   2   -0.24    5.87
   3 -11   4   17.82    5.61
   3 -10   5    6.69    7.66
   3  -8   6  143.65   12.82
   4 -11   1    9.50    4.07
  -3 -13   2   18.70    6.23
  -2 -14   1    4.89    6.51
   2 -12   3    3.97    7.00
   4 -10   4   38.12    8.86
   4  -9   5   72.34   11.37
   4  -7   6  651.57   20.71
   5  -9   4  140.15   10.11
   5  -8   5  156.85   12.69
  -1 -11   4    1.58    9.97
   1 -10   5    9.19    7.79
   2 -10   5    2.78    6.52
   6  -8   3   21.27    6.90
   6  -6   5   30.60   10.93
  -2 -12   3    5.20    5.90
  -1 -14   0   13.18    4.87
   0 -13   2    6.94    6.42
   1 -13   1    2.78    5.87
   2 -11   4   19.54    5.94
  -2 -13   2    3.05    6.52
  -1 -13   2   -1.52    7.03
   1 -12   3    4.08    8.77
   1 -11   4   13.72   10.76
   1  -9   5  106.11   12.74
   3 -11   3   89.22    8.82
   3  -9   5  105.85    9.82
   6  -8   2    2.74    5.98
   6  -7   4   22.87    7.30
  -3 -14   0    8.99    5.46
  -2 -14   0   46.37    6.57
  -1 -12   3   -5.61    6.57
  -1 -10   4   18.47   10.01
   1 -13  -1   44.76    5.05
   2  -9   5   47.40    9.09
   3 -10   4   91.39   10.00
   4  -8   5  135.72   11.19
   6  -8   1    3.35    4.13
  -3 -12   2   27.50    7.64
  -2 -11   3    5.24    9.07
   4  -9   4  121.75   12.45
   5  -9  -1   -1.60    3.21
   5  -8   4   82.48    9.48
  -3 -13   1    3.87    7.55
   0 -13   1   15.96    6.78
   2 -12  -2   -2.69    3.47
   3  -8   5  376.22   16.53
   5  -9   2   24.41    7.55
   6  -7   3    2.95    7.63
   6  -6   4   10.66    6.98
  -2 -14  -1   27.37    5.93
   0 -10   4   64.92    9.49
   1 -12   2   78.03    9.17
   1 -10   4   96.23   13.57
   2 -11   3   36.35    6.41
   2 -10   4  109.94   10.01
   3 -11  -2   12.61    3.48
   5  -9   1    3.47    6.25
  -3 -14  -1   15.87    5.91
  -2 -13   1    1.98    8.18
  -2 -12   2   16.17    9.29
  -1 -13   1   -3.23    8.44
  -1 -11   3   28.02   10.73
   2 -12  -1    7.35    4.04
   2 -12   0   39.12    5.73
   3  -9   4  288.14   15.96
   5  -9   0    7.39    4.65
   5  -7   4   25.14    9.58
  -2 -14  -3   29.60    4.52
  -2 -14  -2   13.13    4.65
   0 -13   0   86.40    7.64
   0 -12   2   25.61    9.11
   1 -11   3   39.08    8.34
   3 -10   3  111.08    9.94
   4 -10  -1    7.21    5.24
   4 -10   1   30.46    7.64
   5  -8   3   50.31    8.26
   6  -7   2   63.69    8.74
  -4 -14  -2   61.09    6.98
  -1 -12   2   20.03    8.12
   2  -9   4  194.17   13.28
   3 -11   0   12.02    5.53
   4 -10   0    0.12    4.32
   6  -6   3    4.98    8.60
  -3 -14  -2   56.82    6.50
   0 -13  -3    1.57    3.69
   0 -13  -1   45.12    6.72
   1 -12   1   45.81    6.35
   2 -11   2   88.75    7.56
   6  -7   1   34.86    6.02
  -3 -13   0   71.20    8.52
  -3 -12   1   69.01    8.25
   0 -13  -2   20.44    4.31
   2 -10   3  136.24   10.68
   3  -8   4  686.89   21.63
   5  -8   2   -2.71    8.79
  -4 -14  -3   20.53    5.69
  -3 -14  -4   -0.57    2.98
  -3 -14  -4    1.06    2.36
  -3 -14  -3   43.15    5.24
  -2 -13   0   53.32    6.29
  -2 -11   2  131.42   10.36
   1 -10   3  113.43   12.97
   3 -10   2   82.90    9.32
   3  -9   3  144.64   12.81
   4  -9   2   -6.02    8.99
   5  -7   3   13.75    6.78
  -2 -12   1   69.49   10.28
   0 -12   1   66.85    8.31
   1 -12   0   68.69    7.16
   1 -11   2  132.11    9.55
   2 -11   1  164.21   10.07
   4  -8   3   73.16    9.46
   5  -8  -2   -1.79    4.44
   5  -8   1   45.84    8.79
   6  -6   2   53.00    8.20
  -4 -14  -4    6.07    4.08
  -4 -13  -1   51.28    7.11
  -1 -13  -1   56.14    6.70
  -1 -12   1   76.54    9.15
  -1 -11   2   61.09    8.92
   0 -11   2  156.43   11.64
   1 -12  -3    4.61    4.01
   1 -12  -1   77.13    7.98
   4  -9  -3    1.11    3.22
   4  -9  -3   -1.12    2.29
   1 -12  -2    3.70    5.58
   2 -11   0   51.95    8.75
   2 -10   2   99.38   10.16
   2  -9   3  174.60   11.93
   3 -10   1    7.80    6.93
   4  -9   1   -1.96    6.35
   5  -8  -1   10.01    5.29
   5  -8   0   94.60    7.61
  -3 -13  -1   80.59    8.55
  -3 -11   1  154.19    9.96
  -2 -13  -1   76.70    7.50
  -1 -13  -4    5.59    3.81
  -1 -13  -2   53.89    6.39
   0 -12   0  110.52    9.97
   2 -11  -3    5.38    4.85
   3 -10  -3   19.31    5.10
   3  -8   3  259.81   15.71
   5  -7   2   16.75    7.15
  -3 -12   0  137.00   11.99
  -1 -13  -3   18.32    4.90
   1 -11   1   68.85    7.58
   2 -11  -2   29.07    6.22
   2 -11  -1    3.60    6.35
   3 -10   0   11.14    5.49
   3  -9   2   29.98    8.32
   4  -9  -2   34.42    5.91
   4  -9  -1   93.63    7.93
   4  -9   0    3.78    6.02
   4  -8   2   16.71    9.02
  -4 -13  -2   35.72    8.17
  -2 -11   1  415.42   17.44
   0 -12  -5    4.27    4.57
   0 -10   2  597.32   19.88
   1 -10   2   84.58    9.64
   3 -10  -2    2.89    6.61
  -3 -13  -2   39.28    7.68
  -2 -13  -2   50.63    6.70
  -2 -12   0   75.96    7.96
  -1 -11   1  170.87   12.72
   0 -11   1   98.74    9.84
   2 -10   1   56.02    8.92
   3  -9  -5   -2.34    2.75
   5  -7   1   45.59    8.16
  -2 -13  -5    2.08    4.15
   1 -11   0    8.63    7.53
   2  -9   2  188.64   14.16
   0 -12  -4   -4.03    4.25
   0 -12  -3    9.71    5.99
   0 -12  -2   -1.39    4.77
   1 -11  -5   20.50    4.05
   2 -10  -5    1.94    4.22
   3  -9   1   23.28    6.70
   3  -8   2   -6.55    9.02
   4  -8  -4    0.07    4.07
   4  -8   1   61.50    8.45
   5  -7   0  141.68   10.24
  -4 -13  -3   50.49    7.56
  -3 -13  -3    8.38    6.00
  -1 -12  -1   36.79    7.19
   1 -10   1   83.62    9.72
   2 -10   0   37.97    7.88
   5  -7  -2   -7.32    4.44
   5  -7  -1   69.71    8.14
  -3 -13  -6   26.67    4.45
  -3 -12  -1  168.15    9.68
  -3 -11   0   80.46    8.10
  -2 -12  -1   26.00    8.93
  -1 -12  -6   13.05    3.80
   0 -11   0   53.53    8.22
   1 -11  -1   13.83    4.96
   4  -8   0  113.46    9.88
   5  -6   1   83.40   10.43
  -5 -13  -4   -6.08    3.99
  -4 -13  -7    4.12    2.76
  -4 -13  -7    0.69    2.14
  -3 -13  -5   13.30    4.46
  -3 -13  -4    1.18    6.15
  -2 -11   0  140.33   11.04
  -1 -12  -2   32.45    8.41
   0 -10   1  358.44   15.06
   1 -11  -4   45.84    5.34
   1 -11  -2    1.72    5.37
   3  -9  -4   -0.79    4.98
   4  -8  -3   27.52    6.01
  -4 -13  -4    2.77    4.77
   1 -11  -3   18.88    5.39
   2 -10  -1   -2.01    6.04
   2  -9   1    6.21    6.79
   3  -8  -6    0.03    2.65
   4  -8  -2  102.45    7.98
   4  -8  -1  100.07    8.40
   4  -7   1  107.19   10.67
  -5 -13  -7   15.51    5.17
  -5 -13  -5    3.76    5.56
  -4 -13  -6   11.33    4.72
  -4 -13  -5   17.62    5.37
  -4 -12  -2   41.93    7.11
  -1 -12  -5   72.98    6.47
  -1 -12  -3   24.12    6.81
   0 -11  -1   22.21    7.48
   1 -10   0    1.13    7.86
   2 -10  -3   34.74    6.82
   2 -10  -2   28.61    6.39
   3  -9  -3   21.76    6.53
   3  -9  -2   47.43    8.05
   4  -7  -5    6.16    4.68
  -5 -13  -6   -3.88    5.11
  -3 -12  -2   91.26    9.64
  -2 -12  -7   19.21    3.66
  -2 -12  -2   24.45    6.76
  -1 -12  -4    8.51    5.05
   0 -11  -6    4.82    4.14
   2  -9  -6    5.37    3.92
   2  -9   0   41.24    9.26
   5  -6  -1   39.29    8.88
  -3 -11  -1  155.49   10.47
  -2 -11  -1   14.46    8.40
  -1 -11  -1   21.90    7.07
   0 -11  -2    5.73    4.70
   0 -10   0    3.94    6.72
   1 -10  -6   -2.01    3.37
   1 -10  -1   30.03    7.81
   3  -8   0   31.66    9.57
   3  -7  -7    3.66    2.28
   4  -7   0  118.76    9.92
   5  -6  -2    0.33    4.51
  -4 -12  -3    5.77    7.53
  -3 -12  -3    9.12    6.62
  -2 -12  -6   30.14    5.90
   0 -11  -5   14.19    4.87
   0 -11  -3   60.71    7.47
  -2 -12  -5   83.64    7.09
  -2 -12  -4   43.63    5.95
   0 -11  -4   56.43    5.65
   2  -9  -1   32.59    9.83
   3  -8  -5   -2.77    4.56
   4  -7  -4    1.98    3.91
   4  -7  -1   67.26    7.35
  -5 -12  -4    9.47    7.72
  -4 -11  -2    1.03    6.38
  -1 -11  -7    1.67    3.59
  -1 -11  -2   10.46    6.19
   1 -10  -5   18.69    4.97
   1 -10  -2   59.00    6.24
   1  -9   0    3.93    5.28
   2  -9  -5   -3.10    5.50
   3  -8  -1   72.77    8.55
   4  -7  -3    6.97    6.42
   4  -7  -2   12.77    6.86
  -5 -12  -9    0.11    2.69
  -5 -12  -9   -0.16    1.74
  -4 -12  -4    4.83    6.88
  -3 -12  -4    8.85    5.17
   0 -10  -1   -2.06    6.06
   1 -10  -4   90.72    7.63
   1 -10  -3   61.98    6.27
   2  -9  -2  131.53   10.02
   3  -8  -4   -0.25    5.41
  -6 -12  -9    2.88    2.79
  -4 -12  -8    5.22    4.46
  -3 -12  -5   18.37    6.16
  -3 -11  -2   40.08    8.35
  -2 -11  -2   -0.13    5.71
  -1 -11  -3   26.48    7.94
   0 -10  -7   12.52    4.04
   2  -8  -7   14.25    3.71
   3  -8  -3   -2.01    4.96
  -5 -12  -5   33.94    6.66
  -2 -11  -8    2.10    2.98
  -1 -11  -6   38.03    5.02
  -1 -11  -4   56.24    6.81
  -1 -10  -1    5.06    7.20
  -5 -12  -8   27.61    5.34
  -4 -12  -7   37.34    5.54
  -4 -12  -5   40.67    6.19
  -1 -11  -5   48.34    5.37
   0 -10  -2    2.70    4.99
   1  -9  -1   29.12    7.59
   3  -7  -6    1.85    4.54
   4  -6  -5   44.67    5.80
  -6 -12  -8   16.63    4.66
  -6 -12  -7   28.73    6.44
  -5 -12  -6   37.31    6.07
  -4 -12  -6   78.15    6.50
  -4 -11  -3   24.17    7.87
  -3 -11  -9   11.93    3.19
   0 -10  -6    0.97    5.49
   2  -8  -1  171.19   11.21
   4  -6  -1   47.94    6.07
  -5 -12  -7   12.60    3.93
  -3 -11  -3   22.22    5.64
  -2 -11  -7    8.38    4.99
  -1 -10  -8    7.69    4.53
   0 -10  -3   61.42    6.74
   1  -9  -2  128.15    9.95
   2  -8  -6   60.81    5.75
   2  -7  -8    7.31    2.80
   3  -7  -1   38.43    5.91
   4  -6  -4   43.63    6.30
   4  -6  -2    8.79    6.51
  -2 -11  -4   70.22    6.96
  -1 -10  -2   23.31    6.24
   0 -10  -5   15.30    4.33
   0 -10  -4   97.22    7.08
   1  -9  -6    2.97    4.06
   3  -7  -5   76.14    6.42
   4  -6  -3   15.90    6.78
  -2 -11  -6   91.66    6.96
  -2 -11  -5   74.13    7.05
   0  -9  -8   16.64    4.07
   1  -9  -5   14.49    5.99
   1  -9  -3  109.50    9.11
   1  -8  -8   10.75    3.31
   2  -6  -9    4.88    2.17
   2  -6  -9    0.88    1.46
   3  -7  -2   31.07    5.60
   3  -6  -7   -2.16    4.01
  -5 -11 -10   13.98    3.71
  -4 -11  -4   36.82    7.11
  -3 -11  -8    3.17    3.87
  -3 -11  -4   64.96    7.26
  -2 -10  -9   16.76    4.21
  -1 -10  -3  135.77   10.04
   1  -9  -4   36.19    6.53
   2  -8  -5    2.41    4.49
   3  -7  -4   28.97    5.27
   3  -7  -3   15.99    5.29
  -4 -10 -11    1.72    2.66
  -4 -10 -11    1.91    1.90
  -1 -10  -7   -0.55    3.95
   0  -9  -2  106.86    8.37
   2  -8  -4   12.04    4.85
  -6 -11 -10   26.09    4.03
  -5 -11  -5  123.46    8.57
  -3 -11  -7    5.33    4.07
  -3 -11  -5   83.18    7.15
  -3 -10 -10   41.11    3.50
  -1 -10  -4  129.09    8.60
  -4 -11  -5   48.62    6.39
  -1 -10  -6   -3.83    3.54
  -1 -10  -5   38.69    5.26
  -1  -9  -9   28.60    4.83
   0  -9  -7   15.81    5.59
   1  -7  -9    1.92    2.83
   2  -7  -7   23.18    4.31
  -5 -11  -9    0.40    4.39
  -4 -11  -8    8.13    3.97
  -4 -11  -6   50.76    6.53
  -2 -10  -8   26.66    4.93
   0  -9  -3   22.43    4.83
   3  -6  -6   32.68    4.93
   4  -5  -4  117.61    8.27
   4  -5  -3  155.59    9.30
  -6 -11  -9   -0.96    3.79
  -5 -11  -6   57.06    5.89
  -4 -11  -7   51.28    5.15
  -2 -10  -4   71.62    8.17
  -2  -9 -10   13.52    4.00
   0  -9  -6    7.15    4.99
   0  -9  -4   85.11    7.27
   1  -6 -10    3.64    2.38
  -6 -11  -8   11.79    4.78
  -6 -11  -7   22.21    4.96
  -5 -11  -8   -5.58    3.87
  -5 -11  -7   17.76    5.51
  -5 -10 -11   12.49    3.22
  -3  -9 -11   -4.55    2.87
  -2 -10  -7   -7.08    4.47
   0  -9  -5   21.96    4.58
   1  -8  -3   61.17    7.21
   2  -7  -6   23.80    4.79
   3  -6  -3   -3.15    5.95
  -4 -10 -10   68.79    5.61
  -3 -10  -9   11.76    3.92
  -3 -10  -4  193.80    9.87
  -2 -10  -6   18.02    5.66
  -2 -10  -5   46.67    5.49
  -1  -9  -8   33.91    5.14
  -1  -8 -10    1.43    3.33
   0  -7 -10    2.30    2.96
   1  -8  -5   34.60    7.27
   1  -8  -4   12.88    6.52
   2  -7  -5   41.57    6.38
   2  -7  -3   -0.17    4.67
   2  -6  -8    4.58    3.05
   3  -6  -4   50.96    6.11
   0  -6 -11   10.04    3.00
   2  -7  -4   36.83    5.99
   3  -5  -7   -1.22    3.96
  -7 -10 -11   23.33    3.57
  -6 -10 -11   43.99    4.63
  -3 -10  -8    8.39    5.45
  -3 -10  -5   49.18    7.16
  -3  -8 -12    3.48    2.72
  -2  -8 -11    0.47    3.17
  -1  -9  -4  115.61    8.75
   0  -8  -8   43.95    4.76
   1  -7  -8    3.38    3.32
   2  -5  -9   12.93    3.92
   2  -4 -10    7.69    2.84
  -5 -10  -5  119.53    8.22
  -3 -10  -7   18.39    5.36
  -2  -9  -9   67.82    5.71
  -1  -9  -7   21.75    4.16
  -1  -7 -11    7.03    3.16
  -5 -10 -10   34.92    4.79
  -4 -10  -5   69.78    7.03
  -2  -7 -12   26.32    3.32
  -1  -9  -6   12.86    4.16
  -1  -9  -5    7.14    3.97
   2  -6  -7   10.10    5.10
   3  -5  -6   38.97    5.18
  -4 -10  -6   13.68    5.79
  -4  -9 -11   28.12    4.05
  -3  -9 -10   12.56    4.13
   0  -8  -7   45.25    5.44
   0  -8  -4   14.24    5.87
   1  -7  -7   66.63    6.32
   1  -6  -9    8.17    3.96
  -7 -10 -10   61.74    5.55
  -6 -10 -10   42.32    4.98
  -5 -10  -6  104.91    7.99
  -4 -10  -8   -3.82    3.91
  -4 -10  -7   -3.88    5.51
  -2  -9  -8   82.64    6.16
  -1  -8  -9   14.15    3.81
   0  -8  -6   18.71    4.87
   0  -8  -5    7.85    6.50
   3  -5  -5  112.76    8.29
  -6 -10  -7    2.99    4.81
  -6  -9 -12    9.16    2.87
  -5 -10  -9   26.31    4.10
  -2  -9  -5   -3.25    5.83
   2  -6  -6   40.26    5.05
  -7  -9 -12   -2.25    3.30
  -6 -10  -9   12.76    4.05
  -6 -10  -8    3.51    5.11
  -5 -10  -8   12.83    3.83
  -5 -10  -7   10.79    3.82
  -2  -9  -7    5.86    3.62
  -2  -9  -6    0.62    5.49
  -2  -8 -10   14.21    4.08
   1  -5 -10   35.09    3.89
   1  -4 -11   12.10    2.59
   2  -6  -5   84.70    6.55
   2  -5  -8   11.86    4.30
  -4  -8 -12    2.62    3.33
  -3  -9  -9   40.03    4.60
  -3  -8 -11    4.93    3.80
  -1  -8  -8   66.65    4.94
   3  -4  -7   18.08    3.81
  -6  -8 -13    1.49    3.00
  -5  -9 -11    2.02    3.67
  -4  -9 -10   38.49    4.04
  -1  -7 -10    6.20    3.28
   0  -7  -8   40.51    5.76
   0  -6 -10   18.68    3.90
   1  -6  -8    5.14    3.66
  -6  -7 -14   13.27    2.35
  -4  -7 -13   22.59    3.48
  -3  -9  -8   84.37    6.44
  -1  -8  -6   34.63    5.62
  -1  -8  -5    1.35    4.67
   0  -5 -11   29.76    3.52
   0  -4 -12   -2.25    2.33
   2  -4  -9   28.93    3.82
  -7  -8 -13   12.49    2.98
  -6  -9 -11    9.61    3.72
  -3  -9  -7   42.81    5.27
  -3  -7 -12   58.58    4.61
  -2  -8  -9   52.56    5.36
  -2  -7 -11    6.33    3.36
  -1  -6 -11   59.26    4.92
  -1  -4 -13    1.95    1.64
   2  -5  -7    0.89    3.41
   2  -3 -10    3.18    2.51
   3  -4  -6   22.03    4.38
  -7  -9 -11   35.83    4.71
  -5  -9 -10   29.93    5.26
  -4  -9  -6    2.22    5.37
  -3  -6 -13   18.66    3.06
   1  -6  -7   58.83    5.75
   1  -2 -12    2.49    2.31
  -7  -7 -14    8.88    2.13
  -7  -7 -14   -1.71    1.71
  -4  -9  -8   42.25    6.33
  -4  -9  -7   41.52    6.21
  -3  -8 -10   10.79    3.74
  -2  -8  -8   48.76    5.88
  -2  -6 -12   16.67    3.14
  -2  -5 -13   -2.73    2.24
  -1  -7  -9    7.24    4.43
   0  -7  -6   63.06    6.18
   1  -5  -9   29.75    3.85
   2  -5  -6   71.23    6.50
  -7  -9 -10   35.45    5.09
  -6  -9 -10   46.75    5.39
  -5  -9  -9   33.24    5.54
  -4  -8 -11   -4.84    2.96
   0  -2 -13    8.55    2.37
   1  -6  -6   41.80    5.36
  -5  -9  -8   37.77    5.81
  -5  -9  -7    7.33    4.07
  -5  -7 -13   50.59    4.14
  -2  -8  -7   16.93    4.74
  -2  -8  -6   43.40    5.82
   1  -4 -10   61.71    5.07
   1  -3 -11   -1.66    2.91
   2  -4  -8  111.95    6.74
  -6  -9  -9   70.62    5.32
  -6  -9  -8   81.15    6.43
  -6  -8 -12   16.00    3.77
  -5  -6 -14    6.81    2.73
  -3  -8  -9   70.15    6.12
  -2  -7 -10   -0.94    2.68
  -1  -7  -8   58.34    4.81
  -7  -8 -12   -1.06    3.15
  -4  -7 -12   22.16    3.84
  -3  -7 -11   17.52    4.09
  -1  -6 -10   32.65    5.01
   0  -6  -8    1.82    4.60
   0  -5 -10   46.63    4.34
   1  -5  -8    0.61    3.51
  -4  -8 -10    4.55    3.66
  -3  -8  -8   79.93    6.11
  -1  -7  -7   63.07    5.47
   0  -3 -12   15.47    3.31
   2  -4  -7    3.15    4.87
   2  -3  -9   57.22    4.72
  -6  -7 -13   32.76    3.95
  -4  -6 -13    6.34    3.03
  -4  -5 -14   -2.46    2.69
  -3  -8  -7   31.43    5.22
  -2  -7  -9   -1.13    4.42
   0  -6  -7   36.03    5.86
   0  -4 -11   16.14    3.28
   2  -2 -10   -0.84    2.52
  -8  -7 -13   37.52    3.72
  -6  -8 -11   -2.69    4.28
  -3  -6 -12   49.08    4.81
  -3  -4 -14    3.99    2.51
  -1  -5 -11   54.89    4.25
  -1  -3 -13   15.21    2.73
   1  -5  -7    4.28    3.59
  -7  -8 -11   -8.18    3.64
  -7  -7 -13    8.46    4.25
  -7  -5 -15    2.73    2.04
  -5  -8 -10   29.63    4.53
  -4  -8  -8  157.94    8.39
  -3  -7 -10    1.92    3.83
  -3  -5 -13   15.38    3.47
  -2  -7  -8   17.14    4.85
  -2  -5 -12   21.55    4.03
  -1  -6  -9   -2.21    3.61
   1  -4  -9   42.97    4.64
   1  -1 -12   38.14    3.41
  -8  -6 -14   46.80    3.66
  -7  -6 -14    8.26    3.06
  -5  -7 -12   15.85    3.31
  -5  -4 -15   19.28    2.61
  -4  -7 -11   22.26    5.25
   2  -3  -8  104.14    6.67
  -7  -8 -10   40.95    5.24
  -6  -8 -10   47.51    4.98
  -5  -8  -9   84.27    5.90
  -5  -8  -8  120.26    7.98
  -2  -7  -7  112.64    7.32
   0  -1 -13   15.33    2.32
   1  -3 -10    6.16    3.12
   1  -2 -11   19.06    3.99
  -6  -8  -9  154.46    7.75
  -6  -8  -8  128.90    7.41
  -6  -7 -12   38.06    5.07
  -5  -6 -13    8.54    4.16
  -4  -3 -15   20.80    2.45
  -3  -7  -9   59.26    6.25
  -2  -6 -10   24.38    4.03
  -1  -6  -8   21.60    4.60
   1  -4  -8   69.01    6.25
  -8  -7 -12    4.47    3.87
  -5  -5 -14    1.58    2.58
  -3  -6 -11   37.24    4.86
  -1  -5 -10   28.38    4.46
   0  -4 -10   99.36    5.98
   2  -2  -9   17.13    4.73
  -7  -7 -12   35.02    4.17
  -4  -7 -10   -0.93    4.00
  -3  -7  -8   53.24    5.68
   0  -3 -11   12.66    4.26
   0  -2 -12   13.99    3.75
   2  -3  -7   10.10    4.26
   2  -1 -10    6.18    3.81
  -6  -6 -13   70.31    5.81
  -6  -4 -15    5.27    2.33
  -4  -5 -13    5.00    4.30
  -4  -4 -14    1.44    3.30
  -2  -6  -9   20.79    5.25
  -2  -5 -11   68.18    5.51
  -1  -2 -13   27.92    3.94
  -6  -7 -11    1.31    4.47
  -3  -5 -12   20.24    3.29
  -3  -3 -14   20.25    3.25
  -1  -4 -11   16.94    3.78
   1  -3  -9   64.06    6.04
   1   0 -12   27.21    3.50
  -8  -6 -13   29.03    4.27
  -8  -4 -15   19.97    2.90
  -7  -7 -11   -3.96    4.79
  -7  -6 -13   34.78    4.50
  -7  -4 -15   17.88    2.93
  -5  -7 -10    6.05    4.33
  -3  -6 -10    7.87    4.71
  -3  -4 -13   -0.46    3.34
  -2  -6  -8   45.06    6.02
  -2  -4 -12   10.09    3.56
  -2  -3 -13    7.11    3.82
  -1  -5  -9    5.03    4.37
  -1   0 -14    4.58    2.12
  -1   0 -14    4.20    1.44
   0  -4  -9  104.85    7.07
   0   0 -13    2.36    3.03
  -8  -5 -14    2.10    3.39
  -7  -5 -14    4.68    3.67
  -5  -6 -12   22.46    4.17
  -5  -3 -15   48.39    3.78
  -4  -6 -11   54.74    6.16
  -3  -1 -15    8.46    2.12
   1  -2 -10    0.47    4.09
   1  -1 -11   35.10    4.56
   2  -2  -8   30.83    4.68
  -7  -7 -10    0.86    4.97
  -6  -7 -10   24.87    4.33
  -5  -7  -9   15.62    4.25
  -4  -2 -15   15.74    2.69
  -6  -7  -9   64.11    6.40
  -6  -6 -12   46.42    5.78
  -5  -5 -13    4.25    3.78
  -5  -4 -14   19.36    3.97
  -3  -6  -9   14.23    5.56
  -2  -5 -10   46.07    4.87
  -1  -5  -8   27.61    5.07
   0  -3 -10   48.29    6.23
   1  -3  -8   71.15    6.21
   2  -1  -9    3.65    4.11
  -4  -5 -12   64.66    5.44
  -3  -5 -11   40.72    4.89
  -1  -4 -10   47.55    5.69
   0  -1 -12   24.76    4.31
  -8  -6 -12   43.51    4.66
  -7  -6 -12   39.62    5.56
  -6  -3 -15   14.80    3.28
  -4  -6 -10   36.76    5.23
  -4  -3 -14   17.54    4.39
  -3  -2 -14   70.81    4.90
  -1   1 -14   -0.43    2.93
   0  -2 -11   -3.63    3.41
   1   1 -12    1.21    3.54
  -6  -5 -13   25.60    4.16
  -4  -4 -13    6.78    2.90
  -3  -4 -12   15.70    4.71
  -3   0 -15   -0.64    2.75
  -2  -5  -9   12.65    3.91
  -2  -4 -11   24.24    4.71
  -1  -2 -12   60.39    5.79
   0   1 -13    5.51    3.33
   1  -2  -9   30.61    6.07
  -8  -3 -15   29.08    3.57
  -7  -3 -15   16.40    3.81
  -6  -6 -11   62.33    6.67
  -5  -2 -15   61.14    4.54
  -3  -3 -13   11.13    3.34
  -2  -3 -12    5.88    4.94
  -2  -2 -13   16.40    3.80
  -1  -4  -9  139.59    8.73
  -8  -5 -13   44.46    4.54
  -7  -6 -11   49.65    6.23
  -7  -5 -13   51.22    5.02
  -5  -6 -10   59.76    6.28
  -5  -5 -12  101.97    7.00
  -4  -1 -15    6.87    3.67
  -3  -5 -10   68.20    5.87
   0  -3  -9   96.26    6.25
   1  -1 -10    2.70    4.77
   1   0 -11   26.31    5.08
   2  -1  -8   19.46    5.96
  -8  -4 -14    3.14    3.15
  -7  -4 -14   -8.03    3.79
  -4  -5 -11   78.70    6.76
  -6  -6 -10    5.11    6.80
  -5  -4 -13    4.01    4.32
  -5  -3 -14   36.59    4.28
  -2  -4 -10   90.01    7.60
  -1   2 -14   43.90    4.30
   0  -2 -10    1.02    5.41
   0   0 -12   51.42    5.85
   2   0  -9   17.91    6.19
  -7  -6 -10    8.20    4.69
  -6  -5 -12   49.70    5.77
  -6  -2 -15   71.63    5.25
  -4  -4 -12    2.41    5.03
  -4  -2 -14   92.38    6.54
  -3  -4 -11  131.02    8.32
  -3   1 -15   34.95    3.56
  -1  -3 -10   87.91    6.92
  -1   0 -13   19.94    4.80
   0  -1 -11   62.02    6.15
   1   2 -12    0.82    3.01
  -8  -5 -12  138.90    8.27
  -7  -5 -12   56.21    6.66
  -4  -5 -10   66.49    7.77
  -4  -3 -13   23.96    5.17
  -3  -1 -14   35.62    4.26
   0   2 -13   -4.07    3.16
  -8  -2 -15   20.35    3.76
  -7  -2 -15   29.04    3.79
  -6  -3 -14   46.28    5.55
  -5  -1 -15    6.98    4.04
  -4   0 -15    0.33    3.61
  -3  -3 -12    8.79    5.08
  -3  -2 -13   48.65    5.48
  -2  -3 -11   -3.63    4.73
  -2  -1 -13   66.70    6.36
  -1  -1 -12   40.31    5.13
  -2  -2 -12   74.90    6.57
  -1   3 -14   54.91    4.61
   1  -1  -9    8.10    5.00
   1   1 -11   77.23    7.13
  -8  -4 -13   60.69    5.85
  -8  -3 -14    8.84    4.58
  -7  -4 -13    8.90    4.74
  -7  -3 -14   28.92    5.79
  -6  -5 -11  112.81    7.68
  -5  -4 -12  113.17    8.95
  -3   2 -15   27.97    3.57
   0  -2  -9   76.37    7.81
   1   0 -10   48.54    5.32
  -7  -5 -11  126.74    8.69
  -6  -1 -15   31.11    4.74
  -5  -5 -10  117.42    8.10
  -5  -2 -14   55.75    5.57
  -4  -4 -11   33.77    7.98
  -3  -4 -10  240.17   10.96
   0   1 -12   61.25    6.69
   0   3 -13   52.78    5.36
   1   3 -12    6.51    3.24
  -8  -1 -15   20.11    4.78
  -5  -3 -13   -2.12    4.99
  -4  -1 -14   96.98    6.93
  -3   0 -14    3.06    5.57
  -1   1 -13    0.16    3.63
  -1   4 -14   37.77    4.39
   0  -1 -10   17.30    6.56
  -9  -2 -14   17.58    4.66
  -7  -1 -15   52.11    5.19
  -6  -4 -12   52.16    8.93
  -5   0 -15   -0.68    3.58
  -4  -3 -12   -8.22    6.31
  -4   1 -15    9.70    4.15
  -2  -3 -10  142.01    9.26
   0   0 -11  113.70    7.46
  -6  -2 -14   84.34    7.93
  -4  -2 -13  109.33    7.22
  -3  -3 -11  111.49    7.87
  -2   0 -13   63.06    6.88
  -1   0 -12   44.39    7.46
  -1   5 -14   14.89    2.89
  -1   5 -14    1.60    2.07
  -8  -4 -12   96.33    7.66
  -7  -4 -12   42.23    6.48
  -3  -2 -12   22.05    5.50
  -3  -1 -13   93.18    6.24
  -2  -2 -11   22.36    6.13
  -2   2 -14   26.55    4.90
   0   4 -13   85.96    6.69
   1   2 -11   52.30    6.84
  -8  -2 -14   47.50    5.89
  -7  -2 -14  182.07    8.62
  -6   0 -15   -1.94    4.61
  -1 -10   5   39.31    7.17
   1 -10   7  244.60   10.50
   3 -11   7   55.48    5.18
   4  -5  10    0.62    5.28
   6  -9   9   63.56    5.24
   7  -4  11   56.89    5.60
   8  -7  10    5.50    3.36
   8  -4  11   20.81    5.15
   0 -10   6   46.21    6.48
   1 -12   4   54.31    5.48
   1 -11   6   72.39    6.33
   3 -10   8  153.78    7.15
   3  -8   9   12.63    6.32
   4  -9   9  117.70    6.29
   5 -10   8   30.93    5.06
   5  -9   9  115.65    7.50
   9  -6  10    2.27    2.58
   0 -11   5   53.42    4.98
   2 -12   4   10.84    3.57
   2  -9   8  179.64    8.73
   4 -10   8   85.40    5.88
   5  -7  10   89.07    6.42
   7  -9   8    3.08    3.16
   3  -7   9   25.99    5.91
   3  -6   9   15.58    6.93
   5  -4  10  355.20   11.87
   6 -10   7    2.50    2.44
   6  -7  10   76.41    5.79
   0  -9   6   16.03    4.95
   2 -11   6  173.02    7.40
   2  -8   8   92.94    7.57
   4 -11   6   -2.45    3.49
   4  -8   9  156.93    8.53
   5  -5  10   48.79    6.12
   7  -8   9   14.41    5.00
   1  -8   7   26.44    8.09
   2  -7   8    5.85    5.08
   3 -11   6   70.13    5.85
   3  -9   8  105.04    7.25
   6  -3  10  105.63    8.96
   8  -6  10    3.30    4.20
   0 -11   4    6.42    6.74
   0 -10   5   16.39    6.96
   1 -11   5    8.19    4.55
   1 -10   6  186.31    8.76
   3 -10   7   56.47    7.35
   4  -7   9   15.70    7.45
   5 -10   7   12.22    5.17
   5  -8   9   29.52    4.99
   6  -8   9   21.37    5.92
   7  -6  10    8.46    6.26
   8  -8   8    1.50    3.59
   9  -5  10   32.99    5.28
   4 -11   5    4.75    4.25
   4 -10   7   66.49    6.88
   4  -9   8   22.14    6.00
   6 -10   6    6.85    3.35
   6  -9   8   44.82    5.14
   6  -5  10   37.60    6.06
   6  -4  10  108.00    7.68
   8  -7   9    3.33    4.78
   9  -7   8   20.01    3.68
   2 -11   5    9.32    5.92
   2  -9   7   18.76    6.01
   3  -8   8   14.71    5.09
   4  -6   9   97.18    8.09
   5  -9   8   47.33    5.23
   7  -9   7    2.56    3.14
   7  -5  10   15.24    7.54
   7  -3  10  269.10   12.09
   8  -5  10    4.34    6.33
   9  -4  10  164.07    8.82
  10  -5   9   10.54    3.76
  10  -5   9   13.65    2.89
   1  -9   6   13.57    7.36
   2 -10   6   51.85    8.66
   3 -11   5   17.96    4.81
   5  -7   9    4.29    5.91
   7  -4  10  105.49    7.89
   9  -6   9   25.74    4.05
   1 -11   4    5.28    5.98
   3  -7   8   -3.53    5.64
   4 -11   4    0.77    4.13
   6  -7   9    6.99    7.25
   7  -7   9   -2.82    5.27
   8  -4  10  154.64    8.00
   8  -3  10  330.08   12.73
   9  -3  10  120.55    7.35
   1 -10   5    9.15    7.10
   2  -8   7   10.10    6.29
   3  -9   7   35.98    8.83
   4  -8   8   14.26    5.78
   5 -10   6    5.40    5.54
   5  -6   9   29.08    6.64
   7  -8   8    8.85    4.72
   8  -8   7   25.85    3.97
  11  -4   8    2.80    3.02
   0 -10   4   52.86    6.82
   2 -11   4   17.79    6.42
   3 -11   4   19.14    6.03
   3 -10   6   17.57    6.31
   5  -8   8    6.23    6.91
   5  -5   9   38.60    6.88
   6 -10   4    8.15    2.73
   6 -10   4    3.20    2.24
   6  -9   7    0.16    4.47
   6  -8   8    1.31    5.31
   7  -9   6    2.97    4.24
   8  -6   9   40.22    7.58
   4  -9   7   13.77    5.71
   9  -7   7   13.97    4.58
   9  -5   9   88.12    7.53
  10  -4   9   97.20    6.48
   1 -11   3   18.74    6.04
   4  -7   8    6.10    5.47
   8  -7   8    8.89    4.43
   1  -9   5  118.74   11.43
   2 -11   3   12.34    6.43
   2 -10   5   -4.61    6.12
   3 -11   3   51.32    5.92
   3  -8   7    7.57    6.37
   4  -6   8  148.45   12.76
   6  -5   9   58.00    8.34
   6  -4   9  237.46   12.97
   7  -9   5   19.19    4.07
  10  -5   8   29.40    4.96
   0 -10   3  240.62   12.08
   1 -10   4  127.67    9.75
   3 -11   2   44.22    5.62
   3 -10   5    1.36    7.32
   5  -7   8   24.07    6.06
   7  -8   7   40.76    6.95
   7  -7   8   20.45    8.28
   7  -5   9  130.63    9.41
   8  -5   9   77.96    7.89
  10  -6   6   11.68    3.69
  10  -3   9   17.16    5.41
   3  -9   6   19.19    6.56
   4 -10   5   26.43    5.62
   4  -8   7   20.15    7.36
   6  -9   6   53.17    5.91
   6  -7   8   53.13    7.21
   7  -9   4   26.52    4.21
   7  -4   9  301.36   13.50
   9  -4   9  240.55   10.63
  11  -3   8   -0.61    4.17
   4  -9   6   -5.87    8.30
   5 -10   4   59.67    5.54
   5  -9   6   -3.57    7.42
   5  -8   7    1.33    7.57
   5  -6   8  126.89   11.05
   6  -8   7   24.33    6.48
   7  -3   9  139.04   10.02
   8  -8   5   20.12    4.59
   8  -4   9   70.22    7.46
   9  -3   9  170.70   10.92
  11  -4   7    2.48    3.84
   2 -10   4  103.66   10.02
   2  -9   5   77.06   10.08
   8  -7   7   53.01    6.70
   8  -3   9  158.79   10.12
   3 -10   4   82.21    9.47
   4 -10   4   31.26    6.94
   4  -7   7  185.58   11.38
   5 -10   2   21.22    4.62
   5 -10   3   44.71    5.49
   6  -9   5   58.78    7.43
   6  -6   8  218.00   12.98
   7  -6   8  114.09   10.50
   8  -8   4    8.82    3.91
   9  -7   5   39.20    4.78
   9  -5   8   96.44    8.87
  10  -4   8   52.26    6.87
   1 -10   3   90.14    9.23
   3  -8   6  180.77   10.32
   7  -8   6   18.77    5.19
   9  -6   7   45.19    5.88
  10  -5   7   10.25    3.75
   3  -9   5  131.11   11.71
   5  -7   7   60.27    9.69
   7  -7   7   54.64    6.22
   9  -7   4    4.43    2.88
   2 -10   3  127.48   10.66
   4 -10   3   42.98    7.78
   4  -8   6   98.74   11.40
   5  -9   5   38.72    6.36
   6  -8   6   73.67    8.35
   6  -7   7  111.21    8.54
   7  -5   8  196.11   13.03
   8  -5   8  153.01   10.86
  11  -4   6    5.99    4.19
   1 -10   2   78.04   10.00
   3 -10   3   93.04    9.45
   5  -8   6   69.34    7.84
   8  -7   6   82.38    7.34
   9  -4   8   64.55    8.23
  10  -3   8   10.97    5.60
  11  -3   7    1.95    4.98
  12  -2   6    1.35    3.30
  12  -2   6    8.38    2.51
   2  -9   4  200.36   10.87
   4 -10   2   82.11    7.99
   5  -6   7   61.45   10.83
   7  -8   5   36.21    6.31
   7  -4   8  263.23   13.85
   8  -6   7   56.84    8.07
   8  -4   8   70.15    9.46
   9  -6   6    4.76    5.52
   4 -10   1   32.91    5.83
   6  -9   1   -2.03    3.59
   6  -9   2    7.65    5.12
   6  -9   3   23.85    5.93
   9  -3   8   19.66    8.25
  10  -4   7   -1.71    5.66
  10  -2   8   27.57    5.78
  11  -4   5   12.00    4.16
   2 -10   2   79.02    8.76
   3 -10   2   84.02    7.97
   3  -9   4  257.20   12.97
   4  -7   6  700.92   18.93
   6  -6   7  297.82   13.40
   7  -7   6   55.54    7.82
   7  -6   7   67.81    9.11
   8  -7   5   55.55    7.66
   8  -3   8    1.17    9.59
   4  -9   4  116.62    9.60
   5  -7   6  243.64   13.44
   6  -8   5   75.83    7.53
   7  -8   4   76.44    6.85
   8  -2   8    4.67    6.92
   9  -2   8   16.22    6.20
  11  -4   4   11.86    3.81
  11  -2   7   39.18    7.10
  12  -2   5    6.88    3.05
   2 -10   1   30.55    8.13
   2  -9   3  166.59   13.28
   3 -10   1   16.93    5.77
   4  -8   5  132.53   10.27
   5  -9  -1   -1.37    2.14
   5  -9   3  101.65    9.91
   5  -8   5  100.06    9.96
   6  -7   6  176.57   11.05
   9  -6   5   -1.92    5.92
  10  -5   5    5.90    5.44
  11  -3   6   20.51    6.44
   6  -5   7  266.30   12.63
   7  -8   1    8.48    4.29
   7  -8   3   11.37    5.15
   8  -7   4   -2.69    5.88
   8  -6   6   20.28    6.31
   9  -4   7    0.19    7.65
  10  -3   7   14.14    7.49
   3  -9   3  128.82   11.04
   4  -9   3   42.92    9.40
   6  -8   4   50.98    8.78
   9  -5   6   13.01    6.68
  10  -5   4   40.41    5.98
  10  -4   6   24.37    6.57
  12  -2   4    3.33    2.52
   3  -8   4  623.35   20.50
   5  -9   0    5.52    5.10
   5  -9   2   16.68    5.77
   5  -6   6   19.44    9.53
   7  -7   5   27.06    5.58
   7  -6   6  103.18    9.97
   8  -7   1   10.76    4.33
   8  -7   3    5.46    5.37
   8  -4   7   86.11   10.54
   9  -6   4   -4.98    4.23
  10  -5   2    6.07    3.13
   5  -9   1    6.00    5.06
   5  -8   4  102.12   11.61
   6  -6   6  211.90   12.13
   7  -4   7  117.78   10.54
  10  -5   3   25.07    4.31
  10  -2   7   48.40    9.02
   4  -9   2    3.19    7.35
   5  -7   5  301.40   13.90
   6  -8   3    4.69    7.11
   6  -7   5  142.97    9.28
   8  -6   5   36.11    6.81
   9  -6   2   13.45    5.58
   9  -6   3    7.79    4.31
   9  -3   7   34.74    7.35
  11  -3   5   37.65    5.83
  11  -2   6   16.05    6.60
  12  -1   5   14.15    4.64
   3  -9   2   31.98    6.78
   6  -8  -1   14.86    3.86
   7  -7   4   17.04    7.04
   8  -5   6    6.70    7.27
   8  -3   7    2.29    7.64
   4  -9   1    1.97    7.29
   7  -5   6   52.89   10.46
   9  -5   5   17.51    5.57
   9  -4   6    1.52    8.12
   9  -2   7   46.75    8.93
  10  -3   6   53.50    9.42
   2  -9   1    3.11    8.86
   3  -8   3  220.73   13.60
   4  -9  -1   53.81    6.38
   4  -9   0   -4.83    6.68
   6  -8   0   16.54    6.34
   7  -6   5   29.02    7.84
  11  -3   4   33.23    5.01
  11  -1   6   65.91    8.88
   3  -9   1    8.30    7.22
   4  -8   3   58.49    8.92
   6  -8   1   -2.31    5.77
   6  -7   4   24.01    6.68
   7  -7  -1    0.01    4.02
   7  -7   3   -2.49    6.39
   8  -6   4    0.37    4.28
  12  -1   4   -1.98    4.92
   5  -7   4   24.82    9.67
   6  -6   5   43.01    7.68
   8  -4   6    5.61    6.63
   9  -5   4   73.20    8.15
  10  -4   4   70.80    8.15
  11  -3   3    9.87    3.76
  11  -2   5   31.73    7.35
   2  -9   0   13.42    8.70
   3  -9  -1   76.00    9.06
   3  -9   0   16.23    5.93
   5  -8   2   10.00    6.44
   6  -7  -3    0.81    2.04
   7  -7   2   36.19    7.25
   8  -5   5    0.41    6.89
   9  -3   6   47.26    8.03
  10  -2   6   88.81    9.29
  12  -1   2    8.75    2.82
  12  -1   3   18.00    4.74
   5  -8  -2   -2.39    5.14
   7  -7   1   76.69    7.41
   8  -6   3   74.22    6.63
  10  -4   3   63.74    7.27
  10  -3   5   51.87    7.33
   3  -8   2   -2.04    6.49
   4  -8   2   14.42    6.66
   5  -8   1   27.54    7.82
   6  -7   3   -0.46    6.68
   7  -6   4    8.60    5.65
   7  -5   5   10.49    7.37
   8  -6   0    5.96    5.38
   8  -6   2   65.95    8.06
   8  -3   6   32.51    6.92
   9  -5   0    1.81    3.97
   9  -5   3   58.28    7.08
  10  -4   1    2.86    4.23
  10  -4   2    4.92    5.34
  10  -1   6   98.88   11.21
  12   0   4    6.93    5.02
   5  -8  -1   28.56    6.67
   5  -8   0   74.25    9.00
   5  -7   3   29.05    9.34
   8  -6   1   21.68    6.24
   9  -5   2   38.77    6.47
   9  -2   6  157.80   12.03
  11  -2   4   23.40    5.69
  11  -1   5   16.95    7.40
   6  -6   4    5.28    5.99
   8  -5   4   35.87    5.82
   9  -5   1   15.60    4.78
   3  -8   1   16.61    9.43
   4  -8  -3    8.29    3.75
   4  -8   1   68.13    8.29
   5  -7  -4    0.30    2.31
   6  -7  -2    4.09    5.18
   6  -7   2   43.11    7.37
   7  -6   3   49.72    7.84
   9  -4   4  128.75   10.27
   9  -3   5   75.60    9.86
   9  -1   6   75.49    9.37
  10  -3   4   39.77    6.07
  10  -2   5  118.43   10.41
  11  -2   0    3.07    1.86
  11  -2   0    7.79    1.94
  11  -2   3    1.17    5.66
   7  -4   5   58.57   10.15
   9  -4  -2    1.25    2.86
  11   0   5    3.64    7.53
  12   0   3   45.11    5.59
   4  -8  -2   62.70    7.38
   4  -8  -1   92.76    9.47
   4  -8   0   65.54    8.36
   6  -7  -1   20.18    6.10
   6  -7   0   65.63    8.61
   7  -5   4   43.60    7.51
  10  -3  -1   29.48    4.04
  11  -2   2   38.21    6.16
  11  -1   4  -10.15    6.44
  12   0   1    2.03    2.78
  12   0   1    0.06    1.99
  12   0   2   23.70    4.36
   3  -8   0   25.52    8.72
   4  -7   2    0.90    8.33
   6  -6   3   -1.00    6.52
   7  -6  -2   12.77    3.44
   7  -6   2   70.64    7.18
   8  -5  -2    5.11    3.82
   8  -3   5  301.49   15.52
   9  -4   3  165.48   10.89
   6  -6  -4    2.24    2.24
   6  -6  -4    5.74    2.19
   7  -5  -4    7.52    2.77
   8  -4   4  173.36   11.67
   9  -2   5  205.64   12.33
  10  -1   5   33.40    7.42
   3  -8  -1   50.95    9.98
   5  -7  -3   -0.13    4.41
   5  -7   1   41.78    7.80
   7  -6   0   51.87    7.44
   7  -6   1   83.03    8.79
   8  -5   2  123.44    8.38
   9  -4  -1    8.74    3.85
  10  -3   0    3.78    4.35
  10  -3   1    4.83    5.14
  10  -3   2    8.45    4.94
  10  -2   4   38.46    6.86
  12   1   3   25.36    5.81
   3  -8  -2   75.64    8.66
   6  -6   2   67.93    9.74
   7  -5   3  178.15   11.40
   8  -5  -1    0.72    5.03
   8  -5   1   20.26    5.92
   9  -4   2   12.67    4.42
  10   0   5    0.57    7.51
  11  -1   3    2.07    5.00
  11   0   4   30.81    6.94
   4  -7   1   88.35    9.56
   5  -7  -2    9.10    5.98
   5  -7   0   90.74    9.01
   7  -4   4  206.00   13.70
   8  -5   0   -5.82    4.38
   9  -4   0    1.49    4.26
   9  -4   1    5.99    3.84
   9  -3  -3    4.03    2.56
   9  -1   5  152.23   13.20
  12   1   0    1.47    2.41
  12   1   0    3.12    1.71
  12   1   2   35.15    5.77
   5  -7  -1   53.41    7.42
   5  -6  -5   25.41    4.25
   8  -4   3  103.61    9.79
  10  -2  -2    6.02    3.67
  10  -2   3    4.94    7.13
  11  -1   2   49.38    6.92
  12   1   1    6.46    3.86
   4  -7  -4   -5.53    4.86
   5  -6   2  135.81   11.17
   6  -6  -3    3.84    4.25
   6  -6   1  146.05   10.95
   7  -5   2  159.26   10.15
   9  -3   3   32.84    6.95
  10  -1   4   13.34    5.82
  11  -1   1   65.82    7.20
   4  -7   0   98.78    8.95
   6  -5  -5    9.77    3.49
   7  -5  -3   36.81    5.38
   7  -4  -5   -1.71    2.69
   8  -4  -3    6.20    4.35
   9  -2   4   32.59    7.56
  11   0   3   73.07    7.84
   4  -7  -3    8.00    6.34
   4  -7  -1   95.35    8.97
   6  -6  -2   -0.84    4.75
   6  -6  -1    6.88    7.09
   8  -4   2   70.47    8.03
   9  -2  -4   -1.04    2.76
  10  -2  -1   29.02    5.41
   4  -7  -2   16.36    7.53
   7  -5   1   56.16    6.68
   7  -4   3  114.78   10.26
   9  -3  -2    6.97    3.83
   9  -3   2    2.06    5.51
  10  -2   1   34.00    6.23
  10  -1  -3    3.13    2.55
  10   0   4   22.84    9.60
  12   2   0   14.45    4.41
   5  -6  -4   28.31    6.16
   6  -5   2   61.97    8.48
   7  -5   0   12.04    7.28
   8  -4  -2   17.92    5.37
   8  -4   1   23.82    6.36
   8  -3   3   39.87    8.77
   9  -1   4   19.78    9.69
  10  -2   0   33.34    5.22
  10  -1   3    8.98    6.56
  11   0   2   46.43    7.03
  12   2   1   -2.86    3.54
   7  -5  -1    2.83    4.65
   9  -3  -1    8.10    5.09
   9  -3   0   50.84    6.03
   9  -3   1   21.11    4.99
   9  -2   3   -7.13    5.73
  11   0  -1    2.25    3.08
  11   1   3   78.19    7.29
   3  -7  -3   16.40    6.64
   3  -7  -2   18.21    7.47
   5  -6   0   92.48    9.00
   5  -5  -6    5.01    2.91
   7  -4   2   97.61    9.53
   8  -4  -1   49.87    5.83
   8  -4   0   16.24    4.87
   8  -3  -4    0.86    3.82
  11   0   0   11.94    5.70
  11   0   1   55.19    5.61
   5  -6  -3   13.68    5.54
   5  -6  -1   28.62    8.68
   6  -5  -4   12.60    5.16
   6  -5   1  101.74    9.40
   6  -4  -6    0.36    2.73
   6  -4  -6    0.52    1.69
  10  -1   2   63.72    8.46
  12   3   0   21.71    4.26
   4  -6  -5   37.57    6.16
   5  -6  -2    1.57    4.76
   8  -3   2   -8.22    5.58
   9  -2  -3   -2.23    3.95
  10  -1  -2    2.03    3.69
  10   0   3   47.02    8.23
  11   1  -2   27.04    4.27
  11   1   2   74.29    8.20
   6  -5   0   33.97    8.18
   7  -4   1    1.52    6.44
   9  -1   3   17.02    7.08
   5  -4  -7    7.70    4.09
   6  -5  -3   32.68    5.50
   6  -5  -1   22.71    6.73
   6  -3  -7   -1.76    2.31
  10  -1  -1   16.00    3.95
  10  -1   0   22.69    6.48
  11   2  -3    5.22    2.36
   4  -6  -4   36.88    5.46
   4  -6  -1   44.36    6.93
   5  -5  -5   24.04    5.78
   7  -4  -3   36.54    5.34
   7  -4   0   39.66    6.85
   8  -3  -3   -3.42    4.24
   8  -3   1   -6.12    4.94
   8  -2  -5   26.16    3.34
   9  -2  -2    2.78    5.55
   9  -2   1   67.69    7.35
  10   1   3   84.68   10.69
  11   1  -1    4.43    3.46
  11   1   0    1.80    4.72
  11   1   1    8.53    4.34
   4  -6  -3    6.42    5.98
   4  -6  -2    5.04    5.26
   7  -4  -2    9.75    6.89
   7  -4  -1   60.07    8.15
   8  -3  -2   73.98    6.38
   8  -3   0   33.12    6.69
   9  -2  -1   48.55    5.99
   9  -2   0   74.97    6.29
   9  -1  -4   10.53    4.13
  10   0  -3    3.88    3.43
  10   0   2   40.80    6.99
  11   2   2   85.23    7.19
   5  -3  -8    5.68    2.55
   6  -4  -5   -4.53    4.82
   8  -3  -1   79.82    6.48
   8  -1  -6   18.83    3.19
   9  -1   2   25.27    8.19
  10   0   1   96.15    9.15
  10   1  -4   22.23    3.41
  11   2  -2   21.28    4.21
   4  -5  -6    2.99    4.60
   5  -5  -4   39.67    6.32
   9   0  -5   27.74    4.15
  10   0  -2   12.88    4.03
  11   2   1   -4.87    4.12
   3  -6  -4   46.72    6.80
   3  -6  -3    0.12    4.60
   5  -5  -3   85.34    7.25
   5  -5  -2   40.95    6.21
   6  -4  -4   21.37    6.21
   6  -4   0   22.16    7.48
   7  -3   1   -0.82    5.54
   8  -2  -4   10.99    3.82
   9  -1  -3   19.85    4.95
  10   0   0   22.02    5.45
  10   1   2   13.90    5.58
  11   2  -1   37.62    5.47
  11   2   0   18.17    6.08
  11   3  -3   -4.32    3.14
   5  -4  -6   -0.94    4.71
   7  -3  -4   15.31    4.51
   8  -2   1   51.25    7.12
   6  -4  -1   13.10    5.27
   6  -3  -6   13.60    4.97
   7  -3   0   44.42    5.70
   8  -2  -3   -0.06    4.83
   9  -1  -2    4.18    4.64
   9  -1   0   70.11    6.79
   9   0   2  102.86    9.28
  10   1  -3   45.34    5.14
  11   3   1    4.04    4.31
   4  -5  -5   20.10    5.41
   6  -4  -2   56.50    7.58
   7  -3  -3    8.65    4.83
   7  -3  -1  194.34    9.71
   8  -2   0   42.60    7.14
   9  -1  -1   12.48    5.14
  10   1   1   -0.62    5.15
  10   2   2   11.83    7.64
  11   3  -2   16.93    5.27
   4  -5  -4  119.98    7.86
   7  -3  -2   55.30    6.12
   8  -2  -2   39.03    5.38
   8  -2  -1   68.05    6.35
   8  -1  -5   31.73    4.10
   9   0  -4   67.70    5.78
  11   3  -1   53.92    6.44
  11   3   0   40.79    5.48
  11   4  -3   -4.27    3.28
   4  -5  -3  105.84    9.37
   4  -4  -7   10.21    3.64
   5  -4  -5   -4.00    5.60
   6  -2  -7   25.83    4.33
   9   0   1   93.96    8.40
  10   1  -1   22.87    6.15
  10   1   0   16.57    4.82
  10   2  -4    8.69    3.31
   3  -5  -6   18.05    4.80
   5  -3  -7   15.55    4.66
   6   0  -9    0.96    1.80
   7  -2  -5    3.30    3.95
   8   0  -6    2.32    3.96
   8   1  -7    3.05    2.32
   9   1  -5   25.15    4.06
   5  -4  -4   66.99    8.35
   6  -1  -8    0.88    3.07
   8  -1  -4   13.36    4.78
   9   0  -3   28.18    4.62
   9   2  -6    4.07    2.55
  10   2   1   14.62    5.55
  11   4  -2   10.45    4.15
  11   5  -3   -1.13    3.49
   3  -5  -5   55.46    8.84
   5  -4  -3  106.00    9.20
   9   0  -2    3.94    6.57
   9   0  -1    1.95    6.09
  11   4  -1   23.89    4.39
   4  -4  -6   -1.39    5.65
   4  -3  -8   18.62    3.47
   5  -2  -8    5.37    3.77
   7  -2  -4   -4.10    4.35
   7  -1  -6   24.73    5.05
   8  -1  -3   10.71    5.02
   8  -1   0  108.69    8.25
  10   2   0   20.28    5.89
   3  -3  -9   11.39    3.97
   5  -1  -9    4.48    3.17
   6  -3  -3   43.23    5.95
   6  -3  -2   28.43    5.91
   7  -2  -3    3.35    4.92
   7  -2  -1  123.80    8.67
   8  -1  -2    0.21    4.99
   8  -1  -1   40.77    5.96
   9   1  -4   47.47    6.05
   9   1   1  128.11    9.96
   9   4  -7    4.06    1.95
  10   2  -2   82.44    6.27
  10   2  -1   18.24    5.97
  10   3  -4    6.54    4.06
  10   4  -5   21.21    2.94
  11   5  -2    2.11    3.16
   4  -2  -9    9.27    3.94
   4  -1 -10    5.89    2.71
   5  -3  -6   17.68    4.36
   7  -2  -2   49.80    5.87
   7   0  -7    5.41    3.73
   7   1  -8   19.29    3.16
   8   0  -5   18.89    3.46
   3  -4  -7   21.48    5.18
   4  -4  -5   24.93    4.76
   9   1   0    1.05    5.90
   4  -4  -4  115.85   10.15
   7  -1  -5  106.46    6.87
   8   1  -6    2.48    3.68
   8   2  -7   46.22    3.80
   9   1  -3   44.82    5.27
   9   2  -5    3.73    3.21
   9   3  -6   15.07    3.09
  10   3  -3    9.44    4.15
  10   3   0   43.91    6.81
  10   5  -5   24.99    3.45
   5  -3  -5   19.45    4.70
   6  -2  -5   62.38    6.90
   8   0  -4   38.42    4.46
   9   1  -1   42.33    5.53
  10   3  -2   19.24    6.11
  10   3  -1   80.39    7.52
  10   4  -4    3.92    4.02
   4  -3  -7   48.16    5.50
   5  -2  -7   31.40    5.40
   7   3  -9    1.23    2.56
   3  -4  -6   19.29    5.53
   5  -3  -4    6.81    4.69
   6  -2  -4    3.99    5.89
   7  -1  -4   51.44    4.82
   8   0  -3   63.46    5.44
   8   0  -2   -3.40    6.67
   8   0  -1   41.92    6.50
   8   4  -8    5.30    2.80
   9   2  -4    4.62    4.80
  10   6  -5   29.47    3.42
   3  -3  -8   32.09    6.41
   6  -2  -3    0.01    5.70
   7  -1  -3    2.66    5.27
   7  -1  -2   20.15    5.84
   7   0  -6   21.45    3.86
   8   1  -5   28.12    4.63
   9   2   0   -1.49    4.54
   9   6  -7    0.57    2.16
  10   4  -3    1.73    4.58
   4  -3  -6   17.35    6.46
   4   1 -11    1.96    1.84
   5  -1  -8   -1.05    4.24
   5   1 -10   22.71    2.89
   6   3 -10    1.26    2.26
   9   3  -5   37.46    5.36
  10   4  -2    7.29    6.01
  10   4  -1   57.16    5.93
  10   5  -4   19.14    4.62
  10   7  -5    1.73    2.99
   4  -2  -8   47.73    5.00
   5  -2  -6   60.97    8.15
   5   0  -9   25.55    4.49
   6  -1  -6   42.17    4.94
   7   1  -7    0.92    3.51
   7   2  -8   18.58    3.16
   8   2  -6    9.93    4.55
   8   3  -7   48.18    4.57
   9   2  -2   44.42    5.97
   9   2  -1   37.58    5.68
   7   0  -5  112.51    7.00
   8   1  -4   81.60    6.23
  10   5  -3   37.99    5.23
   3  -2  -9   -4.00    3.72
   3   0 -11   56.38    4.18
   4  -3  -5   -0.33    3.83
   4  -1  -9    0.98    3.11
   4   0 -10   12.05    3.61
   7   4  -9    1.36    2.72
   8   5  -8   -0.45    2.67
  10   5  -2    7.15    4.74
  10   6  -4   49.84    4.25
   3  -3  -7   61.54    5.76
   3  -1 -10   23.62    4.12
   6  -1  -5   63.05    6.34
   6   0  -7    5.08    3.99
   8   1  -3   84.41    6.91
   8   1  -2    5.29    4.40
   9   5  -6   13.85    3.54
  10   7  -4   32.54    4.30
   5  -1  -7   36.55    7.80
   6   1  -8   31.33    5.05
   6   2  -9   41.99    3.78
   7   0  -4   98.48    6.75
   7   1  -6   -3.24    3.95
   8   2  -5    6.92    4.39
   9   3  -3   54.00    5.77
   9   3  -1   57.87    6.41
  10   6  -3   79.42    5.82
   2  -3  -8   82.67    7.51
   6  -1  -4  112.30    7.59
   7   0  -3   20.20    5.13
   8   4  -7   11.78    3.83
   9   3  -2   81.41    6.52
   3  -3  -6   40.15    5.52
   3   2 -12   -0.41    2.10
   6   4 -10    3.64    2.18
   7   2  -7   12.31    3.31
   7   3  -8   28.68    3.49
   8   3  -6   16.44    3.76
   9   6  -6   -3.42    3.69
   4   2 -11    3.93    2.96
   5   4 -11    7.28    2.18
   6   0  -6   15.62    4.42
   7   5  -9    2.18    2.81
   8   2  -4   53.13    5.83
   8   7  -8    5.04    2.70
   9   4  -4    0.39    3.82
   9   5  -5   51.23    5.21
   3  -2  -8   45.41    4.86
   4  -2  -6   26.89    5.24
   4  -1  -8    4.99    4.97
   7   1  -5   43.60    5.12
   8   2  -2  108.55    8.69
   8   8  -8    6.34    2.17
   9   4  -3    1.16    5.50
   9   4  -1   81.84    6.60
   9   7  -6    5.52    3.53
   2  -3  -7    6.59    5.84
   8   3  -5   -3.02    5.23
   8   5  -7    8.07    4.21
   9   4  -2   13.54    4.54
   9   8  -6    6.62    3.09
   2  -2  -9   15.31    4.20
   2   1 -12    7.64    3.01
   4   0  -9   10.45    4.70
   4   1 -10   32.25    5.13
   5  -1  -5    9.56    6.93
   6   0  -5   75.07    6.35
   6   1  -7   16.91    4.07
   6   3  -9   22.09    3.67
   6   5 -10    6.86    2.75
   7   1  -4   47.92    5.78
   7   2  -6   11.08    4.62
   7   6  -9    3.71    2.87
   8   4  -6   15.56    4.88
   9   5  -4    8.29    5.73
   9   6  -5   23.81    4.66
   3  -1  -9    1.63    3.49
   3   1 -11   18.42    4.31
   6   0  -4  153.38    8.80
   6   2  -8   56.38    4.96
   7   3  -7   72.35    5.26
   7   4  -8   20.48    3.42
   2  -1 -10    1.50    4.79
   3  -2  -7   72.43    6.64
   3   0 -10   53.01    5.72
   4  -1  -7   37.15    6.44
   5   0  -7   34.34    5.17
   5   5 -11   12.68    3.04
   9   5  -3   17.45    4.03
   9   5  -2    0.03    6.14
   2   0 -11   43.24    3.94
   5   3 -10   -1.16    3.08
   6   1  -6    7.92    4.94
   7   2  -5    0.04    5.02
   7   8  -9   18.35    2.48
   8   3  -3   83.74    7.61
   9   6  -4   56.01    5.72
   9   7  -5   29.09    4.08
   1   2 -13    4.24    2.17
   3   3 -12    8.44    2.67
   5   1  -8    4.35    3.98
   5   2  -9   56.87    5.61
   6   6 -10   26.48    2.87
   9   8  -5   -1.01    3.11
   2  -2  -8   18.46    4.54
   5   0  -6   18.46    6.24
   5   6 -11    6.94    2.38
   6   4  -9    0.03    3.34
   7   2  -4   85.02    7.66
   7   5  -8    9.29    3.07
   8   7  -7    0.64    3.56
   9   6  -3   59.10    5.74
   9   7  -4   74.81    6.23
   3  -1  -8   72.65    7.21
   4  -1  -6   83.16    6.78
   4   0  -8   12.16    4.48
   6   1  -5  104.52    7.77
   6   2  -7   12.05    3.62
   6   3  -8   55.41    5.19
   6   7 -10   32.76    3.52
   7   3  -6   33.84    4.58
   7   4  -7  113.11    6.62
   8   4  -4   19.77    6.50
   8   8  -7   30.10    4.38
   5   7 -11   10.02    2.25
   2   2 -12   -1.75    4.01
   3   2 -11    7.36    3.94
   5   1  -7    2.31    5.99
   5   4 -10    0.30    3.01
   7   6  -8    7.75    3.92
   8   4  -3   29.58    5.43
   8   6  -6   14.57    3.88
   2  -1  -9    0.48    3.90
   3   0  -9    3.94    3.94
   4   4 -11   17.48    4.04
   6   2  -6    3.09    5.15
   6   5  -9   16.51    4.48
   7   3  -5   -9.24    4.36
   7  10  -8   12.10    2.77
   3   1 -10   33.00    4.49
   5   3  -9   26.10    3.73
 -14  -7  -1    1.60    1.30
 -14  -6  -2   15.32    1.56
 -14  -5  -5    0.86    1.64
 -13  -4  -2    6.58    2.40
 -12  -6   2    0.05    1.75
 -12  -2  -5   49.29    3.57
 -12  -2  -4   98.52    4.69
 -11  -1  -5    4.31    2.77
 -10  -5   4   20.23    2.41
 -10   0  -4   26.95    3.27
 -10   0  -3   35.31    3.68
  -9  -2   3   26.34    3.85
  -7   0   3    7.91    4.30
 -12  -3  -1   11.29    2.01
 -11  -4   2    5.20    2.71
 -11  -3   1   73.32    4.23
 -11  -1  -4   34.26    3.53
 -10  -1   0   12.42    2.54
  -9   0   0    5.47    2.44
  -8  -2   4   28.73    3.02
  -8  -1   3   48.53    3.93
 -14  -6  -3   21.49    2.42
 -13  -6   0    0.47    1.69
 -13  -5  -1   12.02    2.16
 -13  -4  -6   59.94    3.51
 -13  -4  -3    2.86    2.44
 -12  -5   1    3.87    2.34
 -12  -4   0   27.32    2.86
 -11  -2  -1    3.11    2.65
  -9   0  -1   75.04    5.71
 -14  -8  -1    2.61    1.33
 -14  -6  -6   15.91    2.21
 -13  -4  -4    2.15    2.53
 -12  -3  -2    6.65    2.80
 -11  -6   3    6.86    2.54
 -10  -4   3    2.21    2.17
 -10  -2   1   13.36    3.11
 -10  -1  -1    5.10    2.46
  -9  -1   1   50.24    5.02
  -8   0   1   36.22    4.60
 -14  -7  -2   14.44    1.96
 -14  -6  -4   21.89    2.36
 -13  -4  -5   51.26    3.15
 -12  -7   2    5.56    2.02
 -12  -3  -6   42.57    4.02
 -10  -3   2   25.15    2.97
  -9  -4   4    0.63    2.70
  -9   0  -2  160.90    6.76
 -14  -6  -5    2.22    1.99
 -11  -3   0   46.14    3.62
 -11  -2  -2   74.12    4.37
 -10  -6   4   39.03    2.73
 -10  -1  -2   13.58    4.37
  -9  -2   2   80.32    5.00
 -13  -5  -2   36.70    2.87
 -12  -4  -1   48.80    3.44
 -12  -3  -5  111.74    4.73
 -12  -3  -4   97.21    4.74
 -11  -5   2    1.71    2.49
 -10  -1  -5    8.48    2.70
  -9  -3   3   55.36    3.70
  -8  -1   2    7.12    2.92
 -14  -9  -1   22.32    1.67
 -14  -7  -3   57.60    3.11
 -13  -7   0    0.26    1.71
 -13  -6  -1   22.51    2.83
 -11  -4   1   30.58    2.99
 -11  -2  -5   64.66    4.15
 -11  -2  -4  137.16    5.65
 -10  -2   0   10.54    2.64
 -10  -1  -4   91.34    5.52
 -10  -1  -3  114.52    5.59
  -9  -1   0    0.16    3.30
  -8  -3   4    1.38    2.63
  -8  -2   3   37.29    3.36
  -7  -2   4   55.51    5.14
 -14  -8  -2    4.46    1.87
 -13  -5  -6   23.37    2.95
 -13  -5  -3   40.78    3.25
 -12  -6   1    7.72    1.99
 -12  -5   0   28.07    2.61
 -11  -7   3   58.40    3.41
 -14 -10  -1   27.63    1.54
 -14  -7  -6    2.16    1.60
 -14  -7  -4   65.17    3.24
 -12  -8   2   30.71    2.15
 -11  -3  -1    2.20    2.17
 -10  -7   4   32.11    2.91
 -10  -5   3   17.00    2.38
 -10  -3   1   86.39    5.59
 -14  -7  -5   17.02    2.64
 -13  -5  -5   10.82    2.48
 -13  -5  -4    0.26    1.97
 -12  -4  -2   23.66    2.88
 -10  -4   2   23.84    3.91
 -10  -2  -1   24.00    3.71
  -9  -5   4   12.71    3.25
  -9  -2   1   49.59    4.89
  -9  -1  -1  180.26    6.93
 -13  -8   0   17.56    2.39
 -13  -6  -2   81.33    4.20
 -12  -4  -6  146.26    5.41
 -14  -9  -2    1.71    1.77
 -13  -7  -1   17.29    2.61
 -12  -9   2   55.85    2.59
 -12  -7   1   19.16    2.71
 -12  -5  -1   65.71    4.00
 -11  -8   3   49.97    3.07
 -11  -6   2    6.75    2.49
 -11  -4   0   62.24    3.64
 -11  -3  -2    4.72    2.87
  -9  -4   3    4.48    3.39
  -9  -3   2   93.12    5.41
 -14  -8  -6   15.01    2.27
 -12  -6   0   13.14    2.75
 -12  -4  -5   94.48    4.36
 -12  -4  -4   39.45    3.42
 -11  -5   1    4.41    2.40
 -10  -8   4    1.77    2.16
 -10  -2  -2   23.39    3.80
  -8  -4   4   14.03    3.88
  -8  -2   2   47.53    4.53
 -14 -10  -2   27.47    2.08
 -14  -8  -5   29.99    2.98
 -14  -8  -4   45.14    2.78
 -13  -6  -6   15.20    2.86
 -13  -6  -3   25.25    2.65
 -12 -11   2    0.28    1.21
 -12 -10   2   11.09    1.80
 -11  -3  -5  136.90    5.71
 -11  -3  -4   90.87    5.03
 -10  -6   3   89.52    4.60
 -10  -3   0   97.99    4.93
 -10  -2  -3  175.77    7.05
  -7  -3   4   11.31    3.48
 -14  -9  -3    1.21    2.21
 -13  -9   0   33.35    2.27
 -13  -6  -4   20.35    3.25
 -11  -9   3    2.35    1.97
 -11  -4  -1   96.45    5.10
  -9  -6   4   48.28    3.72
  -9  -2   0    0.45    2.83
 -14 -11  -2   35.95    1.75
 -14  -9  -6   54.08    2.68
 -13  -8  -1    9.01    2.62
 -13  -7  -2   27.84    3.35
 -13  -6  -5    2.68    2.29
 -12  -5  -2   45.43    3.40
 -11  -7   2   27.14    3.06
 -10  -9   4    6.48    1.76
 -10  -5   2    6.29    3.44
 -10  -4   1   76.32    4.68
 -14  -9  -4   10.87    2.38
 -13 -10   0   62.03    2.82
 -12  -8   1   36.89    2.65
 -11 -11   3    5.39    1.52
 -11 -10   3    2.40    1.87
 -10  -3  -1   43.33    4.15
  -9  -3   1  103.63    6.22
 -14 -10  -3   16.74    2.17
 -13 -11   0   23.91    2.13
 -12  -7   0    5.50    2.96
 -12  -6  -1   14.51    2.42
 -12  -5  -6  104.84    4.53
 -11  -6   1   -2.45    2.38
 -11  -5   0   38.04    3.25
 -11  -4  -2   82.43    5.16
  -9  -5   3   38.32    4.34
 -14 -11  -6    0.00    0.63
 -14 -11  -3   17.60    1.96
 -13  -7  -3   52.92    3.12
 -12  -5  -5   41.75    3.83
 -12  -5  -4    2.08    3.40
 -10  -7   3   88.88    4.46
  -9  -4   2    6.76    3.21
  -8  -5   4   97.02    5.56
 -14 -10  -5   41.81    2.55
 -14 -10  -4    0.48    1.96
 -13  -9  -1   52.57    3.22
 -13  -8  -2    4.50    2.83
 -13  -7  -6    7.16    1.95
 -13  -7  -4   46.72    3.67
 -10  -4   0  179.00    6.60
 -10  -3  -2   29.26    3.84
  -9  -7   4   91.74    4.37
 -14 -12  -4    4.43    1.18
 -14 -11  -5   12.24    1.76
 -14 -11  -4    3.12    1.80
 -13  -7  -5   34.19    2.86
 -12  -6  -2  108.16    4.91
 -11  -8   2   83.96    3.73
 -11  -4  -5  156.78    6.43
 -11  -4  -4  125.73    5.90
 -10  -6   2   12.83    3.87
  -8  -4   3   23.96    3.96
 -12  -8   0    0.33    3.00
 -11  -5  -1  138.13    5.53
 -10  -5   1   27.68    3.66
 -13 -10  -1   44.74    2.60
 -13  -8  -3   62.95    3.67
 -12  -7  -1   34.59    2.97
 -12  -6  -3   89.28    4.76
 -11  -7   1   22.84    2.78
 -11  -6   0   49.47    4.11
 -10  -8   3  149.63    5.18
 -13 -11  -1   17.20    2.50
 -13  -9  -2    0.92    2.77
 -13  -8  -6   -1.31    2.51
 -12 -12   1    0.96    1.80
 -12  -6  -6   20.51    2.99
 -11  -9   2   52.76    3.45
 -10  -4  -1   90.21    4.74
  -9  -8   4   11.67    2.95
  -9  -6   3   69.84    4.04
  -9  -4   1  164.01    6.76
 -13 -12  -1   24.07    2.14
 -13  -8  -5   29.18    3.48
 -13  -8  -4  134.90    4.50
 -12  -6  -5   -1.38    3.13
 -12  -6  -4   20.13    3.09
 -11  -5  -2   84.72    4.68
  -9  -5   2   -0.93    2.81
  -8  -6   4   52.04    3.76
 -12  -9   0   31.57    3.38
 -12  -7  -2  163.20    5.59
 -10  -7   2   71.11    4.71
 -10  -5   0   57.57    4.81
 -13 -10  -2    1.52    2.18
 -13  -9  -3   68.56    3.34
 -12  -8  -1   20.08    3.05
 -11 -10   2   42.82    2.84
 -11  -8   1  131.52    5.10
 -11  -6  -1   77.98    5.13
 -10  -9   3   56.69    3.33
 -10  -6   1    6.33    3.75
 -10  -4  -2   16.21    3.69
  -8  -5   3   20.12    4.13
 -13 -13  -2   23.67    2.05
 -13  -9  -6   71.87    3.28
 -13  -9  -4   56.68    3.75
 -11 -12   2   16.92    2.04
 -11 -11   2   -0.08    2.33
 -11  -7   0    0.12    3.22
 -11  -5  -5   10.96    2.95
 -11  -5  -4   -1.02    2.48
  -9  -9   4    1.34    2.00
 -13 -12  -2   53.08    2.88
 -13 -11  -2   33.12    2.41
 -13  -9  -5   37.27    3.12
 -12 -10   0   44.19    2.86
 -12  -7  -6    0.39    3.61
 -12  -7  -3   75.85    4.09
 -10 -10   3    2.19    2.70
 -13 -10  -6  131.86    4.31
 -13 -10  -3    1.07    1.92
 -12 -13   0   -1.74    1.76
 -12  -8  -2   24.85    3.32
 -12  -7  -5   27.47    4.22
 -12  -7  -4   58.03    3.97
 -11  -6  -2  105.75    6.11
 -10 -12   3   22.73    2.21
 -10 -11   3   17.23    2.51
 -10  -5  -1  151.28    6.53
  -9 -10   4   12.21    2.54
  -8  -7   4  147.84    5.81
 -13 -13  -3   25.11    2.17
 -13 -12  -6   -0.30    1.81
 -13 -11  -3   32.09    2.95
 -13 -10  -4   14.03    2.89
 -12 -12   0    9.71    2.51
 -12 -11   0   50.81    2.89
 -12  -9  -1   41.81    2.98
 -11  -9   1  138.59    4.68
 -10  -8   2  137.15    5.07
  -9 -11   4   20.05    2.51
  -9  -6   2    1.94    2.78
  -9  -5   1  165.59    6.57
 -13 -13  -5   10.81    1.49
 -13 -13  -5    3.84    1.02
 -13 -12  -3   25.03    2.33
 -13 -11  -6   38.36    2.93
 -13 -10  -5   87.27    3.63
 -11  -8   0   27.73    3.83
 -11  -7  -1   10.16    3.46
 -10  -7   1    7.03    3.87
 -10  -6   0   11.99    3.96
 -13 -13  -4   23.52    1.99
 -13 -11  -5   28.62    2.97
 -13 -11  -4    0.45    3.30
 -12 -14  -1    0.42    1.71
 -12  -8  -3   41.93    3.72
  -9  -8   3   70.44    4.77
  -8  -6   3  152.22    6.02
 -13 -12  -5    0.40    1.79
 -13 -12  -4    3.81    2.25
 -12 -10  -1  108.58    3.81
 -12  -9  -2   13.42    2.89
 -12  -8  -6    4.08    2.22
 -12  -8  -4  109.55    5.46
 -11  -6  -5   -3.26    2.83
 -11  -6  -4   50.59    4.04
 -10  -9   2   83.67    5.01
  -8  -8   4   65.28    4.66
 -12 -11  -1   48.16    3.42
 -12  -8  -5  139.48    5.19
 -11  -7  -2   99.99    5.58
 -10 -14   2   21.58    1.63
 -10 -14   2    6.47    1.29
 -12 -13  -1   13.33    2.53
 -12 -12  -1   10.73    2.78
 -11  -9   0   87.32    4.66
 -10  -6  -1  269.40    7.87
  -9  -7   2   39.95    3.71
 -12 -14  -2   17.00    2.15
 -12 -10  -2   21.81    3.13
 -12  -9  -3   41.75    3.51
 -11  -8  -1   -2.63    2.74
 -10 -10   2   40.21    3.63
 -10  -8   1   53.65    4.12
 -10  -7   0   16.52    4.13
  -9  -9   3   65.51    3.75
 -12  -9  -6   29.96    3.31
 -12  -9  -4  148.40    5.86
 -11  -7  -6   10.79    3.98
 -10 -13   2   45.05    2.81
  -8  -9   4    1.55    2.62
  -8  -7   3  242.94    7.76
 -12 -14  -5   13.67    1.84
 -12 -11  -2   18.60    2.98
 -12  -9  -5   63.80    4.02
 -11 -15  -1    2.80    1.47
 -11 -14   0   11.32    2.06
 -11 -10   0   54.36    3.71
 -11  -7  -5    0.91    3.87
 -11  -7  -4   81.95    5.33
 -10 -12   2   -1.95    2.88
 -10 -11   2    5.84    2.55
  -9 -10   3    6.05    3.53
  -7  -7   4   82.79    5.14
 -12 -14  -4   27.97    2.38
 -12 -13  -6   -1.42    2.03
 -12 -13  -2   55.39    2.74
 -12 -12  -2   55.28    3.86
 -12 -10  -6  155.85    5.47
 -12 -10  -3   -0.94    2.73
 -11  -9  -1   25.79    4.03
 -11  -8  -2   42.63    3.94
  -9 -13   3   32.14    2.21
  -9  -8   2  233.00    7.45
  -8 -10   4    0.55    3.03
 -12 -10  -5   74.05    4.98
 -12 -10  -4   25.37    3.94
 -11 -13   0    5.94    2.69
 -11 -11   0   65.93    3.55
 -10  -7  -1   70.27    4.99
  -9 -12   3   54.99    3.43
  -9 -11   3   37.69    3.62
  -8 -12   4   30.32    2.97
 -12 -13  -3   65.89    3.53
 -12 -12  -6   17.52    3.04
 -12 -12  -3   96.05    4.29
 -12 -11  -6  126.54    4.80
 -12 -11  -3   22.33    2.97
 -11 -12   0   73.70    3.73
 -11  -8  -3   89.15    5.79
 -10  -8   0    1.54    3.13
  -8 -11   4   24.27    2.73
 -12 -13  -5   12.50    1.93
 -12 -11  -5   34.01    3.71
 -12 -11  -4    1.86    2.61
 -11 -15  -2    0.13    1.51
 -11 -10  -1   51.10    4.31
 -11  -8  -6   33.88    4.09
  -8  -8   3   97.60    4.88
 -12 -12  -5    7.83    2.31
 -11 -14  -1    1.12    2.20
 -11  -9  -2    4.49    2.83
 -11  -8  -5   44.44    4.58
 -11  -8  -4   31.52    3.75
  -9  -9   2  115.30    5.19
  -7  -8   4   74.74    4.43
 -11 -15  -3    5.63    1.91
 -11 -11  -1  172.22    5.48
 -10 -15   0   20.52    1.79
 -10  -7  -2   87.70    5.24
 -11 -13  -1    7.21    2.62
 -11 -12  -1   77.22    3.93
 -11  -9  -3   49.60    4.21
 -10  -9   0   71.43    4.37
 -10  -8  -1    8.08    3.03
  -8 -14   3   14.27    2.68
  -8  -9   3   78.26    5.47
 -11 -14  -2   37.59    2.87
 -11 -10  -2   22.60    3.01
 -11  -9  -6   53.65    4.09
 -11  -9  -4  166.15    6.93
  -9 -10   2   11.22    3.23
  -7  -9   4   93.80    5.35
 -11 -11  -2   73.95    4.50
 -11  -9  -5  163.06    5.93
 -10 -10   0  159.29    6.37
  -9 -15   1   21.89    2.36
  -9 -13   2   27.75    3.07
  -9 -11   2    6.58    3.49
 -11 -14  -5   15.87    2.04
 -11 -14  -3   56.43    3.36
 -11 -13  -6   -1.24    2.37
 -11 -13  -2   39.40    3.58
 -11 -12  -2   65.35    3.88
 -11 -10  -6   72.92    4.48
 -11 -10  -3   20.54    3.40
 -10 -15  -1    7.00    2.22
 -10 -14   0   -0.53    2.75
 -10  -8  -2   78.55    5.75
  -9 -12   2    2.24    3.40
  -8 -13   3  113.11    4.13
  -8 -10   3   37.86    3.46
  -7 -13   4   22.93    2.68
 -11 -10  -4   97.95    5.95
 -10 -11   0   44.74    4.84
 -10  -9  -1    1.05    2.87
  -8 -11   3    0.80    3.52
  -8  -8   2  182.59    6.49
  -7 -10   4   -2.35    3.18
 -11 -13  -3   90.71    4.19
 -11 -12  -6   56.61    3.76
 -11 -11  -6   69.94    4.57
 -11 -11  -3   14.07    3.22
 -11 -10  -5  105.15    4.95
 -10 -13   0    4.89    2.54
 -10 -12   0   22.60    3.97
  -9  -8   0    3.18    4.53
  -8 -12   3   90.11    4.17
  -7 -12   4   72.71    3.91
  -7 -11   4   32.39    3.51
 -11 -13  -5    1.77    2.42
 -11 -12  -3   85.26    4.24
 -11 -11  -5   12.47    4.47
 -11 -11  -4    2.96    4.03
 -10 -15  -2   11.05    2.05
 -10 -10  -1   27.30    4.27
 -11 -12  -5    1.24    2.84
 -10 -15  -4    8.80    2.34
 -10 -15  -3   24.80    2.54
 -10 -14  -6   -2.10    1.64
 -10 -14  -6    0.10    1.10
 -10 -14  -1    4.00    2.69
 -10  -9  -2   20.44    3.59
 -10  -8  -5   55.85    4.99
 -10  -8  -4  244.80    7.34
  -8  -9   2  269.39    8.04
 -10 -11  -1   85.05    5.07
  -9 -15   0    6.23    1.98
  -8 -14   2   29.85    3.18
 -10 -13  -1   37.62    2.86
 -10 -12  -1  139.46    5.40
  -9  -9   0   23.03    3.74
  -7 -14   3   60.05    3.00
  -6 -15   3    9.50    1.57
  -6 -15   3    0.38    1.15
 -10 -14  -2   19.05    3.24
 -10 -10  -2    1.70    3.32
 -10  -9  -6  119.13    5.37
  -8 -10   2  204.85    6.45
  -7  -9   3   75.87    4.57
 -10 -14  -5    8.46    2.22
 -10 -13  -6   31.03    3.16
 -10 -11  -2  174.87    6.11
 -10  -9  -5  257.97    7.06
 -10  -9  -4  102.50    5.17
  -9 -15  -5    2.40    1.61
  -9 -15  -5    0.44    1.06
  -9 -15  -1   17.25    2.82
  -9 -14   0    0.92    2.73
  -8 -16  -1   16.11    1.58
  -8 -13   2   16.58    3.66
  -8 -11   2   14.51    4.26
  -7 -15   2   32.33    2.61
  -6 -13   4   91.61    4.10
 -10 -14  -3  103.45    3.91
 -10 -13  -2   45.00    3.11
 -10 -12  -2   77.55    4.49
 -10 -10  -6  110.20    5.97
 -10 -10  -3    0.21    3.17
  -9 -10   0  272.39    7.35
  -8 -16  -2   -0.96    1.31
  -8 -12   2   22.38    3.29
  -7 -13   3  106.72    4.64
  -7 -10   3   -7.52    4.13
 -10 -12  -6   87.54    4.64
 -10 -11  -6   91.87    5.21
 -10 -10  -5  220.28    6.91
 -10 -10  -4   87.74    5.65
  -9 -14  -6    0.73    2.26
  -9 -13   0    3.52    3.60
  -9 -11   0  241.04    7.61
  -9  -9  -1   10.83    3.17
  -7 -11   3    6.88    3.63
  -6 -10   4   23.21    4.56
 -10 -13  -5   11.63    2.77
 -10 -13  -3   59.06    3.81
 -10 -12  -3   18.56    4.39
 -10 -11  -3   26.62    3.72
  -9 -15  -2    2.29    2.04
  -9 -12   0   43.02    3.95
  -7 -12   3   43.40    3.85
  -6 -12   4  186.79    5.32
  -6 -11   4   80.42    5.27
 -10 -12  -5    8.87    2.99
 -10 -12  -4   -0.79    4.05
 -10 -11  -5  133.92    5.39
 -10 -11  -4   34.26    4.03
  -9 -15  -3   60.69    3.09
  -9 -14  -1   22.10    3.46
  -8 -15   0    1.24    2.82
  -5 -15   3   26.17    2.37
  -9 -10  -1  114.90    5.30
  -8 -15  -5    8.10    1.89
  -8 -15  -5    3.51    1.34
  -7 -16  -1    8.34    1.88
  -7 -14   2   32.35    3.33
  -6 -14   3   88.21    3.91
  -9 -14  -5   39.97    3.38
  -9 -13  -1   80.00    3.92
  -9 -11  -1  108.66    5.72
  -6 -15   2   42.29    2.95
  -9 -14  -2   14.60    2.54
  -9 -13  -6   12.85    2.92
  -9 -12  -1  231.74    6.45
  -8 -15  -1    0.54    2.48
  -6 -16   0   26.13    2.06
  -9 -14  -3   47.47    3.37
  -9 -10  -2   -0.98    3.31
  -8 -14  -6   -1.02    2.33
  -8 -14   0   13.38    3.82
  -7 -13   2   49.08    4.39
  -7 -10   2   32.75    3.53
  -5 -13   4  168.03    5.25
  -9 -13  -2  103.25    4.34
  -9 -12  -2  230.51    6.82
  -9 -11  -2   59.56    4.51
  -8 -15  -4   83.41    3.23
  -8 -15  -2    4.85    2.71
  -7 -12   2   10.40    4.23
  -7 -11   2   32.15    5.21
  -6 -16  -1    6.25    1.77
  -6 -13   3   38.44    4.03
  -9 -13  -5   12.42    2.65
  -9 -13  -3   57.91    4.89
  -9 -12  -6   29.41    3.35
  -9 -11  -6   75.42    5.16
  -9 -10  -6  121.83    5.45
  -9 -10  -3   64.02    5.01
  -8 -13   0   12.21    4.39
  -8 -10   0  206.13    7.05
  -7 -15   0   41.46    3.44
  -6 -10   3   59.37    5.20
  -9 -13  -4   26.45    3.52
  -9 -12  -3   56.23    5.45
  -9 -11  -3   10.83    3.49
  -9 -10  -5  113.26    5.59
  -9 -10  -4   97.64    5.33
  -8 -14  -1   21.96    3.35
  -8 -12   0   80.55    5.70
  -8 -11   0  285.59    7.68
  -6 -12   3   19.85    3.23
  -6 -11   3   -2.33    3.92
  -5 -12   4   83.04    4.16
  -9 -12  -5    0.71    3.43
  -9 -12  -4   -0.32    3.22
  -9 -11  -5  125.69    5.54
  -9 -11  -4   34.10    4.96
  -8 -14  -5   44.53    3.74
  -7 -14  -6   -0.65    2.25
  -6 -14   2  121.76    4.86
  -5 -15   2   71.96    3.03
  -5 -14   3   60.43    3.64
  -5 -11   4   11.96    3.24
  -8 -14  -2   79.37    4.49
  -8 -10  -1  193.12    6.99
  -7 -15  -4   33.53    3.11
  -7 -15  -1    4.35    2.92
  -8 -14  -3   74.32    4.50
  -8 -13  -6   17.60    2.74
  -8 -13  -1  106.00    4.78
  -6 -14  -6   -0.05    0.84
  -8 -12  -1  129.90    5.45
  -8 -11  -1  176.71    6.17
  -7 -15  -3   29.91    2.91
  -7 -15  -2   19.18    2.74
  -7 -14   0    1.61    3.08
  -6 -13   2   28.41    4.24
  -4 -13   4   98.64    4.53
  -8 -13  -5    6.13    3.49
  -8 -13  -2  107.57    4.55
  -6 -15  -4   19.86    2.94
  -6 -15   0   29.94    2.86
  -5 -13   3   82.79    5.02
  -4 -15   2   65.51    3.37
  -8 -13  -3  148.25    6.46
  -8 -12  -6  137.22    5.16
  -8 -12  -2   84.58    5.40
  -8 -11  -2    4.74    4.15
  -7 -14  -5    5.40    2.73
  -6 -12   2    4.39    4.39
  -5 -15  -4   32.51    2.39
  -4 -14   3  109.36    4.31
  -8 -13  -4   23.77    3.49
  -8 -11  -6  193.24    6.08
  -8 -10  -6   77.27    4.85
  -7 -14  -1    4.91    2.53
  -7 -13   0   26.89    3.58
  -6 -15  -1    3.27    3.22
  -6 -11   2   80.88    4.97
  -5 -14   2   61.02    3.98
  -4 -12   4   15.83    3.86
  -8 -12  -5   88.47    4.68
  -8 -12  -4    3.18    4.37
  -8 -12  -3   39.27    4.17
  -8 -11  -3    1.65    4.31
  -8 -10  -4   91.54    6.27
  -7 -14  -4   39.05    4.30
  -7 -14  -2  108.01    4.82
  -7 -13  -6   37.34    3.02
  -7 -12   0  163.45    6.25
  -7 -11   0   89.98    5.89
  -6 -15  -3   75.00    3.54
  -6 -15  -2   33.83    3.39
  -5 -12   3   34.20    3.87
  -8 -11  -5   98.68    4.98
  -8 -11  -4   10.81    3.49
  -7 -14  -3  144.03    5.47
  -5 -15   0   -0.39    3.10
  -5 -11   3    6.70    3.31
  -4 -11   4   19.64    4.38
  -7 -13  -1  160.87    5.51
  -6 -14  -5    0.19    2.94
  -6 -14   0    2.23    2.95
  -5 -15  -3   40.24    3.40
  -3 -13   4   40.76    3.67
  -7 -13  -5   10.63    3.85
  -7 -12  -1  316.21    8.39
  -5 -15  -2   14.73    3.20
  -5 -15  -1    1.96    2.41
  -5 -13   2   -1.48    3.79
  -4 -15  -3   19.71    2.43
  -4 -13   3  177.82    6.32
  -3 -14   3  198.20    5.21
  -7 -13  -2  115.35    4.91
  -7 -11  -1  246.81    7.29
  -6 -14  -1   31.54    3.60
  -6 -13  -6   48.93    3.95
  -5 -14  -5    2.23    2.59
  -4 -15   0    3.45    2.56
  -4 -14  -5   -2.08    1.67
  -4 -14   2   19.10    3.33
  -7 -13  -4   44.97    3.78
  -7 -13  -3   67.45    4.35
  -6 -14  -4   70.36    4.36
  -6 -13   0   34.07    4.95
  -4 -15  -2   21.93    2.81
  -3 -15  -2   33.85    2.46
  -7 -12  -5   18.91    4.48
  -7 -12  -2  130.27    5.81
  -7 -11  -6   66.97    4.47
  -7 -11  -2   87.86    5.94
  -6 -14  -3  160.76    5.77
  -6 -14  -2   68.11    3.77
  -5 -12   2   12.81    3.38
  -4 -15  -1   20.66    2.69
  -3 -15  -1   11.00    2.49
  -3 -15   0    2.86    2.56
  -3 -12   4   60.59    4.89
  -2 -14   3   46.80    3.76
  -7 -12  -4    3.31    4.45
  -7 -12  -3   -3.14    3.39
  -6 -12   0   81.77    5.86
  -5 -14   0    3.80    3.64
  -5 -13  -6    7.49    2.54
  -5 -11   2   46.55    4.12
  -4 -13  -6    7.61    2.48
  -4 -12   3    9.25    2.96
  -2 -13   4   78.10    3.72
  -1 -14   3   13.42    2.72
  -7 -11  -5   71.22    4.83
  -6 -13  -5    2.54    2.95
  -6 -13  -1  131.62    5.38
  -6 -11   0   85.29    6.08
  -5 -14  -4   20.05    3.92
  -4 -11   3   23.28    4.59
  -3 -14   2   54.77    4.44
  -7 -11  -4   77.54    4.99
  -6 -12  -6   25.61    3.23
  -5 -14  -1   72.34    4.45
  -4 -13   2    9.24    4.17
  -3 -13   3   59.97    4.62
  -3 -11   4   48.51    4.25
  -6 -13  -4   32.27    3.77
  -6 -13  -3   35.04    4.66
  -6 -13  -2  140.50    5.32
  -6 -12  -1  249.55    7.69
  -5 -14  -3   29.19    3.54
  -5 -14  -2   67.92    4.40
  -4 -14  -4   10.55    2.73
  -3 -14  -4    8.00    1.95
  -1 -13   4   97.61    5.02
  -5 -13   0   56.75    5.42
  -4 -14   0    1.81    3.70
  -2 -14   2   61.65    3.98
   0 -14   2    1.36    1.77
  -6 -12  -5   23.07    3.61
  -6 -12  -2  182.01    7.30
  -6 -11  -6  150.04    6.50
  -6 -11  -1   13.64    3.54
  -5 -13  -5    5.89    2.72
  -4 -12   2    2.57    4.26
  -2 -13  -5    1.29    1.61
  -2 -12   4  103.57    5.17
  -1 -14   2    3.25    2.66
   0 -13   4   25.48    2.96
   1 -13   4    6.17    2.05
  -6 -12  -4   30.11    5.29
  -6 -12  -3    0.18    4.24
  -5 -12  -6   42.69    4.28
  -4 -14  -3   54.72    3.75
  -4 -14  -2  104.39    5.35
  -4 -14  -1   35.32    4.09
  -3 -12   3    2.59    3.86
  -2 -14  -3   35.92    2.96
  -2 -13   3    5.94    3.82
  -6 -11  -2   65.62    5.10
  -5 -13  -4    4.31    3.97
  -5 -13  -1  156.98    5.57
  -5 -12   0   80.93    5.72
  -4 -13  -5   20.40    3.80
  -3 -14  -3   47.99    3.48
  -3 -13   2   35.00    4.43
  -1 -14  -2   24.74    1.98
  -6 -11  -5  113.52    5.47
  -5 -13  -3   27.79    4.82
  -5 -13  -2  195.99    6.12
  -4 -11   2   86.05    4.73
  -3 -14   0    8.65    2.90
  -3 -13  -5   15.89    2.71
  -6 -11  -4   87.42    5.25
  -5 -11   0  395.72    9.23
  -4 -13   0   96.93    5.69
  -4 -12  -6   88.63    4.55
  -3 -14  -2   41.15    3.61
  -3 -14  -1    7.45    3.27
  -3 -11   3    2.82    3.33
  -2 -14  -2   29.42    3.25
  -2 -14   0   40.09    4.01
  -2 -11   4   21.61    3.52
  -1 -14  -1   13.89    2.76
  -1 -13  -4    1.33    1.76
  -5 -12  -5   65.36    4.68
  -5 -12  -1  188.24    6.44
  -5 -11  -6  102.87    6.32
  -4 -13  -4    2.21    4.03
  -3 -12  -6   45.24    3.54
  -2 -14  -1   19.54    3.69
  -1 -14   0    4.76    2.54
  -1 -13   3   49.54    3.74
  -1 -12   4   24.16    3.48
  -5 -12  -2  189.67    7.03
  -4 -13  -1   87.55    5.10
  -3 -13   1    7.46    3.20
  -3 -12   2   40.46    4.97
  -2 -13   2    1.62    3.74
   0 -13   3   21.05    3.78
   1 -13   3    1.95    2.32
  -5 -12  -4   30.30    4.05
  -5 -12  -3   53.06    5.20
  -5 -11  -1   56.82    4.26
  -4 -13  -3   51.21    4.30
  -4 -13  -2   69.69    5.12
  -3 -13  -4   14.18    3.78
  -2 -13  -4    1.97    2.56
  -2 -12   3   -0.24    3.10
   3 -12   4    0.07    1.47
  -5 -11  -5  189.94    7.40
  -4 -12  -5   71.86    4.69
  -4 -12   0  104.81    6.32
   0 -12   4   36.31    4.11
  -5 -11  -2   -0.64    3.90
  -4 -11  -6   64.79    5.09
  -3 -13   0   81.28    4.60
  -3 -11   2  120.20    6.11
  -1 -13   2    0.60    3.69
  -1 -12  -5   43.23    3.50
  -5 -11  -4   53.46    4.59
  -4 -12  -1   77.58    5.40
  -3 -13  -3   13.86    3.50
  -3 -13  -2   42.80    4.09
  -3 -13  -1  109.98    5.46
  -2 -13   1    5.80    3.15
  -2 -11   3   -2.83    4.78
  -1 -13  -3   12.24    2.97
  -1 -11   4   -0.10    3.07
   0 -13   2    3.82    3.59
   1 -13  -1   35.72    2.89
   1 -13   2    0.25    2.27
   1 -12   4   67.85    4.56
   2 -12   4   17.94    2.86
  -5 -10  -5  221.09    6.86
  -4 -12  -4   -1.53    3.32
  -4 -11   0  346.64    8.62
  -3 -12  -5   26.83    3.55
  -2 -13  -3    5.90    2.85
  -2 -12  -5   70.43    4.33
  -2 -12   2   18.49    4.70
  -1 -12   3    4.59    2.98
  -1 -11  -6   22.10    3.18
   0 -13  -2    8.04    2.50
  -4 -12  -3   17.99    3.57
  -4 -12  -2   58.84    4.47
  -3 -11  -6   37.84    4.38
  -2 -13  -2   46.91    4.49
  -2 -13   0   51.19    3.87
  -1 -13   1   22.91    3.32
   1 -13   0   34.54    2.78
   1 -13   1    0.83    2.09
   3 -12   3    1.54    2.16
  -4 -11  -5   88.35    5.58
  -4 -10  -6   20.54    4.41
  -3 -12   0  158.56    7.08
  -2 -13  -1   66.97    4.07
  -2 -11  -6   82.59    5.05
  -1 -13  -2   61.39    4.00
  -1 -13   0   48.10    4.58
   0 -13  -1   39.89    3.68
   0 -13   1   15.15    3.21
   0 -12  -4    2.51    2.27
  -4 -11  -1  145.52    5.76
  -3 -12  -4   19.81    3.56
  -1 -13  -1   42.03    3.92
   0 -13   0   69.14    4.03
   0 -12   3    6.77    3.82
   0 -11   4    1.98    4.09
   2 -12  -2   -0.38    1.02
   2 -12  -2    1.02    0.94
  -4 -11  -4   59.47    4.66
  -4 -11  -2   -6.46    4.63
  -3 -12  -3    1.22    4.01
  -3 -12  -1  206.65    7.12
  -2 -12   1   61.61    4.57
  -2 -11   2  142.80    6.31
  -1 -12   2   29.24    4.98
   2 -12   3    2.32    3.22
   3 -12   1   26.87    2.57
   3 -12   2   13.43    2.59
  -3 -12  -2  115.21    5.67
  -3 -11  -5   92.12    5.85
  -2 -12  -4   47.91    3.95
  -1 -12  -4    6.27    3.06
  -1 -11   3   28.72    4.17
   1 -12   3    7.45    2.90
   4 -11   4    4.20    2.01
  -4 -10  -5  111.40    5.79
  -3 -11   0   98.95    5.50
  -3 -10  -6    5.74    4.18
  -2 -12   0   64.64    5.37
   0 -11  -5   14.62    3.00
  -2 -12  -3    2.51    3.00
  -2 -11  -5  103.97    5.77
  -1 -12   1   80.97    5.56
   0 -12  -3    6.95    3.01
   0 -12   2   25.35    3.80
   0 -10  -6    0.14    2.15
   1 -11   4    2.61    2.75
   2 -12  -1    5.46    2.49
   2 -12   2   36.75    3.99
  -3 -11  -4  107.50    6.44
  -3 -11  -1  194.59    7.01
  -2 -12  -2   40.72    3.82
  -2 -12  -1   27.33    3.80
  -1 -12  -3   15.42    3.29
  -1 -11  -5   44.69    3.86
   0 -10   4   46.13    3.96
   1 -12  -2    9.35    2.83
   1 -12   2   61.23    4.71
   3 -11   4   15.25    3.38
  -2 -10  -6   15.55    2.97
   0 -11   3   29.06    3.78
   2 -12   0   29.48    2.99
   2 -12   1   62.51    3.78
   2 -11   4   11.24    2.95
   5   3  -8   77.40    6.55
   6   4  -7  123.34    8.45
   6   8  -9   43.41    4.46
   6   9  -9   47.99    4.10
   7   4  -4  110.73    7.40
   7  10  -7  134.89    6.13
   8   7  -4  134.32    7.50
   3   1  -9   40.21    5.76
   3   2 -10   60.36    5.44
   3   6 -12   13.10    4.08
   4   1  -7    3.69    6.61
   4   6 -11   42.54    4.73
   6  11  -8    5.49    3.26
   7   8  -7   14.68    5.96
   8   8  -4   83.87    8.58
   8   9  -4    3.27    5.42
   1   2 -12   -6.32    4.29
   1   4 -13   17.48    4.07
   2   0  -9   24.12    5.10
   2   2 -11   12.07    5.70
   4   4 -10    8.90    5.19
   5   7 -10   92.00    5.00
   5   9 -10    1.59    3.39
   7   5  -5  223.07    9.41
   7   6  -6   69.51    6.35
   7   9  -7   82.37    5.83
   2   1 -10   57.91    7.20
   3   7 -12   15.08    2.98
   3   8 -12    0.31    2.56
   4   7 -11   19.39    4.22
   4   9 -11    2.03    2.36
   5   2  -6    2.40    5.38
   5   5  -9   11.92    5.12
   5   8 -10   30.69    3.99
   6   6  -8   -0.02    3.47
   1   0 -10   62.38    6.99
   1   1 -11   86.74    7.15
   2   4 -12   67.69    6.40
   4   3  -9   39.08    5.59
   4   8 -11    9.20    3.15
   5  11  -9   -0.30    2.86
   6   4  -6   80.15    6.41
   6   5  -7  132.03    8.05
   7   7  -6   50.47    7.28
   5   3  -7  132.80    7.81
   5   4  -8   38.66    5.17
   6   7  -8   11.83    4.69
   6  10  -8   11.76    4.89
   7   6  -5  113.02    7.68
   7  10  -6   89.86    6.71
   0   3 -13   60.68    5.07
   1   5 -13   25.09    4.28
   3   1  -8   61.65    5.99
   4   5 -10   38.43    6.31
   5   6  -9  115.15    6.75
   6   9  -8   70.58    6.13
   7   8  -6    1.79    4.50
   7   9  -6   67.96    7.28
   3   2  -9  256.38   10.70
   3   3 -10   64.56    6.24
   6   6  -7    5.61    6.57
   6  11  -7   71.70    5.82
   7   6  -4   83.53    7.05
   7   7  -5  103.90    8.70
   1   3 -12    6.58    5.12
   2   3 -11    0.72    5.06
   3   5 -11   60.06    5.34
   4   2  -7   18.61    6.74
   1   8 -13   -0.98    2.29
   2   1  -9   89.32    8.35
   4   3  -8  163.04    9.33
   4   4  -9    9.10    5.37
   4   6 -10   47.68    5.65
   5   4  -7  177.07    9.35
   5   5  -8    5.86    4.26
   5   7  -9   61.66    5.37
   7   7  -4  106.54    8.98
   7   8  -5    3.69    4.38
   7   9  -5   -7.13    6.09
  -1   5 -14    5.90    3.06
  -1   5 -14    3.22    2.15
   1   7 -13    0.89    3.64
   2   2 -10   42.06    5.80
   4  10 -10    0.39    3.58
   0   2 -12   -1.56    5.04
   0   4 -13  112.82    6.56
   1   2 -11   63.04    7.59
   2   6 -12   15.38    4.12
   2   9 -12   -3.46    3.40
   3   4 -10    8.52    5.87
   3   6 -11  109.85    6.18
   4   7 -10   95.44    6.28
   6   6  -6   49.91    8.29
   6   8  -7   74.77    8.28
   6  10  -7   87.56    5.92
  -1   6 -14    2.55    2.33
   1   1 -10  121.57    8.04
   2   7 -12    0.97    4.22
   4   8 -10  107.52    6.93
   4   9 -10   13.97    4.59
   5   6  -8   -4.77    5.37
   5  11  -8   -1.67    4.84
   6   9  -7   68.94    6.05
   0   1 -11  116.58    8.13
   1   4 -12   25.56    5.49
   2   8 -12    4.33    3.30
   3   2  -8  186.20    9.09
   3   7 -11   58.55    4.94
   3   8 -11    3.63    4.49
   3   9 -11   -1.13    3.33
   4   5  -9   -1.12    3.97
   5   5  -7  191.28    9.34
   4  11  -9    2.12    4.34
   4  12  -8    3.23    3.42
   5   7  -8   36.71    7.25
   6   7  -6   14.94    5.39
  -2   4 -14   52.37    4.21
  -1   3 -13   18.06    4.68
   0   5 -13   56.72    5.07
   3   5 -10   78.97    7.53
   3  11 -10    4.38    2.90
   3  12  -9   -0.48    2.97
   5  10  -8   58.80    6.42
   6   8  -6    4.50    6.67
   2   2  -9  287.69   11.10
   2   3 -10   34.96    5.76
   4   6  -9   29.39    5.03
   5   9  -8  130.74    8.26
   6   9  -6   45.30    5.33
   0   3 -12    5.72    5.84
   0   8 -13    1.63    2.81
   1   3 -11   -0.18    4.64
   2   5 -11   98.47    6.36
   5   6  -7   45.00    6.37
   5  11  -7  102.19    6.74
  -2   5 -14   14.04    3.27
   0   7 -13   -0.17    4.05
   2  10 -11    4.74    3.97
   3   3  -8  130.13    9.92
   3   4  -9   21.90    5.63
   3   6 -10  156.43    7.97
   4   7  -9   74.72    5.90
   4  10  -9   18.37    5.15
   6   8  -5   -5.26    6.65
  -2   6 -14    1.19    3.04
   1   2 -10  181.81    8.48
   1   6 -12  117.76    6.76
   1   9 -12   -3.76    3.65
   2   6 -11   95.81    7.08
   4   8  -9  139.11    8.34
   6   9  -5   13.54    6.06
  -1   2 -12   20.03    4.89
  -1   4 -13   89.52    5.99
   0   2 -11   30.52    5.88
   3   7 -10  102.77    6.96
   5  10  -7  103.50    8.10
  -3   4 -14  101.80    5.79
   0   1 -10  154.87    7.88
   0   4 -12   51.92    6.56
   1   7 -12    6.69    4.08
   1   8 -12    0.17    3.54
   2   7 -11   89.15    6.48
   2   9 -11    9.74    4.66
   3   8 -10   44.28    5.99
   3   9 -10   37.76    4.56
   4   6  -8   -5.57    5.58
   5   8  -7   71.81    6.79
   0  10 -12   20.80    2.97
   1   4 -11   16.59    5.31
   2   3  -9  236.49    9.93
   2   8 -11   28.42    4.69
   2  11 -10    9.13    4.32
   3   5  -9    1.14    4.85
  -2   3 -13   10.80    4.33
  -1   5 -13  129.24    6.17
   2  12  -9    5.85    3.71
   3   4  -8  179.11   10.37
   3  11  -9   -4.26    3.91
   3  12  -8    0.45    3.83
   4   7  -8   18.42    7.48
   5   7  -6   -8.04    6.81
  -3   5 -14   41.05    4.82
  -1   8 -13    5.52    3.71
   1   3 -10   60.07    8.47
   2   5 -10    8.14    5.48
   4  10  -8  176.31    7.71
   5  10  -6  118.77    8.34
  -3   6 -14    1.66    2.80
  -1   3 -12   20.54    6.09
  -1   7 -13   -0.81    4.56
   0   3 -11   30.23    6.46
   0  11 -11    9.82    3.32
   1   5 -11   66.61    7.42
   3   6  -9   56.00    6.11
   4   9  -8   72.62    6.66
   5   8  -6   23.63    5.04
   5   9  -6    9.64    6.69
   0   9 -12    2.21    4.68
   1  10 -11    6.43    3.72
   3  10  -9   19.22    6.10
   4  11  -7   44.39    6.75
  -4   4 -14   59.11    5.13
  -2   2 -12   65.39    7.66
  -2   4 -13   51.61    5.21
  -1  10 -12   42.95    3.89
   0   2 -10  275.38   10.94
   0   6 -12  168.62    8.03
   2   6 -10  144.91    7.44
   3   5  -8  146.15    8.92
   3   7  -9  149.20    7.62
  -1   2 -11   40.45    8.00
   0   7 -12   97.79    6.96
   0   8 -12    9.15    4.20
   1   6 -11  106.34    6.91
   1   9 -11   -2.47    5.10
   2   7 -10  190.40    8.95
   3   8  -9  170.86    8.60
   5   9  -5  -10.49    6.90
  -4   5 -14   45.54    4.67
  -4   6 -14   12.84    2.71
  -2   8 -13    6.87    4.02
  -1   4 -12   40.69    7.03
   1   7 -11   58.38    6.17
   1   8 -11   74.21    6.00
   1  11 -10   -4.48    4.57
   1  12  -9    2.57    3.80
   2   8 -10   38.48    6.00
   2   9 -10   15.44    4.87
   3  11  -8   59.78    6.09
   4  10  -7  125.86    7.15
  -3   3 -13   70.14    5.48
  -2   5 -13  131.63    6.31
  -1  11 -11    1.44    1.87
  -1  11 -11   -0.98    1.80
   0   4 -11    7.18    5.74
   2   5  -9    9.15    6.84
   2  11  -9    0.65    5.29
   2  12  -8   18.59    5.10
   3   6  -8   17.88    7.55
   4   8  -7   37.45    6.10
   4   9  -7   72.82    6.57
   4  11  -6  151.46    8.93
  -2   7 -13    9.61    4.97
  -2  10 -12   19.42    2.95
  -5   4 -14   12.82    4.10
  -5   6 -14   22.34    3.33
  -1   5 -12   96.90    7.79
  -1   9 -12    8.75    3.66
   0  10 -11    4.24    3.91
   1   5 -10    0.61    7.01
   3   7  -8  103.82    8.93
   3  10  -8  111.38    7.13
  -5   5 -14   37.40    4.20
  -3   4 -13   83.09    6.90
  -2   3 -12    3.59    4.67
   0   3 -10  157.86    8.11
   0   5 -11   62.87    6.66
   0  12  -9    4.02    3.37
   2   6  -9   25.25    6.52
   2  10  -9   52.26    6.59
   3   9  -8   95.75    8.91
  -3   8 -13    1.44    3.09
  -1   3 -11   14.20    4.65
  -1   6 -12   98.99    7.26
  -1   8 -12   25.69    5.92
   0  11 -10    5.14    4.52
   4   9  -6   32.17    8.26
  -6   4 -14   76.77    5.14
  -6   5 -14   16.11    2.96
  -3   2 -12    9.44    5.27
  -1   7 -12  119.92    6.77
   0   6 -11  114.04    9.18
   0   9 -11   15.09    4.18
   1   6 -10   81.86    6.60
   1  12  -8    6.67    4.61
   2   7  -9  106.42    7.21
   2   9  -9  206.11   10.06
  -4   3 -13   16.47    5.48
  -4   8 -13    1.76    3.55
  -3   5 -13   70.57    5.70
  -3   7 -13   52.06    5.85
  -2   2 -11  168.10    9.58
  -2   4 -12   42.65    6.88
  -2   9 -12   -1.72    4.55
  -1  12  -9    4.28    2.29
   0   7 -11   70.15    6.89
   0   8 -11   54.74    5.91
   1   7 -10  159.71    9.10
   1   9 -10   12.66    5.37
   1  11  -9   15.81    5.07
   2   8  -9  132.03    8.56
   2  11  -8   20.96    5.42
  -3   6 -13  123.35    6.80
  -1  10 -11    7.08    3.72
   1   8 -10  135.54    7.35
   3  10  -7  225.98    9.25
  -1   4 -11    5.57    5.24
   3   8  -7   10.91    7.43
   3   9  -7  179.07    9.93
   3  11  -6   81.91    7.72
  -4   4 -13   95.95    7.24
  -2   5 -12   62.26    6.49
  -2   8 -12   33.78    5.00
  -1  11 -10    0.04    3.84
   0  10 -10    1.62    5.45
   1   5  -9   48.60    7.16
   2  10  -8   77.03    8.47
  -4   7 -13   12.37    4.37
  -3   3 -12    2.24    4.18
  -3   9 -12    0.43    3.70
  -2   6 -12   73.10    7.86
  -2   7 -12   46.36    6.58
  -2  10 -11   -1.31    4.48
  -1   9 -11   -0.66    5.40
   0   5 -10   87.31    8.81
   0  12  -8   -0.60    5.12
   1  10  -9   66.17    7.59
  -5   3 -13   -1.14    5.23
  -4   5 -13   86.53    6.06
  -4   6 -13   12.44    6.10
  -2   3 -11   27.91    7.81
  -2  11 -10    1.24    3.96
   0  11  -9   30.82    6.01
   1   6  -9   42.23    7.81
   1  12  -7   60.68    5.19
   2   7  -8    2.77    5.74
   2   8  -8  176.78   10.36
   2  11  -7  168.56    9.58
   3  10  -6  190.52   10.48
  -4   2 -12   45.86    6.42
  -4   9 -12   -3.07    3.24
  -1   6 -11  125.56    9.72
  -1   8 -11   59.08    6.48
   0   6 -10   79.89    8.59
   0   9 -10  126.06    8.54
   1   9  -9   94.18    9.06
   1  11  -8   36.89    7.00
  -4  10 -11    4.59    3.36
  -3   4 -12   12.16    6.78
  -3  10 -11   -7.23    4.18
  -1   7 -11  215.57    8.61
   0   7 -10  146.69    9.54
   0   8 -10  292.77   10.63
   1   7  -9  110.43    7.35
   1   8  -9   92.79    9.51
   3   9  -6  115.90    8.19
  -5   4 -13   91.82    7.24
  -5   6 -13  112.68    6.75
  -3   2 -11  107.07    9.16
  -3   8 -12    5.95    4.01
  -1  10 -10   57.85    6.37
   2  10  -7  147.12    9.74
  -5   5 -13  189.15    8.01
  -3   5 -12  175.30    9.65
  -3   7 -12  134.53    7.88
  -2   4 -11   -1.33    5.36
  -2   9 -11   17.43    4.47
  -1   4 -10  159.97   10.60
   0  12  -7   27.27    5.46
   2  11  -6  113.05    8.43
  -7   6 -13   29.01    3.43
  -6   3 -13    5.57    3.97
  -6   6 -13   76.98    5.76
  -4   3 -12    3.55    6.50
  -1  11  -9   -3.39    4.04
   0  10  -9   15.91    6.12
   2   9  -7   69.59    8.51
  -4   8 -12   33.57    4.41
  -2   8 -11  231.45    9.24
   0  11  -8   55.62    7.27
   1  11  -7  123.45    8.57
   2   8  -7   58.44    6.66
  -8   5 -13   30.25    3.54
  -6   4 -13   41.44    4.99
  -6   5 -13   70.93    6.35
  -6   8 -12   12.40    3.50
  -5   8 -12   63.85    5.48
  -3   9 -11   67.52    6.91
  -2   6 -11  109.29    9.21
  -2  10 -10   41.48    6.17
  -2  11  -9   23.96    5.74
  -1   5 -10    0.34    5.33
  -1   9 -10  100.78    7.40
  -1  12  -7   45.00    5.05
   1   9  -8  361.53   13.38
  -7   3 -13   21.01    5.40
  -7   5 -13   11.11    5.00
  -4   4 -12    9.89    5.02
  -4   7 -12  124.68    7.62
  -3   3 -11  162.95    8.99
  -2   7 -11  213.17    8.73
  -1   8 -10   62.31    7.35
   0   6  -9    7.62    6.44
   0   9  -9  168.82    8.43
   1   7  -8   11.10    6.46
   1   8  -8  218.69   11.04
   2  10  -6  134.19    9.67
  -8   4 -13   27.45    4.14
  -7   4 -13   24.53    5.04
  -4   5 -12   97.80    9.21
  -3  11  -9   29.18    4.09
  -1   6 -10   37.11    6.69
  -1   7 -10  107.09    8.63
   0   7  -9  204.81   10.39
  -5   9 -11   27.11    4.57
  -4   2 -11   50.80    8.20
  -4   9 -11   13.33    4.20
  -3  10 -10   17.31    4.70
  -1  11  -8   85.93    7.47
   1  10  -7  208.02   10.65
   2   9  -6   28.04    8.42
  -5   3 -12    1.99    4.44
  -5   7 -12  102.15    6.82
  -4  10 -10   53.31    5.34
  -3   4 -11   36.29    6.45
  -3   8 -11  118.14    6.48
  -2   9 -10   73.76    8.04
   0  10  -8  107.94    7.53
   1  11  -6  132.34    8.44
  -7   7 -12   62.26    4.90
   0  11  -7   76.27    7.31
   2  10  -5   10.30    6.11
  -6   7 -12   16.20    4.52
  -5   4 -12   37.19    5.74
  -4  11  -8   31.22    4.10
  -3   6 -11  166.96   10.31
  -3   7 -11  136.72    7.32
  -2  11  -8   71.97    6.91
  -1   9  -9  192.27   10.97
   1   9  -7  223.62    9.91
  -7   8 -11   51.81    4.69
  -5   5 -12   94.37    6.99
  -4   3 -11   70.23    8.78
  -4   8 -11   43.94    6.20
  -2   5 -10    0.98    7.35
  -2   8 -10  188.56    8.56
  -8   6 -12   19.94    4.70
  -6   3 -12   14.87    6.97
  -3   9 -10   52.67    6.84
  -3  11  -8   65.39    5.19
  -2   6 -10   96.55    9.67
  -1   8  -9  154.02   10.28
   0   8  -8   92.07    9.37
   1  10  -6   98.95    9.33
  -9   5 -12    0.98    3.48
  -6   8 -11  102.45    6.63
  -5   8 -11   99.78    7.71
  -1   6  -9    2.93    5.94
  -1   7  -9   42.46    6.45
  -1  10  -8   64.49    7.42
  -1  11  -7  171.59    8.86
   0  10  -7  162.25   10.98
   0  11  -6   96.12    8.71
  -6   4 -12   15.95    5.83
  -6   5 -12   39.75    5.90
  -6   9 -10   50.03    5.01
  -5   2 -11  182.04    9.93
  -4   4 -11   47.65    6.79
  -4   7 -11   94.45    6.68
  -4   9 -10  178.03    8.77
  -8   7 -11   31.64    4.06
  -5   9 -10   66.26    5.96
  -4   6 -11   85.59    7.57
  -4  11  -7   34.74    5.15
  -3   8 -10  134.27    8.87
  -2   9  -9  173.52    9.21
  -2  11  -7  144.96    8.59
  -8   5 -12    2.40    4.26
  -7   3 -12    4.00    5.05
  -7   4 -12   -1.20    5.97
  -7   5 -12   25.72    4.78
  -5   7 -11  185.71    9.51
   0   9  -7  118.27    9.82
  -9   4 -12    0.39    3.45
  -5   3 -11   55.81    7.92
  -3  11  -7   56.92    5.97
  -2  10  -8   76.88    7.43
  -1  11  -6   98.43    9.02
   1  10  -5   60.85    7.36
  -9   3 -12   25.97    5.33
  -8   3 -12    7.17    4.11
  -8   4 -12    4.44    4.32
  -7   7 -11   35.00    5.80
  -6   7 -11   83.55    7.90
  -5   6 -11   88.82    8.44
  -4   8 -10  186.02    9.11
  -3   5 -10    3.42    5.81
  -3   6 -10   20.13    6.43
  -3   9  -9   38.66    8.47
  -2   8  -9   91.42    8.21
  -1  10  -7  282.31   12.03
   0  10  -6   68.91    9.17
  -7   8 -10   82.61    6.12
  -5   4 -11   39.74    6.41
  -5   5 -11   11.25    8.11
  -4  11  -6    0.74    3.42
  -4  11  -6   -0.54    2.41
  -3  10  -8  178.33    9.41
  -2   6  -9   14.11    8.21
  -2   7  -9   11.82    5.80
  -1   8  -8   79.93    8.08
  -6   2 -11  370.43   12.33
  -6  10  -7    2.55    2.30
  -5   8 -10   57.48    6.86
  -5  10  -8   36.31    4.68
  -4  10  -8   85.63    8.40
  -2  11  -6  132.72    7.87
  -8   8  -9   14.65    3.81
  -6   6 -11   14.05    5.27
  -6   8 -10   93.72    7.87
  -6   9  -9   57.14    5.18
  -4   7 -10   57.43    7.60
  -4   9  -9   94.83    7.30
  -3  11  -6   61.20    6.04
  -1  11  -5    8.36    6.60
  -7   6 -11   46.69    6.62
  -7   9  -8    3.95    3.69
  -6   3 -11   87.81    7.57
  -6   5 -11    5.53    7.59
  -5   9  -9  128.85    7.04
  -4   4 -10   86.69   10.20
  -3   8  -9   25.46    5.74
  -2  10  -7   33.77    8.10
  -1   9  -7   36.21    8.40
   0   9  -6   19.48    6.77
 -10   4 -11    7.33    4.73
  -9   5 -11   -2.25    4.39
  -8   7 -10    5.90    4.99
  -6   4 -11    7.75    5.47
  -4   6 -10  -15.14    7.00
  -2  11  -5    0.24    6.77
  -1  10  -6  217.63   11.30
   0  10  -5    6.56    6.17
  -9   7  -9   -0.56    3.37
  -7   2 -11  215.34   10.83
  -7   5 -11    7.03    6.58
  -5   7 -10   68.95    6.35
  -5  10  -7    8.45    5.87
  -3   7  -9   17.72    7.85
  -3  11  -5    3.65    4.47
  -8   5 -11    9.76    5.13
  -7   3 -11  112.92    8.93
  -7   7 -10   14.46    6.45
  -6   7 -10   90.72    7.77
  -4   8  -9  163.41    9.58
  -4  10  -7   70.10    8.07
  -3   6  -9   -2.18    8.05
  -3  10  -7   49.56    6.66
 -10   3 -11   98.57    6.79
 -10   5 -10   17.50    4.64
  -9   4 -11   22.77    5.93
  -9   6 -10   -0.41    3.77
  -7   4 -11   67.65    6.40
  -7   8  -9   27.26    5.63
  -6   9  -8   38.48    6.65
  -5   6 -10   16.91    8.19
  -2   7  -8    5.72    6.58
 -10   2 -11  135.15    7.91
  -8   2 -11   96.81    7.62
  -8   4 -11   10.90    5.28
  -8   8  -8   -4.32    3.40
  -6   8  -9   19.68    6.48
  -5   4 -10  386.93   13.95
  -5   8  -9   32.10    6.65
  -5   9  -8   44.11    7.57
  -4   9  -8   14.68    5.91
  -2   9  -7    9.32    6.90
  -2  10  -6   34.89    6.86
  -9   2 -11  170.05    9.41
  -9   3 -11   64.22    7.37
  -8   3 -11   58.85    6.63
  -5  10  -6    3.43    5.17
  -4   7  -9   17.81    7.36
  -3   8  -8    7.78    9.22
  -1   9  -6   11.56    6.63
  -1  10  -5   11.88    6.40
  -8   6 -10   -1.20    4.87
  -6   6 -10    3.50    6.06
  -3  10  -6    4.55    7.26
 -11   3 -10   60.60    5.70
  -9   7  -8    9.06    3.51
  -8   7  -9    5.49    5.10
  -7   6 -10    7.16    5.62
  -7   9  -6    0.34    3.77
  -4   6  -9   59.84    7.90
  -4  10  -6    6.79    5.19
  -3   9  -7   50.37    9.61
 -10   6  -8   27.82    3.71
  -6   3 -10   86.18    8.38
  -6   4 -10  110.50   10.57
  -5   7  -9    4.34    5.70
  -5  10  -5    4.59    5.07
  -4   8  -8    2.14    9.16
  -3   7  -8    8.20    6.35
  -2  10  -5   -1.78    7.94
 -10   4 -10   58.98    5.72
  -8   8  -7   23.46    3.92
  -7   7  -9   17.92    6.33
  -7   8  -8    8.43    5.15
  -7   9  -5   17.46    3.19
  -6   7  -9    1.13    7.02
  -2   9  -6    2.09    8.44
 -11   2 -10   38.93    6.01
 -11   4  -9   23.50    3.45
  -9   6  -9   31.69    5.01
  -6   8  -8   -3.14    7.19
  -5   6  -9   30.89    8.85
  -5   8  -8    1.75    8.42
  -5  10  -4   69.88    6.08
  -4  10  -5   23.54    7.28
  -3  10  -5    1.93    7.68
  -1   9  -5  114.87    8.83
 -12   2  -9    0.04    3.03
  -7   2 -10  232.05   10.67
  -7   3 -10  259.70   11.88
  -7   4 -10  106.20    8.57
  -3   8  -7   19.28    9.36
 -10   3 -10   66.36    7.26
  -9   4 -10  167.32    8.42
  -9   7  -7   20.91    3.76
  -8   4 -10  146.24   10.43
  -6   9  -6   30.84    7.22
  -5   5  -9   16.02    7.07
  -4   7  -8    1.43    5.46
  -3   9  -6   12.53    8.71
  -2  10  -4   93.17   10.62
  -8   2 -10  133.63   10.71
  -8   3 -10  323.88   12.91
  -8   6  -9   50.17    6.96
  -8   7  -8    9.04    5.13
  -7   6  -9   78.64    8.78
  -7   8  -7   33.64    6.91
  -6   6  -9   47.40    7.01
  -4  10  -4   40.78    7.43
 -10   2 -10   83.97    6.85
  -9   2 -10   39.51    7.25
  -9   3 -10  108.74    8.06
  -8   8  -5   11.70    3.49
  -5   7  -8   24.20    8.47
  -5   9  -6   15.43    7.23
  -4   6  -8  142.94   10.88
  -4   8  -7   17.88    9.10
  -4   9  -6    0.69    6.37
  -3  10  -4   70.60    7.62
  -2   9  -5   78.58   11.03
 -11   3  -9   18.58    4.96
  -9   5  -9   76.52    7.73
  -9   6  -8   78.02    7.69
  -9   7  -6   20.50    5.04
  -8   8  -4    4.17    2.49
  -7   7  -8   16.92    5.06
  -6   5  -9   35.19    7.83
  -6   7  -8   66.72    8.63
  -6   8  -7    5.18    7.94
  -6   9  -5   40.04    7.55
  -4  10  -3   43.27    6.86
 -10   4  -9  119.03    8.81
 -10   6  -6   15.40    3.67
  -6   4  -9  196.16   12.55
  -5   8  -7   17.13    7.08
 -10   5  -8   32.11    5.31
  -9   7  -5   22.01    3.82
  -8   5  -9   76.40    7.51
  -8   7  -7   46.69    7.31
  -7   5  -9  159.55   10.08
  -6   9  -4   53.82    7.38
  -6   9  -2    1.19    3.49
  -5   6  -8  106.05    9.87
  -3   8  -6  160.78   12.38
  -3   9  -5   99.33   11.32
 -10   6  -5   -3.22    2.66
  -7   8  -6   22.65    5.29
  -6   9  -3   22.10    6.07
  -5   9  -5   27.25    6.95
  -4   7  -7  193.56   12.44
  -4   9  -5   56.19   10.60
 -12   2  -8    5.63    4.00
 -11   2  -9    0.93    4.64
  -9   4  -9  198.12   10.40
  -8   6  -8   87.01    7.07
  -7   4  -9  285.79   12.43
  -6   6  -8  203.49   12.32
  -2   9  -4  174.47   12.12
 -10   3  -9   30.94    6.17
  -9   6  -7   43.67    6.76
  -8   4  -9   87.54    8.76
  -7   3  -9  150.51   10.10
  -7   6  -8   85.10    8.14
  -7   7  -7   56.92    7.93
  -6   8  -6   74.68    9.53
  -5   7  -7   86.40   11.64
 -11   1  -9   14.29    4.43
 -11   4  -7    5.67    4.63
 -10   5  -7    9.45    5.68
  -9   3  -9  170.96   11.07
  -9   5  -8  118.69    9.78
  -8   3  -9  162.20   11.54
  -8   7  -6   90.09    8.34
  -5   9  -4  109.31   10.26
  -3   9  -4  280.52   15.22
 -11   3  -8   -3.19    4.37
 -10   2  -9   -5.88    7.49
  -8   2  -9   53.52   10.18
  -6   5  -8  151.11   12.22
  -4   9  -4  109.42   11.32
  -3   8  -5  418.67   16.38
 -12   1  -8   23.19    6.39
 -10   1  -9    0.53    7.70
  -9   1  -9   27.12    9.11
  -9   2  -9    2.09    5.44
  -8   5  -8  176.13   11.82
  -7   5  -8  183.74   13.34
  -7   8  -4   56.33    7.98
  -5   9  -3   89.80    9.53
  -2   9  -3  115.10   11.83
 -12   2  -7   29.80    5.46
  -9   6  -6   -3.31    6.02
  -8   6  -7   46.70    6.34
  -7   8  -3    9.28    5.76
  -7   8  -2    8.56    3.60
  -7   8  -2    5.51    2.58
  -5   6  -7   63.12    7.97
  -5   9  -2    8.32    6.67
  -4   7  -6  682.88   20.00
 -11   4  -6   15.40    4.28
 -10   5  -6    6.26    5.52
  -8   7  -5   46.61    6.37
  -7   6  -7   55.41    9.90
  -7   7  -6   55.41    7.79
  -6   6  -7  252.61   14.08
  -5   8  -5  112.44   12.28
  -4   8  -5  126.20   11.26
  -4   9  -3   61.66    9.94
  -3   9  -3   84.59   10.49
 -11   2  -8   21.08    6.06
 -10   3  -8    4.91    8.16
  -6   7  -6  149.77   13.74
  -5   7  -6  226.93   12.88
 -10   4  -7    2.32    6.75
  -9   6  -5   -8.57    6.08
  -6   8  -4   28.85    8.46
  -4   9  -2    7.04    7.21
  -3   8  -4  642.11   22.89
 -13   0  -6   -1.62    3.68
 -11   1  -8   59.48    9.01
 -11   4  -5   23.77    4.55
 -10   5  -5    3.92    5.73
  -8   6  -6   41.93    8.06
  -8   7  -3    1.36    4.84
  -8   7  -2    1.21    5.12
 -12   1  -7   26.85    6.97
 -12   2  -6   41.16    6.34
 -11   4  -4   25.97    4.94
 -10   2  -8   39.23    9.83
  -9   3  -8   15.19    7.53
  -9   6  -4   -1.78    5.95
  -8   3  -8   -6.48    7.29
  -8   5  -7  159.70    9.97
  -7   7  -5   22.87    7.40
  -6   5  -7  230.82   12.79
  -6   8  -3   18.03    8.38
  -5   8  -4   66.49    9.08
  -4   8  -4   78.65    9.75
 -11   0  -8   68.72    8.11
 -10   5  -4   24.63    6.12
  -9   6  -3   13.76    5.83
  -9   6  -2   14.32    5.51
  -7   5  -7  116.26   10.42
  -5   6  -6   -4.05   11.53
 -10   1  -8   47.81   10.45
 -10   5  -3   27.51    4.69
  -9   2  -8   16.60    6.74
  -9   4  -7   -5.69    8.78
  -9   5  -6    0.09    5.05
  -8   2  -8    9.94    7.66
  -7   6  -6   82.11    8.86
  -6   6  -6  195.71   14.83
  -6   7  -5  136.11   11.17
  -6   8  -2    2.97    5.81
  -6   8  -1    6.34    4.88
 -13   0  -5    0.54    3.03
 -13   0  -5    2.00    2.02
 -12   0  -7   31.70    7.76
 -11   2  -7   53.34    7.18
 -11   3  -6   20.97    5.90
 -10   4  -6   17.29    6.64
  -9   1  -8   45.34    8.35
  -8   6  -5   41.33    8.69
  -5   8  -3   39.76   10.53
  -8   4  -7   60.68   10.07
  -7   4  -7  100.90   10.27
  -4   8  -3   56.56   10.68
 -12   1  -6   31.99    8.16
 -12   2  -4    6.71    3.57
 -12   2  -3    7.54    3.80
  -8   5  -6    5.52    6.80
  -7   7  -3    1.87    8.40
  -7   7   0   21.89    6.22
  -5   8  -2    0.28    9.45
 -11   1  -7  106.27   10.36
 -11   3  -5   62.06    8.09
  -9   5  -5   17.35    5.92
  -8   6  -4   -4.34    8.15
  -7   5  -6   32.98   10.60
  -7   6  -5   23.73   10.72
  -6   5  -6  299.47   15.59
 -13  -1  -5    1.60    4.91
 -10   2  -7   55.81    8.23
 -10   4  -5   15.93    7.39
  -9   4  -6  -16.89    8.33
  -7   7  -2   32.53    7.59
  -7   7  -1   58.83    7.91
  -6   6  -5   47.07   12.17
  -5   7  -4   24.61    8.91
  -5   8  -1   50.18    7.59
  -5   8   0   77.96    8.02
  -4   8  -2   16.48   10.21
  -3   8  -2   -4.20    7.70
 -11   0  -7   52.73   10.26
 -11   2  -6   20.72    7.56
 -11   3  -4   30.43    7.28
 -10   3  -6   61.59   10.74
  -8   6   0    7.60    5.64
 -12   0  -6   19.83    7.09
 -12   1  -5   20.64    6.35
 -10   1  -7  190.93   13.06
 -10   4  -4   73.03    9.79
  -9   2  -7   70.85   10.02
  -9   5  -4   62.24    7.65
  -9   5   0    1.73    3.41
  -8   5  -5   11.36    8.69
  -8   6  -3   42.85    8.18
  -6   7  -3    6.89    7.94
  -4   8  -1   65.37   12.69
 -11   3  -3   -0.44    5.08
 -11   3  -2   -2.14    4.30
  -8   4  -6    6.25    8.04
  -8   6  -1   16.48    5.77
  -7   4  -6   -5.94   12.07
  -7   6  -4   -0.24    8.13
  -5   7  -3   36.65   11.49
 -13  -1  -4   27.32    6.06
 -12  -1  -6   -8.49    7.36
 -10   0  -7  186.02   15.99
 -10   4  -3   99.95    9.23
 -10   4  -1    4.26    4.20
  -9   1  -7   67.51   10.62
  -9   5  -3   54.30    9.07
  -7   6   2   -1.26    3.36
  -7   6   2    5.43    2.34
  -6   7  -2   63.73   10.84
  -6   7   1   18.86    7.30
 -13  -1  -3   15.86    4.64
 -11   1  -6   90.38    9.30
 -10   2  -6  122.52   12.95
 -10   3  -5   60.84   10.78
 -10   4  -2   11.58    5.63
  -9   3  -6   72.43   10.25
  -9   4  -5   45.82    7.39
  -9   5  -2   31.08    7.25
  -8   5   2    3.44    4.21
  -7   5  -5   10.82    7.42
  -6   6  -4    7.25    8.72
  -6   7  -1   42.08    8.94
  -6   7   0   51.38    8.78
  -9 -10   3    3.24    3.58
  -7  -8   6    4.43    4.36
  -4  -5   8   65.53    8.43
  -3  -7  10   60.78    5.62
  -3  -5   9   -1.29    6.62
  -1  -6  11   72.62    6.38
  -1  -4  10    0.49    6.55
  -9 -12   3   53.59    4.13
  -9 -11   3   28.85    4.56
  -8 -12   5   52.01    4.62
  -8 -10   5   65.81    5.03
  -8  -8   4   98.00    6.28
  -8  -7   3  272.09    9.63
  -5  -7   8   26.92    4.48
  -4  -7   9  131.07    7.93
   0  -5  11   83.88    7.48
  -8 -11   5   92.32    4.99
  -7 -13   6   14.08    3.10
  -7  -6   4  157.61    7.85
  -5 -13   8   20.36    2.96
  -2  -4   9  143.15    8.56
  -7  -9   6   78.95    5.51
  -6  -8   7   73.00    5.32
  -2  -6  10  135.37    8.27
  -1 -10  11    3.93    3.21
  -1  -7  11   44.27    4.86
  -8  -9   4   -0.94    4.00
  -6 -13   7    2.18    2.42
  -5  -8   8   38.02    4.45
  -5  -6   7   60.03    5.63
  -4 -12   9   32.37    3.55
  -4  -8   9   95.71    5.94
  -1  -8  11   54.74    5.48
  -8  -8   3  114.88    7.43
  -7 -14   5    0.48    2.01
  -6  -9   7   78.33    5.76
  -6  -7   6   23.72    6.33
  -4  -6   8    0.71    4.73
  -1  -9  11    5.79    3.73
  -1  -5  10   10.29    6.30
   0  -6  11   81.82    6.01
  -8 -13   4   84.46    4.12
  -8 -10   4   -6.67    5.13
  -5 -12   8    0.52    3.54
  -5  -9   8  146.27    6.92
  -4 -11   9   -1.70    3.49
  -4  -9   9   25.84    4.50
   0 -10  11    2.35    2.70
   0  -4  10   28.30    5.37
  -8 -14   3    8.74    2.07
  -8 -14   3   -3.03    1.23
  -8 -12   4   38.39    4.64
  -7  -7   4  113.13    6.51
  -6 -12   7   13.90    3.35
  -6 -11   7  118.62    6.04
  -6 -10   7   94.04    5.85
  -4 -10   9   35.51    4.38
  -2  -7  10  155.87    7.35
  -2  -5   9   -0.64    6.51
   0  -7  11   55.18    5.69
  -8 -11   4   33.73    3.82
  -5 -11   8    5.45    3.49
  -5 -10   8   55.84    4.32
  -5  -7   7   26.90    4.60
  -2 -11  10    8.23    2.76
  -8  -9   3   87.89    5.74
  -7  -9   5    0.52    4.14
  -6  -8   6    2.68    4.43
  -4  -7   8   34.64    5.21
  -2  -8  10   41.25    4.94
  -1  -6  10   78.95    6.81
   0  -9  11    6.74    3.15
   0  -8  11   32.18    5.10
  -7 -13   5   22.17    3.52
  -4 -13   8   31.30    3.41
  -3 -12   9    7.74    3.53
  -2 -10  10    6.01    4.55
  -2  -9  10   14.63    4.56
  -8 -13   3  115.12    5.36
  -8 -10   3   47.04    5.30
  -7 -10   5   45.59    4.84
  -7  -8   4  100.38    6.41
  -6  -7   5  144.42    8.37
  -5  -8   7   74.77    6.55
  -3  -8   9  160.75    7.87
   0  -5  10   62.55    6.04
  -8 -11   3    3.35    4.03
  -7 -14   4   35.61    3.58
  -7 -12   5  158.85    5.69
  -7 -11   5  115.85    5.78
  -6 -13   6    6.15    4.17
  -6  -9   6   54.11    5.66
  -5 -13   7    3.54    3.47
  -4  -8   8   93.21    6.01
  -4  -6   7  184.33    8.37
  -3  -6   8   17.62    6.21
  -2  -6   9   37.61    5.32
  -1  -7  10  157.46    8.01
  -8 -12   3   96.42    5.19
  -8  -9   2  268.18    8.70
  -4 -14   7    8.86    2.78
  -3 -11   9   -0.57    3.19
  -3 -10   9   10.78    4.53
  -3  -9   9   94.38    5.72
  -1 -11  10    3.55    2.69
  -7  -9   4  112.79    7.22
  -6 -12   6   17.73    3.42
  -6 -11   6  137.06    6.84
  -6 -10   6   89.15    5.73
  -5  -9   7   80.99    5.49
  -5  -7   6    1.85    5.91
  -4 -12   8    4.54    3.23
  -4  -9   8   91.98    5.56
  -1  -8  10  134.88    7.25
  -1  -5   9   53.10    6.71
  -8 -13   2   18.72    3.73
  -8 -10   2  224.41    8.38
  -6 -14   5    6.29    3.29
  -6  -8   5    8.93    4.23
  -5 -14   6    7.76    2.60
  -5 -12   7   50.52    4.28
  -5 -11   7  106.42    5.67
  -5 -10   7   86.80    5.08
  -4 -11   8   41.45    4.54
  -4 -10   8  187.68    7.24
  -2  -7   9  118.11    7.84
  -1 -10  10    1.97    3.76
  -1  -9  10   13.67    5.10
   0  -6  10   56.18    5.90
  -7 -13   4   29.75    4.17
  -7 -10   4   -6.66    5.42
  -4  -7   7    4.56    4.56
  -3 -13   8   21.13    2.71
  -3  -7   8  101.97    7.39
   0 -11  10    0.70    2.75
  -8 -12   2   26.34    4.24
  -8 -11   2   17.24    4.29
  -7 -12   4   93.38    5.60
  -7 -11   4   38.35    5.49
   1 -11  10   -0.20    1.99
   1 -11  10    0.94    1.38
  -7 -14   3   70.67    3.90
  -5  -8   6   17.86    4.63
  -3 -14   7    4.13    2.93
  -2  -8   9  130.42    6.83
  -1  -6   9   49.41    6.86
   0  -7  10  128.75    6.72
  -7  -9   3   80.18    6.97
  -4 -13   7    4.66    2.97
  -4  -8   7   34.76    4.36
  -3  -8   8  107.43    6.59
  -1 -12   9    1.53    2.98
   0 -10  10    1.79    3.08
   0  -8  10  254.95    8.66
  -6 -15   3    5.51    1.87
  -6 -15   3    3.05    1.79
  -5 -13   6    8.05    3.21
  -5  -9   6    0.41    6.08
  -3 -12   8    6.73    3.09
  -2 -13   8    2.32    3.18
   0  -9  10   92.87    5.52
  -7 -13   3  125.90    5.71
  -7 -10   3    3.52    4.82
  -6 -14   4   42.18    4.07
  -5 -15   4    3.98    2.49
  -4 -15   5    1.10    1.35
  -4 -15   5   -0.92    1.37
  -4 -12   7   23.27    4.47
  -4  -9   7   78.44    7.14
  -3 -11   8   81.74    5.72
  -3  -9   8   87.73    6.20
  -1  -7   9  100.51    7.41
   1 -10  10   43.72    4.86
  -7 -14   2   22.40    3.75
  -5 -12   6  112.30    5.98
  -5 -11   6  223.90    8.14
  -5 -10   6  128.54    6.51
  -4 -14   6   -1.34    2.76
  -4 -10   7  136.73    7.44
  -3 -10   8  130.48    6.69
  -2 -14   7    2.65    2.92
   0 -12   9   -1.42    2.56
   1 -12   9    0.16    1.97
   1 -12   9   -0.46    1.37
   1  -7  10   80.53    7.21
   2 -10  10   16.76    3.54
  -7 -12   3   55.83    4.29
  -7 -11   3    4.85    4.10
  -4 -11   7   56.66    4.47
  -1 -11   9   15.25    4.22
   1  -9  10   70.28    5.97
   1  -8  10   57.20    5.95
  -6 -15   2   31.72    3.36
  -6  -9   4   88.91    6.39
  -3 -13   7    2.92    3.57
  -1 -10   9   71.73    6.16
  -1  -8   9  103.45    6.50
   0 -13   8   -1.26    2.43
   0  -6   9    4.06    5.37
  -6 -13   4  102.12    4.96
  -2 -12   8   23.21    3.55
  -1  -9   9   73.63    5.69
  -7 -13   2   57.26    3.98
  -7 -10   2   35.88    5.85
  -6 -14   3   85.11    4.70
  -6 -12   4  225.88    8.13
  -6 -11   4   84.52    6.89
  -6 -10   4   28.19    4.84
  -5 -13   5   88.56    5.33
  -4 -13   6   44.59    5.05
  -4  -8   6   20.46    4.18
  -3 -14   6    1.75    3.40
   0 -11   9   27.39    4.16
  -7 -12   2   12.58    4.57
  -7 -11   2   33.25    5.70
  -6 -15   1   24.02    2.47
  -5 -15   3   49.50    3.04
  -5  -9   5    4.68    4.24
  -3 -12   7   30.13    4.36
  -3  -8   7   16.90    4.98
  -2 -11   8   26.15    4.65
  -2  -9   8  191.07    9.16
  -5 -14   4   59.14    4.94
  -5 -12   5   67.18    6.24
  -5 -10   5   54.72    6.16
  -4 -14   5   18.24    3.78
  -4  -9   6   47.25    5.87
  -3  -9   7  186.64    8.70
  -2 -10   8   62.39    5.39
   1 -11   9    1.32    4.26
   2 -11   9   12.17    3.70
  -7 -13   1    4.90    3.61
  -5 -11   5  172.25    7.44
  -4 -12   6  170.04    6.28
  -4 -10   6  104.12    6.64
  -3 -11   7  150.05    6.43
  -3 -10   7  300.39    9.50
  -2 -13   7    1.52    3.16
  -1 -12   8    5.98    3.77
   0 -10   9   35.41    4.58
   0  -9   9  151.03    7.51
   0  -8   9  376.60   10.11
  -6 -13   3   40.11    4.19
  -4 -11   6  131.84    6.35
  -2 -14   6   20.83    3.33
  -1  -7   8   24.27    4.65
  -7 -12   1   40.11    5.29
  -6 -14   2  110.50    4.67
  -6 -12   3   27.95    5.14
  -6 -10   3   50.41    6.53
  -5 -15   2   76.69    4.30
  -3 -15   4   36.35    2.90
  -3 -13   6   86.15    5.85
   0 -12   8    0.38    4.34
   2 -12   8    6.73    2.34
  -7 -11   1  163.23    6.72
  -6 -11   3   10.29    3.70
  -4 -15   3   50.78    3.82
  -4 -13   5   64.46    5.85
  -2 -12   7   81.36    5.74
  -1 -14   6    0.06    3.06
  -1 -13   7    8.42    3.47
  -1  -8   8  187.41    7.83
   1 -12   8   30.65    3.84
   1 -10   9   48.99    4.69
   1  -7   9   52.73    5.52
  -5 -14   3   58.60    4.85
  -3 -14   5   29.00    4.08
  -1  -9   8  343.91   10.75
   1 -13   7    1.32    2.67
   1  -9   9  154.57    7.68
   1  -8   9  140.21    8.70
   2 -10   9  108.80    6.00
   3 -10   9   76.72    4.82
  -6 -14   1   29.43    4.04
  -6 -13   2   32.88    4.81
  -5 -15   1   28.89    3.25
  -4 -14   4   79.20    5.18
  -3 -12   6  110.97    6.34
  -2  -8   7   68.85    6.07
  -5 -15   0    2.05    1.87
  -4 -12   5  172.19    7.06
  -2 -11   7  138.82    6.43
  -2 -10   7  160.32    8.43
  -2  -9   7   84.64    7.26
   0 -11   8   64.15    5.77
  -6 -12   2   12.67    4.75
  -4 -15   2   57.18    3.56
  -4 -11   5  195.86    8.81
  -4 -10   5   76.20    7.04
  -3 -11   6   67.36    5.43
  -3 -10   6  170.48    8.21
  -3  -9   6  144.52    7.00
  -2 -14   5   80.91    4.75
  -2 -13   6   38.97    4.61
  -1 -12   7   89.99    6.05
   2  -9   9  169.13    7.18
  -6 -14   0    4.85    3.60
  -6 -11   2   78.16    5.97
  -5 -13   3   79.94    6.26
   0 -10   8  122.34    8.04
   2  -8   9   94.57    5.98
   3 -11   8   60.66    4.48
   3  -9   9   34.59    5.11
  -6 -13   1   13.79    4.69
  -5 -14   2   60.49    4.25
  -4 -13   4  127.22    6.94
  -3 -13   5  115.28    5.42
  -1 -14   5   42.94    4.09
   0 -14   5   28.09    2.96
   0  -9   8  117.82    6.88
   0  -8   8   95.54    6.02
   1 -11   8   74.04    5.02
   2 -11   8   48.54    5.42
  -5 -12   3   40.59    6.05
  -3 -15   2   33.60    3.69
  -3 -14   4   91.41    4.92
  -2 -12   6   68.92    5.69
  -1 -13   6   34.48    5.08
  -1 -11   7  118.19    7.98
  -5 -11   3    8.50    5.69
  -4 -15   0    1.15    2.17
  -4 -15   0    2.33    1.42
   2 -12   7   36.68    3.95
  -6 -12   1   42.44    4.99
  -5 -14   1   42.95    4.50
  -4 -12   4   13.67    4.83
  -3 -15   1    2.91    2.67
  -3 -12   5  191.98    7.21
  -1 -10   7  188.37    7.86
   0 -13   6   65.71    4.54
   1 -12   7   49.79    4.71
   1 -10   8   75.03    5.67
   4 -11   7   10.70    2.71
  -6 -13   0   21.90    3.48
  -6 -11   1  381.85    9.42
  -5 -13   2   -2.67    4.27
  -4 -11   4   20.10    5.86
  -4 -10   4    5.30    5.37
  -3 -15   0    3.69    2.45
  -2 -14   4   52.90    4.39
  -2 -13   5  169.69    6.94
  -2 -11   6  102.52    6.12
   1  -9   8   91.42    7.30
   1  -8   8   75.75    7.84
  -4 -14   2   22.18    4.21
  -3 -14   3  197.12    7.27
  -3 -11   5   54.63    5.02
  -3 -10   5    4.29    5.16
  -2 -10   6  136.80    7.24
  -2  -9   6   24.80    5.89
  -1 -12   6  129.58    6.94
   0 -14   4   72.21    4.11
   2 -10   8   74.40    5.82
   3 -10   8  148.91    6.91
  -6 -12   0   69.05    6.18
  -5 -14   0    5.49    3.92
  -5 -12   2   11.64    5.48
  -3 -13   4   44.27    4.79
  -1 -14   4   73.95    4.37
   3 -12   6   20.74    3.58
  -1 -13   5   89.92    5.82
   1 -11   7  191.07    8.30
   2  -9   8  214.32    8.86
  -5 -14  -1   56.07    4.13
  -5 -13   1   13.51    3.94
  -5 -11   2   59.33    5.64
  -2 -12   5  151.30    6.70
  -1 -11   6  158.99    8.53
   0 -12   6  167.66    8.04
   0  -9   7  103.30    7.66
   2  -8   8  100.98    7.62
   3 -11   7   57.53    4.88
   4  -9   8   12.80    4.63
  -4 -14   1    6.51    3.63
  -3 -12   4   55.13    5.88
  -2 -14   3   54.75    4.39
   0 -13   5   56.85    4.75
   1 -13   5   63.69    4.88
   2 -11   7  146.43    6.13
   3  -9   8   92.50    6.01
  -4 -13   2   20.05    5.36
  -2 -13   4   91.93    5.28
  -2 -11   5   29.10    6.33
  -1 -14   3   11.89    3.96
  -1 -10   6  107.48    8.05
   0 -14   3   25.53    3.22
   2 -12   6   44.62    4.32
  -5 -13   0   60.85    5.45
  -5 -12   1   61.67    5.42
  -4 -14   0    3.94    4.23
  -3 -13   3   55.72    5.36
  -3 -11   4   63.34    6.12
  -1  -9   6    2.95    4.91
   1 -10   7  257.00    8.84
   2 -13   4   36.09    3.55
   3  -8   8   11.29    4.31
  -2 -14   2   62.46    5.67
  -2 -10   5    7.20    5.00
  -1 -12   5   66.65    5.33
   0 -11   6   85.51    7.67
   1  -9   7   50.35    6.61
   4 -11   6    4.62    2.67
   4 -10   7   76.26    5.57
  -5 -11   1  265.78    8.56
  -4 -14  -1   31.59    4.66
  -4 -12   2    2.40    5.69
  -3 -14   1    5.96    4.14
  -1 -13   4  129.01    5.83
   0 -14   2    1.02    2.62
   2 -10   7   40.31    5.10
   3 -12   5   17.83    3.63
   3 -10   7   52.17    6.27
  -5 -13  -1  139.10    6.75
  -4 -13   1   38.82    5.59
  -3 -12   3    4.37    5.87
  -2 -12   4  116.50    6.42
  -1 -14   2   -3.89    3.37
   0 -14   1    5.86    2.79
   0 -13   4   19.68    5.06
   1 -13   4   11.21    4.23
  -5 -12   0   79.06    6.06
  -4 -11   2   92.33    7.91
  -3 -14   0    7.44    4.59
  -2 -13   3   11.80    4.19
  -1 -11   5   93.85    6.20
   0 -12   5  187.82    7.11
   0 -10   6   51.12    6.11
   2 -13   3    0.24    2.40
   2  -9   7   18.69    6.38
   3 -11   6   58.04    5.53
   5 -10   6    0.90    3.19
  -3 -14  -2   41.18    4.02
  -1 -14   1   -0.76    3.05
   1 -12   5  123.15    6.62
   2 -11   6  185.21    7.52
  -4 -13   0   83.10    6.76
  -3 -14  -1   12.54    3.73
  -3 -11   3    6.23    4.76
  -2 -14  -2    8.57    2.30
  -2 -14  -2    2.57    1.54
  -2 -14   0   46.73    4.40
  -2 -11   4   16.01    4.47
  -1 -14  -1    9.67    2.42
  -1 -13   3   39.66    5.49
  -1 -12   4   26.68    6.21
  -1 -10   5   51.26    7.29
   2  -8   7   11.22    5.12
   3  -9   7   45.83    7.02
   4  -9   7    9.11    5.58
  -5 -12  -1  200.66    8.68
  -4 -12   1  106.43    6.25
  -2 -14  -1   15.26    3.33
  -1 -14   0    6.48    3.07
   1 -13   3   -1.29    3.71
   2 -13   2    1.85    2.57
   4 -11   5   -4.36    3.47
  -3 -13   1   14.63    5.60
  -2 -13   2    9.85    4.35
  -2 -12   3    3.87    4.51
   0 -13   3   25.89    4.55
   0 -11   5   62.18    6.27
  -4 -13  -1   68.92    6.52
  -4 -11   1  106.76    7.44
   0 -12   4   57.38    6.02
   1  -9   6    6.26    6.47
   2 -10   6   50.91    7.03
   3  -8   7    6.21    5.07
   4 -10   6   -0.72    3.78
  -1 -13   2    0.11    5.73
  -1 -11   4   13.76    5.65
   1 -13   2   -2.18    3.95
   1 -12   4   77.01    6.83
   1 -11   5    6.39    4.88
   2 -12   4   11.24    4.30
   3 -11   5   11.29    4.87
   3 -10   6    7.13    4.29
   4  -8   7   16.71    4.65
  -4 -13  -2   56.04    5.21
  -4 -12   0  120.01    6.62
  -3 -13   0   76.93    6.58
  -2 -11   3    7.83    6.79
   0 -13   2    8.10    4.98
   0 -10   5    2.41    5.49
   3 -12   3    1.36    3.64
   5 -10   5    4.01    3.76
  -1 -12   3   -0.46    3.97
   2  -9   6   19.08    6.84
   4 -11   4    2.85    3.20
   5  -9   6    4.68    4.75
  -3 -12   1   81.67    6.59
  -2 -12   2   10.78    5.38
  -1 -10   4   12.76    4.47
   1 -13  -1   31.67    3.41
   1 -13   1    2.59    3.45
   6  -9   5   41.80    4.40
  -4 -12  -1   81.86    6.97
  -3 -13  -1  103.39    6.51
  -2 -13   0   64.71    6.51
  -1 -13   1   13.81    4.39
   0 -13   1   18.71    4.71
   0 -12   3    3.39    4.01
   0 -11   4   10.45    4.54
   1 -13   0   41.57    3.74
   1 -10   5   11.00    5.41
   2 -12   3    1.10    4.60
   3 -12   2   23.64    3.27
   3  -9   6   16.55    5.13
   4  -9   6    3.32    5.25
  -3 -13  -3    7.66    4.64
  -3 -13  -2   24.57    4.87
   1 -12   3   11.17    3.66
   3 -12   0    4.51    1.65
   3 -12   1   20.09    3.68
   4 -10   5   26.64    5.70
  -3 -12   0  145.30    8.40
  -3 -11   1  182.82    9.56
  -2 -13  -1   79.80    6.71
  -1 -13  -3    0.73    3.68
  -1 -12   2   31.85    6.61
  -1 -11   3   41.12    5.35
   0 -13  -2   13.62    3.19
   0 -13   0   80.42    6.15
   1 -11   4    3.56    4.96
   2 -11   4   15.80    6.22
   3 -10   5   -5.34    6.65
   5 -10   4   55.28    4.97
  -4 -12  -2   66.98    5.59
  -2 -13  -3    3.83    3.54
  -2 -13  -2   55.74    5.54
  -2 -11   2  167.74    8.01
   0 -10   4   66.65    6.57
   2 -12   2   58.17    5.72
   3  -8   6  144.11    7.98
   5  -8   6   64.95    7.24
  -4 -11  -1  123.72    7.52
  -1 -13  -2   52.09    5.38
  -1 -13  -1   54.06    5.67
   0 -12   2   27.30    5.69
   4  -8   6   81.12    8.12
  -3 -12  -1  215.87    9.61
   0 -11   3   48.41    5.80
   1 -12   2   71.24    5.14
   2 -12  -2   -1.95    1.45
   2  -9   5   69.77    8.08
   4 -11   2   59.35    5.18
   5  -9   5   40.35    4.98
   6  -9   4   34.53    4.80
  -1 -12   1   96.48    8.28
   1 -10   4  112.84    7.75
   2 -12   1   62.76    5.62
   3 -11   3   78.19    5.99
   4 -11   0    4.58    2.80
   4 -10   4   38.95    5.90
   5 -10   3   56.22    5.54
   7  -8   4   60.57    4.58
  -3 -11   0  109.35    7.01
  -2 -12   0   65.47    6.41
  -1 -12  -5    0.12    1.31
  -1 -12  -5    0.00    0.65
  -1 -11   2   77.47    7.48
   1 -11   3   34.87    5.34
   2 -12  -1    1.39    3.39
   2 -12   0   31.28    4.40
   2 -11   3   20.68    6.14
   3  -9   5  125.42    7.62
   4 -11   1   17.48    3.31
   4  -9   5   63.51    6.34
   4  -7   6  551.04   14.92
   6  -8   5   77.55    6.30
  -3 -12  -2  107.47    6.60
   0 -12   1   72.69    5.82
   1 -12  -3    3.76    2.56
   1 -12   1   56.21    5.36
   2 -10   4  127.12    7.74
  -3 -12  -3   -5.44    4.92
  -2 -12  -1   25.79    7.15
   0 -12  -4    2.72    2.45
   0 -12  -4    3.10    1.76
   0 -10   3  285.48   10.18
   3 -11   2   54.65    6.39
   5 -10   2   12.78    4.21
   6  -9   3   26.97    4.89
  -3 -11  -1  226.99   11.00
   0 -12   0  119.97    7.96
   0 -11   2  191.36    8.71
   1 -12   0   75.00    6.38
   5 -10   0   -3.95    2.87
   5  -9   4  113.86    7.67
   5  -8   5  105.67    8.22
   7  -8   3    5.68    3.69
  -2 -12  -4   41.74    5.96
  -2 -12  -2   23.13    7.19
  -1 -12  -4    9.98    4.23
  -1 -12  -1   50.21    7.50
  -1 -11   1  198.14   10.13
   1 -12  -1   56.79    5.23
   1 -11   2  154.19    9.07
   2 -11   2   89.52    6.70
   3  -8   5  342.00   11.68
   4  -8   5  127.04    9.18
  -2 -12  -3   -0.65    3.94
  -2 -11   0  177.09    8.55
   0 -12  -3    7.98    4.10
   1 -10   3  103.72    7.70
   3 -11  -2    6.89    2.71
   3 -11   1   34.02    5.43
   6  -9   2    4.58    3.08
  -3 -11  -2   66.79    8.13
  -1 -12  -3    7.82    5.29
  -1 -12  -2   25.51    5.20
   0 -12  -2    0.44    4.08
   2 -10   3  137.78    8.79
   3 -11  -1   -1.69    3.92
   3 -11   0   23.30    4.63
   3 -10   3  102.01    7.53
   3  -9   4  265.40   12.42
   4  -9   4   97.82    7.34
   6  -9   1   -2.86    2.66
   6  -8   4   40.25    6.09
   6  -7   5  122.41    8.53
   7  -8   2   -1.88    3.33
   0 -11   1  122.56    7.86
   0 -10   2  699.11   16.21
   2 -11   1  143.53    7.50
   4 -10   2  100.25    7.30
   7  -8   1    2.74    2.22
   7  -8   1    1.46    1.53
  -3 -11  -3   13.50    6.48
  -2 -11  -1   36.36    5.29
   1 -11   1   80.72    6.44
   5  -9   3   88.88    6.76
   5  -7   5  370.40   13.69
   7  -7   4   11.54    4.06
   2 -11  -3   14.83    3.19
   2 -11   0   56.94    5.62
   0 -11  -5   21.20    4.37
   0 -11   0   70.01    7.09
   1 -10   2   99.80    7.10
   2 -11  -2   16.76    4.61
   2 -10   2  113.45    8.48
   3 -10  -4    9.39    3.40
   3 -10   2   88.51    7.43
   3  -8   4  702.10   16.61
   4 -10  -2   17.50    3.06
   4 -10   1   32.66    5.02
   5  -8   4   70.58    6.78
  -2 -11  -2    0.23    4.23
  -1 -11  -1   36.78    6.00
   1 -11  -4   41.13    4.69
   1 -11   0   17.21    4.37
   2 -11  -1   -3.94    3.65
   2  -9   3  188.94   10.15
   4 -10  -1   23.33    4.22
   4 -10   0    0.42    3.99
   4  -9   3   42.30    6.33
   4  -8   4  125.04    8.58
   5  -9   2   26.95    5.68
   6  -8   3    1.79    4.38
  -2 -11  -5   36.47    5.95
  -2 -11  -3    9.50    6.65
  -1 -11  -5   33.52    6.04
   0 -11  -1   19.95    6.64
   0 -10   1  457.77   13.53
   1 -11  -1   16.15    5.81
   7  -7   3    1.36    4.19
  -2 -11  -4   76.35    6.73
  -1 -11  -2   -2.90    6.58
   0 -11  -4   82.88    6.58
   1 -11  -2    2.68    5.24
   1 -10  -6   -1.13    2.80
   2 -10  -5    1.02    2.93
   3 -10   1   25.74    4.29
   5  -9  -2   18.64    3.54
   6  -7   4   28.11    4.62
  -1 -11  -4   51.11    6.72
  -1 -11  -3   17.15    7.25
   0 -11  -3   52.65    6.61
   1 -10   1   76.96    7.26
   2 -10   1   38.31    6.79
   6  -8   2   -0.68    4.18
   3 -10  -3   26.88    4.14
   3 -10   0    1.83    4.51
   4  -9  -4   -0.38    2.71
   5  -9  -1   11.72    4.41
   5  -9   0   16.32    4.64
   5  -8   3   38.54    5.91
   5  -7   4   24.96    5.58
   6  -8  -2    6.07    3.00
   0 -10   0   -0.77    5.46
   2  -9   2  216.95   10.62
   3 -10  -2   -1.38    4.56
   3 -10  -1    8.43    4.50
   3  -9   2   35.36    7.59
   4  -8   3   77.17    8.22
   6  -8   1    1.50    5.29
   7  -7   2   28.53    5.25
   8  -6   2   90.23    5.68
  -1 -10  -1   23.41    5.74
   1 -10   0    0.91    6.85
   2 -10   0   23.76    5.43
   3  -8   3  223.02   10.37
   5  -8  -4    0.25    2.37
   6  -8  -1   15.76    4.18
   0 -10  -6    2.57    3.39
   1 -10  -5   27.57    5.19
   4  -9   1    1.67    4.67
   6  -7   3    4.39    4.35
   6  -6   4    6.62    6.00
   7  -7  -1    5.31    3.41
   7  -7   1   57.46    5.63
   8  -6   0    1.18    2.48
   8  -6   1   10.78    4.07
  -2 -10  -3  111.93    8.81
  -1 -10  -6    1.06    4.43
  -1 -10  -2   44.70    7.13
   0 -10  -1   10.12    5.31
   1  -9  -7    3.28    2.80
   2 -10  -3   55.46    5.96
   2 -10  -1    0.64    3.68
   4  -9  -3    7.85    4.03
   5  -8   2    7.95    4.66
   7  -7   0   28.28    4.75
  -2 -10  -5   27.36    6.64
  -2 -10  -4   38.76    7.61
   1 -10  -1   28.60    6.60
   2 -10  -2   36.57    5.53
   2  -9  -6   12.96    3.28
   2  -9   1    4.04    6.27
   3  -9   1   16.93    5.25
   4  -9   0    4.08    3.78
   7  -6   3   48.18    5.33
  -1 -10  -5   45.08    6.84
  -1 -10  -3  171.65   10.23
   0 -10  -5   17.11    5.85
   1 -10  -4   86.51    7.06
   1 -10  -2   82.75    7.92
   4  -9  -2   50.83    5.57
   4  -9  -1   51.22    5.28
   5  -7   3   13.35    4.83
  -1 -10  -4  106.83    7.73
   0 -10  -3   94.51    8.11
   3  -8   2    4.88    4.95
   4  -8  -5    7.00    3.02
   5  -8  -3    4.97    3.44
   6  -7   2   49.17    6.29
   0  -9  -7   23.33    5.22
   1  -9   0    4.61    6.49
   1  -8  -8    5.18    2.66
   3  -9  -4    7.86    3.97
   3  -9   0   26.82    4.67
   7  -6  -3    4.89    2.80
   2  -9   0   26.83    5.92
   3  -9  -1  135.43    8.47
   5  -8  -2    9.17    4.10
   5  -8   0   63.77    6.60
   6  -7  -3   -1.26    2.68
   6  -6   3   -2.17    4.66
   7  -6   2   72.43    6.26
   1  -9  -6    3.03    4.24
   2  -9  -5    2.83    3.78
   3  -9  -3   18.00    4.81
   3  -9  -2   62.47    5.71
   3  -8  -6   12.34    3.39
   4  -8   1   79.44    7.58
   5  -8  -1   29.62    4.93
   5  -7  -5    3.95    2.66
   5  -7   2    7.46    7.02
   6  -7   1   28.74    5.78
   8  -5   2  109.25    6.43
   9  -4  -1    0.64    2.02
   9  -4  -1    2.00    1.45
   1  -9  -1   54.83    8.20
   2  -9  -1   38.12    6.35
   2  -8  -7   19.12    3.61
   3  -8   1    7.78    5.42
   6  -7  -2   14.87    4.23
   7  -5   3  148.84    9.24
   8  -5  -2    6.71    3.00
   9  -4   0    5.02    3.19
   9  -4   1    0.94    2.43
   4  -8  -4   -1.45    3.34
   4  -8   0  119.13    8.16
   4  -7   2   -4.23    5.74
   6  -7  -1   33.56    5.10
   7  -6   1   54.84    6.36
   8  -5   1   14.25    5.11
  -1  -9  -6   12.53    5.44
   0  -9  -6    5.05    3.66
   0  -9  -2   99.88    8.72
   1  -9  -5   20.33    5.51
   1  -9  -2  142.45    9.39
   2  -9  -3   64.93    7.11
   2  -9  -2   90.44    7.60
   4  -7  -6   29.59    3.70
   7  -6  -1    3.87    4.48
   7  -6   0   36.15    5.37
   8  -5  -1    1.69    3.54
   8  -5   0    4.18    3.70
  -1  -9  -5   17.22    5.96
  -1  -9  -4  101.98   10.09
   3  -8   0   31.46    6.88
   4  -8  -3   24.43    3.73
   4  -8  -1   80.01    5.98
   5  -7   1   43.72    6.41
   6  -6   2   41.91    5.76
   0  -9  -5   28.14    5.02
   0  -9  -4   66.08    7.77
   0  -9  -3   23.01    5.43
   1  -9  -4   28.28    5.94
   2  -7  -8    0.63    1.82
   2  -7  -8    3.43    1.67
   3  -8  -5    6.66    3.58
   3  -7  -7    7.72    2.85
   4  -8  -2   66.13    5.37
   5  -7  -4    8.24    3.03
   5  -6  -6    6.27    2.59
   1  -8  -7    5.19    4.58
   2  -8  -6   40.32    4.99
   5  -7   0  147.75    8.36
   6  -6  -4   10.64    3.98
   7  -5  -4   10.98    2.53
   7  -5   2   85.15    7.50
   2  -6  -9    1.41    1.70
   2  -6  -9   -1.17    1.02
   3  -8  -4    9.95    5.04
   3  -8  -1   77.23    6.60
   5  -7  -3   -2.21    3.73
   6  -6   1  142.05    8.54
   8  -4   2   27.49    4.65
   2  -8  -1  137.17    8.98
   3  -8  -3    2.02    4.48
   3  -8  -2   79.90    6.35
   5  -7  -2   -0.32    3.94
   5  -7  -1   59.63    6.58
   8  -4  -3    6.85    3.19
   9  -3  -2    6.89    3.32
   0  -8  -7   42.63    5.52
   3  -6  -8    0.70    2.20
   4  -7  -5   19.06    3.93
   5  -5  -7    4.79    2.44
   6  -6  -3    5.18    4.11
   6  -6   0   75.50    7.07
   7  -5   1   55.30    6.36
   9  -3   1    7.91    4.49
   1  -8  -6   21.05    5.41
   1  -7  -8    1.69    3.86
   2  -8  -2   71.17    7.98
   3  -5  -9    3.67    2.16
   6  -6  -2    0.75    4.13
   6  -5   2   51.83    5.92
   7  -5  -3   26.27    3.84
   8  -4   1    8.27    4.65
   9  -3  -1    9.96    3.73
  -1  -8  -6   19.77    6.89
   0  -8  -6   21.37    5.33
   2  -8  -4    7.88    4.29
   2  -8  -3   49.50    6.48
   4  -7  -4    5.08    4.16
   4  -7  -1   94.23    7.82
   4  -5  -8    4.43    2.44
   5  -6  -5   53.33    4.76
   5  -6   1   58.40    7.14
   7  -5   0   28.34    5.60
   7  -4  -5    3.01    2.73
   8  -4  -2    9.97    3.92
   9  -3   0   22.94    3.74
   1  -8  -5   30.85    5.13
   1  -8  -4    8.32    6.08
   2  -7  -7   20.36    4.29
   6  -5  -5   13.23    3.41
   7  -5  -1    7.76    4.14
   7  -4   2   74.33    7.41
   8  -4  -1   52.88    5.37
   8  -4   0   13.00    4.10
  10  -1  -2    6.58    1.91
   0  -8  -5    8.58    5.18
   0  -8  -4    7.13    4.93
   4  -7  -3    2.45    3.58
   4  -7  -2   21.09    4.41
   3 -10  -3   16.33    4.78
   3 -10  -1    3.87    5.94
   6  -6   3    4.50    8.62
   7  -5   3  133.86    9.90
   8  -5   0    2.52    4.93
   9  -3   0   45.65    7.85
   9  -2   2   -1.05    7.91
   3 -10  -2   10.11    4.99
   5  -8   1   30.27    8.02
   7  -6   1  163.70    8.95
   8  -4  -3    9.81    3.50
   8  -4   2   64.13    9.86
   8  -3   3   31.97    8.72
   9  -2  -2    8.15    4.72
   9  -1   2   18.57    9.92
   2 -10   0   15.71    5.08
   4  -9   0    0.98    4.63
   4  -8   2    9.02    6.32
   6  -7  -3    0.72    4.06
   6  -7   1   68.87    7.64
   7  -6  -2   16.03    4.10
   8  -3  -4   -2.27    3.18
   9  -2   1   62.49    9.55
   2 -10  -5    5.16    3.08
   3  -9   1    3.49    5.89
   4  -9  -1   45.70    7.53
   5  -8  -3    1.88    4.53
   7  -6  -1    1.51    4.87
   7  -6   0   61.86    5.85
   7  -5   2  178.99   10.40
   7  -4   3  120.61   11.84
   9  -2  -1   40.40    7.43
   9  -2   0  111.51    9.37
   3  -8   2    4.55    6.37
   5  -8   0   88.98    7.74
   5  -7   2    9.30    6.11
   6  -7  -2    8.71    5.03
   6  -7   0   48.85    5.62
   6  -6   2   52.30    8.38
   8  -4  -2   10.20    6.00
   8  -3   2    3.88    7.71
   9  -1   1   25.65   10.47
   2 -10  -1   -4.47    4.99
   2  -9   1    8.68    5.45
   5  -8  -2    5.14    5.18
   5  -8  -1   28.05    5.75
   6  -7  -1   22.95    5.02
   7  -4  -5   -4.80    2.57
   8  -4  -1   65.98    7.82
   9  -1  -2    0.43    4.51
   3  -9   0   25.93    7.64
   4  -8   1   52.57    8.42
   7  -5   1   95.84    9.22
   8  -2   2   12.41    8.17
   9  -1  -1   17.65    6.32
   9  -1   0   39.42    8.02
   2 -10  -4    7.65    4.31
   2 -10  -2   39.33    5.56
   3  -9  -5    2.48    3.63
   4  -7   2    4.35    6.09
   5  -7   1   43.02    8.66
   6  -6   1  152.57    9.57
   7  -5  -3   34.19    5.55
   7  -4   2  101.48    9.28
   8  -3  -3    4.48    4.71
   8  -3   1    7.97    7.33
   2 -10  -3   30.65    4.74
   4  -8  -5    5.18    2.88
   5  -6   2  160.22   12.19
   6  -5   2   57.33    8.90
   7  -5   0   24.15    6.88
   1 -10  -6   -0.61    2.88
   2  -9   0   16.57    7.23
   3  -9  -1  116.04    8.54
   3  -8   1   16.40    5.51
   7  -5  -2   41.62    5.33
   7  -5  -1   -9.52    5.81
   8  -3  -2   61.21    7.27
   8  -3   0   25.11    7.66
   8  -2  -4    0.82    3.26
   3  -9  -4    6.60    4.96
   5  -7  -4    6.11    4.32
   5  -7   0  115.53    9.39
   6  -6   0   52.58    6.54
   7  -4   1   -0.44    6.81
   8  -3  -1   57.41    7.07
   8  -2   1   38.10    7.53
   1 -10  -2   46.75    6.58
   3  -9  -3   31.46    5.70
   3  -9  -2   34.08    5.10
   4  -8  -4   -0.61    4.14
   5  -6  -6   13.38    3.39
   6  -6  -3    6.16    3.52
   6  -6  -1   13.41    5.85
   7  -4  -4   11.53    4.06
   4  -8  -2   88.27    7.54
   5  -7  -3   -0.98    4.91
   5  -7  -1   63.17    6.02
   5  -6   1  101.31    9.37
   6  -6  -2   -4.14    3.44
   6  -5  -5    9.41    3.99
   6  -5   1  107.00    7.84
   7  -2  -6   -0.19    2.61
   8  -2  -3    2.82    4.80
   8  -2   0   38.21    8.14
   0 -10  -7    1.44    2.65
   1 -10  -5    8.20    3.77
   1 -10  -3   51.71    6.85
   2  -9  -6    0.74    3.66
   2  -9  -1   34.22    6.24
   3  -8   0   23.40    7.32
   4  -8  -3   10.15    4.33
   5  -7  -2    0.78    3.65
   5  -5  -7    3.33    2.75
   7  -4   0   25.31    6.21
   7  -3  -5   -4.80    3.23
   8  -2  -2   25.27    7.10
   8  -2  -1   42.21    8.22
   8  -1  -4   11.10    4.63
   1 -10  -4   66.80    5.87
   4  -7  -6   25.13    3.99
   6  -4  -6    1.64    3.28
   6  -3  -7   -1.04    2.63
   7  -4  -1   41.34    7.55
   8  -1   0   90.90   10.29
   3  -8  -6    8.75    2.98
   4  -7   0   91.11    9.39
   6  -5   0   27.22    5.76
  -1 -10  -8    0.21    1.34
   1  -9  -1   20.36    6.70
   2  -9  -5   -1.47    4.45
   2  -9  -2   68.39    6.87
   3  -8  -1   62.53    8.18
   5  -6  -5   40.74    5.18
   5  -6   0   81.63    7.70
   6  -5  -4   11.24    3.77
   7  -3   0   60.34    8.03
   8  -1  -3    8.32    3.71
   8  -1  -1   28.61    7.83
   0 -10  -6   -3.29    3.85
   2  -9  -3   69.78    7.04
   6  -5  -3   28.85    6.93
   6  -5  -1    5.93    4.68
   7  -3  -4    9.17    4.05
   7  -1  -6   14.91    3.42
   8  -1  -2    7.17    4.21
   1  -9  -7    8.67    3.51
   2  -9  -4    7.17    4.15
   3  -8  -5    0.76    4.20
   4  -7  -5   32.10    4.29
   4  -7  -1   63.46    7.27
   4  -6  -7    1.50    3.00
   5  -6  -4   43.95    5.05
   5  -6  -1   32.87    5.13
   6  -5  -2   72.17    6.26
   7  -3  -1  223.55   10.96
   7  -2  -5    2.32    3.88
   0 -10  -5   14.34    4.74
   3  -8  -4    2.28    4.65
   3  -8  -2   60.80    6.19
   5  -6  -3   19.60    5.15
   5  -6  -2   -2.11    5.74
   6  -4   0   14.10    6.86
   7  -3  -3    9.27    4.27
   7  -3  -2   43.30    6.25
   1  -9  -2   56.61    7.23
   2  -8  -7   14.29    4.27
   2  -8  -1  122.69    9.90
   3  -7  -7   11.25    3.83
   4  -7  -3   14.14    5.42
   4  -7  -2    9.82    5.26
   4  -5  -8    3.39    2.83
   5  -5  -6   -0.37    3.14
  -1 -10  -7   -0.12    3.22
   6  -4  -1    4.23    6.36
   6  -3  -6   22.30    4.13
   6  -2  -7   24.26    4.00
   7  -2  -4    3.01    4.59
   0  -9  -8   21.53    3.54
   1  -9  -6    5.81    3.11
   1  -9  -3   98.12    7.06
   5  -3  -8   13.07    2.79
   7  -2  -1   44.74    7.44
  -1 -10  -6   -0.84    4.06
   1  -9  -5   14.65    5.39
   1  -9  -4   38.25    5.96
   2  -8  -2   74.01    7.31
   3  -7  -1    8.32    6.18
   4  -6  -6   27.37    4.09
   5  -5  -5   20.03    5.40
   5  -5  -1   -0.08    5.31
   6  -4  -3   76.92    6.65
   6  -4  -2   77.74    7.20
   7  -2  -3    7.36    4.14
   7  -2  -2   40.88    5.82
   7  -1  -5   50.24    5.02
   3  -7  -6   13.10    4.74
   3  -6  -8    2.51    3.05
   4  -6  -1   53.38    6.54
  -1  -9  -9   10.34    3.42
   2  -8  -3   63.02    6.96
   3  -4 -10    1.89    2.04
   5  -5  -4   77.97    6.12
   5  -5  -2   36.73    4.67
   5  -1  -9    2.53    1.75
   6  -3  -5    7.78    4.74
   7  -1  -4   29.14    6.26
  -2  -9 -10    2.10    2.17
   0  -9  -3    8.94    5.82
   2  -8  -4   -1.80    5.84
   2  -7  -8    6.28    2.83
   3  -7  -5   70.54    6.27
   3  -5  -9   14.12    3.15
   4  -6  -5   33.58    4.13
   4  -6  -2    7.91    4.33
   5  -5  -3   77.02    5.71
   6  -1  -7   19.35    4.34
   7  -1  -3    5.17    5.46
   7  -1  -2   14.24    4.62
   0  -9  -7   27.79    3.83
   3  -7  -4   34.41    6.29
   3  -7  -3   15.85    4.71
   4  -6  -4   38.39    4.57
   4  -6  -3   10.77    4.03
   4  -5  -7    3.88    3.00
   5  -4  -6    1.47    3.36
   6  -3  -4   -0.13    5.38
   6  -3  -2   10.21    7.70
   6  -2  -6   50.65    4.64
   0  -9  -4   54.06    6.99
   6  -3  -3   21.96    6.00
   7   0  -4   11.28    8.65
   0  -9  -6    2.50    3.26
   0  -9  -5   16.12    5.26
   0  -8  -9   10.62    3.13
   2  -6  -9    4.00    3.11
   3  -6  -7    0.15    3.72
   4  -4  -8    3.92    3.06
   4  -3  -9    5.98    2.74
   5  -4  -5   13.15    5.03
   5  -3  -7    8.61    3.92
   5  -2  -8   -1.60    2.96
   7   0  -3    4.78    3.74
  -1  -9  -8   22.05    4.10
   1  -8  -3   68.65    8.02
   1  -7  -9    1.58    3.60
   2  -7  -7   20.18    3.99
   2  -5 -10   17.34    3.37
   4  -5  -6   -1.67    3.83
   5  -4  -2   77.23    7.17
   6  -2  -5   28.29    4.68
   6   0  -7    1.00    3.20
  -1  -8 -10    2.58    2.85
   1  -8  -6   40.42    6.05
   4  -1 -10    3.75    2.29
   5  -4  -4   58.44    5.95
   5  -4  -3  105.02    7.33
   6  -1  -6   29.47    5.41
  -2  -8 -11   -0.29    1.71
   1  -8  -5   39.50    6.24
   1  -8  -4    9.09    4.33
   2  -7  -6   30.28    5.86
   3  -6  -6   37.57    5.13
   3  -5  -8   15.74    4.62
   4  -5  -5   60.65    6.14
   6  -2  -4   -1.00    3.94
   6  -2  -3    1.01    3.53
  -2  -9  -9   48.09    4.70
  -1  -9  -7   28.48    4.80
   0  -7 -10   -3.31    3.03
   1  -6 -10   12.12    2.60
   1  -5 -11   10.14    2.98
   2  -7  -3   -8.90    4.16
   3  -6  -3   -8.55    6.04
   4  -5  -4  105.97    7.04
   4  -5  -3  109.16    7.34
   4  -4  -7    3.70    4.74
   5  -3  -6    7.41    4.01
  -3  -9 -10    7.77    2.88
  -1  -9  -6   13.43    4.20
  -1  -9  -5    2.99    3.77
   0  -8  -8   33.81    4.13
   2  -7  -5   28.29    4.76
   2  -6  -8    3.15    3.89
   3  -6  -5  128.19    6.41
   3  -6  -4   84.69    7.04
   3  -4  -9   36.78    4.32
   5  -2  -7   14.51    4.74
   5  -1  -8    1.60    3.27
   6  -1  -5   52.51    6.03
  -2  -7 -12   18.74    2.52
   0  -6 -11   24.10    3.21
   0  -5 -12    3.13    2.05
   1  -7  -8    5.68    3.54
   4  -2  -9   11.41    3.70
   6  -1  -4   78.18    7.87
   6   0  -6    5.59    3.43
  -1  -6 -12   13.81    2.58
   0  -8  -7   57.08    5.72
   3  -5  -7   -3.28    3.67
   3  -1 -11    5.94    2.74
   4   0 -10    9.90    2.93
  -2  -9  -8   42.01    4.23
  -1  -8  -9   22.05    4.08
   0  -8  -4   -0.05    4.77
   2  -5  -9   13.01    4.32
   4  -4  -6    7.47    3.93
  -2  -9  -7   -0.29    4.35
   0  -8  -6   20.52    4.15
   0  -8  -5   11.33    4.18
   1  -7  -7   32.07    4.59
   2  -6  -7   21.42    3.38
   2  -3 -11    0.76    2.39
   4  -4  -5   37.67    6.97
   5  -2  -6   54.55    5.20
   5   0  -8    5.13    3.56
   6   0  -5   26.06    5.57
  -4  -8 -12    0.21    1.71
  -4  -8 -12   -0.25    1.05
  -3  -9  -9   24.84    4.23
  -2  -8 -10   14.70    3.99
   0  -7  -9    0.17    3.41
   1  -6  -9    2.93    3.53
   2  -4 -10    6.56    2.87
   2  -1 -12   19.37    2.20
   3  -5  -6   29.95    4.30
   3  -4  -8   24.50    5.20
   4  -4  -4  135.42    7.72
   5  -1  -7   38.21    6.00
  -3  -8 -11    2.03    3.20
   1  -7  -5   20.00    5.79
   1  -3 -12    1.02    2.26
   2  -6  -6   38.69    5.19
   3  -5  -5  116.00    7.45
   3  -5  -4  101.22    7.11
   3  -2 -10    1.30    3.20
   4  -1  -9    1.18    3.31
   5  -2  -5   35.00    5.40
  -1  -8  -8   54.25    5.14
   0  -3 -13   22.85    2.12
   2  -6  -5   87.57    6.83
   3  -3  -9   26.38    3.48
   3   0 -11   56.49    3.93
   4  -2  -8   31.54    4.22
   0  -6 -10   22.09    4.33
   1  -4 -11   21.12    3.46
   2  -5  -8    9.68    3.18
   5  -1  -6  109.44    6.81
  -1  -8  -7   57.73    5.34
  -1  -8  -6   33.03    5.74
   1  -6  -8    4.87    3.39
   3  -4  -7   20.74    3.96
   5   0  -7   42.68    4.79
  -3  -7 -12   40.12    3.70
  -2  -8  -9   37.21    4.72
  -2  -7 -11    4.44    3.04
   0  -4 -12   -0.84    2.55
   2  -4  -9   64.94    4.96
   2  -2 -11    8.38    3.41
   4  -3  -5    2.46    4.01
   5  -1  -5   30.77    6.16
  -5  -8 -12    8.31    2.80
  -1  -6 -11   65.19    4.65
  -1  -4 -13    1.93    2.17
   0  -7  -7   53.91    5.37
   2  -5  -7   -2.97    3.49
   2  -3 -10   11.85    4.00
   3  -4  -6   33.21    5.96
   3   1 -11   13.57    2.97
   4  -2  -7   47.73    5.31
   4   0  -9   10.06    3.49
  -3  -8 -10    9.49    3.93
  -2  -6 -12   17.62    3.24
  -2  -5 -13   -0.92    2.56
  -1  -7  -9    0.80    4.53
  -1  -5 -12   31.54    3.65
   0  -7  -6   73.70    6.70
   1  -6  -7   75.28    5.86
   1   0 -13    0.65    1.80
   1   0 -13    1.90    1.19
   3  -4  -5    1.61    5.42
   3  -3  -8   59.28    5.34
   3  -1 -10   27.93    3.39
   4  -1  -8    7.46    3.93
   5   0  -6   13.72    4.90
  -4  -8 -11   -0.22    2.53
  -2  -8  -8   41.33    4.76
  -1  -2 -14   10.14    1.92
   0  -6  -9    9.11    4.95
   1  -6  -6   56.73    6.59
   1  -5  -9   36.45    3.88
   2  -5  -6   58.44    5.10
   3  -2  -9    7.19    3.70
   4  -2  -6   31.13    5.80
  -2  -8  -7   18.85    5.38
   0  -2 -13   20.72    2.89
   2   1 -12    7.97    2.62
   4   1  -9   56.28    4.94
  -5  -7 -13   24.40    3.18
  -5  -6 -14    2.25    2.03
  -2  -7 -10    1.29    3.82
  -1  -7  -8   78.73    6.73
   1  -4 -10   51.99    3.94
   1  -3 -11   -2.44    3.74
   2  -4  -8  100.70    5.43
   3  -3  -7   69.94    5.60
  -3  -8  -9   52.76    4.61
   0  -5 -10   59.17    4.91
   1  -5  -8    1.30    4.61
   1   1 -13    1.43    1.68
   1   1 -13    1.14    1.13
   2  -1 -11    7.74    3.38
   3   0 -10   50.65    4.95
   4  -1  -7   22.70    4.20
   4   0  -8   13.35    4.37
  -4  -7 -12   11.82    3.97
  -3  -7 -11   11.02    4.06
  -1  -7  -7   85.30    6.56
  -1  -6 -10   30.09    3.99
   0  -6  -8   -3.39    3.90
   0  -3 -12   18.71    3.93
   2  -3  -9   64.25    5.32
   3  -3  -6   73.89    6.89
  -5  -8 -11   -0.26    3.44
  -4  -8 -10    2.25    2.97
  -3  -8  -8   78.42    6.38
  -2  -3 -14   31.17    2.66
  -1  -3 -13   25.27    3.63
   0  -4 -11   14.88    3.06
   1   2 -13    5.18    2.13
   2  -4  -7    2.78    3.41
   3  -1  -9    0.92    3.18
   4  -1  -6  114.68    7.68
  -4  -6 -13    3.77    3.31
  -3  -4 -14    3.05    2.66
  -2  -7  -9   -0.72    4.60
  -1  -5 -11   74.24    5.59
   1  -5  -7    6.69    3.85
   1  -4  -9   69.34    5.85
   1  -1 -12   50.84    3.95
  -3  -6 -12   61.78    5.07
  -1  -4 -12    7.28    2.87
   2   0 -11   72.83    4.93
   3   1 -10   33.06    4.51
   4   0  -7   51.38    5.02
   4   1  -8   18.22    3.82
  -4  -8  -9   49.69    4.40
  -3  -5 -13   15.10    3.60
  -3  -2 -15   18.13    2.25
  -2  -5 -12   24.30    3.55
  -2  -4 -13    4.86    2.80
   0  -5  -9  105.94    5.69
   1  -3 -10   12.99    4.36
   1  -2 -11   26.28    4.38
   2  -3  -8  103.79    6.25
  -6  -6 -14    2.89    2.29
  -6  -6 -14    2.45    1.66
  -3  -7 -10    1.27    3.87
  -2  -7  -8   14.67    3.92
   3  -1  -8   66.75    6.41
   3   0  -9   -1.37    4.78
  -5  -7 -12   15.84    3.75
  -4  -7 -11   16.02    4.64
  -4  -3 -15   29.84    2.95
   0  -4 -10  141.20    6.69
   1  -4  -8   69.54    6.08
   1   0 -12   41.75    4.04
   2  -1 -10    7.40    3.80
  -2  -2 -14   16.03    3.27
  -1  -6  -8   22.49    4.75
  -1  -5 -10   40.99    6.04
  -1   0 -14   14.25    3.00
   0  -5  -8    7.11    4.11
   0  -3 -11   11.31    3.85
   0  -2 -12   16.50    3.67
   2  -3  -7   22.08    5.14
   2   1 -11   93.18    5.44
   4   1  -7   -3.12    3.56
  -3  -7  -9   54.46    5.85
  -1  -2 -13   40.65    3.60
   0   0 -13    8.67    3.11
  -7  -6 -14    6.62    2.72
  -5  -6 -13    8.29    3.23
  -5  -5 -14    1.14    3.05
  -3  -6 -11   31.15    4.49
  -1  -4 -11   27.68    4.69
   1  -3  -9   46.51    5.44
   3  -1  -7   37.85    5.70
   3   1  -9   25.78    5.58
  -4  -6 -12   46.84    4.39
  -4  -4 -14    3.59    3.50
  -3  -3 -14   18.88    3.11
  -3  -1 -15    2.38    2.83
  -2  -5 -11   55.44    5.11
  -1  -3 -12   16.87    3.01
   1  -2 -10    0.31    3.99
   1   1 -12   10.16    3.66
   2  -2  -8   43.71    5.11
   2   0 -10   80.53    6.04
   2   2 -11   16.33    4.04
   3   0  -8    3.28    4.21
  -6  -7 -12   35.97    3.61
  -4  -7 -10   -0.04    3.30
  -3  -7  -8   54.53    5.37
  -3  -5 -12   22.38    4.97
  -2  -6  -9   17.91    4.62
  -2  -4 -12    8.51    4.20
  -2  -3 -13    8.66    3.51
  -1  -5  -9    4.00    5.46
  -1   1 -14    7.86    2.68
   0  -4  -9   90.37    5.70
   2  -1  -9   -2.63    4.09
  -6  -4 -15    7.12    3.05
  -5  -7 -11   -1.46    3.95
  -3  -4 -13    0.50    3.24
   0   1 -13    5.34    2.95
   3   2  -9  143.82    7.55
  -4  -2 -15   19.75    3.17
  -2  -6  -8   58.55    6.95
  -2  -1 -14    6.99    3.53
  -1  -1 -13   60.26    4.62
   0  -3 -10   34.96    4.51
   0  -2 -11    3.87    5.27
   1  -3  -8  117.01    6.94
   1   2 -12   -1.72    3.52
  -6  -6 -13   73.15    4.89
  -5  -3 -15   46.52    3.83
  -4  -7  -9   48.87    5.14
  -3  -6 -10    3.28    3.91
  -1  -5  -8   22.38    5.97
  -1  -4 -10   76.76    5.96
  -1   2 -14   34.73    3.60
   0  -4  -8   18.71    5.80
   1   0 -11   35.26    5.20
   2   1 -10   53.71    5.43
   3   1  -8   81.27    6.88
  -6  -5 -14    9.17    3.06
  -5  -6 -12   21.54    5.01
  -4  -6 -11   62.46    6.02
  -3   0 -15   -1.38    2.71
  -2  -5 -10   56.04    5.49
   0   2 -13    3.09    2.44
   1  -2  -9   27.99    5.14
   1   3 -12    3.04    3.59
   2  -1  -8   18.91    4.30
  -6  -7 -11    3.59    4.46
  -5  -7 -10    5.20    3.88
  -3  -2 -14   65.82    4.73
  -1  -3 -11   -1.42    3.71
  -1  -2 -12   53.34    4.36
   0   3 -13   40.09    4.15
   2   0  -9   13.89    4.47
  -7  -4 -15   26.70    3.25
  -5  -5 -13    4.85    3.81
  -4  -3 -14   16.08    4.23
  -3  -6  -9    9.23    5.18
  -2  -4 -11   45.92    5.97
  -2  -2 -13   15.49    3.33
   0  -3  -9  107.54    7.18
   0   0 -12   52.58    4.71
  -7  -6 -13   39.74    4.45
  -4  -5 -12   71.00    5.22
  -3  -3 -13   17.44    4.26
  -2  -3 -12    0.91    3.24
  -2   0 -14   13.61    3.19
   1   1 -11   81.14    6.67
   2   2 -10   42.30    4.79
  -7  -5 -14    3.33    3.85
  -4  -4 -13    3.02    3.54
  -4  -1 -15   13.64    2.92
  -3  -4 -12   17.10    4.15
  -1  -4  -9  137.18    7.30
   0  -2 -10    3.03    4.49
   0  -1 -11   50.86    5.01
  -8  -4 -15    7.76    3.52
  -6  -6 -12   48.67    5.74
  -6  -3 -15   34.18    4.08
  -5  -2 -15   40.51    3.99
  -4  -6 -10   34.59    4.54
  -3   2 -15   22.93    3.50
   1   0 -10   63.11    7.09
   2   1  -9   58.90    6.67
  -5  -6 -11   97.44    5.77
  -3  -1 -14   32.64    4.58
  -3   3 -15   12.00    2.28
  -2   1 -14   -6.68    3.92
  -1  -3 -10  108.25    7.36
  -1  -1 -12   49.22    5.98
   0   1 -12   40.78    4.43
  -8  -5 -14    4.31    3.53
  -6  -4 -14    3.97    4.44
  -6   0 -16    4.95    2.39
  -3  -5 -10   97.57    6.58
  -2  -4 -10   94.61    7.50
  -2  -1 -13   58.08    4.87
  -1  -2 -11    1.51    3.47
  -1   1 -13    3.64    3.05
   1   2 -11   45.53    4.73
  -7  -1 -16    0.48    2.04
  -6  -5 -13   18.28    4.49
  -4  -5 -11   89.55    7.61
  -4  -2 -14   85.33    5.79
  -4   0 -15   -2.65    3.57
  -7  -6 -12   76.71    5.70
  -7  -3 -15   27.63    3.95
  -5  -5 -12  100.24    6.21
  -5  -3 -14   33.50    4.04
  -3  -4 -11  143.03    8.86
  -3  -2 -13   60.04    5.29
  -2  -3 -11   -0.39    3.93
  -2  -2 -12   77.65    5.37
  -2   2 -14   19.90    4.18
   0  -2  -9   78.77    6.54
   0   0 -11  119.56    6.86
   0   2 -12    6.26    4.64
   1   3 -11   12.79    4.52
  -5  -6 -10   73.62    7.31
  -5  -1 -15    8.56    3.91
  -4  -4 -12   -0.20    5.79
  -4  -3 -13   27.34    6.09
  -3  -3 -12    5.13    4.65
  -1   2 -13   -2.15    4.37
   0  -1 -10   13.56    4.52
   1   1 -10  163.75    7.36
  -6  -6 -11   52.69    5.54
  -6  -2 -15   59.53    4.37
  -4   1 -15    9.73    3.61
  -3   0 -14    3.41    3.69
  -2   3 -14   68.52    4.73
  -2   4 -14   42.06    4.30
   1   0  -9   47.82    5.37
  -7  -5 -13   55.06    4.80
  -7  -4 -14   -1.61    4.20
  -7   0 -16   -1.92    1.36
  -7   0 -16   -0.38    1.23
  -2   0 -13   65.23    5.30
  -1  -2 -10    9.47    6.68
  -1   3 -13   18.66    4.61
   0   3 -12    8.10    4.27
  -8  -3 -15   39.98    3.66
  -4  -5 -10   67.56    6.68
  -4  -1 -14   98.91    5.75
  -1  -1 -11   61.79    6.26
  -1   4 -13   83.88    5.45
   0   1 -11  135.18    7.93
   0   4 -12   25.38    4.88
  -9  -3 -15   22.00    3.21
  -6  -5 -12   53.37    5.40
  -5   0 -15    6.43    3.85
  -4   3 -15   40.79    4.13
  -3   1 -14   -4.94    4.59
  -2  -3 -10  128.66    7.69
  -2  -1 -12  164.48    8.55
  -8  -5 -13   44.90    5.47
  -8  -4 -14    8.95    3.94
  -7  -2 -15   44.86    4.95
  -6  -6 -10   14.41    6.06
  -6  -4 -13   -3.09    5.56
  -5  -2 -14   62.02    5.01
  -3  -1 -13   57.97    4.93
  -2  -2 -11   11.16    4.48
  -1   1 -12   59.26    5.86
   0   0 -10  106.10    7.15
  -6  -1 -15   24.01    4.02
  -5  -4 -12  113.88    8.72
  -5  -3 -13    0.93    5.52
  -4  -2 -13  111.62    6.88
  -3  -3 -11  115.75    8.55
  -3  -2 -12   24.53    6.51
  -9  -4 -14    2.85    4.15
  -4  -3 -12    7.72    4.91
  -3   2 -14   10.39    5.33
   0   2 -11   37.18    5.20
   1   3 -10   42.35    5.36
  -8  -2 -15   22.17    4.40
  -7  -5 -12   61.96    6.82
  -5   1 -15    4.27    3.37
  -4   0 -14   17.36    4.07
  -3   5 -14   28.33    4.18
  -1  -1 -10   66.17    8.48
  -7  -4 -13   10.79    6.31
  -7  -3 -14   32.44    4.88
  -6  -5 -11  144.91    8.60
  -5  -5 -10  105.14    7.29
  -3   0 -13   84.07    7.31
  -3   3 -14   74.94    5.52
  -2   0 -12   83.60    7.86
  -2   2 -13    5.07    3.80
  -1   2 -12   17.51    4.36
  -9  -2 -15   34.66    4.38
  -7  -1 -15   74.89    5.66
  -6  -2 -14   81.99    5.85
  -6   0 -15   -3.85    3.66
  -5  -1 -14   93.52    5.37
  -5   2 -15   28.66    4.33
  -5   4 -15   12.13    2.64
  -3   4 -14   94.87    5.71
   0   1 -10  152.14    7.75
   0   3 -11   19.30    4.87
  -4  -1 -13  106.74    7.75
  -4   1 -14   11.38    5.03
  -2  -1 -11   41.52    6.34
  -2   3 -13   13.89    5.26
  -1   3 -12   10.02    5.50
  -8  -5 -12  150.22    6.90
  -8  -3 -14    7.86    5.17
  -6  -4 -12   57.83    6.01
  -5  -4 -11   98.25    7.34
  -5  -2 -13   80.82    8.10
  -3  -2 -11    9.74    6.13
  -3  -1 -12  145.64    7.79
  -2   4 -13   56.11    6.31
  -1   1 -11  269.79   10.70
   0   4 -11   11.93    6.39
 -10  -1 -15   47.49    3.50
  -8  -4 -13   64.15    6.97
  -8  -1 -15   17.34    5.11
  -6   1 -15    7.59    3.99
  -4  -3 -11   37.38    6.18
  -4  -2 -12   28.92    6.95
  -3   1 -13   51.67    7.01
  -2   5 -13   88.62    5.41
  -1   4 -12   31.33    6.44
 -10  -3 -14   14.64    4.87
  -9  -3 -14   11.80    5.00
  -9  -1 -15   34.34    4.43
  -7  -5 -11  131.55    7.60
  -7   0 -15   18.34    3.84
  -6   4 -15   59.25    3.99
  -5   0 -14   71.33    5.13
  -4   2 -14   15.43    5.18
  -1   5 -12   56.56    6.07
   0   2 -10  236.05    9.76
  -9  -4 -13   19.02    5.31
  -6   2 -15   12.95    3.93
  -6   3 -15   22.68    3.68
  -8   0 -15   14.22    4.97
  -7  -4 -12   47.79    7.41
  -7  -3 -13   24.72    6.97
  -7   1 -15    6.24    4.58
  -4   0 -13   77.28    6.05
  -4   3 -14   22.88    6.56
  -4   5 -14   62.36    4.85
  -2   0 -11   67.48    7.32
  -1   2 -11   35.40    7.17
  -6  -4 -11  121.95    9.90
  -5  -1 -13  197.92    9.32
  -5   1 -14   -3.24    5.18
  -4   4 -14   75.99    5.10
  -3   0 -12  169.55    8.59
  -2   2 -12   82.76    6.93
   0   3 -10  198.65   10.27
  -9   0 -15    6.31    3.55
  -8  -2 -14   54.26    5.41
  -7   2 -15   31.36    4.89
  -7   3 -15   10.63    3.48
  -6  -3 -12   28.92    8.31
  -6  -2 -13   33.44    6.03
  -3  -1 -11   90.14    8.70
  -9   1 -15   -1.24    3.98
  -9   2 -15    9.97    3.02
  -8   1 -15   -2.29    3.86
  -8   3 -15   39.52    3.49
  -7  -1 -14   96.77    8.11
  -6   0 -14   34.64    4.69
  -5  -3 -11   62.03    8.90
  -5  -2 -12    8.56    7.59
  -4  -2 -11   18.14    8.15
  -4  -1 -12   95.12    7.53
  -3   3 -13   75.20    6.48
  -3   6 -13   97.98    6.19
  -1   3 -11    0.21    6.93
 -10  -2 -14   44.56    5.33
  -9  -2 -14   28.77    4.99
  -8  -4 -12  103.15    6.91
  -8  -3 -13    0.64    4.87
  -8   2 -15   37.76    4.89
  -5   2 -14   39.92    5.91
  -4   1 -13   62.47    6.62
  -4   7 -13    2.76    3.20
  -3   4 -13   79.86    6.94
  -3   5 -13   76.61    6.64
  -2   3 -12    6.48    4.88
   0   4 -10    7.03    7.19
 -11  -1 -14   36.74    4.23
  -5   5 -14   44.37    4.88
  -3   1 -12   67.42    7.29
  -9  -4 -12  144.54    8.71
  -9  -3 -13    3.05    4.93
  -7  -4 -11  209.44   10.52
  -6   1 -14   14.58    5.28
  -5   0 -13  120.60    7.59
  -5   3 -14   32.33    4.96
  -5   4 -14   31.40    6.17
  -2   4 -12   31.22    5.57
  -2   6 -12   52.65    6.67
  -1   4 -11    7.43    5.11
 -11   0 -14    1.69    3.15
 -10  -3 -13    2.79    4.53
  -7  -3 -12   10.50    6.04
  -7   0 -14   17.58    5.31
  -6  -1 -13  185.87    8.97
  -4   0 -12  209.05   10.78
  -4   2 -13   27.25    5.96
  -2   5 -12   72.99    6.68
  -1   5 -11   29.12    7.93
 -10  -1 -14   42.92    5.93
  -9  -1 -14   70.87    7.73
  -6   5 -14   51.72    5.31
  -3   0 -11  138.11    8.99
  -8  -2 -13   48.79    8.29
  -6  -3 -11   40.11    7.02
  -6   2 -14    0.33    4.83
  -5  -1 -12  118.52    8.86
  -5   7 -13    1.20    2.96
  -5   7 -13    1.48    1.95
  -4  -1 -11  102.64    9.84
  -4   6 -13   28.66    5.28
  -2   2 -11  190.22    9.82
 -11  -2 -13   33.37    5.62
  -8  -4 -11   74.92    7.58
  -8   0 -14   78.46    6.81
  -7   1 -14   -3.48    4.51
  -6   3 -14   61.40    6.11
  -5  -2 -11   33.79    7.07
  -5   1 -13    7.08    5.20
 -10   0 -14   32.23    5.36
  -8  -3 -12    2.40    5.84
  -7  -1 -13   96.05    8.26
  -6   0 -13  239.87   10.12
  -4   4 -13  110.82    8.11
  -4   5 -13   99.83    7.05
  -3   3 -12    0.33    8.04
  -3   7 -12  110.59    7.10
 -10  -2 -13   21.37    6.50
  -9  -2 -13   65.81    6.96
  -8   1 -14   -7.70    6.89
  -7   2 -14    1.50    7.11
  -4   1 -12  283.28   11.53
  -3   1 -11  159.93   12.13
  -2   3 -11   30.66    6.44
 -10   2 -14   -2.46    3.50
  -9  -3 -12   37.96    7.81
  -8   4 -14   29.28    4.41
  -7  -3 -11  204.56   12.18
  -7  -2 -12   -1.55    8.77
  -7   3 -14   25.01    5.23
  -7   4 -14   69.03    5.48
  -5   0 -12  169.60   10.95
  -5   2 -13    7.05    6.28
  -3   4 -12   21.35    8.49
 -10  -3 -12   51.46    6.23
  -9   1 -14   57.54    5.90
  -9   3 -14   22.66    4.53
  -8   2 -14    8.73    6.39
  -6  -1 -12   90.86    8.77
  -5   6 -13  106.29    6.43
  -5   8 -12   12.55    3.30
  -3   5 -12  178.23   10.65
  -3   6 -12  288.47   10.60
  -2   4 -11    3.98    7.73
  -1   4 -10  161.56    9.24
 -11  -1 -13   27.91    5.13
  -9   2 -14    1.81    4.56
  -6   1 -13   56.90    7.14
  -5   3 -13    1.69    6.12
  -4   0 -11  254.81   11.87
  -7 -13   6    7.64    3.00
  -7  -9   6   82.07    6.59
  -6 -12   7   14.62    3.50
  -6  -9   7   78.44    5.07
  -4 -12   8   12.90    3.06
  -2  -7   9  106.07    6.59
  -1  -6   9   42.87    6.92
 -10 -14   2   16.75    2.77
  -9 -12   4   59.14    4.55
  -9 -11   4   30.97    4.22
  -7  -7   5  106.92    7.02
  -6 -11   7  109.21    5.89
  -6 -10   7  115.39    5.75
  -5  -7   7   20.43    4.42
  -3  -6   8   22.85    4.80
  -2 -10   9   34.29    4.04
  -2  -8   9  118.71    7.40
 -10 -10   2   29.64    3.47
  -7 -10   6   93.42    6.30
  -7  -6   4  143.19    8.67
  -6 -14   6    1.03    2.51
  -6  -7   6   30.38    4.91
  -4  -8   8   84.66    6.44
  -2  -9   9  185.99    7.22
  -1  -7   9   99.55    7.87
   0  -6   9   -1.24    3.61
  -9  -9   3   73.16    5.92
  -8 -11   5  101.68    5.06
  -8  -8   4   77.71    5.77
  -7 -11   6   52.40    4.29
  -4  -9   8  103.30    7.04
  -4  -6   7  178.63    8.80
  -3 -12   8    1.85    3.08
  -2 -12   8    9.89    3.09
  -1  -8   9   89.35    7.37
 -10 -11   2    8.24    3.40
  -5  -8   7   56.10    5.35
 -10 -13   2   50.24    3.35
 -10 -12   2    3.01    3.14
  -8  -7   3  236.98    8.65
  -7 -14   5   -3.33    2.95
  -6  -8   6    0.16    3.98
  -9 -10   3    1.54    4.25
  -9  -8   2  193.76    7.88
  -8 -14   4   36.16    3.47
  -8  -9   4    4.95    4.97
  -5 -12   7   42.26    3.88
  -5  -9   7   88.84    6.27
  -4 -13   7    3.49    2.92
  -3 -11   8   66.81    5.74
  -6 -13   6    6.69    2.91
  -5 -11   7  106.49    6.29
  -5 -10   7   85.84    6.18
  -4  -7   7    0.58    4.64
  -3 -13   7   -1.44    2.81
  -3 -10   8  122.52    7.03
  -3  -9   8  105.14    7.47
  -9 -13   3   30.01    4.05
  -9 -11   3   44.59    4.51
  -7 -15   4   12.48    2.24
  -7  -9   5   -1.10    3.94
  -7  -7   4  118.97    6.41
  -6  -9   6   46.39    4.88
  -4 -14   6    6.54    2.53
  -3 -14   6    5.41    1.92
  -2 -11   8   19.84    4.17
  -2  -7   8   -1.18    4.08
 -10 -14   1   26.05    3.06
  -9 -12   3   57.48    4.92
  -8 -15   3    8.63    2.63
  -8 -13   4   97.85    5.00
  -8 -10   4    2.55    3.75
  -7 -13   5   24.89    3.48
  -6 -12   6   18.81    3.53
  -6 -10   6   77.08    6.08
  -6  -7   5  147.44    7.51
  -5  -7   6    3.25    4.52
  -9  -9   2  148.47    7.60
  -8  -8   3  116.38    6.55
  -7 -10   5   40.02    5.05
  -6 -11   6  134.46    5.64
  -4 -12   7   23.89    3.78
  -4  -8   7   44.93    5.46
  -2 -10   8   63.26    6.21
 -10 -13   1   32.70    3.80
 -10 -11   1   43.63    4.10
  -8 -12   4   46.84    4.31
  -7 -12   5  156.49    5.80
  -7 -11   5  117.26    5.71
  -6 -14   5   16.10    3.92
  -5 -13   6    7.72    4.23
  -4  -9   7   97.35    7.32
  -2  -9   8  156.34    7.81
  -1 -10   8  124.86    6.72
 -10 -12   1    1.59    2.89
  -7  -8   4  103.13    6.37
  -5  -8   6   18.83    4.37
  -4 -10   7  125.92    7.18
  -3 -12   7   34.32    4.87
  -1  -8   8  185.43    9.23
  -9 -14   2   76.24    4.32
  -9 -10   2   18.96    5.15
  -8  -9   3   88.69    6.58
  -6 -15   4   10.22    2.48
  -6  -8   5    0.63    4.45
  -2 -12   7   65.48    4.79
  -8 -14   3   36.85    3.88
  -7 -14   4   42.68    3.61
  -5 -12   6  113.76    6.29
  -5  -9   6    2.54    3.90
 -10 -14   0   -1.77    2.83
  -9 -13   2   35.15    4.77
  -9 -11   2    4.78    4.59
  -6 -13   5  108.99    5.38
  -6  -9   5   36.16    6.04
  -5 -11   6  208.66    8.22
  -5 -10   6  101.88    6.86
  -4 -13   6   49.60    4.46
  -3 -11   7  148.78    6.60
  -9 -12   2   10.06    3.55
  -9  -9   1   80.65    6.24
  -8 -15   2   49.03    3.51
  -8 -10   3   41.81    5.03
  -8  -8   2  187.27    8.90
  -7 -15   3   34.62    3.21
  -4 -15   4   15.96    2.46
  -3 -13   6   69.10    5.53
  -3 -10   7  277.45    9.32
  -3  -9   7  158.06    7.64
  -2 -13   6   30.42    3.89
 -10 -13   0    8.20    3.46
 -10 -11   0   31.72    3.88
  -8 -13   3  123.61    5.34
  -7 -13   4   31.56    3.87
  -7 -10   4    1.92    5.52
  -6 -12   5  145.66    5.87
  -6 -11   5  116.83    7.13
  -6 -10   5   24.63    4.44
  -4 -14   5   12.99    4.16
  -2 -11   7  114.87    6.46
  -1 -11   7   85.59    6.09
 -10 -12   0   24.00    4.03
  -7 -12   4   95.43    4.95
  -7 -11   4   54.84    6.29
  -4  -8   6   22.71    5.67
  -3 -14   5   24.20    3.21
  -2  -8   7   62.46    7.98
  -9 -14   1   74.07    4.91
  -6 -14   4   55.41    4.23
  -5 -13   5   77.35    5.84
  -4  -9   6   47.72    7.08
  -2 -10   7  118.30    7.04
  -2  -9   7   53.09    6.72
  -9 -10   1  153.93    6.55
  -8  -9   2  315.65   10.78
  -7 -16   1   21.21    2.39
  -6 -15   3   28.86    3.60
  -4 -10   6   98.84    7.49
  -1 -10   7  161.77    8.66
 -10 -14  -1    0.52    2.63
  -9 -15   0    4.90    2.56
  -8 -14   2   25.88    3.81
  -7 -14   3   87.28    5.09
  -3 -12   6  115.77    6.22
  -1  -9   7  191.07    9.10
  -9 -13   1   42.94    4.43
  -9 -12   1    0.96    5.17
  -9 -11   1  148.00    6.16
  -7 -15   2   39.84    4.03
  -7  -9   3   73.31    7.65
  -6 -13   4  103.39    5.88
  -5 -12   5   75.77    5.65
  -5  -9   5   -8.61    3.94
  -2 -12   6   58.99    5.88
 -10 -13  -1   51.14    4.12
 -10 -12  -1  136.89    6.11
  -8 -15   1   55.11    3.77
  -8 -13   2   27.94    5.16
  -8 -10   2  240.80    8.24
  -6 -16   1   24.91    2.58
  -6  -9   4   89.68    6.88
  -5 -14   4   55.26    4.56
  -5 -11   5  149.60    7.00
  -5 -10   5   39.70    4.82
  -4 -13   5   68.32    5.30
  -3 -11   6   61.93    7.18
  -8 -11   2   24.11    6.39
  -7 -13   3  123.76    5.51
  -6 -12   4  202.07    8.10
  -6 -10   4   21.03    6.14
  -4 -15   3   52.68    3.91
  -3 -10   6  165.79    8.96
 -10 -14  -2   18.88    3.54
  -9 -14   0    4.28    4.07
  -7 -16   0   23.13    2.89
  -7 -12   3   49.70    5.20
  -7 -11   3   18.29    6.00
  -6 -11   4   84.68    5.66
  -4 -14   4   83.36    6.10
  -3 -13   5   96.36    5.63
  -2 -13   5  135.83    5.79
  -2 -11   6   93.33    7.02
  -9 -15  -1   16.58    2.93
  -9 -10   0  277.37    9.43
  -6 -14   3   97.90    5.59
  -3 -14   4   92.79    4.92
  -9 -13   0    2.82    4.21
  -8 -14   1   54.84    4.96
  -7 -14   2   23.68    4.89
  -6 -15   2   50.83    3.93
  -5 -13   4  188.63    7.02
  -4 -11   5  206.11    9.21
  -2 -10   6  112.37    7.71
 -10 -13  -2   46.58    4.74
  -9 -12   0   46.49    6.10
  -9 -11   0  261.51    7.95
  -8 -15   0    9.33    3.80
  -7 -15   1   50.78    4.38
  -6 -16   0   29.21    2.49
  -4 -10   5   66.22    6.36
  -2  -9   6   26.99    5.29
 -10 -14  -3   91.62    4.51
 -10 -12  -2   73.70    4.89
  -7 -16  -1   10.64    2.39
  -6 -13   3   38.28    5.18
  -5 -15   2   78.02    4.90
  -5 -14   3   54.47    5.89
  -5 -12   4  105.05    7.17
  -3 -12   5  194.80    7.56
  -1 -10   6   79.69    6.96
  -9 -15  -2    3.75    2.45
  -9 -14  -1   22.65    4.37
  -8 -10   1  342.99    9.79
  -7 -13   2   64.67    5.99
  -5 -11   4   23.79    5.61
  -5 -10   4   17.50    6.12
  -4 -15   2   70.93    4.51
  -2 -12   5  119.22    7.36
  -1 -12   5   50.63    4.97
  -8 -12   1    9.78    4.48
  -8 -11   1  104.15    6.56
  -6 -16  -1    9.13    2.41
  -6 -12   3   21.84    5.91
  -3 -11   5   40.00    5.90
  -2 -14   3   46.32    4.32
 -10 -14  -4   64.30    3.86
 -10 -13  -3   57.08    4.81
  -9 -10  -1  112.80    7.38
  -7 -12   2    8.31    4.94
  -7 -11   2   35.09    5.31
  -6 -15   1   34.85    4.47
  -6 -14   2  124.18    6.54
  -6 -11   3    5.96    3.86
  -6 -10   3   40.79    6.14
  -3 -14   3  167.02    7.17
  -3 -13   4   39.20    5.32
  -3 -10   5    0.71    6.54
  -2 -13   4   69.97    6.41
  -9 -15  -3   66.15    3.91
  -9 -13  -1   95.17    5.37
  -8 -15  -1   -1.84    3.27
  -8 -14   0   12.82    3.57
  -7 -15   0   42.62    4.96
  -7 -14   1   10.66    4.47
  -5 -13   3   81.96    6.86
  -4 -12   4   11.01    6.09
  -3 -15   1    4.51    2.58
  -2 -11   5   28.17    6.42
  -9 -11  -1  108.23    6.46
  -1 -11   5   73.03    7.42
  -9 -15  -4   41.21    3.30
  -9 -14  -2   17.27    3.54
  -5 -15   1   37.65    4.18
  -4 -11   4   17.07    5.39
  -2 -10   5   19.69    6.41
  -8 -10   0  206.48    9.25
  -7 -13   1   -4.72    5.62
  -6 -13   2   28.37    4.69
  -5 -14   2   68.04    5.37
  -5 -12   3   42.98    6.07
  -4 -10   4   -5.92    5.58
  -3 -12   4   48.34    6.20
  -8 -12   0   84.03    6.21
  -8 -11   0  297.94    9.86
  -6 -15   0   21.25    5.04
  -3 -15   0    3.88    2.59
  -2 -14   2   53.56    4.64
  -1 -13   3   25.49    5.18
  -1 -12   4   26.32    5.43
  -1 -10   5   41.52    7.59
  -9 -14  -3   43.64    5.01
  -9 -13  -2   97.55    5.77
  -7 -15  -1    5.01    3.34
  -7 -14   0    7.05    5.24
  -7 -12   1   26.83    5.35
  -6 -14   1   22.48    3.85
  -6 -12   2    9.04    4.55
  -5 -11   3    7.51    4.30
  -3 -14   2   51.36    5.80
  -2 -12   4  101.82    6.67
  -9 -12  -2  225.54    8.45
  -9 -11  -2   65.76    6.82
  -6 -11   2   99.97    6.72
  -5 -15   0    3.88    4.11
  -3 -13   3   55.86    5.59
  -3 -11   4   41.37    6.15
  -2 -13   3    5.19    5.47
  -5 -13   2   -4.09    3.72
  -4 -12   3    1.61    6.63
  -3 -15  -1    4.17    2.75
  -9 -14  -4   97.81    5.19
  -8 -13  -1  112.60    6.54
  -7 -15  -2   21.19    4.58
  -6 -15  -1    5.33    4.19
  -6 -13   1    5.61    5.32
  -5 -14   1   48.76    6.61
  -2 -11   4   24.93    6.35
  -9 -13  -3   36.10    4.75
  -8 -15  -4   82.19    4.21
  -8 -12  -1  139.73    8.27
  -7 -13   0   30.08    5.19
  -4 -11   3   21.73    7.70
  -2 -14   1    4.03    4.49
  -1 -11   4   10.35    7.14
  -9 -14  -5   31.87    4.05
  -8 -11  -1  204.56    8.75
  -7 -14  -1   11.58    5.37
  -6 -14   0    5.03    3.65
  -5 -15  -1   -7.62    4.45
  -5 -12   2   16.33    4.55
  -4 -15  -1   16.60    3.87
  -4 -14   1    9.71    5.01
  -4 -13   2    3.02    5.29
  -3 -12   3    7.18    5.27
  -1 -13   2    4.92    4.14
  -9 -14  -6   -3.20    3.55
  -9 -12  -3   49.39    4.52
  -9 -11  -3    9.18    5.45
  -7 -15  -3   31.65    4.36
  -7 -12   0  183.21    8.23
  -6 -12   1   36.45    5.49
  -3 -14   1    2.83    4.69
  -2 -12   3   -4.28    6.23
  -1 -12   3   -1.41    5.96
  -9 -13  -4   25.36    5.24
  -8 -14  -3   74.16    6.00
  -8 -13  -2  122.49    7.73
  -7 -11   0   76.73    6.78
  -6 -15  -2   32.54    4.12
  -6 -11   1  444.33   12.54
  -5 -11   2   43.23    5.65
  -4 -15  -2   16.38    3.70
  -3 -13   2   25.19    5.55
  -2 -13   2    6.69    5.54
  -7 -15  -4   40.73    4.67
  -5 -15  -2   10.05    4.75
  -5 -14   0   -0.24    5.09
  -5 -13   1   11.24    4.36
  -4 -15  -3   23.74    3.35
  -3 -11   3   -0.38    5.91
  -2 -14   0   31.05    4.91
  -1 -10   4    1.56    5.32
  -7 -14  -2  104.35    7.48
  -7 -13  -1  150.62    7.45
  -6 -15  -3   73.75    5.53
  -6 -14  -1   37.24    5.27
  -6 -13   0   26.02    4.80
  -4 -12   2    1.77    5.42
  -9 -13  -5   10.25    4.35
  -9 -12  -4   -4.78    3.41
  -8 -14  -4   65.50    5.99
  -8 -12  -2  100.03    6.17
  -6 -15  -5    2.94    3.03
  -6 -15  -4   29.86    4.15
  -5 -15  -4   41.71    4.08
  -5 -15  -3   59.39    4.71
  -4 -14   0   -3.06    4.01
  -3 -14   0   13.84    5.72
  -2 -11   3   -1.77    6.18
  -1 -13   1   17.22    4.67
  -8 -13  -3  155.47    7.65
  -8 -11  -2    2.14    4.88
  -5 -12   1   56.19    5.96
  -4 -13   1   34.81    5.86
  -4 -11   2   89.09    9.78
  -3 -12   2   33.16    7.91
  -2 -14  -1   19.47    3.83
  -9 -13  -7   71.94    4.87
  -9 -13  -6    6.58    4.20
  -8 -14  -7    8.21    2.92
  -8 -14  -7    5.15    2.01
  -8 -14  -5   37.71    4.72
  -6 -12   0   86.04    6.86
  -5 -14  -1   85.90    6.09
  -3 -13   1   16.43    6.72
  -2 -13   1    5.62    5.39
  -1 -11   3   38.61    5.70
  -9 -12  -5    0.14    4.50
  -8 -14  -6    0.55    3.79
  -7 -14  -3  146.85    6.66
  -7 -13  -2  119.34    7.66
  -7 -11  -1  213.43    8.72
  -6 -14  -2   57.86    6.38
  -5 -13   0   60.17    5.59
  -5 -11   1  278.33   10.59
  -2 -14  -3   10.76    2.57
  -2 -14  -2    9.51    3.80
  -2 -12   2   31.10    5.23
  -1 -12   2   15.86    4.89
  -8 -12  -3   31.72    7.13
  -6 -13  -1  154.05    7.38
  -6 -11   0   88.69    6.91
  -4 -14  -1   32.02    4.96
  -8 -13  -4   24.44    4.25
  -7 -14  -4   30.73    5.16
  -4 -12   1   97.96    7.57
  -1 -13   0   36.75    4.26
  -9 -12  -6   19.73    3.85
  -8 -11  -3    8.50    4.56
  -7 -14  -7    6.24    3.53
  -6 -14  -3  145.00    7.83
  -5 -14  -2   55.44    5.35
  -4 -13   0   89.25    7.19
   0 -12   1   60.16    5.90
   0 -10   3  223.13    9.94
  -7 -14  -6    6.58    4.39
  -6 -12  -1  253.91   10.58
  -5 -12   0   60.42    6.29
  -4 -14  -2   97.90    6.82
  -2 -13   0   40.15    6.05
  -2 -11   2  147.86    9.57
  -8 -13  -8   62.03    4.90
  -8 -13  -5    0.27    4.07
  -8 -12  -4   -3.51    6.14
  -6 -13  -2  148.66    8.67
  -5 -13  -1  157.49    7.63
  -4 -14  -6    2.32    1.79
  -4 -11   1  102.55    7.73
  -3 -14  -4    7.98    3.26
  -1 -13  -1   55.24    5.14
  -1 -12   1   63.99    7.59
  -1 -11   2   80.27    8.31
   0 -11   2  150.94    8.38
  -8 -13  -6   12.43    4.91
  -7 -11  -2   72.49    6.37
  -6 -14  -4   78.01    6.09
  -5 -14  -3   35.74    4.41
  -4 -14  -3   40.64    5.35
  -2 -12   1   74.01    6.80
  -8 -13  -7   40.83    4.12
  -8 -11  -4    9.61    6.06
  -6 -14  -6   14.05    4.49
  -6 -14  -5    5.11    3.63
  -6 -11  -1   23.05    5.27
  -5 -14  -6    7.96    3.77
  -5 -14  -4   16.92    5.51
  -5 -11   0  435.11   12.02
  -4 -14  -5    0.59    3.50
  -4 -14  -4    7.65    4.40
  -4 -13  -1   85.82    8.54
  -4 -12   0   97.24    8.66
  -1 -13  -2   37.60    5.24
   0 -12   0   77.04    6.45
  -7 -12  -3   -2.50    6.60
  -5 -14  -5    3.47    3.79
  -3 -11   1  178.89   10.30
  -2 -13  -1   66.32    5.45
  -1 -13  -3    5.35    3.87
  -8 -12  -5   78.03    5.52
  -6 -13  -3   16.76    5.58
  -6 -12  -2  178.28    9.61
  -5 -13  -2  186.97    8.51
  -5 -12  -1  186.75    8.40
  -8 -12  -9   14.19    3.85
  -7 -13  -8   22.91    3.90
  -7 -13  -5   13.83    5.44
  -3 -12   0  153.18    8.43
  -1 -12   0  102.82    8.20
   0 -10   2  606.18   15.70
  -8 -12  -6  109.84    5.88
  -8 -11  -5   99.16    8.23
  -7 -13  -6   50.50    6.11
  -7 -11  -3   14.93    4.52
  -4 -13  -2   52.10    5.42
  -4 -11   0  308.09   11.06
  -2 -13  -2   41.92    5.23
  -2 -12   0   66.88    6.93
  -2 -11   1  442.32   12.95
   0 -12  -1   31.48    4.44
   0 -11   1   93.79    7.37
  -8 -12  -8   25.27    5.10
  -8 -12  -7  114.15    6.70
  -7 -13  -7   11.96    4.20
  -7 -12  -4    0.25    4.78
  -6 -13  -8   10.06    3.87
  -6 -13  -4   29.20    5.21
  -5 -13  -3   28.87    6.07
  -5 -11  -1   55.14    7.70
  -4 -12  -1   92.31    8.19
  -3 -13  -2   24.40    5.74
  -2 -13  -3   12.37    5.38
  -1 -11   1  152.68    8.55
  -6 -12  -3   -1.81    6.29
  -5 -13  -8   25.56    3.54
   0 -12  -4    5.98    3.14
   0 -12  -2    0.12    4.03
  -8 -11  -6  218.38    9.54
  -6 -13  -5    1.03    4.39
  -5 -12  -2  156.65    7.85
  -4 -13  -3   41.35    4.95
  -3 -13  -6   24.28    4.40
  -3 -13  -3    5.86    5.65
  -3 -12  -1  214.44   10.67
  -3 -11   0  121.66    8.95
  -1 -12  -1   43.64    6.62
   0 -12  -3   -3.12    3.83
  -7 -12  -9   -2.08    3.71
  -7 -12  -5   14.62    4.80
  -7 -11  -4   83.77    6.79
  -6 -13  -6   45.03    5.11
  -5 -13  -4    7.46    3.88
  -4 -13  -7   24.31    3.33
  -2 -12  -1   43.59    7.39
  -8 -11  -7  113.37    7.73
  -5 -13  -7   38.45    4.75
  -5 -13  -5   -0.23    5.07
  -4 -13  -4   -0.76    3.53
  -3 -13  -5    9.40    3.66
  -3 -13  -4    3.53    4.20
  -2 -11   0  184.79    9.72
  -1 -12  -6   15.42    3.06
   0 -11   0   56.84    5.57
   1 -11  -1    1.75    3.22
  -8 -11  -8    9.92    4.84
  -7 -12  -6   76.48    5.89
  -6 -12  -4   20.48    5.55
  -5 -13  -6    7.88    4.32
  -5 -12  -3   37.66    6.44
  -5 -11  -2   -1.10    7.18
  -4 -13  -6    7.31    3.87
  -4 -13  -5   22.40    4.87
  -4 -12  -2   61.58    5.96
  -4 -11  -1  144.85    8.06
  -1 -12  -2   16.33    5.84
  -1 -11   0  234.60    9.68
   0 -10   1  361.61   12.14
  -7 -12  -7   83.29    6.34
  -6 -12  -9   -1.55    3.74
  -3 -12  -2  116.97    9.00
   1 -11  -4   15.41    3.90
   1 -11  -2    2.03    3.95
  -7 -11 -10   10.56    3.86
  -7 -11  -5   77.65    6.05
  -3 -12  -8    3.45    2.66
  -2 -12  -7   10.50    3.78
  -1 -12  -5   52.26    4.83
  -1 -12  -3   12.86    5.29
   1 -11  -3    6.08    4.16
  -4 -12  -3   17.61    6.18
  -3 -11  -1  218.14    9.98
  -1 -12  -4    3.53    4.11
   0 -11  -1   13.29    4.91
  -7 -11  -6   73.71    7.21
  -6 -12  -8   31.35    6.17
  -6 -11  -4   66.28    6.01
  -5 -12  -4   25.64    5.26
  -4 -11  -2   -1.88    5.70
  -3 -12  -3   -2.91    6.12
  -1 -11  -1   24.13    6.71
   1 -10   0    1.88    4.38
   2 -10  -4   12.98    3.13
  -7 -11  -9    8.12    4.75
  -6 -12  -7  105.03    6.96
  -5 -11  -3   10.52    5.02
  -4 -12  -8   13.24    3.97
  -2 -12  -6   34.40    5.04
   0 -11  -6    1.38    2.43
  -7 -11  -7   86.30    5.95
  -6 -11 -10   46.23    4.81
  -5 -12  -8   44.97    4.78
  -5 -12  -5   69.61    6.49
  -4 -12  -4    6.05    4.00
  -3 -12  -7   42.75    4.93
  -2 -12  -5   80.29    6.07
  -2 -12  -4   39.87    5.18
   0 -11  -2    3.20    4.25
   0 -10   0    5.44    4.95
   2 -10  -3   19.07    3.73
  -6 -11  -5  117.71    8.15
  -5 -12  -7   12.68    5.46
  -5 -12  -6   48.97    5.59
  -5 -11 -10    8.97    3.84
  -4 -12  -7   29.89    5.71
  -4 -12  -5   46.57    6.33
  -3 -12  -4   13.60    4.26
  -3 -11  -2   63.25    6.64
  -7 -10  -6  102.12    6.52
  -6 -10 -11   56.58    4.73
  -4 -12  -6  103.34    6.48
  -4 -11  -3   22.10    6.54
  -3 -12  -6   48.08    5.70
  -3 -12  -5   19.51    4.01
  -1 -11  -7    0.41    3.22
  -1 -11  -2    8.02    4.71
   0 -11  -5   13.70    3.78
   0 -11  -4   54.13    6.03
   0 -11  -3   63.92    5.48
   1 -10  -1   32.93    5.21
  -7 -10 -10   73.27    6.60
  -6 -11  -9    4.39    4.55
  -6 -11  -6  154.44    8.87
  -5 -11  -4   45.73    6.15
  -3 -11  -9    9.99    3.66
   1 -10  -6   -2.18    2.70
  -7 -10  -7   11.71    5.37
  -5 -10 -11   25.15    3.61
  -2 -11  -8    1.28    2.57
  -1 -11  -3   50.71    6.70
   0 -10  -1    6.57    6.36
  -7 -10  -9    2.55    3.98
  -7 -10  -8   10.19    5.64
  -6 -11  -8   31.96    4.59
  -6 -11  -7   50.20    5.78
  -5 -11  -9    3.79    4.93
  -5 -11  -5  181.09    9.90
  -4 -11  -9   14.09    4.22
  -3 -11  -3   17.24    5.49
  -2 -11  -3   15.54    6.37
  -1 -11  -6   49.79    5.13
  -1 -10  -1   11.73    4.93
   1 -10  -2   49.71    5.84
  -4 -11  -4   55.77    5.73
   1 -10  -5   31.55    4.80
   2  -9  -6    6.59    2.69
  -6 -10 -10   57.03    5.60
  -5 -11  -6  126.55    8.14
  -3 -11  -8    6.25    4.13
  -3 -11  -4  105.14    7.78
  -2 -11  -7    5.76    4.37
  -2 -11  -4   76.54    7.91
   1 -10  -4  129.22    7.31
   1 -10  -3   61.10    5.64
   3  -8  -6    0.43    1.69
  -6 -10  -6   74.50    5.64
  -5 -11  -7   31.11    5.30
  -4 -11  -8    2.06    4.78
  -4 -11  -5   69.78    6.00
  -3 -10 -10   25.36    3.36
  -2 -11  -6   89.12    6.93
   0 -10  -2    5.46    4.30
   0  -9  -9    0.64    1.90
  -4 -11  -7   59.84    6.02
  -4 -11  -6   55.60    6.43
  -3 -11  -7   10.63    4.28
  -3 -11  -5   77.07    6.28
  -2 -11  -5   72.31    6.48
  -1 -10  -2   34.68    5.56
   2  -9  -2  108.63    7.41
  -6 -10  -9   16.94    4.71
  -6 -10  -8    6.63    5.44
  -6 -10  -7    8.01    4.31
  -6  -9 -11   10.25    3.88
  -5 -10 -10   21.69    4.20
  -3 -11  -6   31.31    4.70
  -2 -10  -9   14.48    2.79
  -1 -10  -8    9.56    3.12
   0 -10  -3   83.83    7.36
   1  -9  -1   39.25    5.40
   2  -9  -5    5.18    3.15
   0 -10  -6    1.44    4.11
   2  -9  -4    1.74    4.12
   2  -9  -3   46.98    5.01
  -5 -10  -9   31.39    6.05
  -3  -8 -12   -0.86    1.32
  -2 -10  -3  138.96    8.76
   0 -10  -5   25.03    4.35
   0 -10  -4   84.04    7.00
   1  -9  -7    3.68    2.84
   3  -8  -5    0.92    2.57
  -5  -9 -11    3.79    3.64
  -4  -9 -11   23.25    4.00
  -3 -10  -9   12.41    3.68
  -3 -10  -4  208.48   11.23
  -1 -10  -7    7.36    4.00
   1  -9  -2  135.37    8.12
  -6  -9 -10   45.39    5.20
  -6  -9  -7   21.39    5.76
  -5 -10  -8   13.75    4.55
  -5 -10  -7   24.34    4.68
  -5  -8 -12    8.54    3.57
  -4 -10  -9   48.26    4.74
  -4 -10  -5  111.07    7.23
  -4  -8 -12   -1.68    2.43
  -2 -10  -8   17.85    4.14
  -2 -10  -4   84.84    7.67
  -2  -9 -10    4.53    3.72
   3  -8  -4    3.92    3.37
  -6  -9  -9  102.21    7.04
  -6  -9  -8  131.14    7.74
  -4 -10  -8   -6.51    4.94
  -4 -10  -6   27.09    6.23
  -3 -10  -8   12.55    4.00
  -1 -10  -6    2.90    3.85
  -1 -10  -5   38.94    5.54
  -1  -9  -9   34.67    4.15
   0  -9  -8   15.98    3.44
   0  -9  -2   83.89    7.38
   1  -9  -6    0.57    3.48
   2  -8  -7   11.28    2.68
  -6  -8 -11    2.42    3.62
  -4 -10  -7    0.48    4.35
  -3 -10  -5   37.45    5.59
  -2 -10  -7    2.36    2.84
  -2 -10  -6    8.16    4.71
  -2 -10  -5   36.19    5.25
   1  -9  -3   70.43    6.13
   3  -7  -7    7.63    2.69
  -5  -9 -10   32.46    4.86
  -3 -10  -7    7.81    3.69
  -3 -10  -6   -1.09    3.78
  -3  -9 -10   14.19    4.18
  -2  -8 -11    1.68    2.70
   1  -9  -5   20.40    4.12
   1  -9  -4   30.20    5.20
  -4  -9 -10   33.06    4.79
   0  -9  -7   37.07    4.83
   0  -9  -3   18.07    4.63
  -6  -8 -10   48.64    5.32
  -5  -9  -9   46.04    4.97
  -5  -9  -7    5.94    4.15
  -5  -8 -11    1.23    3.78
  -2  -9  -9   97.72    5.70
   2  -8  -6   16.96    3.85
  -6  -8  -9  149.93    7.23
  -6  -8  -8  172.80    7.72
  -5  -9  -8   45.10    5.32
  -5  -7 -12    8.15    3.71
  -3  -6 -13    6.03    1.94
  -3  -6 -13    0.46    1.46
  -1  -9  -8   27.17    3.81
  -1  -8 -10    1.56    2.45
   0  -9  -4   63.88    6.14
   0  -8  -9    5.39    3.44
   2  -8  -3   77.44    6.45
  -4  -9  -6   -1.20    5.03
  -4  -8 -11    1.02    2.96
  -4  -6 -13    1.01    1.49
  -4  -6 -13    2.62    1.44
  -3  -9  -9   47.90    5.26
  -3  -7 -12   48.29    4.20
  -1  -9  -4  128.34    8.19
   2  -8  -5    6.27    3.30
   2  -8  -4    3.64    4.43
   2  -7  -8    5.22    2.27
   3  -7  -6    8.14    2.96
  -4  -7 -12    8.18    3.59
  -2  -9  -8   63.28    5.48
  -1  -9  -7   24.14    3.75
  -1  -9  -5    6.93    5.15
  -1  -7 -11    5.14    2.75
   3  -6  -8    3.68    2.25
   4  -6  -6   12.35    3.10
  -5  -8 -10   19.06    4.04
  -3  -9  -8   84.83    6.21
  -3  -9  -6    8.79    5.33
  -2  -9  -7    4.24    4.24
  -2  -9  -5   -1.84    3.98
  -2  -8 -10    9.11    3.79
  -1  -9  -6   10.28    4.02
  -1  -6 -12    5.43    2.29
  -5  -8  -9  101.88    6.62
  -3  -9  -7   33.82    5.01
  -2  -9  -6    2.71    3.44
   0  -8  -8   26.46    4.69
   0  -7 -10   -1.43    2.73
   1  -8  -3   76.62    6.43
   1  -7  -9    0.81    2.41
   3  -7  -5   29.91    4.21
   3  -7  -3   16.57    4.46
  -5  -8  -8  130.43    7.15
  -5  -7 -11    7.13    4.01
  -4  -8 -10    9.36    3.17
  -3  -8 -10   11.77    4.34
  -2  -5 -13    1.83    1.77
  -1  -8  -9   11.37    3.09
   0  -5 -12    4.02    2.09
   1  -8  -6   33.06    4.67
   1  -8  -4   10.11    5.02
   3  -7  -4   20.04    3.59
  -5  -6 -12    4.40    3.12
  -2  -7 -11   10.11    3.15
   0  -6 -11    4.47    2.97
   1  -8  -5   29.32    4.29
   2  -7  -7   17.17    3.05
   3  -5  -9   12.85    2.37
   4  -6  -5   21.19    3.27
  -4  -8  -9   49.32    5.90
  -4  -5 -13    4.75    2.59
  -2  -8  -9   38.06    4.66
   0  -8  -7   70.87    5.70
   0  -8  -4    8.85    4.62
   1  -6 -10    4.29    2.91
   5  -4  -7    4.11    2.13
  -5  -7 -10   10.49    4.07
  -4  -8  -8  153.77    7.95
  -4  -7 -11   13.10    3.24
  -3  -8  -9   50.59    4.73
  -3  -7 -11   15.23    3.46
  -3  -5 -13   10.64    2.81
  -1  -8  -8   40.82    4.44
   0  -8  -6   24.92    4.81
   1  -7  -8    2.40    3.47
   1  -5 -11    9.86    2.38
   2  -5 -10   13.43    2.43
   3  -6  -7   -4.01    2.67
  -4  -6 -12   19.78    3.62
  -3  -6 -12   41.98    3.99
  -2  -8  -8   27.97    4.80
  -1  -7 -10    7.26    2.91
  -1  -4 -13   -0.51    1.76
   0  -7  -9   -0.39    3.08
   2  -7  -6   18.16    3.82
   2  -7  -3    0.43    3.16
   2  -4 -11    3.23    1.43
   4  -5  -7   -2.01    2.54
  -5  -7  -9   16.44    3.79
  -3  -8  -8   69.38    5.69
  -3  -8  -7   34.49    4.53
  -1  -8  -7   55.35    4.99
  -1  -8  -6   22.62    4.86
  -1  -8  -5    0.39    3.69
   2  -7  -5   28.71    3.73
   2  -7  -4   50.29    5.10
  -5  -6 -11   51.20    4.39
  -2  -8  -7   17.19    3.48
  -2  -8  -6   23.94    4.78
  -1 -11   5   83.92    7.36
   0 -10   6   50.20    7.91
   1  -8   7   25.37    6.02
   2 -10   7   36.17    6.06
   3 -12   5    6.94    3.45
   4 -11   6   14.09    3.43
   4 -10   7   68.30    6.69
   4  -8   8    8.79    6.69
   5  -8   8    8.80    5.38
   7  -8   7    9.33    4.41
   3 -10   7   49.50    5.67
   4  -7   8    6.66    7.51
   6  -7   8   66.39    7.91
   7  -9   5   20.70    3.17
   7  -6   8   81.51    6.79
  -2 -11   4   16.28    5.46
  -1 -13   3   30.75    5.77
   0  -9   6   13.82    5.84
   1 -12   5  122.03    6.88
   2 -12   5   20.33    4.70
   2 -11   6  184.07    9.23
   2  -9   7    6.51    7.50
   3 -11   6   52.01    5.72
   4  -6   8  149.40    9.34
   5 -11   4   -0.36    3.23
   7  -5   8  177.68    9.72
   7  -4   8  243.38   10.93
   8  -6   7   28.33    5.89
  -1 -12   4   24.46    4.82
  -1 -10   5   50.57    6.51
   5 -10   6    3.55    5.33
   5  -9   7   -0.24    4.75
   5  -6   8  109.22    8.77
   6  -6   8  188.77    9.60
   6  -5   8  152.91   10.80
   7  -9   4   22.22    3.36
   8  -7   6   70.29    5.07
   0 -13   3   20.97    6.15
   1 -13   3   -2.57    4.42
   2 -13   2    2.34    1.65
   2 -13   2    0.05    1.63
   2  -8   7   -0.06    6.44
   3 -12   4   -9.29    4.50
   3  -9   7   42.53    6.38
   4  -9   7    8.28    6.83
   7  -7   7   59.78    7.04
  -2 -12   3    3.41    4.05
   0 -11   5   50.64    6.86
   4 -11   5    7.86    4.07
   5 -11   3   10.17    3.24
   7  -8   6   20.55    4.71
   8  -5   7  115.57    7.96
   0 -12   4   44.13    7.74
   2 -10   6   56.24    9.49
   3  -8   7   15.50    5.65
   4 -10   6    7.72    5.45
  -1 -11   4    6.23    8.02
   1 -12   4   92.03    8.73
   2 -12   4   24.85    6.41
   3 -11   5   25.72    6.78
   3 -10   6   11.83    5.17
   4  -8   7   16.70    8.54
   5  -8   7    3.23    6.77
   7  -6   7   78.37    8.37
   8  -7   5   24.61    5.83
  -1 -13   2    0.17    4.39
   0 -10   5    6.80    6.08
   1 -13   2    3.70    4.81
   2 -11   5   24.86    7.42
   3 -12   3    3.45    3.78
   5 -10   5    9.07    5.72
   6  -7   7  139.33    9.40
   8  -6   6   26.38    5.08
  -2 -11   3    3.26    5.44
  -1 -12   3   -3.48    6.87
   0 -13   2  -15.54    6.68
   2  -9   6   19.36    9.39
   4 -11   4    7.14    4.94
   4  -7   7  190.70   10.71
   5  -9   6    1.50    5.86
   7  -8   5   43.66    6.26
   7  -5   7   92.05    8.65
   7  -4   7  121.54   11.15
  -1 -10   4    3.35    8.40
   4  -9   6    0.42    6.95
   5  -6   7   51.33   10.83
   6  -6   7  251.76   12.09
   7  -7   6   54.81    7.28
   8  -7   4    5.36    4.76
   0 -11   4    0.08    8.07
   1 -13   1    2.46    3.65
   3 -12   2   23.38    4.83
   3  -9   6    8.98    6.40
   4 -10   5   31.62    6.98
   6  -5   7  230.06   12.58
   8  -5   6   12.01    7.33
  -1 -13   1    7.92    6.16
   0 -12   3    7.51    6.28
   1 -13   0   38.54    4.68
   2 -12   3   -1.11    4.57
   3 -11   4   28.57    6.93
   5 -10   4   76.73    7.11
   8  -7   3   -1.07    4.05
   0 -13   1   15.02    5.71
   1 -12   3   -2.54    6.20
   2 -10   5    8.73    6.73
   3 -12   1   35.85    4.16
   3 -10   5    0.19    5.48
   3  -8   6  139.07   11.11
   4 -11   3   41.25    5.19
   5  -8   6   84.82    9.41
   7  -8   4   64.86    7.19
   7  -6   6  110.08   10.30
   8  -7   2    0.24    2.65
   8  -6   5   13.05    5.73
  -1 -11   3   53.81    8.96
   2 -11   4   13.79    6.34
   4  -8   6   89.32    9.60
   5  -9   5   43.62    7.01
   6  -7   6  177.58   11.84
  -1 -12   2   14.95    7.48
   0 -13   0   82.56    7.33
   0 -10   4   59.37    7.91
   2 -12   2   39.03    7.13
   4 -11   2   74.31    6.68
   7  -7   5   32.81    6.27
   7  -5   6   47.76   10.10
  -1 -13   0   16.75    6.84
   2  -9   5   85.36   11.13
   4 -10   4   43.93    6.99
   4  -9   5   77.69    9.59
   4  -7   6  703.88   19.55
   5 -10   3   72.63    6.22
   6  -6   6  231.32   13.37
   7  -8   3   15.25    5.41
   8  -5   5    0.31    6.26
   0 -13  -2    2.96    3.10
   0 -13  -2    4.73    2.31
   0 -13  -1   31.55    4.65
   0 -12   2   31.94    7.39
   0 -11   3   46.40   10.00
   1 -12   2   77.76    8.71
   3 -11   3   70.51    7.52
   3  -9   5  125.79    9.75
   4 -11   0   -1.66    3.58
   4 -11   1   12.15    4.49
   8  -6   4   -3.72    4.86
   3 -10   4   75.70    9.89
   5 -10   2   14.44    6.16
   5  -8   5  130.91   12.07
   7  -8   1   -0.65    3.53
   7  -8   2    5.95    3.67
  -1 -13  -3    0.34    2.43
   2 -11   3   20.02    7.19
   2 -10   4  112.87   10.14
   5 -10   0    1.94    3.68
   5  -9   4  113.07    8.99
   6  -7   5  169.54   11.79
   7  -7   4   14.79    7.18
   7  -6   5   27.11    6.72
  -1 -12   1   63.73    9.05
  -1 -11   2   83.49    9.99
   3 -11   2   59.74    8.22
   3  -8   5  342.00   15.01
   4 -10   3   57.58    7.75
   4  -8   5  139.83   10.42
   5 -10   1    0.23    4.12
   8  -6   3   44.36    7.65
   0 -12   1   78.59    9.12
   1 -12   1   35.74    6.94
   8  -5   4   23.64    7.08
   0 -10   3  273.05   11.98
   4  -9   4  124.88    9.07
   7  -5   5   11.00    7.33
   8  -6   0   -1.79    2.26
   8  -6   2   89.59    7.77
   0 -11   2  190.20   10.75
   2 -11   2   81.08    8.87
   2  -9   4  206.35   12.71
   3 -10   3  129.62    9.99
   3  -9   4  233.37   13.71
   5  -9   3  100.55    9.09
   6  -6   5   52.79    8.62
   7  -7   3    6.50    6.72
   1 -12   0   76.78    7.77
   2 -10   3  134.64   12.74
   4 -10   2   81.60    7.22
   5  -8   4  107.17    9.58
   7  -6   4    3.46    5.56
  -1 -12   0  101.99    8.65
   0 -12   0  114.00    9.72
   1 -12  -3    7.42    3.04
   3 -11  -2   -0.97    3.51
   3 -11   0   34.64    6.39
   6  -7   4   27.02    7.83
   8  -5   3   96.60    8.91
  -1 -11   1  173.15   13.26
   1 -12  -2    1.30    4.34
   1 -12  -1   52.69    6.58
   3 -11  -1   -0.07    4.07
   4  -9   3   64.47    8.69
   4  -8   4  132.89   11.17
   5  -9   2   15.41    8.02
   7  -7  -1    2.33    3.94
   7  -7   2   36.65    6.00
  -2 -12  -1    8.68    6.74
   2 -11   1  119.68    9.10
   3  -8   4  651.42   19.55
   4 -10   1   31.36    6.34
   6  -8  -2    4.94    2.61
   7  -7   1   72.61    7.79
   7  -5   4   23.08    9.72
  -1 -12  -1   40.91    8.63
   0 -12  -1   46.18    6.89
   0 -11   1   75.75   10.86
   0 -10   2  659.68   20.11
   2 -11  -4    2.88    3.57
   3  -9   3  138.39   12.02
   4 -10  -2   10.78    3.84
   4 -10   0    3.54    5.18
   5  -9   1    7.68    6.15
   5  -8   3   78.90   10.12
   6  -6   4    4.51    8.51
   7  -7   0   13.64    5.74
   7  -6   3   44.60    8.70
   0 -12  -4    0.62    4.44
   2 -11   0   42.44    7.94
   2 -10   2   90.89   11.95
   2  -9   3  185.97   13.02
   4 -10  -1    6.09    4.73
   5  -9  -2   14.69    3.75
   6  -7   3   10.57    8.88
   8  -5   2  133.47    8.16
  -2 -12  -2   13.16    7.22
   0 -12  -3    5.17    5.21
   0 -12  -2   -3.17    4.70
   4  -9   2    0.59    6.81
   5  -9  -1   12.59    5.01
   5  -9   0    9.92    6.04
   6  -8  -1   26.93    3.86
  -1 -12  -5   14.38    4.75
  -1 -12  -2   16.40    7.63
  -1 -11   0  208.03   13.76
   2 -11  -3    6.38    4.95
   2 -11  -1    2.26    5.95
   3 -10   1   25.07    5.58
   4  -8   3   88.89   10.57
   8  -5   0    0.74    4.48
   8  -5   1    9.76    4.99
   0 -11   0   57.28    9.52
   2 -11  -2   21.01    6.06
   3 -10  -4   18.68    4.76
   5  -8   2   10.73    8.73
   7  -6   2   51.79    7.67
   7  -5   3  151.18   11.68
  -2 -12  -3   -0.64    5.74
  -1 -12  -4   -1.05    5.53
  -1 -12  -3    0.48    5.04
   1 -11  -5   15.72    4.18
   2 -10   1   49.71   10.63
   3 -10   0    4.22    5.56
   3  -9   2   35.84    8.79
   3  -8   3  238.39   12.56
   6  -7   2   43.30    7.87
   6  -6   3   -8.61    8.04
  -2 -11  -1   10.01    7.28
   0 -10   1  350.74   14.23
   2  -9   2  211.69   13.55
   4  -9  -4    2.68    3.63
   4  -9   1    7.72    4.86
   7  -6  -2    1.60    4.13
   7  -6   1  168.10    9.87
   3 -10  -3   25.96    5.41
   3 -10  -1    4.53    6.08
   5  -8   1   39.34    8.21
   6  -7  -3   -2.83    3.70
  -1 -11  -1   15.36    7.08
   0 -11  -6    6.36    3.22
   0 -11  -1   21.91    7.85
   3 -10  -2    2.07    5.93
   4  -9   0    2.77    6.08
   4  -8   2    4.96    6.60
   6  -7   1   39.87    7.22
   7  -6  -1    5.26    5.36
   7  -6   0   43.88    6.14
   7  -4   3   89.96   11.04
  -1 -11  -7    2.01    2.63
   2 -10   0   42.93    7.14
   3  -9   1   11.82    7.90
   4  -9  -3    4.12    4.80
   5  -8  -3    0.58    4.70
   7  -5   2  101.02   10.23
  -2 -11  -2    4.11    7.48
   2 -10  -5    5.10    3.82
   3  -8   2   -1.88    6.18
   4  -9  -2   60.00    7.00
   4  -9  -1   66.98    6.75
   5  -8   0   82.60    7.74
   6  -7  -2    1.75    5.49
   6  -7   0   35.34    6.43
   6  -6   2   49.92    7.71
  -1 -11  -2   11.61    6.35
   0 -11  -2    2.21    6.12
   0 -10   0    6.86    5.72
   2 -10  -1   -0.55    7.13
   2  -9   1   -0.39    8.18
   5  -8  -2    5.86    5.35
   5  -8  -1   17.69    5.00
   6  -7  -1    7.30    5.13
   0 -11  -5   18.29    5.59
   0 -11  -3   54.68    7.78
   3  -9   0   17.20    7.54
   4  -8   1   92.79    8.77
   7  -5   1   67.00    8.98
   0 -11  -4   64.44    6.29
   2 -10  -4    9.82    5.28
   2 -10  -2   45.58    7.82
   3  -9  -5   -6.38    3.27
   4  -7   2    0.45    6.98
   6  -6   1  154.37   10.46
   7  -5  -3   12.89    4.55
   7  -4   2   52.46    9.43
  -2 -11  -7    4.81    3.65
  -2 -11  -3    0.13    5.82
  -1 -11  -6   34.17    5.45
  -1 -11  -3   25.01    6.56
  -1 -10  -1   13.03    7.63
   2 -10  -3   37.11    5.72
   4  -8  -5    0.74    3.87
   6  -6  -4    5.56    3.39
   6  -5   2   68.65   10.61
   7  -5   0   27.51    6.37
  -1 -11  -4   35.93    7.53
   0 -10  -1    9.18    5.86
   2  -9   0   23.70    8.74
   3  -9  -1   93.35    7.60
   3  -8   1   13.39    5.21
   4  -8   0   89.33    7.92
   7  -5  -2   38.04    5.30
   7  -5  -1   -6.63    5.70
  -2 -11  -4   42.61    7.70
  -1 -11  -5   42.92    5.89
   3  -9  -4    9.12    5.59
   3  -9  -2   55.93    6.62
   5  -7   0  140.21   10.38
   6  -6   0   75.96    8.23
  -2 -11  -5   55.71    7.27
   3  -9  -3   14.19    4.29
   4  -8  -4    1.81    4.62
   4  -8  -1  121.50    8.50
   4  -7   1  107.29   10.67
   5  -7  -4    2.36    3.96
   6  -6  -3   11.85    4.54
   7  -4   1    2.21    5.17
   0 -10  -7    0.13    3.32
   0 -10  -2    0.74    7.26
   2  -9  -6    6.84    4.77
   2  -9  -1   36.61    8.05
   4  -8  -2  105.00    7.27
   6  -6  -2    4.93    4.86
   6  -6  -1    5.89    4.97
   7  -4  -4   21.74    4.19
  -1 -10  -8    1.77    2.73
  -1 -10  -8    4.85    2.22
  -1 -10  -2   20.31    6.62
   3  -8   0   36.56    6.34
   4  -8  -3   15.01    4.59
   5  -7  -3    9.74    4.10
   5  -7  -2   -9.07    5.66
   5  -6   1   64.62    8.50
   6  -5   1   74.53    8.53
   3  -8  -6   15.38    4.06
   4  -7  -6    8.95    4.30
   7  -4   0   25.01    6.46
  -2 -10  -3   93.21    9.47
   0 -10  -6    2.01    5.17
   0 -10  -3   66.72    7.30
   2  -9  -5    2.95    4.60
   2  -9  -2   98.19    8.57
   4  -7   0  110.25    9.12
   5  -5  -7    3.96    2.65
   7  -4  -3   16.53    5.50
  -1 -10  -3  136.66    9.20
   0 -10  -5   27.74    6.31
   0 -10  -4   93.77    9.09
   1  -9  -7    1.66    4.62
   2  -9  -4   -1.88    5.52
   2  -9  -3  104.82    8.12
   3  -8  -1   62.42    6.85
   5  -6   0   91.26   10.38
   6  -5   0   31.84    6.18
   7  -4  -2    9.75    5.55
   7  -4  -1   24.61    5.56
   7  -3  -5    0.80    2.47
  -2 -10  -8   17.36    4.66
  -1 -10  -7    2.27    4.40
   3  -8  -5   -1.62    5.06
   6  -5  -4    7.68    4.46
   6  -4  -6    1.57    2.34
  -2  -9 -10    0.44    1.60
  -1 -10  -4  125.78    9.13
   1  -9  -2  107.50    8.64
   3  -8  -2   97.82    7.48
   4  -7  -5   28.44    5.59
   4  -7  -1   79.46    7.86
   6  -5  -1    4.96    4.94
  -2 -10  -4   28.98    7.06
  -1 -10  -6   -0.81    4.49
  -1 -10  -5   47.54    7.08
   0  -9  -8   21.24    4.20
   0  -9  -2  103.34    9.09
   2  -8  -7   15.16    4.18
   2  -8  -1  144.68    9.39
   3  -8  -4    0.54    3.41
   3  -8  -3   11.33    4.32
   4  -6  -7    2.32    2.73
   6  -5  -3   43.54    5.26
   6  -5  -2   97.15    8.05
   6  -3  -7    1.81    1.93
   7  -3   0   14.34    6.95
  -2 -10  -7   -2.34    4.49
  -2 -10  -5   31.26    7.14
  -1  -9  -9   21.21    4.18
   1  -9  -6    6.97    3.68
   1  -9  -3   80.56    7.92
   3  -7  -7    7.35    4.14
   4  -7  -4   -0.66    4.61
   4  -7  -3   10.47    5.96
   4  -7  -2   20.17    5.55
   7  -3  -4    4.24    4.28
  -2 -10  -6   15.81    5.59
   1  -9  -5   16.60    4.70
   1  -9  -4   42.33    6.06
   7  -3  -1  102.13    9.38
   0  -9  -3   20.61    6.93
   2  -8  -2   80.22    7.93
   3  -7  -1   26.71    7.57
   4  -5  -8    2.75    2.81
   5  -5  -6   -4.39    3.86
   6  -4  -5   -0.36    3.38
   7  -3  -3   11.69    4.72
   7  -3  -2   76.18    7.55
  -2  -8 -11   -0.76    1.84
   0  -9  -7   26.17    4.41
   1  -8  -8   14.43    3.37
   2  -8  -6   33.83    4.87
   0  -9  -4   68.55    7.91
   2  -8  -5   -0.91    4.53
   2  -8  -4   21.09    4.92
   2  -8  -3   56.21    6.28
   3  -7  -6    8.14    3.85
   4  -6  -6   25.49    4.20
   4  -6  -1   47.62    6.40
   6  -4  -1   10.78    4.94
   7  -2  -5    4.64    3.25
  -2  -9  -9   51.94    5.14
  -1  -9  -8   33.79    4.04
  -1  -8 -10    3.86    3.09
   0  -9  -6    2.10    4.18
   0  -9  -5   14.93    5.05
   2  -7  -8    6.10    2.92
   3  -7  -2   27.73    5.03
   3  -6  -8    3.56    2.94
   5  -5  -5   26.94    5.14
   5  -5  -1    6.56    4.78
   6  -4  -4    9.35    3.99
   6  -4  -2  103.02    7.84
  -1  -9  -4   87.85    9.43
   1  -8  -7   24.84    5.12
   3  -7  -5   44.95    4.70
   3  -7  -3   14.25    5.56
   4  -6  -5   47.41    6.51
   4  -6  -2    0.47    5.88
   5  -4  -7   17.77    2.92
   6  -4  -3   80.92    6.57
   6  -3  -6    5.22    4.58
  -1  -9  -7   16.92    5.24
   1  -8  -3   77.87    7.94
   3  -7  -4   29.51    4.75
   4  -6  -3    7.27    6.06
   5  -5  -4   59.82    7.37
   5  -5  -3  124.72    7.90
   5  -5  -2   10.98    5.46
   5  -3  -8   17.51    3.34
   6  -1  -8    0.74    1.98
   7  -2  -4   -1.97    3.65
  -3  -9  -9   24.99    5.05
  -2  -9  -8   70.55    6.17
  -1  -9  -6    3.56    5.41
  -1  -9  -5    3.84    4.34
   1  -7  -9   -4.12    2.92
   3  -5  -9   15.87    2.57
   3  -4 -10   14.03    2.46
   4  -6  -4   33.27    5.45
   6  -2  -7   23.24    3.56
   7  -2  -3    0.56    5.13
  -3  -8 -11    2.89    2.31
  -2  -9  -5    2.84    3.96
  -1  -7 -11    4.76    2.76
   1  -8  -6   38.54    4.87
   1  -8  -5   31.09    6.41
   1  -8  -4   20.72    5.12
   2  -7  -7   33.80    3.91
   2  -6  -9    3.96    2.85
   3  -6  -7    0.67    3.87
   4  -5  -7    1.85    2.98
  -2  -9  -7    2.52    4.58
  -2  -9  -6    0.05    4.87
   5  -4  -6    3.99    3.50
   6  -3  -5   12.83    3.58
  -2  -8 -10    9.00    3.70
  -1  -8  -9   14.41    4.26
  -1  -6 -12    6.16    1.39
  -1  -6 -12   -1.28    1.23
   1  -6 -10    6.21    2.71
   2  -7  -6   49.00    5.45
   2  -7  -3    1.63    4.39
   2  -5 -10   20.68    3.13
   2  -4 -11    1.94    1.65
   6  -3  -2   37.41    6.81
  -3  -7 -12   32.76    3.19
   0  -8  -4    3.64    4.61
   0  -6 -11   10.66    2.51
   0  -5 -12    9.87    2.24
   1  -7  -8    5.81    4.71
   2  -7  -5   44.03    5.72
   2  -7  -4   38.46    4.54
   3  -6  -6   59.70    5.41
   4  -5  -6    2.10    4.31
   6  -3  -4    2.11    3.35
   6  -3  -3   40.77    6.29
   0  -8  -5    8.75    5.80
   1  -5 -11   14.26    2.88
   3  -6  -3    0.94    5.33
   4  -2 -10    0.11    1.93
   5  -4  -5    6.40    4.00
   6  -2  -6   75.53    5.23
  -1  -8  -8   81.26    6.19
   2  -6  -8    7.26    2.72
   3  -6  -5  127.94    6.77
   3  -6  -4   59.81    5.98
   3  -5  -8   10.38    3.74
   4  -5  -5   41.97    5.14
   4  -5  -3  171.62    8.82
   5  -4  -4   53.01    5.63
   5  -4  -3  108.00    7.23
   5  -3  -7   20.13    3.34
  -3  -8 -10    7.96    3.77
  -2  -8  -9   58.88    5.39
   0  -7  -9    3.24    2.99
   1  -7  -7   59.48    6.36
   4  -5  -4   78.24    6.52
   6   0  -8    3.60    2.22
  -2  -7 -11   -0.90    3.29
  -1  -7 -10    4.93    3.82
   5  -2  -8    3.69    3.33
   5  -1  -9   -0.47    2.19
   6  -2  -5   62.25    5.23
   6  -1  -7   22.76    3.21
  -1  -8  -6   21.79    4.62
   1  -7  -6   87.31    7.18
   1  -7  -5   17.08    6.09
   1  -6  -9    1.21    3.82
   2  -6  -7   20.19    4.48
   3  -4  -9   38.59    3.57
   4  -4  -7   11.04    3.25
  -3  -8  -9   45.26    5.21
  -2  -8  -8   29.68    4.73
  -2  -6 -12   20.81    3.04
   2  -5  -9   12.65    3.46
   3  -5  -7   -2.02    2.91
   3  -3 -10    4.37    2.86
   5  -3  -6    7.79    3.44
   6  -2  -4    0.03    4.43
   6  -2  -3   -1.21    4.37
  -2  -8  -7   15.55    4.56
  -2  -8  -6   26.48    5.32
  -2  -5 -13   -1.51    1.84
   0  -6 -10   15.69    4.19
   2  -6  -6   25.53    4.58
   2  -2 -12   11.78    1.52
   2  -2 -12    3.03    1.25
  -3  -8  -8   66.77    5.92
  -3  -7 -11   18.94    3.48
  -1  -7  -9   -1.14    4.24
  -1  -6 -11   46.53    3.87
   2  -6  -5   90.37    6.44
   2  -4 -10   19.75    3.48
   3  -5  -6   27.95    4.22
   5  -3  -5    8.20    3.81
   6  -1  -6   26.77    4.83
  -2  -7 -10    1.20    3.73
   0  -3 -13   12.35    2.13
   1  -6  -8    2.27    3.13
   1  -5 -10   45.65    4.00
   2  -3 -11    2.44    2.73
   3  -5  -5  116.66    7.13
   3  -5  -4  118.45    7.78
   4  -1 -10    5.95    2.67
   5  -3  -4    8.78    3.58
   5  -2  -7   15.18    4.44
   0  -5 -11   28.16    3.86
   1  -4 -11   19.35    3.31
   1  -3 -12    3.56    2.08
   2  -5  -8    9.07    3.94
   3  -4  -8   30.12    4.07
   4  -2  -9    9.07    3.10
   6   0  -7    3.59    2.91
   6   1  -8   11.80    2.94
  -1  -7  -8   83.01    6.44
   1  -6  -7   86.08    6.74
   5  -1  -8   -0.44    3.43
   5   0  -9   28.53    3.25
   6  -1  -5   45.25    5.11
  -3  -6 -12   30.04    3.25
  -3  -4 -14    0.19    1.46
   0  -6  -9    1.47    3.27
   4   1 -11    0.23    1.93
   5  -2  -6   79.03    5.70
   6  -1  -4   84.02    6.82
  -3  -7 -10    0.99    3.24
  -3  -5 -13   15.16    2.90
  -2  -7  -9   -4.06    3.37
  -1  -7  -7   49.47    5.57
  -1  -6 -10   24.23    5.12
   1  -6  -6   57.57    5.48
   2  -5  -7    5.52    3.29
   3  -4  -7   13.90    5.02
   3  -3  -9   17.56    3.54
   5   2 -10    3.45    1.90
  -2  -6 -11   31.06    3.97
   1  -5  -9   38.10    3.71
   2  -4  -9   37.59    3.44
   3  -2 -10    0.26    3.33
   5  -2  -5   30.98    5.51
   6   0  -6   10.44    3.63
  -4  -6 -12   23.27    4.17
  -2  -7  -8    3.38    4.11
   0  -6  -8    4.68    3.51
   1  -1 -13   12.92    2.09
   2  -5  -6   53.64    5.18
   2  -1 -12   20.61    2.68
   3  -4  -6   24.39    5.42
   3   1 -12    7.74    1.89
   4  -2  -8   66.34    5.43
  -3  -7  -9   29.25    4.86
  -2  -5 -12   19.18    3.94
   0  -5 -10   41.55    4.31
   2  -3 -10   11.34    3.35
   3  -4  -5    7.04    5.19
   4  -3  -5    3.61    4.85
   4   0 -10   11.78    3.44
   5  -1  -7   48.87    4.37
   6   1  -7   13.00    3.60
  -4  -4 -14    2.06    2.16
  -3  -7  -8   42.19    5.74
  -2  -4 -13    3.03    2.48
  -1  -6  -9    1.57    4.57
   0  -6  -7   23.57    4.54
   1  -5  -8    5.25    2.81
   1  -4 -10   40.15    3.47
   2  -2 -11   10.37    3.39
   3  -3  -8   87.97    6.43
   4  -1  -9   -0.75    2.80
   5   1  -9   45.07    3.75
   6   0  -5   42.19    4.58
  -4  -5 -13   -0.84    2.56
  -3  -6 -11   23.55    3.58
  -2  -6 -10   21.03    5.04
   0  -2 -13   18.03    2.63
   1  -2 -12   20.77    3.37
   2  -4  -8   87.97    5.27
   5   0  -8   -3.53    2.89
  -1  -4 -12    6.55    2.91
  -1  -3 -13   17.81    2.55
   0  -4 -11   18.22    3.31
   1  -5  -7    2.46    5.09
   1  -3 -11   -1.28    2.53
   4  -2  -7   48.40    4.75
   4   2 -11    0.53    1.33
   4   2 -11   -0.88    1.23
   5  -1  -6   57.55    4.64
  -1  -6  -8    7.29    4.56
   0  -5  -9   73.89    5.50
   0  -3 -12   14.85    2.99
   0   0 -14    0.44    1.41
   3  -3  -7   94.10    6.74
   3  -2  -9   12.45    4.00
  -4  -6 -11   32.30    3.79
  -3  -5 -12   11.33    4.13
  -2  -6  -9   14.52    5.02
   1  -4  -9   75.14    5.37
   2  -4  -7    2.79    3.02
   2  -3  -9   83.51    5.51
   3   2 -12   -0.33    1.81
   5  -1  -5   25.70    4.36
  -3  -6 -10    1.43    4.21
  -3  -3 -14   21.96    2.41
  -2  -5 -11   69.05    5.30
   2   0 -12   17.88    2.90
   2   2 -13    1.37    0.98
   4  -2  -6   30.25    4.41
   4  -1  -8    7.12    3.21
   5   0  -7   27.43    4.76
  -3  -4 -13    1.56    2.59
  -1  -1 -14   16.36    2.73
   0  -5  -8    6.50    3.79
   1   0 -13    6.12    2.12
   3  -3  -6   65.14    5.33
   4   0  -9   18.07    4.00
   4   1 -10   36.67    3.27
   5   2  -9   51.52    3.94
  -2  -6  -8   34.69    5.01
   0  -4 -10  108.04    5.70
   1  -3 -10    5.54    3.93
   2  -2 -10   -6.44    2.69
   2  -1 -11   16.63    3.97
   3  -2  -8   54.44    5.81
   4   3 -11    1.50    1.87
   5   1  -8   12.00    3.16
  -4  -5 -12   37.09    4.00
  -3  -6  -9    9.06    3.36
  -3  -1 -15    2.24    1.65
  -3  -1 -15    1.40    1.11
  -2  -4 -12    8.52    3.66
  -2  -3 -13   11.95    4.09
  -1  -4 -11   29.44    4.52
   1  -4  -8   58.10    4.82
   2  -3  -8  116.06    7.10
   5   0  -6   13.04    5.15
  -4  -3 -14   18.98    3.10
  -1  -2 -13   49.19    3.98
   0  -3 -11    7.10    4.21
   0  -1 -13   23.21    2.83
   1  -2 -11   16.61    2.86
   1  -1 -12   44.21    3.51
   3   1 -11   28.15    4.07
   3   3 -12   15.56    2.46
   4  -1  -7   26.75    4.43
  -4  -4 -13    7.87    2.76
  -3  -5 -11   53.58    4.78
  -2  -5 -10   46.66    4.92
  -1  -3 -12   11.66    3.14
   0  -2 -12   23.43    4.14
   0   1 -14    4.39    2.32
   2   3 -13    3.94    1.65
   2   3 -13    0.13    1.08
  -1  -5  -8   17.31    4.41
   0  -4  -9   92.39    5.95
   2  -3  -7   26.04    4.22
   2   1 -12    6.60    3.40
   3  -2  -7   91.57    6.24
   4  -1  -6  103.86    7.60
   4   0  -8    1.06    4.46
   4   2 -10   54.99    4.27
   4   4 -11    5.20    2.95
   5   1  -7    0.81    4.86
   5   3  -9   32.60    3.89
   1  -3  -9   32.26    4.82
   1   1 -13    2.81    2.30
   2  -2  -9   22.01    4.41
   4   1  -9   71.51    5.82
   5   2  -8   39.02    5.00
  -4  -1 -15    4.00    2.53
  -3  -4 -12    7.13    3.50
  -3  -2 -14   46.96    3.66
  -2  -5  -9    3.27    5.54
  -1   0 -14   11.37    3.12
   2  -1 -10   13.81    4.72
   3   4 -12   18.64    2.82
  -3  -5 -10   88.56    5.87
  -3  -3 -13   11.19    3.48
  -2  -4 -11   37.70    4.71
  -2  -1 -14   16.26    3.61
  -2   1 -15   11.42    1.96
   0  -4  -8   15.81    4.69
   0  -3 -10   39.83    5.61
   2   0 -11   69.84    4.72
   2   4 -13   15.33    2.01
   4   5 -11   37.98    3.22
  -3   0 -15   -0.61    2.05
   0   0 -13    5.85    3.76
   0   2 -14    3.56    2.16
   1  -3  -8  118.45    7.68
   1  -2 -10   -0.24    3.33
   1   0 -12   39.90    4.69
   2  -2  -8   56.25    6.20
   3   2 -11    1.36    3.32
   4   0  -7   93.42    6.98
   5   1  -6    3.86    3.53
   5   4  -9   18.66    3.68
  -5  -1 -15    1.54    2.64
  -4  -4 -12   10.53    4.74
  -2  -3 -12   -0.53    4.02
  -1  -3 -11    7.09    3.95
  -1  -1 -13   63.39    4.98
   0  -2 -11    0.20    3.92
   1  -1 -11   24.00    3.57
   3   5 -12    8.15    2.85
   4   3 -10   17.63    3.60
  -4  -5 -10   37.92    5.38
  -4  -2 -14   66.93    4.99
  -1  -2 -12   41.39    4.53
   0  -1 -12   17.79    3.15
   1   2 -13   11.03    3.71
   3   1 -10   32.79    4.32
   5   2  -7   40.43    5.60
   5   3  -8   79.12    5.94
  -4  -3 -13   23.63    4.85
  -3  -4 -11  116.37    7.40
  -2  -4 -10   62.91    5.79
   2  -1  -9    4.51    5.35
   3   6 -12    4.54    1.87
   3   6 -12    2.68    1.25
   4   1  -8   24.81    4.36
   4   2  -9   76.73    6.12
  -2   2 -15   17.22    2.32
  -1   1 -14    4.84    2.82
   0  -3  -9   96.94    6.70
   1  -2  -9   23.61    5.87
   2   1 -11  120.92    6.44
  -5  -2 -14   52.71    5.22
  -4   0 -15    1.79    2.44
  -3  -1 -14   37.64    4.08
  -2   0 -14    7.18    3.83
   2   0 -10   60.56    5.80
   3   3 -11   -3.16    2.98
  -5  -3 -13   -4.63    3.63
  -3  -3 -12    0.37    3.63
  -3  -2 -13   55.28    5.87
  -2  -3 -11   -6.71    6.33
  -1  -3 -10  113.35    7.02
   0   1 -13    8.82    3.49
   1  -1 -10   -3.66    4.86
   1   1 -12    6.25    3.67
   3   0  -8    8.94    4.26
   4   4 -10    2.75    3.31
  -4  -4 -11   22.12    5.56
   0  -2 -10   -2.26    3.69
   1   3 -13   42.29    3.72
   4   1  -7    4.00    4.71
   2  -4  -9   35.75    3.60
   2  -1 -12   40.27    3.25
   4  -3  -6   10.90    3.93
   5  -2  -4   16.26    4.34
   5  -1  -7   45.20    5.90
   6   0  -5   79.37    6.15
   6   1  -7    8.05    3.10
   7   4  -6   25.39    4.70
   3  -4  -6   21.05    4.00
   4  -3  -5   -0.21    5.22
   4  -1  -9   -3.34    3.72
   4   0 -10   30.08    3.30
   4   2 -11    1.93    3.03
   5   0  -8    2.50    3.30
   5   1  -9   33.48    3.57
   5   4 -10    1.78    2.85
   5   5 -10    6.71    3.24
   6   0  -4   73.65    7.30
   6   6  -8    0.65    3.46
   7   3  -5    3.70    3.63
   7   3  -4   19.67    5.55
   2  -3 -10   -1.84    3.35
   6   1  -6    3.25    4.49
   7   4  -5   74.47    5.66
   7   5  -5  138.53    7.56
   2  -2 -11    4.21    2.96
   3  -3  -8   50.49    4.95
   3   2 -12   -1.71    2.67
   5  -1  -6   81.85    6.12
   6   2  -7    4.03    4.16
   6   4  -8   14.34    3.64
   6   5  -8    6.20    3.38
   1  -4 -10   63.23    4.67
   2  -4  -8  127.08    6.43
   2   2 -13    5.50    2.33
   4   5 -11   26.99    3.96
   5   2  -9   51.62    5.16
   6   1  -5  103.38    8.07
   1  -2 -12   22.75    3.14
   3   5 -12    8.00    3.06
   4   1 -10   48.39    4.61
   4   4 -11    8.35    3.07
   5  -1  -5   23.21    5.46
   5   0  -7   39.11    5.40
   5   1  -8   11.29    4.29
   6   6  -7    0.88    5.19
   0  -2 -13   28.82    2.63
   1  -3 -11   -1.55    2.71
   2   4 -13   18.00    2.54
   3  -3  -7  102.07    6.93
   3  -1 -10   27.31    3.70
   3   4 -12   22.58    3.28
   4  -2  -6   36.36    6.71
   4  -1  -8    5.56    5.30
   6   2  -6   -7.34    4.30
   6   4  -7   89.57    6.82
   0  -4 -11   14.03    3.81
   2   0 -12   15.11    3.02
   4   0  -9    7.10    3.31
   6   2  -5    5.55    5.47
  -1  -3 -13   11.11    3.13
   0  -3 -12   12.75    4.04
   1   0 -13   10.15    2.40
   2  -4  -7    0.88    4.04
   2  -3  -9  102.24    6.32
   4   2 -10   69.11    5.82
   5   0  -6    6.89    4.26
   5   4  -9   22.79    4.26
   5   5  -9    9.29    3.64
   6   3  -6   33.32    5.24
  -2  -4 -13    1.33    2.07
  -2  -4 -13   -0.02    1.27
  -1  -4 -12    3.15    3.46
   2  -1 -11   24.52    4.38
   3  -3  -6   55.49    5.65
   3   1 -11   28.69    3.99
   4  -1  -7   35.34    6.34
   5   1  -7    7.24    3.73
   5   2  -8   39.26    5.08
   6   4  -6   60.41    5.80
   6   5  -6   77.69    7.40
   1  -4  -9   40.93    5.19
   2  -2 -10    3.84    3.67
   3  -2  -8   41.18    5.74
   4   6 -10   28.36    4.81
   2   1 -12    9.71    3.87
   3  -1  -9   -0.17    5.78
   3   0 -10   56.53    5.14
   4   0  -8    5.79    3.74
   4   1  -9   55.22    4.97
   5   6  -8    2.72    5.14
   0   1 -14    3.51    2.18
   1  -1 -12   55.08    4.31
   1   1 -13    2.00    3.20
   2  -3  -8  120.09    7.76
   3   2 -11   -0.22    4.58
   4  -1  -6   84.18    7.15
   4   4 -10    2.76    4.36
   4   5 -10   18.59    5.31
   5   1  -6   -4.44    4.79
   5   2  -7   30.45    6.72
   5   4  -8   44.56    6.15
   0  -1 -13   24.53    4.15
   1  -3 -10    9.23    3.80
   1  -2 -11   31.37    5.11
   2   6 -12   16.44    3.27
   3  -2  -7   80.81    6.77
   5   5  -8   -0.44    4.09
   0  -4 -10  124.53    7.24
   1  -4  -8   52.57    5.49
   2   2 -12    8.72    4.10
   3   3 -11    4.19    3.94
   4   0  -7  118.94    8.49
   4   2  -9   59.97    5.80
   5   3  -7  111.85    8.12
  -2   0 -15    0.65    1.29
   0   2 -14    3.01    2.55
   1   2 -13   15.23    3.93
   2  -3  -7   31.47    6.73
   2  -2  -9   18.21    4.82
   2   0 -11   61.48    4.60
   3  -1  -8   78.74    7.78
   3   1 -10   35.93    5.13
   3   4 -11   12.37    4.70
   3   5 -11   62.53    5.58
   4   1  -8   15.45    4.33
   5   2  -6   -3.50    4.80
  -2  -2 -14   17.38    3.54
   0  -3 -11    8.79    3.67
   0  -2 -12   16.39    4.19
   1   5 -13   26.75    3.54
   2  -1 -10    3.87    4.41
   2   3 -12   13.59    4.74
   2   5 -12   64.74    5.57
   3   0  -9    3.24    5.04
   4   6  -9   14.67    5.10
   5   4  -7  128.93    7.45
   5   5  -7  116.03    7.41
  -4  -4 -14    0.08    1.37
  -4  -4 -14   -0.06    0.83
  -3  -3 -14   22.99    3.57
  -1  -4 -11   33.41    5.38
  -1  -2 -13   38.81    4.26
   1   0 -12   40.04    5.66
   1   3 -13   32.76    4.57
   2   4 -12   66.42    5.80
   4   4  -9   12.31    5.66
  -1  -3 -12   17.79    4.31
  -1   0 -14   17.38    3.65
   0   0 -13    1.98    4.44
   1  -3  -9   52.11    5.66
   1   4 -13   26.68    3.52
   3   2 -10   77.67    7.35
   4   1  -7    1.13    6.58
   4   2  -8   82.65    7.92
   4   5  -9    8.48    4.18
  -3  -4 -13   -3.23    3.83
  -2  -4 -12   11.41    4.07
  -2  -3 -13    8.42    4.54
  -2   1 -15   10.33    3.16
   0  -4  -9   99.01    8.08
   1  -2 -10    5.35    5.76
   1  -1 -11   22.65    6.49
   2  -2  -8   36.94    5.86
   2   1 -11  101.25    5.59
   3  -1  -7   57.39    6.37
   3   0  -8   17.87    7.04
   3   1  -9   41.03    6.18
   3   6 -10   78.71    7.07
  -2   2 -15    8.21    2.86
   0   6 -13   11.43    3.43
   1   1 -12   15.96    4.54
   2  -1  -9   -0.02    4.73
   2   0 -10   62.19    5.67
   4   2  -7   42.25    7.76
  -5  -3 -15   13.90    2.73
  -5  -3 -15    3.36    2.12
  -4  -2 -15   17.30    2.97
  -2  -1 -14    8.85    4.80
  -1   1 -14    2.12    3.45
  -1   5 -14   11.58    3.44
   0  -3 -10   31.89    5.54
   0  -1 -12   25.81    4.82
   0   1 -13    0.50    5.10
   1  -3  -8   97.30    8.04
   2   2 -11   21.11    4.29
   2   6 -11   63.05    6.11
   3   4 -10   -1.47    4.36
   3   5 -10   46.59    5.88
   4   4  -8  193.72    9.02
   4   5  -8   52.91    5.92
  -1  -4 -10   66.27    7.37
  -1  -1 -13   62.42    4.92
   0  -2 -11   -7.04    4.67
   3   2  -9  245.52   11.07
  -3   0 -15   -0.44    3.38
  -1   2 -14   44.95    5.12
   1  -2  -9   23.53    7.18
   1   0 -11   41.21    5.90
   1   2 -12    1.14    3.87
   2   3 -11    9.61    4.50
   2   5 -11   80.14    6.96
   3   1  -8  115.74    8.63
  -3  -2 -14   69.09    5.20
  -1  -3 -11   -2.73    6.32
  -1  -2 -12   53.22    6.52
  -1   3 -14   51.66    5.42
  -1   4 -14   39.02    4.49
   0   2 -13   -5.35    3.60
   0   5 -13   41.18    5.52
   1  -1 -10    2.28    6.47
   2  -1  -8   23.51    5.79
   2   1 -10   37.97    5.95
   2   4 -11   50.16    5.41
  -5  -4 -14    9.85    3.46
  -2  -4 -11   42.99    6.91
  -2  -2 -13   21.95    5.46
   0   0 -12   60.02    6.19
   0   3 -13   62.99    6.04
   1   3 -12    0.48    4.13
   1   4 -12   30.21    5.86
   1   5 -12   94.79    5.96
   2   0  -9   23.98    5.74
   3   6  -9   51.60    6.17
  -4  -3 -14   12.68    4.15
  -2  -3 -12   -4.10    5.74
  -2   0 -14   11.57    4.84
   0  -3  -9   87.26    7.45
   0   4 -13   86.99    6.15
   3   2  -8  181.69   10.20
   3   4  -9   14.08    5.48
   3   5  -9    1.24    4.85
  -4  -4 -13    7.88    4.75
  -3  -4 -12   14.84    5.65
  -3  -3 -13   29.90    5.46
  -3   1 -15   30.63    3.72
  -1  -4  -9  136.79    9.54
  -1   0 -13   23.53    4.41
   0  -1 -11   58.23    7.87
   1   1 -11   84.34    6.52
   2   2 -10   52.48    6.78
   0  -2 -10    3.43    5.38
   2   1  -9   78.87    7.61
   2   6 -10  112.54    8.28
  -6  -3 -15   32.20    4.02
  -5  -2 -15   29.23    4.03
  -3   2 -15   41.84    4.12
  -3   3 -15   32.68    3.40
  -2   1 -14    3.45    4.81
  -2   5 -14   13.44    4.11
  -1   6 -13   22.42    4.41
   0   1 -12   68.24    6.45
   1  -1  -9   12.92    5.65
   1   0 -10   79.97    6.63
   3   3  -8  102.07    7.80
  -3  -1 -14   35.44    5.99
  -1  -3 -10  117.55    8.40
  -1  -1 -12   46.78    5.88
  -1   1 -13    6.39    4.62
   1   2 -11   57.45    6.64
   1   6 -11   65.20    7.14
   2   4 -10    3.37    5.03
   2   5 -10   14.44    4.91
   3   4  -8  116.34    8.70
   3   5  -8  116.52    9.56
  -4   0 -15   -1.54    4.31
  -2  -1 -13   68.39    6.10
  -1  -2 -11    3.61    5.42
   0   6 -12  102.57    6.28
  -2  -4 -10   75.67    7.11
  -2   2 -14   25.82    4.57
  -2   4 -14   65.01    5.61
  -1   2 -13    0.23    5.42
   0   0 -11  113.18    7.15
   0   2 -12   -4.77    4.47
   1   4 -11   17.25    6.62
   1   5 -11   66.11    7.82
   2   2  -9  256.87   10.65
  -6  -4 -14   -0.26    4.31
  -4  -2 -14   87.08    6.15
  -4   4 -15   10.30    2.66
  -2  -3 -11    5.66    7.13
  -2  -2 -12   79.74    6.91
  -2   3 -14   88.90    5.91
  -1   5 -13  107.06    6.38
   0  -2  -9   79.76    7.02
   0  -1 -10   12.76    7.09
   0   3 -12   17.49    6.42
   0   5 -12   94.13    7.86
   1   1 -10  177.92    9.27
  -5  -3 -14   45.42    4.69
  -4   1 -15   14.65    4.06
  -3  -4 -11  149.53    9.62
  -3  -2 -13   49.51    5.52
  -3   0 -14   16.01    5.23
  -1   0 -12   24.24    6.45
  -1   3 -13   23.07    5.42
  -1   4 -13   91.64    7.43
   0   4 -12   29.77    5.77
   1   0  -9   65.57    6.95
  -7  -3 -15   12.64    4.06
  -5  -4 -13    7.91    5.35
  -5  -1 -15   14.93    3.82
  -4  -3 -13   26.96    6.56
  -4   3 -15   61.46    5.13
  -3  -3 -12    1.81    6.78
  -2   0 -13   68.30    5.82
   2   4  -9  136.70    8.62
   2   5  -9    5.53    5.62
  -6  -2 -15   65.60    5.83
  -4  -4 -12    9.44    4.52
  -4   2 -15   48.15    4.89
  -3   5 -14   36.96    5.08
  -2   6 -13   76.57    5.99
  -1  -1 -11   58.79    8.72
   0   1 -11  116.03    8.13
   1   2 -10  159.22    9.14
  -3   1 -14   -1.53    4.84
  -1  -2 -10    9.24    5.75
   1   6 -10   74.40    7.28
  -5   0 -15   -1.68    3.99
  -5   4 -15   15.51    3.09
  -4  -1 -14   87.27    5.92
  -2  -1 -12  173.37   10.13
  -2   1 -13   12.75    5.48
  -1   1 -12   80.58    6.96
  -1   6 -12   70.93    7.26
   0   0 -10  124.42    8.76
   0   2 -11   64.75    8.52
   1   5 -10    6.59    6.90
  -7  -4 -14   -9.37    5.04
  -3  -1 -13   75.81    6.63
  -3   2 -14   11.60    6.18
  -3   4 -14  113.80    6.58
  -2  -3 -10  173.57   11.25
   0   6 -11   86.87    7.35
   1   4 -10   -2.04    5.51
  -5  -2 -14   77.29    6.13
  -3   3 -14   71.97    5.77
  -2  -2 -11    7.72    6.08
  -2   2 -13   -3.85    6.34
  -2   5 -13  102.26    6.92
  -1   2 -12   23.38    5.67
   0   5 -11   92.20    8.39
  -8  -3 -15   38.42    4.16
  -6  -3 -14   53.85    5.72
  -6  -1 -15   31.13    5.10
  -5   1 -15    0.67    4.01
  -5   2 -15   29.76    5.59
  -5   3 -15   47.51    5.43
  -4  -2 -13  120.93    9.10
  -4   0 -14   16.10    6.38
  -3  -4 -10  243.49   10.44
  -3  -2 -12   28.99    7.84
  -2   3 -13    4.30    6.68
  -2   4 -13   67.70    7.35
  -1   0 -11  222.62   10.44
  -1   3 -12   16.50    7.19
  -1   5 -12   68.35    7.81
   0   4 -11   14.46    6.05
  -7  -2 -15   44.91    4.67
  -4   5 -14   62.34    5.25
  -3  -3 -11  104.84    7.48
  -3   6 -13   85.62    6.55
  -2   0 -12   71.78    8.05
  -1  -1 -10   72.39    9.03
  -1   4 -12   33.23    6.37
   0   1 -10  143.60    8.92
  -6  -4 -13    5.48    4.63
  -5  -3 -13   -1.83    4.49
  -4  -4 -11   33.28    6.33
  -4  -3 -12   16.62    7.06
  -3   0 -13   89.33    6.56
  -9  -3 -15   23.76    4.51
  -6   0 -15   -3.17    5.04
  -5  -4 -12  114.84    7.37
  -5  -1 -14  106.54    8.12
  -4   1 -14    9.27    5.41
  -1   1 -11  245.21   11.34
   0   2 -10  273.94   12.92
  -8  -4 -14    7.93    4.85
  -6   3 -15   29.54    4.76
  -4   4 -14   65.66    6.43
  -2  -1 -11   60.22    7.10
  -2   6 -12   61.48    7.17
   0   6 -10   56.21    9.22
  -8  -2 -15   29.24    5.46
  -7  -1 -15   66.05    6.78
  -6  -2 -14  109.94    8.22
  -6   1 -15   22.60    4.42
  -6   2 -15   24.13    5.49
  -5   5 -14   32.44    5.47
  -4  -1 -13  135.07    9.35
  -4   2 -14   10.81    5.27
  -4   3 -14   32.62    5.40
  -3  -1 -12  158.06   10.44
  -3   1 -13   45.82    6.09
  -3   5 -13   68.60    7.00
  -2   1 -12   55.39    6.70
  -1   6 -11  104.51    9.25
  -7  -3 -14   36.84    5.49
  -4   6 -13   23.17    5.12
  -3   2 -13    0.92    6.48
  -1   2 -11   40.16    7.22
   0   4 -10   32.87    7.49
   0   5 -10   61.55    8.12
  -7   3 -15   12.07    3.70
  -5   0 -14   79.86    6.77
  -3  -2 -11    0.52    7.92
  -3   3 -13   73.11    8.29
  -3   4 -13   88.14    8.52
  -2   2 -12   90.24    7.87
  -2   5 -12   97.40    7.89
  -1   5 -11   38.43    8.05
  -9  -4 -14   10.47    5.05
  -7  -4 -13    4.73    6.31
  -7   0 -15    9.27    4.46
  -6   5 -14   14.55    3.25
  -5  -2 -13   62.85    7.31
  -4  -2 -12   20.39    6.61
  -2   0 -11   87.52    9.22
  -2   3 -12    1.63    7.88
  -2   4 -12   40.46    9.04
  -1   4 -11   10.46    6.04
  -9  -2 -15   52.15    5.51
  -8  -1 -15   11.54    5.75
  -7   1 -15    1.16    4.46
  -7   2 -15   26.71    4.86
  -6  -3 -13   -1.88    6.01
  -5   1 -14    2.82    5.40
  -5   4 -14   25.50    5.23
  -4  -3 -11   43.69    9.80
  -4   0 -13   72.66    6.62
  -3   0 -12  176.37   11.17
 -10  -2 -15   32.36    4.10
  -6  -4 -12   66.18    8.71
  -6  -1 -14   60.98    6.75
  -5  -4 -11  112.59   10.16
  -5  -3 -12    4.35    5.49
  -5   2 -14   54.17    6.95
  -5   3 -14   32.35    6.22
  -3   6 -12  254.85   10.45
 -10  -4 -14   -0.79    4.20
  -8  -3 -14    4.52    6.29
  -8   2 -15   40.85    4.97
  -7  -2 -14  191.28    9.01
  -4   1 -13   55.81    8.12
  -4   5 -13   87.52    6.77
  -2   1 -11  258.44   12.16
 -11  -4 -14   -0.16    1.89
  -9   2 -15   13.88    3.60
  -8   0 -15   14.49    4.56
  -8   1 -15   -5.31    4.79
  -6   4 -14  106.51    7.31
  -5  -1 -13  187.33    9.59
  -3  -1 -11   92.97    9.89
  -3   1 -12   57.67    8.81
  -2   6 -11   89.60    8.75
  -6   0 -14   40.80    6.09
  -4  -1 -12  106.48    8.59
  -4   2 -13   26.51    5.93
  -4   4 -13  100.75    7.73
 -10   0 -15    8.13    3.84
  -9   0 -15    6.86    4.97
  -9   1 -15    6.19    4.43
  -8  -4 -13   84.34    7.90
  -6  -2 -13   35.26    8.18
  -6   1 -14   17.99    6.05
  -4   3 -13   20.47    5.93
  -3   2 -12    6.96    8.30
  -3   5 -12  147.69    8.42
  -2   2 -11  176.50   10.36
  -1   5 -10    4.06    7.60
  -9  -3 -14   21.31    6.09
  -8   4 -14   25.94    4.18
  -7  -3 -13   38.39    6.71
  -7  -1 -14  112.59    7.48
  -7   4 -14   68.01    6.03
  -6   2 -14    7.88    7.29
  -6   3 -14   67.79    6.09
  -5  -2 -12    9.80    8.50
  -5   0 -13  124.64    9.18
  -5   5 -13  184.65    9.11
  -4  -2 -11    0.07    8.59
  -4   6 -12  105.87    8.26
  -3   4 -12    3.84    6.56
  -2   5 -11   32.17    6.47
  -1   4 -10  159.51    9.39
  -8  -2 -14   66.12    6.30
  -4   0 -12  210.71   11.94
  -3   0 -11  131.22   10.84
  -2   4 -11    2.78    6.10
  -7  -4 -12   42.66    6.95
  -7   0 -14   25.27    6.80
  -6  -3 -12   36.51    6.55
  -5  -3 -11   51.49    9.72
 -10  -3 -14   28.88    5.28
  -7   3 -14   23.49    6.49
  -6  -4 -11  151.28    9.30
  -6  -1 -13  153.06   10.53
  -6   5 -13   70.91    7.95
  -5   1 -13    8.69    5.63
  -5   4 -13  101.64    7.69
  -3   6 -11  150.70   10.07
 -11  -3 -14   -0.37    4.76
  -9  -4 -13   11.17    5.25
  -9  -2 -14   21.64    7.67
  -8  -1 -14  110.36    8.16
  -8   5 -13   30.33    4.34
  -7   1 -14    7.67    4.38
  -7   2 -14   -6.70    6.22
  -5   2 -13    8.62    5.56
  -5   3 -13   10.34    5.35
  -5   6 -12  109.54    7.84
  -4   1 -12  251.95   11.96
  -4   5 -12   96.82    9.38
  -3   1 -11  141.12   11.49
  -9   3 -14    9.65    4.05
  -8  -3 -13   11.21    6.45
  -8   3 -14   13.42    5.91
  -7  -2 -13   66.40    7.25
  -7   5 -13   13.00    5.72
  -5  -1 -12  127.60    9.02
  -4  -1 -11   91.01    8.22
  -8   0 -14   59.94    7.78
  -6   0 -13  257.50   11.11
  -6   6 -12   36.17    6.54
  -4   2 -12   72.48    7.88
  -4   4 -12   18.40    6.16
  -3   2 -11  124.28   10.67
  -3   5 -11   57.37    8.63
 -10  -4 -13    5.37    6.26
 -10  -2 -14   54.61    5.96
 -10   2 -14   10.42    4.43
  -9  -1 -14   62.24    7.16
  -8   1 -14    4.14    6.33
  -8   2 -14   14.03    4.89
  -7   6 -12   97.37    6.05
  -6  -2 -12    6.39    8.28
  -6   4 -13   46.08    6.01
  -3   4 -11   34.00    8.88
  -2   5 -10  -11.10    6.58
 -11  -2 -14   59.48    5.39
 -11   1 -14    9.63    4.05
  -9   2 -14   12.56    5.01
  -8  -4 -12  103.89    7.65
  -7  -3 -12   -3.57    7.94
  -6   1 -13   55.48    6.60
  -5  -2 -11   30.23    6.53
  -5   0 -12  150.30   11.15
 -11  -4 -13   43.17    6.71
 -11  -1 -14   77.08    5.97
 -10  -1 -14   49.89    6.97
  -9  -3 -13   -1.46    6.39
  -9   0 -14  128.84    8.46
  -9   1 -14   46.20    6.74
  -7  -1 -13   74.02    7.68
  -6   2 -13    3.90    5.37
  -6   3 -13    5.53    5.75
  -5   5 -12   99.70    7.57
  -4   0 -11  254.41   12.25
  -4   6 -11   81.90    7.27
 -11   0 -14   22.64    3.79
 -10   0 -14   37.92    6.18
 -10   1 -14   48.26    5.62
  -9   4 -13   10.92    4.85
  -8  -2 -13   51.69    7.08
  -7  -4 -11  190.27    9.99
  -7   4 -13   30.86    6.09
  -6  -3 -11   29.29    7.75
  -9   5 -12    5.02    3.46
  -8   4 -13   37.84    6.12
  -7   0 -13  140.19    9.50
  -6  -1 -12   71.60   10.24
  -5   1 -12  131.61    8.73
  -5   4 -12   52.09    8.96
  -3   6 -10    9.11    6.29
 -10  -3 -13    0.05    6.65
  -7   3 -13   21.05    7.68
  -6   5 -12   46.70    7.94
  -5  -1 -11   10.47    8.05
  -5   2 -12  141.02    9.58
  -5   3 -12   -8.14    8.71
  -4   1 -11  124.97    9.37
  -4   5 -11   36.32    6.48
  -9  -4 -12  154.86    8.45
  -8  -1 -13   35.56    6.62
  -7  -2 -12   -9.15    8.58
  -7   1 -13  102.22    7.48
  -7   2 -13    0.71    5.35
  -5   6 -11   70.10    6.68
  -4   2 -11   74.19   10.63
 -12  -3 -13    1.72    4.72
 -11  -3 -13    5.53    6.18
  -9  -2 -13   56.67    7.20
  -8  -3 -12    5.22    5.88
  -8   3 -13    3.97    6.00
  -8   5 -12    6.25    5.84
  -8   6 -11   18.98    3.70
  -7   5 -12   24.73    6.97
  -6   0 -12  199.37   11.80
  -4   4 -11   31.93    7.54
  -3   5 -10    7.25    6.13
 -11   2 -13   36.03    4.02
  -9   3 -13    0.23    4.77
  -8   0 -13  101.47    8.41
  -6  -2 -11    5.72    6.04
  -6   4 -12    4.88    8.18
  -6   6 -11   13.55    6.77
 -13  -4 -12   52.12    4.68
 -12  -2 -13   11.94    5.24
 -12   0 -13   27.65    4.73
 -10  -4 -12   83.41    8.94
 -10  -2 -13   15.70    7.34
 -10   4 -12   -0.10    3.51
  -9  -1 -13  104.44    9.82
  -8  -4 -11   55.75    9.70
  -8   1 -13   87.73    6.75
  -8   2 -13   49.52    6.39
  -7  -3 -11  215.63   12.44
  -7   6 -11   33.12    6.48
  -6   1 -12  154.97   10.92
  -5   0 -11   88.30    8.97
  -4   6 -10   -9.37    9.24
 -12  -1 -13   18.25    5.02
 -11  -2 -13   35.04    6.67
 -10   2 -13   15.74    5.70
  -9   2 -13    2.98    6.27
  -7  -1 -12   39.55    6.75
  -6   2 -12  133.34    9.53
  -6   3 -12   19.15    6.42
  -5   5 -11    1.43    5.69
 -11  -4 -12   99.15    8.54
 -11   1 -13   55.26    5.87
 -10  -1 -13   56.80    7.75
  -9  -3 -12   36.18    8.27
  -9   0 -13  149.94    8.12
  -9   1 -13   54.95    7.14
  -8  -2 -12   -4.20    8.78
  -7   4 -12   -2.04    7.30
  -5   1 -11  244.73   12.70
 -12  -4 -12   96.21    7.01
 -11  -1 -13   27.50    4.94
 -11   0 -13   33.64    5.64
 -10   0 -13   83.37    7.97
 -10   1 -13   64.59    7.66
  -9   4 -12    0.57    4.56
  -7   0 -12  257.30   13.21
  -6  -1 -11   11.43    6.55
  -5   4 -11   36.43    7.27
 -13  -3 -12   15.64    4.50
  -8   4 -12   12.22    4.95
  -7   3 -12   -1.12    7.88
  -6   5 -11    6.00    7.30
  -5   2 -11  194.55   10.65
  -5   6 -10   -7.31    7.92
  -4   5 -10    1.19    6.59
 -10  -3 -12   42.22    8.86
  -9  -4 -11  192.48   11.67
  -9   5 -11    1.73    4.15
  -8  -1 -12    4.72    8.53
  -7  -2 -11   74.12   10.01
  -7   1 -12  272.53   11.56
  -7   2 -12   97.00    8.46
  -4   4 -10   95.40   11.31
 -13  -2 -12    0.75    4.72
 -13  -1 -12    1.21    4.11
 -10   3 -12   51.13    6.39
  -9  -2 -12    6.36    6.50
  -8  -3 -11   55.97    8.35
  -8   3 -12    4.55    7.47
  -8   6 -10    4.31    4.58
  -7   5 -11    7.94    7.39
  -6   0 -11   39.26    7.82
 -12  -3 -12   10.69    5.49
 -12   1 -12   37.53    5.61
 -11  -3 -12   40.86    6.92
  -9   3 -12   30.96    6.85
  -8   0 -12  165.99   11.02
  -8   5 -11   -2.82    5.12
  -6   4 -11    4.60    8.43
  -6   6 -10    5.68    7.13
 -10   4 -11   24.48    5.65
  -8   1 -12  293.31   12.55
  -8   2 -12  130.32    8.74
  -7   6 -10    2.94    6.28
  -6   1 -11  285.78   12.26
  -5   5 -10   47.54    9.06
 -13  -4 -11  102.68    7.36
 -12  -2 -12    4.18    6.06
 -12   0 -12   30.75    5.70
 -10  -4 -11  158.29    9.51
 -10  -2 -12    4.78    6.28
  -9  -1 -12   55.06    7.56
  -9   2 -12  113.41    9.26
  -7  -1 -11   20.72    6.75
  -6   2 -11  383.87   13.88
 -12  -1 -12    6.29    5.68
 -12   2 -11   27.81    3.87
 -11  -2 -12   -9.56    5.61
 -11   1 -12   62.43    7.18
 -10   2 -12   59.08    6.67
  -9  -3 -11  110.20   10.54
  -9   0 -12  100.37    7.31
  -9   1 -12   97.27    8.53
  -8  -2 -11  136.26   11.48
  -7   4 -11   57.82    7.74
 -12  -4 -11   36.69    7.44
 -11  -4 -11  141.23   10.06
 -11  -1 -12    1.81    7.00
 -11   0 -12   52.01    7.33
 -10  -1 -12    6.29    6.49
 -10   1 -12   46.83    6.54
  -9   4 -11   23.93    6.93
  -8   4 -11   24.26    8.05
  -7   0 -11   85.09   10.28
  -5   4 -10  351.63   12.57
 -14  -4 -10    5.66    2.83
 -14  -4 -10   -0.14    1.28
 -13   0 -11   -0.18    4.17
 -10   0 -12   64.30    6.73
  -9   5 -10   33.31    6.39
  -6   5 -10   38.49    6.34
  -5   6  -9   11.08    7.20
 -13  -3 -11   58.66    6.06
 -10  -3 -11  196.42   11.86
 -10   5  -9   17.24    4.49
  -9  -4 -10   68.56   10.24
  -8  -1 -11   16.83    8.60
  -7   1 -11  140.70    9.63
  -7   2 -11  226.28   11.67
 -14  -3 -10   21.77    4.27
 -14  -2 -10   26.68    4.04
 -13  -2 -11   19.01    5.60
 -13  -1 -11   14.73    5.46
 -13   1 -10   -4.00    3.61
 -10   3 -11  113.85    8.89
  -9  -2 -11   54.04    8.17
  -8   5 -10    5.70    6.64
  -8   6  -9   34.89    6.27
  -7   5 -10   29.46    6.39
  -6   6  -9   47.98    8.23
 -12  -3 -11   38.69    7.65
 -12   1 -11   33.47    5.01
 -11  -3 -11  215.20   11.62
 -11   2 -11   42.20    6.01
  -9   3 -11   67.31    6.77
  -8   0 -11  116.73   11.01
  -7   6  -9   66.62    7.62
  -6   4 -10   99.97    8.72
 -11   4  -9   26.16    4.02
 -10   4 -10   48.23    5.61
  -8   1 -11  164.46    9.93
  -8   2 -11  122.05    9.68
  -5   5  -9   24.55    7.24
 -13  -4 -10   22.77    6.31
 -12  -2 -11   75.91    8.47
 -12   0 -11   10.81    5.11
 -12   2 -10    0.63    4.17
 -10  -4 -10   74.10    8.07
 -10  -2 -11   58.53    7.83
 -10   2 -11  171.63   10.43
  -9  -1 -11    5.87    6.36
  -9   2 -11  186.96   10.69
  -7   4 -10   92.81   10.92
 -12  -1 -11   21.44    4.95
 -11  -2 -11   99.06    8.51
 -11   1 -11   10.39    5.44
 -10  -1 -11   -0.97    8.55
  -9  -3 -10  274.38   13.40
  -9   0 -11   15.83    5.95
  -9   1 -11  118.40   10.09
  -9   4 -10  171.04   10.17
 -14  -4  -9    0.69    4.77
 -14  -1  -9    8.77    2.57
 -14  -1  -9   15.25    2.59
 -13   0 -10   14.47    4.03
 -12  -4 -10   13.16    7.84
 -11  -4 -10  125.85    9.44
 -11  -1 -11    9.83    5.59
 -11   0 -11   23.38    5.52
 -10   0 -11   17.64    7.03
 -10   1 -11   45.75    6.00
 -10   5  -8   20.88    4.52
  -9   5  -9   68.39    7.23
  -8   4 -10  139.29    9.10
  -6   5  -9   68.92   10.04
 -13  -3 -10   77.96    7.35
  -8   6  -8   66.50    7.47
  -7   1 -10   45.83    8.47
 -14  -3  -9    4.56    4.56
 -14  -2  -9   27.03    4.99
 -13  -2 -10  110.06    8.55
 -13  -1 -10   60.43    5.96
 -12   1 -10    3.49    5.71
 -12   3  -8    0.68    2.76
 -12   3  -8    1.47    1.86
 -11   4  -8   13.74    4.09
 -10  -3 -10   71.73    9.47
  -8  -1 -10   10.31    8.51
  -8   5  -9   64.25    8.18
  -7   2 -10  235.76   11.84
  -7   5  -9  138.18   10.32
 -12  -3 -10  103.20   10.07
 -11   2 -10   52.92    7.93
 -10   4  -9  107.47    8.27
  -9  -2 -10  283.58   12.21
  -7   6  -8   81.90    8.56
  -6   4  -9  173.92   11.95
 -12   2  -9    0.74    4.59
 -11  -3 -10  181.25   10.17
  -8   0 -10    6.16    7.02
  -8   2 -10  135.63   11.80
 -14  -1  -8   15.46    3.89
 -13  -4  -9    0.36    6.15
 -12  -2 -10  136.98    9.86
 -12   0 -10    0.12    4.91
 -10  -2 -10  150.10   11.97
 -10   2 -10   75.36    9.34
  -9  -1 -10   36.19    9.48
  -9   2 -10   45.86    9.38
  -8   1 -10    4.86    5.76
 -14  -4  -8   27.54    5.49
 -13   0  -9   49.21    5.22
 -13   1  -8   37.42    4.87
 -12  -1 -10   25.91    6.38
 -12   3  -7    6.50    3.57
 -11  -2 -10   98.07   10.30
 -11   1 -10    6.67    5.22
 -10  -4  -9    0.07    8.16
 -10   5  -7    4.71    3.68
  -9   0 -10   13.18    8.48
  -9   4  -9  202.88   11.49
  -9   5  -8   78.49    7.90
  -7   4  -9  243.24   11.76
 -14  -2  -8   17.97    4.64
 -11  -1 -10   50.49    8.91
 -11   0 -10   15.40    6.90
 -11   4  -7   -4.94    3.89
 -10  -1 -10   96.61    8.91
 -10   1 -10   25.67    5.92
  -9   1 -10   10.64    6.16
  -8   4  -9   74.28    7.87
  -8   6  -7   33.88    7.03
 -14  -3  -8   -1.43    3.56
 -13  -3  -9   53.60    6.30
 -13  -1  -9   66.26    7.38
 -12  -4  -9    0.82    6.57
 -12   1  -9    5.81    6.54
 -11  -4  -9   17.43    7.59
 -10   0 -10    6.91    5.69
  -6   5  -8  113.29   10.10
 -14  -1  -7   -0.43    3.61
 -12   2  -8    4.57    5.74
 -11   2  -9    9.51    7.34
 -10   4  -8   26.84    6.67
  -8   5  -8  113.74    8.85
 -12  -3  -9   19.45    7.81
 -10  -3  -9   68.03    9.93
 -10   5  -6   -4.92    3.80
  -7   6  -7   44.73    7.14
 -13   1  -7   11.04    4.00
 -12   0  -9   68.47    6.51
 -11   4  -6    5.78    2.50
 -11   4  -6    3.99    2.36
  -5   5 -14   38.76    4.45
  -3   7 -13   49.87    5.77
   0   7 -11   65.99    5.80
   2  10  -8   58.16    7.88
   2  11  -7  140.54    8.54
   3   8  -7   26.45    7.73
  -4   8 -13    1.18    3.04
  -3   5 -13   75.81    6.80
  -2  11 -10   -2.00    2.58
   1  10  -9   74.35    7.39
   3  10  -6  172.10   10.73
  -6   3 -14   52.68    4.86
  -5   8 -13   -0.34    2.88
  -3   2 -12   13.45    5.04
  -2   4 -12   33.32    5.42
   0  11  -9   25.54    5.03
   1  11  -8   36.20    6.94
   2   9  -8  220.14   11.25
  -6   4 -14   94.90    5.56
  -6   5 -14   42.62    4.54
  -4   3 -13   20.15    6.26
  -3   9 -12    2.87    3.47
  -2   2 -11  159.91    8.78
  -2   8 -12   25.18    5.02
  -1   4 -11   -0.04    5.37
  -1   9 -11   -5.66    5.07
   1   5  -9   71.04    7.82
   2   7  -8   10.33    7.33
  -4   7 -13   23.96    4.94
  -2   7 -12   42.19    6.53
   0   9 -10  118.48    9.21
   3   9  -6  119.60    8.48
  -7   3 -14   20.45    3.82
  -5   2 -13   14.55    5.47
  -4   4 -13  109.88    7.78
  -4   9 -12    4.04    3.38
  -4  10 -11    2.27    1.80
  -2   6 -12   71.13    6.50
  -1   5 -11   22.86    6.04
  -1   8 -11   52.82    6.66
  -1  11  -9    2.73    6.04
   0   5 -10   78.71    7.29
   1   6  -9   36.32    6.06
   1   8  -9  104.15    9.62
   2  10  -7  140.54    7.83
  -3   3 -12    2.08    4.59
  -1   6 -11  120.07    9.08
  -1   7 -11  196.20    9.88
  -1  10 -10   40.53    6.55
   0   6 -10   75.31    8.25
   0   8 -10  275.07   11.17
   1   7  -9  116.07    8.26
   1  11  -7  118.85    8.47
  -4   5 -13   88.50    6.60
  -3   8 -12    8.41    5.94
  -2   3 -11   17.64    7.47
  -2   9 -11   33.83    6.50
   0   7 -10  148.64    8.42
   0  10  -9   40.53    7.36
   0  11  -8   53.59    7.46
   1  10  -8  169.76    8.95
   2   9  -7   72.85    8.51
  -6   7 -13   30.88    4.81
  -3  11  -9   17.00    4.19
  -2  11  -9   17.28    5.29
   2   8  -7   59.76    8.64
  -5   3 -13    6.23    4.94
  -4   2 -12   69.81    8.03
  -3   4 -12    9.99    5.42
  -3   7 -12  117.17    7.55
  -2  10 -10   40.20    7.10
   2  10  -6  112.22    8.63
  -5   6 -13  115.19    6.97
  -4   8 -12   27.04    6.00
  -3   6 -12  287.86   11.72
  -2   4 -11    3.14    7.47
  -2   8 -11  216.72    9.32
  -1   4 -10  136.90   10.14
  -1   9 -10   92.47    6.88
   1   9  -8  348.73   11.99
  -6   2 -13   -1.92    5.58
  -5   4 -13   97.93    6.68
  -5   5 -13  174.52    8.85
  -3   2 -11   94.75    8.09
  -3   9 -11   65.83    6.99
  -1  11  -8   59.56    6.19
   0  11  -7   77.79    8.25
   1   7  -8    5.76    8.76
   1  10  -7  189.13   10.20
  -6   8 -12   11.10    3.41
  -5   8 -12   42.24    4.90
  -3  10 -10    8.90    6.11
  -2   5 -11   39.32    6.54
  -2   7 -11  205.29   10.18
  -1   5 -10    3.32    8.10
  -1   8 -10   65.63    7.92
  -1  10  -9   42.96    5.97
   0   8  -9  407.93   14.08
   0  10  -8  107.69    9.73
   2   9  -6   21.43    6.75
  -4   3 -12    4.22    5.12
  -4   9 -11   24.73    5.52
  -4  10 -10   37.33    4.73
  -2   6 -11   95.07    7.80
  -2  11  -8   56.01    6.48
  -1   6 -10   42.94    8.21
  -1   7 -10  101.75    9.70
   0   6  -9   -1.41    5.30
   0   7  -9  214.55   11.55
  -6   3 -13    4.83    5.06
  -6   5 -13   80.64    7.19
  -5   9 -11   29.95    4.98
  -4   7 -12  125.23    7.59
  -3  11  -8   51.21    5.32
  -2   9 -10   80.51    8.04
  -7   2 -13    7.74    5.33
  -6   4 -13   37.36    5.70
  -4   4 -12    3.19    5.51
  -4   6 -12  131.07    9.16
  -3   3 -11  159.27    9.32
  -3   8 -11  119.87    6.78
  -1  11  -7  170.02    9.45
   1   9  -7  219.78    9.92
  -8   5 -13   36.33    4.65
  -7   5 -13   15.09    4.80
  -5   2 -12  102.10    7.87
  -5   7 -12  103.87    7.65
  -2  10  -9  140.44    8.16
   0   9  -8  124.66    8.80
   1  10  -6   93.53    8.27
  -7   3 -13   30.29    6.22
  -5  10  -9   28.44    5.04
  -3   4 -11   42.52    8.23
  -3   7 -11  139.05    9.10
  -2   8 -10  169.74   10.18
  -1  10  -8   85.56    9.84
   0  10  -7  166.99   11.00
  -9   4 -13    5.03    2.15
  -9   4 -13    5.88    1.99
  -8   2 -13   32.33    6.31
  -7   4 -13   23.40    5.01
  -7   7 -12   72.49    4.74
  -6   7 -12   23.22    5.66
  -4   2 -11   52.79    8.43
  -4   8 -11   39.77    6.63
  -3   5 -11   62.42    9.51
  -3   6 -11  158.28   10.68
  -3   9 -10   69.15    7.06
  -3  10  -9  110.44    8.52
  -3  11  -7   50.58    5.53
  -1   8  -9  161.75   11.24
  -8   3 -13    5.07    4.77
  -8   4 -13   31.00    4.35
  -7   8 -11   39.68    4.02
  -5   3 -12   -5.37    5.02
  -5   6 -12  105.54    7.13
  -4  10  -9   73.57    7.02
  -2   5 -10   10.01    8.22
  -2   7 -10  215.95   12.14
  -9   2 -13    7.13    3.35
  -9   3 -13    3.37    3.71
  -5   4 -12   32.69    6.29
  -5   8 -11   90.81    8.09
  -4   9 -10  154.21    9.30
  -2   6 -10   94.97    7.90
  -1   6  -9    1.97    7.22
  -1   7  -9   66.18    7.80
  -6   2 -12  113.83    9.67
  -6   8 -11  112.15    6.55
  -5   9 -10   78.31    7.51
  -4   7 -11   86.71    8.44
  -2  10  -8   93.95    9.53
   0   9  -7   98.43    9.82
   0  10  -6   44.67    9.48
  -8   6 -12   29.07    5.31
  -6   6 -12   54.96    5.84
  -4   3 -11   48.92    8.04
  -3   8 -10  126.03    8.59
  -1   9  -8  100.57    8.84
  -1  10  -7  239.36   12.58
  -7   6 -12  127.21    6.91
  -6   3 -12   10.47    7.90
  -5  10  -8   19.62    4.13
  -4   4 -11   53.85   10.13
  -4   6 -11   71.23    8.73
  -3  10  -8  157.46    9.99
  -8   7 -11   36.78    4.20
  -6   4 -12   25.69    7.56
  -5   7 -11  211.47    9.90
  -4   5 -11   27.89    7.20
  -4  10  -8   74.00    8.51
  -3   7 -10   98.57   10.07
  -2   8  -9   90.67    9.06
 -10   4 -12    0.80    2.69
  -5   2 -11  188.65   12.17
  -4   8 -10  174.59   10.40
  -7   2 -12   92.37    9.17
  -7   7 -11   35.68    6.47
  -7   8 -10   70.80    6.36
  -6   7 -11   71.27    7.22
  -6   9  -9   51.65    4.79
  -3   5 -10   -5.40    6.86
  -3   6 -10   12.63    6.19
  -2   7  -9   38.34    7.00
  -2   9  -8  203.55   12.77
  -2  10  -7   46.67    7.51
  -1  10  -6  186.06   13.07
   0   9  -6   20.79    7.20
 -11   2 -12    7.87    2.55
 -11   2 -12   -0.15    1.24
  -9   6 -11    7.73    4.53
  -7   3 -12    5.90    7.55
  -7   4 -12    0.16    6.71
  -5   6 -11   67.70    7.24
  -5   8 -10   51.33    9.01
  -5  10  -7   11.77    4.49
  -2   6  -9   22.40    6.34
  -1   9  -7   36.63    7.20
  -9   4 -12    3.75    5.01
  -6   8 -10  102.33    7.44
  -5   3 -11   39.54    6.80
  -5   5 -11    3.99    9.30
  -4   7 -10   58.94    8.79
  -3   8  -9   37.43    9.52
  -3  10  -7   52.82    9.06
 -10   3 -12   45.44    5.94
 -10   5 -11    1.11    3.12
  -8   2 -12  142.78   10.07
  -8   4 -12    4.86    5.46
  -6   6 -11   19.70    7.38
  -5   4 -11   33.06    7.65
  -5  10  -6    0.25    5.14
  -4  10  -7   76.21    6.62
 -10   2 -12   55.92    6.61
  -9   3 -12   18.51    7.07
  -8   3 -12    2.80    6.04
  -8   6 -11   35.95    6.19
  -4   6 -10   -8.33    7.47
  -3   9  -8  118.06    9.37
  -2  10  -6   55.33    6.80
  -1   8  -7   18.56    6.97
  -9   2 -12   88.97    8.27
  -9   7  -9    5.63    3.73
  -8   7 -10    6.26    5.72
  -7   6 -11   53.76    6.50
  -6   2 -11  404.42   14.50
  -6   9  -8   48.34    6.92
  -5   7 -10   69.44    9.55
  -4   5 -10    5.92    9.09
  -4   8  -9  138.93   11.71
  -3   7  -9   24.33    7.37
  -2   9  -7   18.36    9.54
  -8   8  -8   -3.40    3.98
  -7   8  -9   18.85    6.58
  -6   3 -11  116.47   10.47
  -6   5 -11   11.54    6.72
  -5   9  -8   44.69    7.73
  -4   9  -8   15.01    6.57
  -4  10  -6   -6.36    6.57
  -3  10  -6    1.48    6.29
  -2   7  -8   18.28    9.93
  -1   9  -6   16.88    6.95
  -9   5 -11   -2.31    6.38
  -7   7 -10    4.97    6.49
  -6   4 -11   17.24    7.03
  -6   7 -10   91.73    7.00
  -5   8  -9   23.53    9.76
  -3   6  -9    4.11    5.84
 -12   1 -11    0.00    1.77
 -12   1 -11    0.08    1.19
 -11   3 -11   44.37    5.57
  -9   6 -10    2.40    5.27
  -8   5 -11   -3.04    6.80
  -7   1 -11  154.26   10.03
  -7   5 -11   -7.86    6.37
  -6   8  -9   13.07    6.34
  -5   6 -10   18.23    8.00
  -6   9  -7    7.22    6.34
  -4   7  -9    8.34    7.65
  -3   9  -7   41.80    8.29
  -2   8  -7   19.07    9.84
 -11   4 -10   33.78    4.74
 -10   5 -10   22.65    5.18
  -9   7  -8    9.21    3.60
  -8   8  -7   15.84    3.50
  -7   2 -11  221.90   10.86
  -7   3 -11  147.43   10.76
  -5   5 -10   28.64    8.22
  -2   9  -6   16.57   10.33
 -11   2 -11   37.76    6.49
  -8   6 -10    9.82    6.74
  -8   7  -9    3.24    5.81
  -6   6 -10    6.69    6.15
  -5   9  -7    2.61    6.55
  -4   6  -9  103.42   10.56
  -4   9  -7   10.76    6.99
  -3   7  -8   -9.06   10.01
 -10   3 -11   97.64    8.31
 -10   6  -8   19.37    4.38
  -8   1 -11  173.27    9.79
  -8   3 -11   52.00    9.01
  -8   8  -6   20.72    4.18
  -7   6 -10   13.09    5.42
  -6   9  -6   27.66    7.17
  -5   7  -9    8.56    6.09
 -11   1 -11   19.79    5.91
  -9   3 -11   74.82    8.95
  -8   2 -11  140.37    9.21
  -7   7  -9    6.13    7.88
  -6   5 -10   36.75   10.08
  -6   7  -9   10.25    7.38
  -3   9  -6    3.25    9.54
 -12   2 -10   13.87    4.05
 -10   2 -11  156.57   10.11
  -9   1 -11  125.45    9.24
  -9   2 -11  177.71   10.90
  -9   5 -10   40.20    7.05
  -9   6  -9   42.86    6.38
  -6   9  -5   53.98    6.95
  -3   8  -7   10.42    7.75
  -2   9  -5   67.64   11.62
 -10   1 -11   35.19    6.68
  -8   5 -10    3.06    7.96
  -7   5 -10   27.54    9.17
  -7   8  -7   28.58    7.91
  -6   3 -10   81.80    9.22
  -5   6  -9   23.46    7.59
  -5   9  -6   11.36    6.89
  -4   7  -8   15.20    9.84
  -4   9  -6  -10.57    7.42
 -11   3 -10   58.11    6.25
 -10   4 -10   73.38    8.31
 -10   6  -7   30.09    4.27
  -9   7  -6   10.34    4.42
  -8   7  -8    2.07    7.01
  -4   8  -7    6.51   11.00
 -11   4  -9   27.74    5.51
  -8   6  -9   42.33    7.89
  -7   4 -10  132.39   12.66
  -6   6  -9   46.11   10.30
  -5   5  -9   32.88   11.15
  -3   9  -5  103.30   14.14
 -12   1 -10    0.22    3.81
  -9   4 -10  171.49   11.72
  -7   3 -10  253.03   14.61
  -7   6  -9   67.34    9.65
  -7   7  -8   16.73    8.99
  -6   8  -7   12.10    6.77
  -5   7  -8   21.20    8.77
  -5   8  -7    9.72    7.67
  -5   9  -5   35.03    7.31
  -4   6  -8  132.22   13.30
  -4   9  -5   61.18   10.62
 -12   0 -10   -5.85    5.34
  -8   4 -10  155.53   10.38
  -7   2 -10  243.38   12.74
  -7   8  -6   11.46    6.00
  -6   7  -8   52.07    9.19
  -3   8  -6  137.07   11.39
 -13   0  -9   18.35    4.59
 -11   2 -10   44.68    6.77
 -10   3 -10   46.47    7.46
  -9   5  -9   60.43    8.50
  -9   6  -8   80.30    7.43
  -6   5  -9   54.19   11.58
  -5   9  -4   81.91    9.71
 -12   2  -9   -3.06    5.19
 -12   3  -8    1.40    3.52
  -9   3 -10  114.53   11.75
  -8   1 -10    1.70    8.91
  -8   2 -10  140.62   12.03
  -8   3 -10  291.51   13.40
  -7   8  -5   19.51    8.37
  -5   6  -8  110.49   12.33
  -4   8  -6   94.68   12.41
  -4   9  -4  117.03   11.42
 -11   1 -10    6.39    7.08
 -11   4  -8   11.87    5.78
 -10   2 -10   91.88    9.73
 -10   4  -9  133.24    9.84
 -10   5  -8   32.75    5.55
  -8   5  -9   49.27    7.47
  -7   5  -9  159.54   10.73
  -7   8  -4   51.17    7.65
  -6   4  -9  216.09   14.47
  -6   8  -6   46.88    8.28
  -5   8  -6   69.26   11.46
 -13   1  -8    4.51    3.33
 -13   1  -8   12.08    2.57
 -11   0 -10   16.86    5.90
 -11   3  -9   12.26    5.84
  -9   1 -10   14.85   10.59
  -9   2 -10   37.49    8.00
  -8   6  -8   87.86    8.11
  -7   7  -7   36.82   10.34
  -6   6  -8  188.60   13.28
 -10   0 -10   12.77    6.21
 -10   1 -10   24.21    6.90
  -9   6  -7   53.92    6.97
  -8   7  -6   53.57    8.34
  -7   6  -8   87.72    8.95
  -6   7  -7  111.73   13.28
  -3   8  -5  406.48   16.73
 -12   1  -9    6.62    6.60
 -12   3  -7   10.67    4.69
  -9   4  -9  211.65   12.09
  -7   4  -9  290.70   14.08
  -6   8  -5   72.08   10.97
 -11   4  -7   -1.26    5.67
 -10   5  -7   23.78    6.41
  -9   5  -8   93.73    7.48
  -8   4  -9   84.10   10.35
  -8   7  -5   43.19    7.77
  -5   8  -5   90.27   13.14
  -4   8  -5  101.99   12.01
 -11   2  -9    0.95    6.43
 -10   3  -9   30.62    7.47
  -9   6  -6   14.04    6.60
  -7   7  -6   63.19   11.20
  -6   5  -8  137.13   10.93
  -6   8  -4   44.75    9.39
  -4   7  -6  664.01   20.42
 -13   1  -7   19.09    4.52
 -12   0  -9   66.73    8.44
 -12   3  -6   12.27    5.18
 -11   3  -8   -7.67    6.84
 -10   4  -8   44.34    8.03
  -8   5  -8  167.50   10.96
  -8   6  -7   32.45    8.53
  -8   7  -4   -0.40    5.67
  -8   7  -3   -5.18    4.92
  -7   5  -8  160.12   13.21
  -5   6  -7   64.93   10.40
  -5   7  -6  236.05   15.44
 -12  -1  -9   53.44    8.42
 -10   5  -6    3.29    6.08
  -7   6  -7   60.50   12.19
  -6   6  -7  226.29   15.83
  -6   7  -6  192.08   12.98
  -6   8  -3   22.78    7.28
 -11   1  -9    6.85    6.92
 -11   4  -6    8.61    5.32
 -10   2  -9   -8.82    7.60
  -9   2  -9    5.97   10.02
  -8   1  -9    8.69    9.10
  -8   2  -9   62.56    9.06
  -5   8  -4   78.05    9.05
  -4   8  -4  107.35   12.28
 -13  -1  -8   23.23    5.13
 -11   0  -9   81.31   10.74
  -9   4  -8   53.26    7.81
  -9   5  -7   62.49    7.66
  -9   6  -4   -1.72    5.03
  -9   6  -3    1.21    5.36
  -7   4  -8  246.14   15.27
  -7   7  -5   19.35    8.34
 -12   1  -8   27.04    6.93
 -12   2  -7   31.10    7.58
 -11   4  -5    9.10    4.93
 -11   4  -4   11.46    5.08
 -10   0  -9   80.05   11.44
 -10   1  -9   14.90    7.11
 -10   5  -5    8.45    5.46
 -10   5  -3   15.54    5.00
  -9   0  -9   83.15    9.44
  -9   1  -9   22.24    7.86
  -8   4  -8   75.74    9.30
  -8   6  -6    8.48    7.48
  -5   8  -3   38.35   10.59
 -13   0  -7   41.58    6.10
 -11   3  -7   -2.95    6.70
 -10   3  -8    5.36    6.83
 -10   4  -7   -1.14    5.47
  -8   5  -7  146.75   12.48
  -7   7  -4   23.38    8.45
  -6   5  -7  227.54   16.30
  -6   7  -5  105.43   11.12
  -5   7  -5  350.81   17.91
  -4   8  -3   47.28   10.34
  -7   5  -7   81.74    9.54
  -7   6  -6   67.42   10.10
  -6   6  -6  193.26   15.25
 -12   0  -8  114.70    9.00
  -9   3  -8    4.27    9.10
  -9   5  -6    9.14    6.41
  -8   3  -8    0.58    8.07
  -7   7  -3    5.47    7.76
  -7   7  -2   22.29    8.08
 -12   2  -6   38.23    6.19
 -11   1  -8   68.82   10.56
  -9   4  -7    1.01    8.66
  -6   7  -4   27.37   11.89
 -13  -1  -7   15.66    6.80
 -12  -1  -8   61.96    8.58
 -11   3  -6   14.97    7.95
 -10   4  -6    5.80    5.97
  -8   2  -8   12.25   11.26
  -5   7  -4    9.01   11.79
 -13   0  -6    1.27    4.76
 -12   2  -5   24.14    6.59
 -11   2  -7   53.50    9.39
 -10   3  -7   19.40    6.47
  -9   5  -5    4.33    8.34
  -8   4  -7   66.77    9.61
  -8   5  -6    9.39    8.19
  -8   6  -4    4.42    6.03
  -8   6  -1   22.30    6.53
  -7   4  -7  121.06   10.49
 -13  -2  -7    6.62    6.53
 -12   2  -3    1.62    4.49
 -11   0  -8   67.35    9.63
 -10   1  -8   63.49    9.48
  -8   6  -3   30.07    9.09
  -7   5  -6   55.70   13.53
  -6   6  -5   40.46   12.64
  -6   7  -3   -2.01    7.53
 -14  -3  -5    0.09    1.84
 -12   2  -4    4.85    4.88
 -11  -1  -8   81.29   10.55
 -11   3  -5   43.38    8.60
 -10   0  -8  117.84   11.76
 -10   4  -5   17.59    7.65
  -9   1  -8   59.10    8.55
  -9   3  -7   29.20   11.22
  -8   6  -2   54.87    7.22
 -12   0  -7   55.38    7.38
 -12   1  -6   37.55    8.59
 -10  -1  -8   94.77   10.56
 -10   4  -1    1.01    3.30
 -10   4  -1   -0.15    2.17
  -9   4  -6  -10.10    6.61
  -9   5  -1    4.60    4.85
  -9   5  -1    2.71    3.44
  -7   6  -4   -4.18   10.52
  -6   7  -2   29.86    8.19
  -6   7  -1   31.89    9.24
  -5   7  -3   22.39    8.47
 -13  -1  -6   -2.70    6.36
 -13   0  -4   -4.50    4.78
 -11   3  -4   33.19    7.39
 -11   3  -2   -6.12    4.50
 -10   2  -7   45.64    9.17
 -10   3  -6   68.22    9.30
 -10   4  -4   57.91    8.54
  -9   5  -3   39.09   10.25
  -9   5  -2   34.30    7.54
  -8   3  -7   16.06    8.77
  -8   5  -5  -10.42    8.22
 -12  -1  -7   57.37    9.05
 -11   2  -6   15.71    6.88
 -11   3  -3   -6.72    4.96
 -10   4  -3   98.93    8.52
 -10   4  -2    5.22    5.89
  -8   4  -6  -14.63    9.38
  -6   6  -4   11.08   10.43
  -5   7  -2   20.30   10.10
  -9   2  -7   65.42    9.88
  -7   4  -6   18.65    7.19
  -7   5  -5   14.52    8.78
  -7   6  -3   30.24   10.26
 -13  -2  -6    4.83    4.93
 -12  -2  -7   16.81    6.71
 -12   1  -5   25.62    6.24
 -11   0  -7   64.33   10.45
 -10   1  -7  167.59   14.83
  -9   4  -5   46.48    7.68
  -8   5   1   -1.86    5.39
  -7   6   0   56.82    8.54
 -13  -3  -6   65.66    8.49
 -13  -1  -5   13.13    4.87
 -12   0  -6   12.71    7.27
 -11   2  -5   26.74    8.40
 -10   3  -5   54.86    8.89
  -9   3  -6   62.89    8.76
  -9   4   1    2.65    3.38
  -7   6  -2   69.93    9.95
  -7   6  -1  161.15   11.41
 -12   1  -4   11.49    6.26
 -11  -1  -7    1.95    7.71
 -11   1  -6   95.09   10.54
 -10   2  -6   88.81   11.75
  -9   1  -7   84.82   10.28
  -8   3  -6   42.89   12.06
  -6   6  -3   -5.35    7.47
 -12   1  -3   24.92    6.71
 -12   1  -2   17.94    4.51
 -11  -2  -7    1.28    8.76
 -10   0  -7  211.61   12.37
  -9   4  -4   95.21   10.60
  -8   4  -5   81.19   11.33
  -8   5  -3   73.83    9.93
 -13  -2  -5   12.83    7.31
 -13  -1  -3   30.06    5.72
 -13  -1  -2   12.51    4.24
 -12  -1  -6    1.15    6.91
 -11   2  -4   21.27    5.74
 -10  -1  -7   86.60   11.97
 -10   3  -4   54.28    8.69
  -8   5  -2  153.07   11.90
  -8   5   0   -1.39    6.43
  -7   4  -5   45.19   13.06
 -11   2  -1   27.85    6.25
 -10   3   0    2.97    4.90
  -9   2  -6  186.75   13.49
  -9   3  -5   39.28   10.17
  -9   4  -3  121.23   11.24
  -9   4   0    3.04    6.20
  -8   5  -1   23.43    6.93
  -6   6  -2   43.15   10.14
 -13  -3  -5   42.34    7.52
 -12  -2  -6    5.01    7.28
 -11   0  -6   54.08    9.26
 -11   1  -5   18.20    9.25
 -11   2  -3    6.39    5.95
 -11   2  -2   28.09    6.90
 -10   2  -5  138.83   10.94
 -10   3  -3   21.06    8.73
  -6   6  -1  145.96   13.91
 -13  -2  -4   55.78    7.66
 -12  -3  -6   26.40   10.18
 -10   3  -2   -2.70    6.79
  -9   4  -1   -0.33    6.00
  -8   4  -4  114.03   12.38
  -7   5  -3  129.14   12.64
  -6   6   0   56.34    8.50
 -12  -1  -5   22.70    8.11
 -12   0  -4   10.27    5.58
 -11  -1  -6    3.47    8.58
  -8   3  -5  249.92   13.81
 -13  -2  -3   48.10    7.11
 -13  -2  -1    8.46    3.14
 -12   0  -3   85.34    8.67
 -12   0  -1    9.43    5.34
 -10   0  -6  123.19   13.38
  -9   3  -4   49.53    8.00
  -9   3   2    4.32    5.04
  -8   4   2    9.69    6.06
  -7   4  -4  223.66   16.58
  -7   5  -2  173.10   12.86
  -5   6  -1   68.70   13.22
 -13  -3  -4   22.64    6.79
 -12   0  -2   50.24    6.79
 -11  -2  -6   35.18   10.75
 -11   1  -4   -0.32    5.39
 -10   2  -4   39.75    7.18
  -9   2  -5  183.72   12.74
  -8   4  -3   89.72    9.53
  -7   5   1    7.70    7.02
 -12  -2  -5   93.66   10.08
 -10  -1  -6   77.48   12.51
 -10   1  -5   46.95    8.54
  -7   5  -1   42.11    9.47
  -7   5   0   18.83    8.54
 -13  -4  -4    7.37    5.84
 -11   1  -3    9.15    5.72
 -10   2   1   25.31    5.53
  -9   3  -3   44.16    8.31
  -8   3  -4  193.45   15.16
  -6   5  -2   83.36   12.13
 -13  -3  -3    6.42    6.47
 -12  -3  -5  104.89   12.22
 -11   0   2    7.82    3.25
 -11   1  -2   76.88    8.61
 -11   1  -1   73.94    8.71
 -10   2  -3   -4.32    5.38
  -9   3   1   12.39    6.93
  -8   4   1   42.08    7.20
 -13  -3  -2   -1.00    5.23
 -12  -1  -3   43.47    7.82
 -11  -1  -5    3.52    7.38
 -11   0  -4    9.42   10.14
 -10   2  -2    9.95    7.69
 -10   2   0   41.18    7.85
  -9   1  -5  175.81   13.02
  -9   2  -4   35.12    9.96
  -9   3  -2   -1.35    8.72
  -8   4  -1    0.33    7.30
  -8   4   0   19.39    8.95
 -12  -2  -4  100.86   10.02
 -12  -1   0    2.21    3.99
 -10   1  -4   15.03    7.71
 -10   2  -1   23.72    8.20
  -9   3   0   23.15    8.23
  -6   5  -1   80.43   11.61
 -13  -4  -3    7.83    4.78
 -12  -1  -2   30.87    6.22
 -12  -1  -1    0.63    5.54
  -9   2   3   -0.40    3.95
  -8   3  -3   42.14   10.49
  -7   4  -2   93.88   12.56
  -7   4   3   40.29    7.08
  -6   5   0   33.87   10.20
 -13  -5  -3   21.86    5.47
 -13  -4   0   15.82    3.38
 -11   0  -3   79.79    9.56
 -11   0   1   10.11    5.38
  -8   3   3   12.72    5.65
  -6   5   1    6.59    7.00
 -13  -4  -2    4.27    5.36
 -13  -4  -1   22.00    5.00
 -12  -3  -4   59.46   10.24
 -12  -2   1   38.33    5.43
 -11  -3  -5  133.59   11.40
 -11  -1  -4   60.86    9.93
 -10  -1  -5   22.84    7.42
 -10   1  -3   10.99    7.41
  -9   2  -3   -1.90    5.91
 -13  -5  -2   28.59    6.41
 -12  -2  -3   18.52    6.81
 -11   0  -2   73.10    7.90
 -10   0  -4   32.61    9.53
  -9   1  -4   39.09    8.48
  -8   3  -2   17.06    8.40
  -7   4  -1   -8.03    6.97
  -7   4   2   -1.90    7.88
 -13  -5   0    4.42    4.09
 -12  -4  -4   26.94    6.24
 -12  -3   2    8.43    3.27
 -11   0  -1   40.18    6.24
 -11   0   0   25.79    5.38
  -9   1   4   10.31    4.58
  -9   2   2   -0.72    5.92
  -7   4   0   19.42    9.27
  -7   4   1   72.43    9.55
 -13  -6   0   -1.98    3.33
 -13  -5  -1   10.80    4.59
 -12  -2  -1    1.92    5.68
 -12  -2   0   18.92    5.00
 -11  -2  -4  134.26   11.27
 -10   1  -2   45.94    7.54
 -10   1   1    8.10    4.95
  -9   2  -2    5.26    6.85
  -8   3   2   54.32    6.79
 -13  -6  -1    5.73    4.01
 -12  -3  -3    7.59    5.78
 -11  -1  -3  112.86    9.38
 -11  -1   2   16.47    4.33
 -10   1  -1   64.49    7.24
 -10   1   0   28.60    8.12
  -9   2  -1   31.78   10.34
  -8   3   0   36.85   10.14
  -8   3   1   78.49    9.94
  -5   5   1   -2.64    5.86
 -10  -1  -4  112.72   10.04
 -10   0  -3   61.96    9.65
  -9   0   5    9.84    2.81
  -9   1  -3   29.49    9.66
  -9   2   0   52.39    8.07
  -8   2   4    5.54    5.29
  -7   3   4   10.12    5.63
 -12  -4  -3   -1.14    4.86
 -12  -3  -2   -3.24    6.93
 -12  -3   1   32.20    5.33
 -11  -3  -4   69.97    8.75
 -11  -2   3   13.23    3.53
 -11  -1  -2   63.66    9.51
 -12  -5  -3   15.64    7.47
 -11  -2  -3  113.95   10.85
 -11  -1  -1    9.33    5.66
 -11  -1   1    0.79    4.77
 -10  -1   4   11.67    3.30
  -8   2  -2   -2.22    9.37
  -6   4   0    9.15    7.09
  -6   4   3   70.32    8.08
 -12  -4   2   -2.94    2.97
 -12  -3   0   22.75    5.42
 -11  -1   0   -4.14    4.05
 -10   0  -2   44.90    6.47
 -10   0   2   11.20    5.88
  -9   1  -2   29.89    8.61
  -9   1   3    5.62    5.36
  -6   4   1   17.30    7.88
  -6   4   2  113.76   11.96
 -12  -4  -2    7.07    7.42
  -8   1   5   30.95    5.22
  -8   2   3    4.48    6.07
  -7   3   3    9.56    5.52
 -11  -3  -3   -0.60    7.75
 -11  -2   2   19.84    5.75
 -10   0  -1   82.63    7.79
 -10   0   0   32.11    6.53
 -10   0   1    5.91    5.38
  -9   1  -1   65.23    8.25
  -8   2  -1   44.05    7.53
  -7   3   0   49.12    7.41
 -12  -5  -2   40.07    6.40
 -12  -4  -1   33.47    5.19
 -12  -4   0   51.55    7.18
  -8   2   2   39.78    8.21
  -7   2   5    8.53    5.00
  -7   3   1  118.45    9.55
  -7   3   2   28.13    7.19
 -11  -4  -3    3.83    6.54
 -11  -2  -1  -10.76    6.59
 -11  -2   1   47.11    6.04
 -10  -1   3   36.76    5.14
  -9   0   4   35.71    6.45
  -9   1   0   64.59    7.94
  -9   1   1   14.71    5.99
  -8   0   6   -0.04    3.41
  -8   2   0   42.32    7.96
  -8   2   1   70.18   10.06
 -12  -5  -1   65.24    6.85
 -11  -4   4   12.78    2.96
 -11  -3   3    0.44    3.42
 -11  -2   0   13.02    5.07
 -10  -2  -3  136.46    9.46
 -10  -1  -2   15.13    6.32
  -9   0  -2  169.28   10.99
 -12  -5   1    8.86    3.87
 -11  -3  -2    8.99    5.31
 -12   2 -10   11.89    5.26
  -9   4 -10  188.12   11.93
  -7   3 -11  142.42   15.66
  -6   2 -11  431.56   16.28
  -6   4 -10  108.19   14.47
  -6   6  -7  265.06   17.26
 -13  -1 -12   -4.38    4.68
 -10   4  -8   48.30    9.07
 -10   4  -6    7.71    7.50
  -9   3 -11   84.99   11.25
  -8   1 -12  261.89   12.78
  -7   5  -9  146.27   12.23
  -6   5  -9   65.84   10.39
  -5   6  -7   56.70   11.93
 -13   0 -11   -0.30    3.93
 -13   1  -8   23.18    4.75
 -11   2 -11   31.28    6.81
 -11   3  -9   14.89    6.28
 -11   3  -6    4.95    5.66
 -10   4  -7    0.31    6.10
  -8   4 -10  143.72   10.84
  -7   4 -10  143.75   12.77
  -6   6  -6  202.45   14.49
  -6   6  -5   47.94   13.11
 -12   1 -11   36.02    6.32
 -12   2  -7   42.61    5.75
 -11   3  -8   -6.55    7.29
 -10   1 -12   34.05    7.72
  -9   1 -12   91.45    9.40
 -12   2  -8   11.71    6.17
 -11   3  -7   -4.54    6.23
 -10   3 -10   78.97    7.72
  -9   4  -9  206.31   12.93
  -8   5  -7  158.58   12.13
  -8   5  -6    9.90    9.70
  -8   5  -5    7.65    6.75
  -7   2 -11  187.51   11.23
  -7   5  -8  183.64   15.69
  -6   3 -10  101.86   12.90
  -6   5  -8  161.08   15.02
 -14  -2 -11   20.79    3.68
 -13  -2 -12    2.07    4.78
 -11   0 -12   63.64    8.60
 -10   2 -11  167.94   10.59
  -9   0 -12   85.28   10.58
 -12  -1 -12    2.20    4.88
 -11   2 -10   35.39    8.77
 -10   0 -12   62.51    9.36
  -9   3 -10  128.81   11.95
  -8   2 -11  152.57   11.16
  -8   4  -9   81.28    9.64
  -7   1 -11  168.01   12.89
  -7   5  -7   87.41   13.40
  -6   4  -9  232.99   14.69
 -14  -1  -9   31.35    4.18
 -13   0 -10    2.89    5.45
 -12   1 -10   11.53    6.39
 -11   1 -11   19.38    7.55
 -10   3  -9   30.99   10.19
  -8   3 -10  303.86   16.21
  -7   4  -9  247.50   14.17
 -13  -3 -12   37.98    5.28
 -13  -1 -11   19.19    6.08
 -11  -1 -12    0.36    7.40
  -9   4  -7    5.40    8.83
  -9   4  -5   23.76    6.76
  -7   5  -6   47.88    9.24
  -7   5  -5    9.02   10.56
  -6   5  -7  189.17   13.33
 -13  -4 -12   31.27    5.44
 -12  -2 -12    3.68    6.96
 -12   0 -11   13.42    5.61
 -10  -1 -12    4.11    5.53
  -9   4  -6    7.51    6.13
  -8   1 -11  161.27   11.43
  -8   4  -8   34.99   12.96
 -13   0  -9   49.99    6.79
 -11   2  -9   14.63    5.65
 -10   2 -10   92.80    7.94
 -10   3  -5   53.33    8.08
  -9   1 -11  104.16   12.53
  -9   3  -9  166.99   11.99
 -14  -2 -10   17.45    4.30
 -13   0  -6    0.06    4.14
 -12  -3 -12   17.35    5.82
 -12   1  -9   11.67    5.87
 -12   1  -5    5.82    4.24
 -11  -2 -12    0.34    5.05
 -10   3  -7    6.22    8.81
  -7   2 -10  229.89   12.81
  -7   4  -8  186.14   13.18
 -11   1 -10   -8.62    6.17
 -10   3  -6   45.69    8.26
  -9   2 -10   50.85    9.04
  -8   0 -11   93.32    9.13
  -8   2 -10  133.92   11.91
  -8   3  -9  134.89   11.06
  -7   3  -9  123.52   11.74
 -13   0  -7   39.76    5.04
 -12   1  -6   16.93    7.31
 -11   2  -7   31.20    7.57
 -11   2  -6   17.85    7.32
  -8   4  -6   16.62    8.46
 -14  -4 -11   25.45    4.43
 -13  -1 -10   65.58    5.93
 -12   0 -10   -5.66    6.02
 -12   1  -7   22.41    7.47
 -10   0 -11   10.66    6.69
 -10   2  -9   -5.27    5.56
  -9   0 -11   11.82    6.71
  -9   3  -8    7.02    7.94
  -8   4  -5   86.28    9.02
  -7   1 -10   46.94    8.88
  -7   4  -7  119.01   10.62
 -14  -2  -9   29.98    5.42
 -10   1 -10   21.14    9.20
 -14  -5 -11    5.12    2.38
 -14  -5 -11    1.76    2.16
 -11  -1 -11   -6.88    7.74
 -11   1  -9    9.33    6.45
  -9  -1 -11   -0.66    8.10
  -9   1 -10    9.92    8.90
  -9   2  -9   -4.65    8.66
  -8   1 -10   -1.44    7.32
  -8   3  -8    0.46    7.56
  -7   4  -6   11.80    7.47
 -14  -3 -10   24.94    4.67
 -14  -2  -8    8.39    4.65
 -14  -2  -6    3.62    3.35
 -13  -3 -11   42.49    6.11
 -13  -1  -9   69.07    7.11
 -12  -2 -11   68.36    7.82
 -10  -1 -11    7.82    7.75
 -10   2  -8   18.91    9.45
  -9   3  -6   44.87    9.84
  -8   2  -9   65.52   11.53
 -15  -4  -8   11.26    3.10
 -12   0  -9   58.71    6.59
 -11   0 -10   33.33    6.03
  -9   3  -5   46.49    8.16
 -13  -4 -11   99.47    7.32
 -13  -2 -10  116.46    7.27
 -13  -1  -5    5.07    4.59
 -12  -1 -10   31.92    5.77
 -12   0  -4    5.58    4.23
 -11  -2 -11  112.89    9.93
 -11   1  -8   46.47    8.93
 -10   2  -4   26.79    7.57
  -8   3  -7   15.63    7.11
 -15  -5  -9    8.28    3.56
 -13  -1  -8   18.37    6.32
 -12  -3 -11   32.06    6.48
 -12   0  -8  133.59    9.75
 -11   1  -4   -2.18    5.31
 -10  -2 -11   39.06    5.96
 -10   0 -10    6.53    6.96
 -10   1  -9   17.17    6.08
 -10   2  -6   73.15    9.14
  -9   2  -8   11.97    8.89
  -8   0 -10   14.00    6.63
 -14  -4 -10   21.89    4.37
 -14  -3  -9    4.69    4.86
 -13  -5 -11   31.44    4.89
 -13  -1  -6    1.80    5.41
 -10  -3 -11  139.16   10.66
  -9   0 -10   -4.14    6.74
  -8   3  -6   32.54   10.41
 -12  -4 -11   32.14    6.87
 -12   0  -5   -4.37    5.30
 -11  -3 -11  134.20    8.63
 -11  -1 -10   56.92    8.68
 -11   0  -9   90.74    8.92
 -11   1  -6   79.37    8.61
 -11   1  -5   17.32    7.13
  -9   1  -9    9.63    7.52
  -8   1  -9   11.12    8.04
  -8   2  -8    5.24    5.95
  -8   3  -5  311.39   14.51
 -13  -3 -10   48.87    6.91
 -13  -2  -9   93.34    8.02
 -12  -5 -11   53.51    6.44
 -12  -2 -10  133.82    8.92
 -12  -1  -9   71.03    7.31
 -12   0  -6    5.83    5.12
  -9   2  -7   49.84    9.44
  -8   3  -4  118.21   10.28
 -15  -6  -9   36.72    3.67
 -15  -5  -8   30.22    4.26
 -14  -5 -10    2.23    3.25
 -14  -3  -8   -2.51    4.51
 -14  -3  -5   12.75    3.68
 -10  -1 -10   71.34    8.67
 -10   1  -8   52.23    6.79
  -9  -1 -10   32.61    7.32
 -14  -6 -10   34.91    4.84
 -10   0  -9   67.82    9.74
  -9   2  -6  206.69   12.47
 -15  -5  -7   30.23    4.22
 -14  -7 -10   36.14    3.92
 -14  -4  -9   10.29    3.98
 -14  -3  -7   12.61    4.29
 -14  -3  -6   42.50    5.28
 -13  -4 -10   13.77    6.65
 -13  -2  -8   12.50    5.49
 -11  -2 -10   59.69    9.24
 -11   0  -8   84.22    7.07
 -10   1  -7  157.27   11.16
  -9   1  -8   42.04    8.22
  -9   2  -5  217.27   12.08
  -9   2  -4   35.07    9.19
 -12  -3 -10   92.84    8.39
 -12  -1  -8   78.42    6.52
 -11  -1  -9  145.32   10.11
 -10  -2 -10  109.08   10.24
  -9  -2 -10  234.23   11.02
  -9   0  -9   59.07    8.17
 -15  -6  -8   30.99    4.14
 -13  -3  -9   51.05    6.16
 -13  -2  -7    7.28    5.91
 -12  -2  -9   40.70    7.27
 -11   0  -7   49.43    8.65
 -10   1  -6   80.57    9.90
 -14  -5  -9   24.31    5.32
 -14  -4  -8   39.32    5.24
 -13  -5 -10    3.78    4.55
 -13  -2  -5   16.17    5.61
 -12  -1  -7   41.52    7.74
 -12  -1  -4   22.09    6.33
 -11  -3 -10  165.10   10.37
 -10   0  -8   96.62    9.30
 -10   1  -5   42.42    8.77
 -10   1  -4    9.98    7.23
 -14  -4  -4    8.73    3.96
 -13  -7 -10   56.73    6.00
 -13  -6 -10   15.78    4.86
 -12  -4 -10    7.27    4.54
 -11   0  -6   59.02    8.82
 -11   0  -4   10.81    6.92
 -10  -3 -10   58.39    6.84
 -10  -1  -9  138.44   10.00
  -9   1  -7   80.26    8.49
 -15  -7  -8   26.86    3.51
 -15  -6  -7   10.43    3.24
 -14  -9  -9    0.07    1.45
 -12  -1  -6    0.74    5.36
 -12  -1  -5   16.87    4.76
 -11  -1  -8   94.48    8.88
 -11   0  -5    0.32    5.11
  -9  -1  -9   22.40    6.66
 -15  -8  -8    0.61    3.31
 -15  -6  -6    4.19    3.30
 -14  -4  -7   19.88    4.43
 -14  -4  -5   46.42    4.75
 -13  -4  -9    1.36    4.15
 -13  -3  -8    0.34    3.53
 -13  -3  -3    4.02    4.16
 -12  -5 -10   -4.17    4.68
 -12  -2  -8    7.05    6.55
 -11  -4 -10   92.99    7.06
 -11  -2  -9   86.52    7.73
 -10  -4 -10   58.91    6.30
  -9   0  -8  159.03   10.37
 -14  -8  -9   50.90    4.86
 -14  -7  -9   66.85    5.79
 -14  -5  -8   63.52    5.99
 -14  -4  -6   31.55    4.42
 -12  -6 -10   10.90    4.32
 -12  -3  -9   21.65    5.62
 -11  -5 -10    7.89    5.55
 -10   0  -7  192.14   10.45
 -15  -7  -7    0.88    2.89
 -14  -5  -3    3.19    3.13
 -13  -3  -7   30.07    5.72
 -10  -2  -9  201.28   10.35
 -13  -3  -4    7.38    5.14
 -12  -2  -7   12.36    5.66
 -11  -1  -7    0.17    5.60
 -10  -1  -8  110.28    8.60
 -10   0  -6  130.89    9.76
  -9   1  -5  153.49    9.52
  -9   1  -4   35.99    8.01
  -9   1  -3   12.52    6.82
 -15  -8  -7    4.06    3.30
 -15  -7  -6    2.27    3.51
 -15  -7  -5    5.06    2.89
 -14  -5  -7   74.23    6.54
 -13  -4  -8   12.32    5.04
 -13  -3  -6   75.17    6.42
 -13  -3  -5   49.09    6.66
 -12  -2  -3   24.38    5.74
 -11  -3  -9   27.12    6.53
 -14 -10  -8   -0.76    1.60
 -14 -10  -8    0.13    0.91
 -14  -6  -8   10.10    4.40
 -14  -5  -4    1.63    3.74
 -13  -6  -9   26.13    5.82
 -13  -4  -2    3.89    3.53
 -12  -3  -8    1.68    4.02
 -12  -2  -6    8.85    6.23
 -11  -2  -8   44.27    6.38
 -11  -1  -6   -1.64    5.20
 -10  -3  -9   52.51    7.17
 -10   0  -5   -1.71    6.67
 -10   0  -3   40.21    7.54
 -15  -8  -4   35.97    3.19
 -14  -5  -6    8.42    4.67
 -13  -8  -9   56.32    5.43
 -13  -7  -9   39.98    5.56
 -12  -2  -5   86.66    8.06
 -12  -2  -4   85.86    6.61
 -11  -1  -5   10.15    6.96
 -11  -1  -3   78.38    6.73
 -10   0  -4   29.72    5.93
 -15  -8  -6   21.72    3.90
 -14  -5  -5    2.01    3.49
 -13  -4  -7   15.87    5.27
 -12  -5  -9   14.30    4.89
 -11  -4  -9   19.63    5.24
 -11  -1  -4   54.75    6.01
 -10  -2  -8  155.14   10.19
 -10  -1  -7  101.44    7.76
 -15  -9  -6   26.33    3.41
 -15  -8  -5   39.14    3.27
 -14  -9  -8   16.09    4.11
 -14  -8  -8   25.38    4.16
 -14  -6  -7   41.98    5.30
 -13  -5  -8  103.81    6.66
 -11  -2  -7    3.00    6.32
 -10  -4  -9    3.84    4.89
 -14 -11  -7    0.11    1.14
 -14  -6  -3   13.66    3.94
 -13  -4  -3    1.77    4.86
 -12  -7  -9   74.93    6.44
 -12  -6  -9   66.10    5.74
 -12  -4  -8   16.85    6.61
 -12  -3  -7   14.47    4.81
 -11  -5  -9    4.55    5.22
 -11  -3  -8    0.25    4.90
 -15  -9  -5   48.56    4.11
 -12  -3  -2    4.16    4.44
 -11  -6  -9   45.25    6.59
 -10  -5  -9    6.81    4.81
 -10  -1  -6   77.89    8.24
 -14  -7  -7   11.44    4.56
 -14  -7  -2    6.23    3.11
 -14  -6  -6   18.05    4.39
 -13  -4  -5   56.94    5.91
 -13  -4  -4   -1.16    3.61
 -12  -3  -6   60.80    7.52
 -11  -2  -6   45.87    7.43
 -14  -6  -5    6.66    3.23
 -13  -5  -7   64.30    5.05
 -12  -3  -3   14.03    5.44
 -11  -2  -2  104.90    7.62
 -10  -3  -8   26.75    5.72
 -10  -2  -7   28.22    7.18
 -14 -10  -7    7.74    3.45
 -13  -9  -8   10.11    3.83
 -13  -7  -8   17.73    4.28
 -13  -5  -2   34.89    4.65
 -12  -4  -7   68.02    6.85
 -12  -3  -5  123.76    7.62
 -12  -3  -4  121.83    8.22
 -11  -3  -7   -3.87    7.09
 -10  -1  -2    8.91    5.76
 -14  -9  -7    4.40    3.10
 -14  -7  -6   -0.41    3.55
 -13  -8  -8   13.73    3.99
 -13  -5  -6   26.92    5.18
 -11  -2  -4  114.50    9.38
 -11  -2  -3   90.50    7.03
 -10  -1  -4  117.79    7.55
 -10  -1  -3  126.40    8.78
 -13  -6  -7   98.63    6.33
 -12  -6  -8   55.94    6.06
 -12  -4  -1   31.97    4.15
 -10  -4  -8   -0.97    6.33
 -14 -11  -6    6.03    2.58
 -14 -11  -6    1.66    2.00
 -14  -8  -6   21.03    4.66
 -14  -8  -2    5.55    3.14
 -14  -7  -5   11.91    3.99
 -14  -7  -4   70.66    5.29
 -13  -7   0    3.70    2.47
 -13  -6  -1   18.36    3.87
 -13  -5  -5   16.34    4.18
 -13  -5  -3   27.94    4.57
 -12  -4  -6  165.50    8.49
 -11  -5  -8   69.40    6.23
 -12  -8  -8   16.56    5.88
 -12  -7  -8   86.97    6.08
 -12  -5  -7  116.87    7.18
 -11  -3  -6   70.50    6.15
 -14 -10  -6   44.44    3.66
 -14  -9  -6   65.19    4.84
 -13  -6  -6   15.10    4.85
 -12  -5   0   26.81    4.36
 -12  -4  -2   17.77    4.52
 -11  -6  -8   86.30    6.20
 -11  -4  -7   61.80    6.37
 -11  -3  -1   -1.17    5.14
 -10  -5  -8  145.32    7.75
 -14  -8  -5   29.29    4.31
 -14  -8  -4   60.26    5.23
 -14  -8  -3   49.09    4.52
 -13 -10  -7   50.81    4.23
 -13  -8  -7    3.17    4.74
 -12  -4  -3   -2.71    5.02
 -11  -7  -8  124.87    8.53
 -11  -3  -5  206.65   10.28
 -14 -12  -4    3.18    1.93
 -14 -11  -5    5.63    2.53
 -14  -9  -5   72.22    5.41
 -14  -9  -2    3.70    2.70
 -13  -9  -7   23.46    4.16
 -13  -6  -5    2.84    4.56
 -13  -6  -2   62.28    4.98
 -11  -3  -2    6.17    4.64
 -10  -6  -8  155.58    7.61
 -10  -2  -1   11.83    4.86
 -14 -10  -5   40.61    4.46
 -13  -7  -6    6.23    5.12
 -13  -6  -4    9.03    5.44
 -12  -5  -6  115.42    6.48
 -11  -3  -3   13.11    5.75
 -10  -2  -2   21.01    6.56
 -14 -11  -2   46.08    3.13
 -14 -10  -2   17.77    2.78
 -14  -9  -4   17.11    3.51
 -14  -9  -3    1.64    2.76
 -13  -8   0   18.99    3.43
 -13  -7  -1   14.76    4.08
 -12 -10  -7   75.45    5.54
 -12  -7  -7   33.85    6.53
 -12  -5  -1   65.02    5.47
 -11  -4  -6   42.40    5.78
 -10  -2  -3  167.10    8.88
 -14 -11  -4    2.25    2.47
 -14 -10  -4    9.97    3.49
 -14 -10  -3   21.32    3.60
 -13 -11  -6   42.28    3.64
 -13  -8  -6    1.09    4.71
 -12  -5  -5   32.74    5.86
 -11  -4   0   51.64    5.71
 -14 -11  -3   16.85    2.62
 -13 -13  -4    6.90    2.14
 -13 -10  -6  133.79    6.16
 -13  -9  -6   92.39    6.57
 -13  -7  -5   33.94    4.25
 -12  -9  -7   12.68    4.36
 -12  -8  -7    5.12    4.19
 -12  -8   2   29.75    2.76
 -12  -6  -6   37.76    6.61
 -12  -5  -2   51.31    5.88
 -11  -6  -7  197.16    9.32
 -13 -12  -5    1.77    3.00
 -13  -7  -4   41.15    5.26
 -12  -6   0    8.33    4.14
 -12  -5  -4    4.39    4.56
 -11  -4  -5  146.65    8.34
 -13  -8  -5   32.25    5.10
 -13  -7  -3   39.38    4.79
 -12  -7   1   12.36    3.61
 -11  -7  -7   55.00    6.25
 -11  -5  -6  151.94    7.91
 -11  -4  -1  101.99    6.89
 -13  -9   0   32.92    3.15
 -13  -8  -1    3.81    3.37
 -12 -11  -6  114.01    5.88
 -12  -7  -6    3.13    3.99
 -12  -6  -5    0.33    4.93
 -11  -9  -7    2.81    3.77
 -11  -8  -7    4.80    4.97
 -11  -4  -4  102.98    7.09
 -11  -4  -2   66.42    6.92
 -13 -13  -3   26.32    2.57
 -13 -11  -5   24.91    3.44
 -13  -9  -5   42.52    5.70
 -13  -8  -4  135.69    6.81
 -11  -4  -3    7.62    4.42
 -10  -3  -1   48.05    6.65
 -13 -12  -4   -1.38    3.16
 -13 -12   0    3.86    2.02
 -13  -8  -3   62.76    5.29
 -13  -8  -2    1.48    3.35
 -12 -10  -6  145.84    6.84
 -12  -8  -6    6.25    4.24
 -12  -6  -4   23.37    4.95
 -12  -6  -1   12.11    4.21
 -11  -5  -5    7.33    5.26
 -10  -7  -7   65.54    5.20
 -10  -3  -2   24.59    5.31
 -13 -11   0   25.01    3.17
 -13  -9  -4   64.20    5.04
 -13  -9  -1   50.30    4.30
 -12 -12  -5    5.38    3.70
 -12  -9  -6   39.12    4.60
 -12  -7  -5   40.72    6.02
 -12  -6  -3   83.65    7.29
 -12  -6  -2   94.86    6.15
 -13 -10  -4   10.93    4.44
 -12 -13  -4   21.45    2.95
 -12  -7   0   13.70    3.86
 -11  -5   0   30.62    4.28
 -13 -12  -1   24.36    3.05
 -13 -10  -1   49.77    4.06
 -13  -9  -3   48.23    4.06
 -13  -9  -2    0.43    2.94
 -12  -8   1   32.59    3.86
 -11  -7  -6   11.05    4.37
 -11  -5  -4    8.27    4.37
 -13 -11  -3   32.66    3.98
 -13 -11  -1   21.89    3.71
 -13 -10  -3    2.62    3.48
 -13 -10  -2   -3.73    3.70
 -12 -11  -5   37.60    4.87
 -12 -10   2    7.78    2.64
 -12  -8  -5  143.82    7.17
 -12  -7  -4   62.87    5.64
 -12  -7  -1   43.91    5.95
 -11 -10  -6   41.58    5.74
 -11  -6  -5    5.57    4.29
 -11  -6   1    1.72    4.04
 -11  -5  -3   16.42    6.01
 -11  -5  -1  140.34    7.26
 -13 -11  -2   30.09    3.46
 -12 -11   2    0.97    2.08
 -12 -10  -5   74.10    5.79
 -12  -7  -3   70.91    5.95
 -11  -9  -6   51.22    4.96
 -11  -5  -2   62.00    5.62
 -10  -4   0  128.82    7.16
 -12  -8  -4  101.88    6.47
 -11  -7   2   14.99    3.29
 -10  -4  -1  127.28    8.36
 -12 -13  -3   62.67    4.00
 -12 -13   1    4.14    1.98
 -12 -12  -4   12.50    3.41
 -12  -9   1   48.01    3.63
 -12  -8   0   -3.29    2.88
 -11  -7  -5   -0.77    3.89
 -11  -6  -4   51.10    5.04
 -12  -9  -4  150.00    7.52
 -12  -8  -3   62.84    6.40
 -12  -8  -1   14.55    4.64
 -11  -6   0   39.61    4.79
 -10  -8  -6   50.20    5.34
 -12 -11  -4    3.62    3.45
 -12  -8  -2   21.24    4.05
 -11 -11  -5   15.86    3.95
 -11  -9   3    2.54    2.78
 -11  -8  -5   33.28    6.10
 -11  -6  -3  134.96    7.12
 -11  -6  -1   97.70    7.40
 -10  -5   1   40.50    5.56
 -12 -13  -2   47.40    3.23
 -12 -13   0   -1.07    2.46
 -12 -12  -3   77.13    5.40
 -12 -12   1    0.89    2.46
 -12 -11   1    4.43    3.37
 -12  -9  -3   44.39    5.08
 -11 -14  -2   12.67    3.09
 -11 -10  -5  102.85    6.31
 -11  -9  -5  159.74    7.73
 -11  -7  -4   72.65    6.77
 -11  -7   1   23.68    4.77
 -11  -6  -2   88.09    6.01
 -12 -13  -1   14.83    2.72
 -12  -9  -2    2.85    4.02
 -12  -9  -1   48.49    5.66
 -11  -8   2   78.80    4.59
 -10  -8   4    1.88    3.09
 -12 -12  -2   60.82    4.60
 -12 -12   0    9.86    3.33
 -12 -10  -3    1.69    3.69
 -12 -10   0   40.68    3.89
 -11 -12  -4   28.58    3.79
 -11 -10   3    1.60    2.85
 -11  -7  -3  170.69    8.03
 -10  -6   2   12.49    4.28
 -10  -5   0   50.94    5.60
 -12 -12  -1   14.14    3.63
 -12 -11  -2   24.71    4.47
 -12 -11   0   61.40    4.04
 -12 -10  -2   16.24    3.48
 -12 -10  -1  109.89    5.46
 -11 -13  -3   63.14    3.66
 -11 -11   3   12.21    2.82
 -11  -8  -4   35.97    5.12
 -11  -7   0    3.02    3.60
 -10  -7   3   74.09    5.22
 -10  -5  -1  158.67    7.35
  -9  -4   1  125.26    6.24
 -12 -11  -1   46.65    3.69
 -11 -14  -1   -1.06    2.33
 -11 -14   1   28.23    2.59
 -11 -11  -4    6.21    4.50
 -11  -7  -2   99.89    6.56
 -10 -10  -5  168.90    6.98
 -10  -9  -5  228.34    8.70
 -10  -8  -5   60.85    5.26
 -11 -10  -4  104.91    5.86
 -11  -9   2   46.74    3.89
 -11  -8  -3   84.46    6.70
 -11  -8   1   99.95    5.24
 -10 -14  -2   13.37    2.85
 -11 -13  -2   45.08    4.31
 -11 -13   2   31.57    2.61
 -11 -12  -3   69.50    5.21
 -10  -9   4   12.50    3.11
 -10  -6   1   -4.69    3.37
 -11 -10   2   37.51    5.14
 -11  -9  -3   78.17    6.68
 -11  -8  -2   53.68    4.98
 -11  -8  -1    2.89    5.80
 -10 -13  -3   48.00    3.88
 -10 -13   4    7.17    1.32
 -10  -6   0    7.89    5.39
  -9  -5   2    0.59    3.78
 -11 -13   1    0.30    3.23
 -11 -12   2   13.32    2.95
 -11 -11  -3    9.86    3.89
 -11 -11   2    1.28    3.50
 -10 -11  -4   37.08    5.88
 -10  -8  -4  233.00    9.25
 -10  -8   3  163.60    6.53
 -10  -7   2   64.32    4.81
  -9 -15   0    0.00    1.07
 -11 -13   0    9.67    3.29
 -11 -12  -2   59.50    5.15
 -11  -9  -2    3.16    3.48
 -11  -9   0   85.27    6.58
 -10 -10   4   16.36    3.01
 -10  -9  -4   98.91    6.53
 -11 -12   1    5.04    3.30
 -11 -11  -2   74.59    5.87
 -11 -10  -2   25.79    5.54
 -11 -10   1   90.89    5.24
 -11  -9  -1   23.96    3.95
 -10 -14  -1    5.48    2.75
 -10 -11   4   48.53    3.79
  -9  -7   4   59.52    5.53
  -9  -6   3   76.45    5.87
  -9  -5   1  174.56    7.58
 -11 -12  -1   77.53    4.57
 -11 -12   0   79.19    5.39
 -11 -11   1    9.48    3.55
 -11 -10  -1   66.45    5.78
 -11 -10   0   57.78    5.17
 -10 -14   2   37.63    2.94
 -10 -12  -3   21.76    3.93
 -10  -7  -2   73.47    6.61
 -10  -7   1    2.46    3.88
  -9 -15   1    3.31    2.19
 -11 -11  -1  161.05    6.32
 -11 -11   0   67.06    4.19
 -10 -14   0    3.04    3.41
 -10 -13   3   21.89    3.06
 -10  -9   3   58.70    4.24
 -10  -8  -3  220.68    8.30
 -10  -8   2  147.34    7.03
 -10  -7  -1   81.29    7.21
  -9 -13   5   17.82    2.39
  -9  -9   5   19.72    3.59
 -10 -11  -3   28.64    5.27
  -9 -14   4    3.58    1.85
  -9 -10  -4   77.27    6.62
  -9  -6   2    0.45    5.20
 -10 -10  -3   -2.19    3.84
 -10 -10   3    4.21    4.03
 -10  -8  -2   75.57    6.22
  -9 -14  -1   14.10    3.89
 -10 -13  -1   34.85    3.59
 -10 -13   2   54.56    4.11
 -10 -12  -2   74.40    5.07
 -10 -12   3   22.15    2.95
 -10 -11   3   18.19    3.04
 -10  -9   2   89.92    6.28
 -10  -8  -1    3.42    6.14
 -10  -8   0    1.34    5.21
  -9 -12  -3   37.06    4.51
  -9 -10   5   57.44    3.97
  -9  -8   4   19.56    4.76
  -9  -7   3   74.94    6.56
  -9  -6   1   59.79    6.25
 -10 -13   1   29.14    4.05
 -10 -11  -2  169.12    7.89
 -10  -9  -2   20.82    4.79
  -9 -11   5   38.67    3.16
 -10 -12   2    7.01    3.78
 -10 -10  -2   -1.57    4.19
 -10 -10   2   41.45    5.21
 -10  -9  -1    3.91    5.01
 -10  -9   1  104.79    7.04
  -9 -14   0   -0.10    4.21
  -9 -14   3   16.20    2.90
  -9 -11  -3   14.69    5.43
  -8 -14   5    8.58    2.06
 -10 -11   2   11.87    3.55
 -10 -10  -1   22.53    5.84
 -10  -9   0   64.53    5.41
  -9 -13   4   79.54    4.12
  -9  -9   4   -0.46    3.91
  -9  -7   2   40.78    5.82
  -8  -9   6   31.01    3.17
 -10 -12   0   22.63    3.80
 -10 -12   1    5.47    2.61
 -10 -11  -1   77.98    5.56
 -10 -11   0   46.54    5.15
 -10 -11   1   55.37    5.31
 -10 -10   0  165.22    7.61
 -10 -10   1  197.86    6.92
  -9 -14   1   60.76    4.71
  -9 -14   2   69.47    4.51
  -9 -10  -3   67.78    5.84
  -9  -8   3   95.50    6.69
  -8 -12   6   43.56    3.48
  -9 -13  -1   81.36    5.12
  -9 -12   4   59.78    4.47
  -9 -10   4   14.78    4.06
  -9  -7   1   17.58    4.86
  -8 -11   6   77.55    4.28
  -8 -10   6   40.99    3.64
  -9 -13   3   38.81    4.25
  -8 -14   0    9.29    3.62
  -8  -8   5    8.78    4.56
  -8  -6   3  268.09    9.05
  -7 -15   2    6.33    2.43
  -7 -15   2    4.01    1.73
  -9 -13   0    4.13    4.12
  -9 -11  -2   55.83    5.26
  -9  -9   3   90.52    6.60
  -9  -8   2  253.32    8.42
  -8 -14   4   28.61    2.89
  -8  -7   4  193.28    8.55
  -7 -15   3    9.99    2.20
  -7 -15   3    6.02    1.48
  -7 -12   7   -0.17    2.54
  -7  -9   7   81.29    5.11
  -9 -13   1   45.11    5.29
  -9 -13   2   32.41    4.37
  -9 -12  -1  214.17    7.60
  -9 -10  -2   -1.42    4.04
  -9  -8   1  120.39    7.70
  -8 -13   5   13.08    2.83
  -8 -12  -2   80.55    6.37
  -9 -12   3   55.66    3.82
  -9 -11   3   34.58    5.22
  -9 -10   3    4.32    3.66
  -9  -9  -1   13.78    6.62
  -9  -9   2  159.02    7.88
  -9  -8   0   -4.42    4.78
  -8 -14   1   50.07    4.56
  -8 -14   3   42.84    4.16
  -8 -13  -1   90.05    5.43
  -8  -9   5   -2.86    4.71
  -7 -14   0    2.59    2.87
  -7 -11   7   20.87    3.37
  -7 -10   7  103.58    4.99
  -6 -12   8   -0.77    1.93
  -9 -12   2    5.37    4.14
  -9 -11  -1  100.69    6.20
  -9 -10  -1  128.50    7.66
  -8 -14   2   19.90    4.73
  -8 -12   5   43.28    4.56
  -6 -15   3   11.96    2.35
  -6 -15   4    0.51    2.24
  -9 -12   1    4.64    3.87
  -9 -11   0  264.65    9.71
  -9 -11   2    5.15    4.44
  -9 -10   0  292.34    9.94
  -9 -10   2   11.79    4.42
  -9  -9   0   14.61    4.27
  -9  -9   1   75.47    5.96
  -8 -11  -2    4.06    5.51
  -8 -10   5   58.93    5.56
  -8  -8   4   88.61    6.56
  -8  -7   3  269.28    9.14
  -7 -14   5    3.06    2.88
  -7 -13   6    8.64    3.11
  -9 -11   1  159.14    6.61
  -9 -10   1  155.87    7.20
  -8 -13   0   17.79    5.04
  -8 -13   4   86.14    4.55
  -7  -8   6    7.06    3.54
  -6 -11   8    5.35    2.75
  -6 -10   8   12.86    3.53
  -5 -11   9   -1.06    2.26
  -7 -14   1    4.80    4.03
  -6 -14   6    3.14    2.73
  -8 -13   1    8.31    3.75
  -8 -13   2   14.49    4.97
  -8 -13   3  123.87    5.38
  -8 -12   4   45.89    4.70
  -8  -9   4    2.56    4.17
  -8  -8   3  135.49    7.67
  -7 -14   4   53.00    4.38
  -7  -7   5   86.88    5.83
  -6 -13   7    2.83    2.29
  -5 -13   8   11.05    2.11
  -8 -11  -1  170.04    7.91
  -8 -11   4   30.33    5.43
  -7 -14   2   21.89    3.69
  -7 -12   6   48.48    3.99
  -7  -9   6   65.15    5.10
  -8 -12   0   61.76    5.80
  -6 -14   1   16.04    3.76
   5  -6  -1   49.82    7.98
   5  -5  -6   -6.02    4.43
   9  -2  -3    3.63    4.53
   9  -1   3   11.21    8.21
  11   1   1    4.08    7.87
  11   2  -3    1.82    3.43
   5  -6  -2    3.46    5.26
   6  -4  -6    4.27    3.91
   7  -4  -4   13.66    5.27
   7  -4   1    0.61    8.04
  10  -1  -1    6.84    5.44
  10  -1   0   16.84    6.47
  10   1   3   42.06   11.07
  11   1  -1   -2.08    6.06
  11   1   0   -1.17    5.98
   8  -3   1    4.88    5.14
   9  -2   1   64.55    8.01
  10   0   2   32.63    8.47
   4  -6  -1   64.24    9.72
   6  -5  -3   33.99    5.85
   6  -5  -2  131.65   10.28
   6  -5  -1   -0.81    6.35
   7  -4   0   18.43    9.37
   8  -3  -3   -2.20    4.24
   8  -2  -5   21.70    4.46
   9  -2  -2    6.96    5.03
   9  -2   0   64.99    8.38
  10   0  -3    6.61    3.97
   8  -3  -2   45.25    7.20
   8  -3   0   19.40    6.09
   8  -2   2   -4.17    8.67
   9  -2  -1   43.69    5.40
   9  -1  -4   12.63    4.15
  10   0   1   50.63   10.35
  11   2  -2    7.19    5.42
  11   2   1    4.06    4.62
   4  -6  -2    5.84    6.89
   6  -3  -7    0.86    3.39
   7  -4  -2    4.67    5.31
   7  -4  -1   31.23    7.39
   8  -3  -1   92.57    7.00
  10   0  -2   10.27    5.39
  10   1  -4    7.39    4.04
  10   1   2   37.85    7.76
  11   2  -1   40.94    6.04
  11   2   0   10.84    6.58
  11   3  -3   -1.82    3.62
   4  -6  -3    5.53    5.91
   5  -5  -5   24.56    4.84
   5  -4  -7    9.33    4.21
   8  -1  -6   14.07    4.00
  10   0  -1    2.40    5.32
  11   3   1    5.81    6.15
   6  -4  -5   -0.85    3.77
   6  -2  -8    1.87    1.86
   7  -3   1   -3.46    5.09
   9  -1   1   49.11    7.74
   9   0  -5   14.75    4.10
   9   1  -6   -1.99    2.37
   5  -5  -1   -1.73    4.91
   6  -4   0    2.55    7.12
   8  -2  -4    8.63    4.40
   8  -2   1   46.01    7.35
   9  -1  -3   10.13    4.08
   9   0   2  118.32    9.23
  10   1   1    3.70    6.82
  10   2   2   16.42    5.92
  11   3  -2   11.46    5.54
  11   3   0    8.70    6.96
  11   4  -3   -4.52    3.50
   4  -4  -8    2.60    2.91
   5  -5  -3  127.27    9.05
   5  -5  -2    5.95    6.11
   5  -3  -8    6.42    3.68
   9  -1  -2   -1.26    4.29
   9  -1   0   65.87    7.79
  10   1  -3   19.29    5.37
  11   3  -1   13.09    5.56
   3  -6  -3   -1.95    5.02
   4  -5  -6    0.42    4.52
   6  -4  -4   20.74    4.92
   6  -4  -1   25.02    6.29
   7  -3  -4    9.54    4.25
   7  -3   0   45.70    7.11
   7  -2  -6    9.53    4.11
   8  -2  -3    5.57    4.31
   8  -2   0   43.55    6.34
   9  -1  -1    9.71    4.79
  10   1   0   13.62    6.55
  10   3  -5   10.78    3.34
  11   5  -3    0.06    3.23
   7  -3  -3   16.94    6.03
   7  -3  -1  216.76   10.19
   8  -2  -2   32.49    6.46
   8  -2  -1   34.50    7.62
   9   0  -4   71.33    5.77
   9   0   1   49.74    8.15
  10   1  -1   -2.41    6.25
  11   4  -2    8.62    4.43
  11   4  -1   19.86    5.31
   4  -3  -9    2.71    2.50
   5  -4  -6    3.86    3.44
   6  -3  -6    3.88    5.08
   7  -3  -2   32.13    6.53
   7  -1  -7    2.64    3.33
   7   0  -8    1.17    2.43
   8  -1  -5   18.07    4.93
  10   2   1    8.90    5.75
   4  -5  -5   40.10    6.74
   8   0  -6    1.49    3.54
   9   0  -3   25.49    4.49
   9   1  -5    8.33    3.31
   9   2  -6    7.21    2.89
  10   2  -3   73.15    6.48
  10   2   0   17.63    5.94
  10   3   1   25.06    6.61
  10   4  -5   21.63    3.39
   4  -5  -4   52.89    6.55
   4  -5  -3   95.90    8.55
   5  -4  -5   -0.84    5.30
   7  -2  -5    6.57    3.81
   8  -1  -4   14.06    4.42
   8  -1   0  127.84    9.38
   8   1  -7    6.85    2.54
   9   0  -2   -3.42    4.53
   9   0  -1    4.27    4.56
  10   2  -2   58.46    6.47
  10   2  -1   12.10    5.51
  10   3  -4    0.70    3.55
   4  -4  -7   10.98    4.50
   6  -2  -7   15.36    3.93
   3  -5  -6   38.40    5.62
   5  -4  -4   45.51    5.81
   5  -4  -3  158.61    8.77
   5  -3  -7    5.29    3.50
   7  -2  -4    2.77    5.30
   8  -1  -3    4.14    3.59
   9   1  -4   35.75    5.66
  10   3   0   66.94    8.08
  10   5  -5   25.16    3.37
   6  -3  -2   46.71    6.81
   7  -2  -1   65.37    6.95
   7  -1  -6   10.79    4.60
   8  -1  -2   -1.25    3.55
   8   3  -8   17.24    2.22
   9   1   0    1.86    4.30
  10   3  -3   14.36    4.60
   3  -5  -5  102.52    7.80
   3  -4  -8   22.70    4.38
   6  -3  -3   39.87    5.77
   7  -2  -3    6.40    3.93
   7  -2  -2   64.55    5.42
   8   0  -5   18.88    3.35
   9   1  -3   29.01    6.17
   9   2  -5    4.53    3.33
   9   5  -7    2.16    2.30
  10   3  -2   17.38    5.60
  10   4  -4    0.80    3.78
   4  -4  -6    3.76    4.68
   5  -2  -8    1.63    3.17
   7   0  -7    2.82    3.29
   9   1  -1   24.94    5.25
   4  -3  -8   17.92    3.46
   5  -3  -6    3.97    4.89
   7   1  -8   14.98    2.69
   8   1  -6   -7.36    3.70
   8   2  -7   36.79    3.93
  10   4  -3    2.77    3.81
  10   4  -1   47.63    6.99
   4  -4  -5   20.92    5.54
   5  -1  -9    1.53    2.51
   7  -1  -5   70.10    4.71
   8   0  -4   47.14    4.37
   8   0  -1   31.58    7.05
   9   2  -4    6.42    4.20
   9   2   0    0.69    4.33
  10   4  -2   12.39    4.72
  10   5  -4   11.78    3.19
   4  -4  -4  147.71    9.64
   8   0  -3   29.42    4.83
   8   0  -2   -3.96    5.28
   8   4  -8    5.48    2.43
   9   4  -6   41.86    3.96
  10   6  -4   58.94    4.62
   3  -4  -7   22.18    4.96
   3  -3  -9   14.91    3.16
   4  -2  -9    3.35    3.26
   4  -1 -10    3.34    2.71
   5  -3  -5    6.77    4.26
   6  -2  -5   32.12    4.82
   6  -1  -7   36.27    3.94
   7  -1  -4   45.87    5.73
   7   3  -9    3.27    2.59
   9   2  -2   59.83    7.15
   9   2  -1   24.72    5.14
  10   5  -3   10.35    3.65
  10   5  -2    0.66    4.32
   3  -1 -11    9.96    2.83
   5  -3  -4    8.83    4.14
   6  -2  -4    5.93    5.17
   6   1  -9   24.76    3.25
   7  -1  -3    7.45    3.45
   7  -1  -2    9.68    4.63
   7   0  -6   26.38    4.13
   8   1  -5   14.12    3.22
   2  -2 -11    2.52    2.54
   3  -2 -10   -1.19    2.74
   4  -3  -7   39.11    4.48
   5  -2  -7   19.20    3.74
   6  -2  -3    4.37    3.89
   6   0  -8    0.88    2.80
   8   3  -7   61.11    4.40
   8   5  -8   -2.71    2.33
   9   5  -6   29.44    3.82
   3  -4  -6   17.48    5.36
   7   1  -7    4.17    3.88
   7   2  -8   20.90    3.53
   8   1  -4   71.19    6.32
   8   2  -6   19.37    3.55
   9   3  -4   -0.43    3.35
   9   3  -1   66.06    7.96
   6  -1  -6   30.62    4.70
   6   3 -10   -3.50    2.24
   7   0  -5   83.19    6.28
   8   1  -3   49.73    7.16
   8   1  -2    9.09    5.79
   8   6  -8   -1.08    2.09
   9   3  -3   40.90    6.72
   9   3  -2   98.95    7.08
   9   4  -5   53.51    4.51
   9   6  -6    1.08    2.84
   4  -3  -6   19.26    4.33
   5   1 -10   29.29    2.79
   7   4  -9    2.82    1.98
   8   7  -8    3.84    1.64
   9   7  -6    1.54    2.04
   3  -3  -8   49.03    4.72
   4  -2  -8   37.62    4.38
   5   3 -11    0.47    1.56
   7   0  -4  119.85    7.02
   8   2  -5    2.08    3.48
   9   4  -4    2.49    4.46
   9   4  -1   77.32    7.40
   2  -4  -7    5.81    4.97
   3   1 -12    2.22    1.66
   3   1 -12   -1.77    1.12
   4  -3  -5   -0.68    3.30
   6  -1  -5   64.20    5.68
   6   0  -7   -2.72    3.18
   7   0  -3   18.68    5.21
   7   1  -6    0.91    3.66
   8   3  -6   13.33    4.45
   9   4  -3   -3.34    4.77
   9   4  -2    5.88    5.06
   9   5  -5   34.85    3.90
   2  -3  -9   63.75    5.45
   4  -1  -9    2.47    3.75
   6  -1  -4   64.18    6.09
   6   1  -8   29.29    4.50
   6   2  -9   37.88    3.37
   7   3  -8   33.28    3.87
   8   2  -4   39.10    6.27
   9   6  -5    9.88    4.07
   3  -2  -9   15.16    4.16
   4   0 -10   27.05    3.30
   6   4 -10    0.61    1.99
   7   2  -7   18.40    3.10
   8   2  -2   56.49    6.65
   9   5  -4    9.87    4.43
   9   7  -5   19.83    4.17
   3  -3  -7   60.33    5.36
   7   1  -5   34.64    5.46
   7   6  -9    7.98    2.71
   8   5  -7    8.98    3.14
   9   5  -3   27.60    5.56
   9   5  -2    0.64    3.82
   2   0 -12   10.22    2.23
   3  -1 -10   40.43    4.29
   3   0 -11   63.01    3.83
   5   4 -11   15.57    2.52
   6   0  -6   12.45    3.49
   7   7  -9   16.88    2.48
   9   6  -4   35.65    4.36
   1  -2 -11   22.07    3.79
   1  -1 -12   23.92    3.59
   2  -2 -10    2.47    2.86
   2  -1 -11    6.47    3.43
   3  -3  -6   64.86    7.11
   5  -1  -6  128.23    7.32
   5   0  -8    2.96    3.37
   6   5 -10   10.79    2.51
   7   1  -4   38.75    5.27
   7   4  -8   26.97    4.04
   8   3  -4    0.95    4.81
   8   6  -7   11.78    3.80
   8   8  -7   13.00    2.93
   2  -3  -8   87.64    6.92
   4  -2  -6   29.39    4.79
   5   1  -9   48.08    4.30
   6   0  -5   57.43    5.19
   6   1  -7   17.24    4.37
   6   3  -9   21.98    3.37
   7   2  -6    8.45    3.17
   8   3  -3   67.01    7.26
   8   7  -7   -1.02    2.99
   3  -2  -8   43.54    5.98
   4  -1  -8    7.60    3.78
   4   2 -11    3.97    2.67
   6   0  -4  150.03    8.26
   6   2  -8   83.74    4.96
   7   3  -7   49.61    4.45
   8   4  -5   43.13    6.43
   8   5  -6   44.84    4.84
   5  -1  -5   30.54    5.26
   5   5 -11   20.34    2.84
   6   7 -10   14.43    2.05
   7   2  -5   -3.70    5.27
   4   1 -10   33.58    3.77
   5   0  -7   35.21    6.36
   8   4  -4   14.74    5.46
   1   1 -13    0.98    1.90
   2  -3  -7   17.85    4.43
   3  -1  -9    4.27    4.63
   5   3 -10   -3.15    2.76
   5   6 -11   15.93    2.52
   6   1  -6    5.79    3.75
   6   4  -9   -3.43    3.33
   7   2  -4   56.43    5.70
   7   3  -6   39.55    6.16
   8   5  -5   67.26    6.39
   8   6  -6   17.86    3.76
   2  -2  -9   29.25    3.91
   3  -2  -7  109.82    6.74
   3   1 -11   24.04    5.24
   5   1  -8   16.53    4.43
   5   2  -9   63.25    5.00
   7   4  -7   77.04    4.74
   7   6  -8    3.94    3.87
   8   7  -6    1.44    2.94
   0   0 -13    2.08    2.11
   2   1 -12   13.89    2.81
   3   0 -10   44.57    4.18
   4   3 -11    0.93    3.15
   5   0  -6   24.92    5.65
   6   1  -5   73.68    5.73
   6   2  -7   15.11    3.62
   6   3  -8   44.51    3.95
   7   7  -8   36.05    4.62
   7   8  -8   38.17    3.80
   8   5  -4   97.29    7.08
   1  -2 -10   -4.57    3.86
   2  -1 -10    9.35    4.59
   3   3 -12   11.28    3.19
   8   5  -3    5.46    4.09
   8   6  -5   30.26    4.11
   1   0 -12   33.63    4.06
   2   0 -11   56.49    4.55
   4   0  -8    8.46    4.13
   5   4 -10   -5.06    3.00
   6   5  -9    7.97    3.23
   7   5  -7    6.07    3.94
   8   6  -4   70.76    6.72
   8   7  -5    3.78    3.45
   0  -1 -12    7.28    3.36
   1  -1 -11   19.59    3.92
   2  -2  -8   48.96    6.34
   3  -1  -8   83.87    7.12
   4   1  -9   80.40    6.77
   4   2 -10   47.23    4.40
   5   1  -7   -3.11    4.53
   6   2  -6    8.80    3.86
   6   9  -9   15.85    2.44
   6   9  -9    6.25    1.61
   7   3  -4   16.36    4.23
  -1   1 -14    0.06    1.07
  -1   1 -14    0.05    0.68
   2   4 -13   23.85    2.90
   4   4 -11   16.85    3.92
   5   3  -9   34.08    4.66
   6   3  -7   72.98    6.03
   6   4  -8   30.46    5.10
   7   6  -7    5.78    4.01
   1   2 -13   11.36    3.18
   3   2 -11    0.12    3.54
   3   4 -12   26.52    3.79
   5   2  -8   43.83    4.51
   5   5 -10   11.63    3.63
   6   2  -5    4.07    6.11
   6   7  -9   29.09    3.87
   6   8  -9   59.69    4.54
   7   4  -5   82.67    6.38
   3   0  -9    7.33    3.91
   4   0  -7   86.99    6.18
   5   1  -6    6.60    4.92
   5   9 -10    4.24    1.75
   5   9 -10    0.44    1.14
   7   5  -6   69.67    5.73
   7   7  -7    4.69    3.52
   7   8  -7    9.29    4.16
   0   3 -14    5.92    2.40
   1  -2  -9   27.69    4.98
   2  -1  -9   -0.20    3.89
   3  -1  -7   49.34    5.29
   6   5  -8    7.37    5.00
   0   1 -13    5.11    3.59
   2   5 -13   30.99    2.81
   4   1  -8   32.63    6.40
   4   3 -10   14.98    3.23
   4   5 -11   65.82    4.02
   5   6 -10   53.95    4.11
   6   3  -6   34.68    5.30
   6   4  -7  104.18    7.55
   7   5  -5  194.57    8.51
   7   6  -6   79.24    6.48
  -1   0 -13   13.26    3.99
   0  -2 -10   13.18    4.58
   1   1 -12   10.25    3.93
   2   0 -10   61.12    5.48
   2   1 -11  103.52    5.29
   2   6 -13    4.54    2.21
   4   2  -9   60.62    4.92
   5   2  -7   37.16    4.94
   5   4  -9   28.63    3.67
   5   7 -10   63.20    4.08
   5   8 -10   21.31    3.01
   1  -1 -10    3.08    3.30
   3   3 -11   -2.07    4.20
   4   8 -11   17.52    3.29
   5   3  -8   94.81    5.69
   6   6  -8   -1.07    3.53
   7   7  -6   27.16    5.20
   7   8  -6    0.80    4.30
  -1  -1 -12   31.09    4.99
  -1   2 -14   20.36    3.36
   0  -1 -11   45.74    5.66
   0   0 -12   51.96    5.30
   1   0 -11   31.94    4.61
   2   3 -12    8.02    3.82
   3   6 -12   27.74    3.03
   3   7 -12   12.22    3.13
   4   7 -11   19.17    3.61
   6   7  -8   24.35    5.39
   6   9  -8   55.01    4.26
   7   6  -5  147.06    7.13
   2  -1  -8   23.09    4.90
   3   1  -9   48.89    6.14
   3   2 -10   70.14    6.54
   4   1  -7    0.65    4.66
   4   4 -10    7.45    2.98
   5   2  -6   -4.50    4.72
   5   5  -9    9.37    3.82
   6   8  -8  110.50    6.17
   7   7  -5   78.22    6.66
  -2   1 -14    0.58    2.89
   4  10 -10    3.83    2.32
   0   2 -13    0.55    3.75
   0   5 -14   26.91    3.11
   2   0  -9   21.51    6.19
   2   2 -11   13.95    5.10
   3   4 -11   11.45    4.65
   4   2  -8   65.85    5.66
   4   3  -9   40.80    4.83
   5   3  -7  113.82    7.06
   5   4  -8   41.43    5.56
   1  -1  -9   11.28    6.54
   1   2 -12    2.28    4.83
   1   4 -13   24.15    3.63
   2   4 -12   77.53    5.47
   4   5 -10   41.18    5.32
   5   9  -9   50.37    4.53
   6   5  -6  107.49    7.83
   6   6  -7   -5.30    4.06
  -1   3 -14   53.56    4.11
   5   7  -9   42.45    4.55
   5   8  -9   47.35    5.22
   6   7  -7   30.62    6.19
   6   9  -7   57.37    5.77
  -2   0 -13   56.13    5.28
  -1   1 -13   -4.87    3.44
   1   0 -10   50.30    6.71
   1   1 -11   92.02    7.70
   1   5 -13   36.95    4.54
   3   1  -8   88.06    6.81
   3   3 -10   62.92    5.88
   3   5 -11   71.54    5.55
   5   5  -8    0.76    5.61
   6   8  -7   45.88    5.40
   0  -1 -10    5.75    4.36
   0   1 -12   43.72    5.22
   2   5 -12   66.76    5.54
   3   2  -9  188.74    8.63
   4   2  -7   40.53    5.48
   4   4  -9   13.40    3.95
   4   6 -10   43.45    4.72
   4   9 -10    8.86    4.30
   5   4  -7  149.34    7.88
   6   6  -6   53.87    6.19
  -2   2 -14   10.56    4.15
  -1  -1 -11   51.13    6.20
  -1   0 -12   21.70    5.60
   0   0 -11  102.48    6.58
   1   6 -13   41.94    4.53
   1   7 -13    6.35    2.67
   2   3 -11   -2.21    5.60
   3   9 -11    1.93    3.45
   4   3  -8  124.85    7.12
   4   8 -10   99.18    6.25
  -3   1 -14   -0.11    3.41
   1   3 -12    1.94    5.05
   2   6 -12   11.60    4.60
   2   8 -12    4.88    3.52
   3   6 -11  131.70    6.14
   5   6  -8   13.22    4.41
   6   7  -6   16.30    4.74
   2   2 -10   36.18    5.79
   2   7 -12   -0.68    4.30
   3   4 -10    7.67    5.17
   3   7 -11   52.84    4.65
   4   5  -9    3.62    5.92
   5   9  -8  114.84    6.88
   6   8  -6   -5.48    4.42
   4  10  -9   26.64    4.69
   5   7  -8   30.65    4.75
   5   8  -8   49.41    6.38
  -1   2 -13    2.27    3.88
  -1   6 -14    7.15    2.77
   0   4 -13   90.84    5.93
   1   0  -9   44.85    6.29
   2   4 -11   63.36    5.92
   3   2  -8  174.12    8.53
   3   3  -9   91.72    6.78
   4   4  -8  204.36    8.67
   6   7  -5  111.50    7.10
  -2   1 -13    1.72    5.37
  -2   3 -14   67.97    5.33
   0   2 -12   -3.69    4.26
   1   1 -10  205.60    8.83
   1   4 -12   24.12    4.64
   2  10 -11    0.12    1.71
   2  10 -11   -1.63    1.67
   3   5 -10   55.37    6.12
   3  10 -10    4.82    3.58
   4   6  -9   18.27    5.21
   5   6  -7   43.87    7.74
   0   0 -10  114.29    8.92
   0   1 -11  118.34    8.46
   4   9  -9   22.80    5.16
  -3   2 -14    8.49    4.21
  -1  -1 -10   47.39    5.97
  -1   1 -12   61.06    5.86
   0   5 -13   46.94    4.68
   0   8 -13   -2.82    3.59
   2   3 -10   22.66    5.59
   2   5 -11   76.36    6.43
   2  11 -10    1.52    2.88
   4   7  -9  106.69    6.99
   4   8  -9  120.08    7.82
   5   7  -7   26.24    6.35
   5   9  -7   72.12    7.28
  -2   0 -12   55.24    5.98
  -2   4 -14   69.68    5.62
  -1   3 -13   30.11    5.49
   0   6 -13   21.55    4.66
   0   7 -13    3.87    4.44
   1   5 -12  109.12    5.79
   2   2  -9  274.05   10.67
   3   4  -9   14.01    4.75
   3   6 -10  130.80    7.47
   3   9 -10   35.55    5.89
   4   5  -8   62.96    6.43
   5   8  -7   73.98    7.68
   1   3 -11   13.21    5.27
   2   6 -11   86.12    6.34
   2   9 -11   -3.76    4.04
   3   3  -8  114.15    7.62
   3   7 -10  100.28    7.65
  -2   7 -14   -1.33    3.13
   1   6 -12  111.93    5.88
   1   8 -12    7.36    4.34
   3   8 -10   41.08    5.35
   4  10  -8  175.31    7.99
  -2   2 -13   -1.74    5.64
  -2   5 -14   10.49    3.71
  -2   6 -14    5.69    3.49
   1   7 -12    7.69    3.52
   2   4 -10    7.35    4.65
   2   7 -11   91.41    6.26
   3   5  -9    1.30    6.40
   5   7  -6    6.87    6.20
  -3   1 -13   38.59    6.51
  -1   2 -12   16.23    6.62
  -1   4 -13   86.93    5.64
   0   2 -11   42.44    7.83
   4   7  -8   13.95    5.33
   4   9  -8   89.63    8.28
   5   8  -6   18.18    5.34
   0   1 -10  165.73    9.52
   0   4 -12   38.06    5.51
   1   4 -11   14.43    4.63
   1  10 -11    3.34    4.01
   2   3  -9  312.87   11.49
   3   4  -8  164.13   10.25
   3  10  -9    9.95    5.12
   4   8  -8   84.56    6.76
  -4   2 -14   15.61    4.00
  -2   1 -12   63.41    7.18
  -1   1 -11  243.26   10.96
  -1   5 -13  150.79    7.83
  -1   8 -13    0.97    3.29
   2   5 -10    9.39    6.45
   2  10 -10    6.88    5.45
   3   6  -9   64.37    6.60
  -3   0 -12  139.55    9.48
  -3   4 -14   95.44    5.76
  -3   7 -14    1.41    3.39
  -2   3 -13   24.50    6.46
  -1   6 -13   37.92    5.98
  -1   7 -13    9.70    4.69
   1   3 -10   57.37    8.31
   1  11 -10   -0.06    3.78
   3   9  -9  107.41    7.75
   4   6  -7  173.75    8.86
  -2   0 -11   68.94    7.12
   0   5 -12   92.19    6.14
   1   5 -11   74.24    6.15
   2   6 -10  135.81    9.50
   2  11  -9    1.58    3.96
   3   8  -9  177.16    9.31
  -3   6 -14    4.14    3.57
   0   3 -11   27.93    5.73
   0   6 -12  155.36    7.74
   0   8 -12   10.64    5.02
   1   9 -11   10.13    5.01
   2   4  -9  128.13    8.05
   2   9 -10   16.64    4.26
   3   5  -8  144.15    8.68
   4   7  -7    1.03    5.59
   4   9  -7   82.71    8.69
  -4   3 -14   28.67    4.51
  -3   2 -13    4.46    5.03
   0   7 -12   68.01    6.08
   1   6 -11  111.13    6.57
   1   8 -11   60.50    6.72
   2   7 -10  178.13    8.78
   4   8  -7   42.75    6.10
  -5   2 -14   30.06    4.26
  -4   1 -13   53.76    5.51
  -4   7 -14    1.12    2.68
  -2   8 -13    8.79    4.01
   1   4 -10   -2.52    6.02
   1   7 -11   49.90    6.19
   3  10  -8  126.24    8.23
  -4   4 -14   74.24    5.78
  -2   2 -12   69.02    6.74
  -1   2 -11   35.06    8.29
  -1   4 -12   46.44    7.45
   0  10 -11    3.99    3.82
   2   5  -9   -1.36    7.11
  -4   6 -14   19.10    4.13
  -2   5 -13  107.43    6.60
  -2   7 -13   22.76    5.40
  -1   9 -12   18.35    4.24
   0   4 -11   17.75    5.82
   0  11 -10    1.13    4.04
   1  10 -10    2.41    5.40
   2  10  -9   38.96    6.66
   3   7  -8  102.74    9.22
   3   9  -8  103.40    8.99
  -5   3 -14   34.09    5.35
  -3   1 -12   55.33    6.74
  -3   3 -13   90.90    8.22
  -2   1 -11  260.27   12.11
  -2   6 -13  114.61    6.55
   1   5 -10   13.62    6.74
   3   8  -8  136.12    8.53
  -6   2 -14    4.52    4.88
  -3   0 -11  121.87    9.13
  -1   5 -12   69.75    6.42
   0   5 -11  112.49    8.44
   1  11  -9   22.76    5.10
   2   6  -9   33.16    6.52
  -4   2 -13   28.63    6.60
  -3   8 -13   -1.80    3.44
  -2   3 -12   -2.37    7.31
  -1   6 -12  101.94    7.32
  -1   8 -12   28.43    4.92
   0   3 -10  226.68   10.31
   1   9 -10   25.80    6.69
   2   8  -9  155.76    9.81
   2   9  -9  216.78    9.27
  -5   1 -13    9.73    4.15
  -5   4 -14   30.29    4.84
  -5   5 -14   36.54    5.08
  -1   7 -12  126.97    7.19
  -1  10 -11    2.06    4.72
   0   6 -11  125.62    8.52
   0   8 -11   53.55    7.11
   1   6 -10   98.58    7.57
  -6   3 -14   64.52    5.28
  -3   7 -13   62.32    5.99
  -2   9 -12   -4.09    4.17
  -1  11 -10    6.39    4.28
   0   7 -11   57.97    6.27
   1   7 -10  175.74    9.40
  -4   8 -13   -0.47    3.40
  -3   2 -12   24.33    5.61
  -3   5 -13   69.73    6.06
  -3   6 -13  113.62    7.25
  -2   4 -12   35.12    7.27
   2  10  -8   65.92    7.80
   3   8  -7   21.67    7.41
   3   9  -7  146.99    8.99
  -7   3 -14   24.81    5.12
  -7   5 -14   21.74    2.95
  -6   4 -14   84.89    5.15
  -6   5 -14   46.61    4.17
  -5   8 -13   -1.90    3.21
  -4   1 -12  255.60   11.94
  -4   3 -13   23.47    5.58
  -2   2 -11  178.35    9.54
  -1   4 -11    6.90    7.13
   0   4 -10   32.69    6.88
   0  10 -10   -2.67    4.48
   1  10  -9   72.53    7.86
  -8   3 -14    2.20    2.15
  -8   3 -14    0.00    1.12
  -7   4 -14   56.54    5.03
  -5   2 -13   -0.47    6.46
  -3   9 -12    1.91    4.68
  -2   5 -12   93.76    8.48
  -2   8 -12   38.82    6.41
  -2  10 -11    3.98    4.72
  -2  11 -10   -5.05    3.60
   0  11  -9   29.94    5.76
   1   5  -9   72.38    7.58
  -4   4 -13  107.63    8.43
  -4   7 -13   11.78    4.07
  -3   1 -11  142.50    8.44
  -2   7 -12   44.45    5.79
   0   5 -10   69.10    8.23
   1  11  -8   25.47    6.49
   2   7  -8   -1.10    7.14
   2   8  -8  192.10   10.29
   2   9  -8  188.04    9.23
  -4   9 -12    6.40    4.22
  -3   3 -12   -2.07    5.65
  -2   6 -12   62.80    5.99
  -1   5 -11   40.84    5.88
   0   9 -10  122.05    8.51
   1   6  -9   43.28    8.32
   1   9  -9   96.36    9.13
  -4   5 -13   96.17    6.80
  -4   6 -13   22.28    5.00
  -3  10 -11   -8.06    4.44
  -1   6 -11  116.56    8.89
  -1   8 -11   53.98    6.35
   0   6 -10  101.74    9.45
   1   8  -9  108.41    9.90
  -5   3 -13    8.11    4.87
  -5   7 -13   21.17    4.10
  -4   2 -12   69.65    7.75
  -4  10 -11    0.94    1.84
  -3   8 -12    7.82    5.75
  -1   7 -11  201.14    8.67
  -1  10 -10   42.87    5.89
   0   7 -10  144.37   10.52
   2  10  -7  114.17    7.89
  -6   2 -13   11.94    6.15
  -6   7 -13   26.79    3.94
  -5   1 -12  129.50    9.27
  -2   9 -11   40.19    6.50
  -1  11  -9    5.46    5.14
  -5   4 -13   88.99    7.00
  -5   6 -13  109.87    7.11
  -3   2 -11   99.97    7.93
  -3   5 -12  161.34   10.01
  -3   7 -12  118.19    7.50
  -2   4 -11    2.14    7.20
  -1   4 -10  159.66   11.11
   0  10  -9   24.27    6.16
   1  10  -8  162.09    8.36
   2   9  -7   84.14    9.13
  -3   6 -12  241.21    8.74
   0  11  -8   58.98    6.72
  -7   2 -13   -0.21    5.37
  -6   3 -13    3.99    4.87
  -6   6 -13   73.89    5.86
  -4   1 -11  113.50    7.80
  -4   3 -12    3.26    5.46
  -4   8 -12   36.70    4.71
  -2   5 -11   40.27    7.93
  -2   8 -11  229.09   10.05
  -2  10 -10   40.71    6.20
  -2  11  -9   18.95    4.68
  -1   9 -10   88.79    8.43
   1   9  -8  369.19   12.67
  -6   4 -13   52.83    6.47
  -6   8 -12   16.37    3.78
  -5   8 -12   61.47    5.70
  -3   9 -11   63.24    6.50
  -3  11  -9   25.81    4.12
  -2   6 -11   97.45    8.61
  -2   7 -11  221.15    9.56
  -1   5 -10   -4.32    4.83
   0   9  -9  154.85    9.19
  -9   4 -13    3.53    2.55
  -8   5 -13   34.73    4.31
  -5   2 -12  114.36    7.16
  -4   7 -12  120.70    7.07
  -3   3 -11  138.95    8.37
  -1   6 -10   40.33    7.04
  -1   8 -10   65.22    8.17
   0   6  -9    0.50    7.92
   1   7  -8   12.37    5.86
   1   8  -8  190.29    9.45
  -8   2 -13   34.74    4.94
  -7   3 -13   22.00    4.95
  -6   1 -12  147.46    8.21
  -1   7 -10   93.93    7.95
   0   7  -9  201.64    9.48
   0   8  -9  369.76   12.05
 -13  -5  -3   20.01    5.17
 -12  -5   3    4.06    2.19
 -11  -2  -4   88.51    8.04
 -11  -2   2   25.26    5.02
 -11  -1  -1    6.06    4.31
 -10  -1  -4  115.73   10.67
 -10   0  -2   35.27    7.11
 -10   0   0   23.00    6.10
  -9   1  -1   67.01    8.10
  -8   0   5   14.98    5.21
 -13  -5  -2   37.37    5.28
 -12  -4   2   -0.90    2.82
 -12  -3  -3   11.08    4.81
 -12  -3   0   31.77    5.29
 -10  -3   5    3.92    2.58
 -10  -3   5    4.68    1.82
 -10   0  -1   59.37    6.54
  -9   1   0   58.43    6.34
  -8  -1   6    0.37    3.90
  -7   1   5   55.62    5.77
  -7   2   3    0.65    6.87
  -6   3   2   39.05    7.25
  -5   3   4    4.97    7.04
 -13  -5  -1   10.47    3.53
 -12  -4  -4   28.52    5.51
 -12  -3  -2    1.29    5.45
 -12  -3  -1   17.04    5.30
 -11  -4   4   17.46    3.32
 -11  -3   3    0.94    3.32
  -9   0   3   26.97    5.17
  -8   1   3    5.02    5.97
 -11  -2  -3   76.67    8.99
 -11  -2   1   42.54    5.96
 -10  -1   2   81.28    7.08
  -7   0   6   20.63    5.41
  -7   2   2   64.72    9.28
 -13  -6   0   -0.10    3.45
 -11  -3  -4   55.25    8.74
 -10  -1  -3   92.02    9.74
  -6   2   4    7.47    6.93
 -13  -7   1   21.56    2.86
 -13  -6  -2   41.49    5.87
 -13  -6  -1   28.22    4.93
 -12  -4  -3   -1.47    5.66
 -12  -4   1    8.31    3.92
 -11  -2   0   13.57    5.42
  -9  -1   4   45.11    5.17
  -9   0   2    4.52    5.45
 -12  -6   3   35.82    3.18
 -12  -5   2   -3.54    4.05
 -11  -2  -1    2.61    5.06
 -10  -1  -2   20.47    7.30
 -10  -1   1    8.99    4.32
  -9  -3   6   16.05    3.20
  -9  -2   5   -3.78    4.35
  -9   0  -2   97.49   10.03
  -8   1   1   46.35    8.66
  -7   1   4   43.25    8.27
 -13  -8   1   15.39    2.54
 -12  -4  -2   18.23    6.53
 -12  -4   0   44.66    4.97
 -11  -3   2   22.19    4.24
 -10  -2   3   36.95    5.08
 -10  -1  -1   14.28    7.18
 -10  -1   0   10.45    6.26
  -9   0  -1   83.09   10.54
  -9   0   1    9.68    5.37
  -8   1   0  100.03    9.02
 -13  -7  -2   13.15    4.04
 -13  -7  -1   22.37    4.52
 -13  -7   0    4.20    2.85
 -11  -3  -3   11.25    5.87
  -9   0   0    6.61    5.26
  -6   2   3    0.22    5.53
 -12  -5  -3   32.44    6.77
 -11  -5   4    9.68    3.27
 -11  -4   3    1.04    3.38
 -10  -3   4   -0.60    3.93
 -10  -2  -3  184.11   11.17
  -8  -3   7   31.41    4.61
  -8  -1   5   24.91    5.96
  -6   1   5   97.19    8.90
 -13  -8  -1    4.11    3.85
 -13  -8   0   20.31    3.86
 -12  -7   3   21.95    3.25
 -12  -5   1    8.50    3.54
 -11  -3  -2    3.46    7.33
 -11  -3   1   53.59    5.34
 -10  -2   2   82.77    6.88
  -8  -2   6   18.09    4.72
  -8   0   3   87.18    8.64
  -7   0   5   99.58    7.83
  -7   1   3   -3.01    5.46
 -12  -6   2    2.33    3.77
 -12  -5  -2   46.95    7.17
 -11  -3   0   23.54    5.80
 -12  -5  -1   48.67    6.53
 -10  -2  -2   30.70    6.30
 -10  -2   1   20.04    6.51
  -9  -1   2   33.92    8.48
  -7   1   2   27.43    6.25
 -12  -8   3    7.45    2.41
 -11  -4  -3   -0.31    5.00
 -11  -4   2   14.08    3.82
 -10  -2  -1   18.82    7.43
 -10  -2   0   19.42    6.66
  -9  -4   6   50.12    5.14
  -8   0   2   -2.91    5.40
  -7  -2   7   15.57    4.92
  -7  -1   6   -1.31    4.40
  -6   0   6   19.62    6.09
 -12  -6   1    8.55    4.64
 -11  -6   4   20.43    3.44
 -11  -5   3   -6.01    4.67
 -10  -3   3   12.01    4.72
  -9  -1  -1  107.85   10.63
  -9  -1   0   -5.89    6.52
  -9  -1   1   32.47    5.54
  -8  -1   4   63.74    8.40
  -8   0   1   42.47    7.35
  -6   1   4   76.24    8.44
 -12  -7   2    8.36    4.00
 -12  -6  -2   78.57    6.51
 -11  -4  -2   70.98    7.78
 -11  -4   1   21.70    6.01
 -10  -5   5   23.66    4.00
 -10  -4   4    9.78    4.70
  -9  -6   7   -2.92    2.63
  -7   0   4   82.87    7.90
  -6  -1   7    6.13    4.02
 -12  -6  -1   11.61    5.89
 -12  -6   0   19.49    4.69
 -11  -4  -1   87.09    9.07
 -11  -4   0   75.80    7.78
 -10  -7   6    6.35    2.74
  -9  -2   3   64.79    7.99
 -11  -5  -3   13.42    5.42
 -10  -3  -2   23.54    7.83
 -10  -3   2   20.95    5.08
  -8  -4   7    7.56    4.88
  -8  -2   5    6.54    6.15
  -5   1   5   34.18    5.69
 -11  -7   4   35.78    4.13
 -11  -5   2    2.83    3.67
  -8  -6   8    1.90    2.15
  -8  -3   6   17.50    5.57
  -7   0   3   13.39    6.85
  -6   0   5   94.84    8.88
 -12  -7  -1   39.76    6.39
 -12  -7   0    1.17    4.78
 -11  -6   3   16.42    4.77
 -11  -5  -2   87.78    8.07
 -10  -3   0  120.87   10.02
 -10  -3   1   56.62    6.23
  -9  -3   4   -4.05    6.49
  -9  -2   2   70.24    7.07
  -7  -4   8   22.50    4.74
  -7  -1   5   43.89    6.35
 -12 -10   2    7.24    3.14
 -12  -9   2   64.05    4.58
 -11  -5   1   11.04    6.07
 -10  -8   6    4.59    2.32
 -10  -6   5   32.01    4.91
 -10  -4   3    4.19    3.70
  -9  -2   1   51.76    7.80
  -8  -1   2   13.29    5.41
 -12  -8   1   34.61    4.67
 -11  -8   4   24.52    4.27
 -11  -5  -1  113.12    8.07
 -10  -5   4   34.81    4.64
  -9  -2   0    2.09    5.82
  -7  -3   7   78.47    6.66
  -7  -2   6    9.58    4.96
 -12 -11   1    1.24    1.95
 -12 -11   1   -0.03    0.96
 -12  -8  -1    6.04    4.16
 -12  -8   0   -2.26    5.03
 -10  -9   6   26.38    2.93
 -10  -4   2   14.66    6.52
  -6  -1   6   -2.97    5.69
 -12 -10   1    9.06    3.78
 -12  -9  -1   30.36    5.38
 -12  -9   1   42.26    4.46
 -11  -7   3   69.11    5.53
 -11  -6  -2   78.64    8.34
 -11  -6   2    5.30    4.38
  -9  -3   3   81.53    7.41
  -8  -5   7   11.18    4.55
  -7  -1   4   50.92    7.38
  -6  -3   8   43.98    5.60
 -12 -10   0   29.39    4.77
 -12  -9   0   19.74    4.19
 -11  -9   4   -4.22    2.90
 -10  -7   5   12.27    4.46
 -10  -4  -1  135.74    9.91
 -10  -4   1   96.16    8.73
  -9  -8   7   17.76    3.19
  -8  -3   5    1.99    6.70
  -6  -2   7   14.37    4.51
 -11 -10   4   23.20    2.98
 -11  -6  -1   78.27    8.26
 -11  -6   0   40.52    7.66
 -11  -6   1    3.02    4.41
 -10  -5   3   28.96    4.60
 -10  -4   0  133.48    8.76
  -9  -6   6    4.94    4.84
  -9  -4   4  -10.90    6.56
  -9  -3   2  104.76    8.69
  -8  -4   6   12.98    4.48
  -8  -2   3   56.49    7.62
 -11  -8   3   63.58    5.44
 -11  -7  -2   68.94    7.66
 -11  -7   2   19.60    5.74
 -10  -6   4   79.50    5.74
  -9  -9   7   28.88    3.23
  -9  -5   5   56.18    7.08
  -7  -5   8   10.64    5.15
  -7  -2   5   10.58    6.86
  -9  -3   1  109.85    8.78
  -8  -8   8   27.67    3.47
  -8  -2   2   84.69    8.19
  -6  -5   9    4.85    3.34
  -6  -1   5   62.67    7.68
 -11  -7  -1    7.68    5.80
 -11  -7   1   19.96    7.81
 -10  -8   5    9.24    3.43
 -10  -5   2   -1.19    4.22
  -8  -3   4    0.99    6.82
  -7  -4   7   98.59    7.05
  -7  -3   6   38.40    7.72
 -11 -11   3   16.13    3.50
 -11  -9   3   -4.63    3.84
 -11  -7   0   13.19    5.94
 -10  -5  -1  142.46    9.78
 -10  -5   1   40.31    7.34
  -9  -7   6    5.33    4.38
  -9  -4   3    5.67    4.50
  -8  -6   7   15.48    4.51
 -11 -12   2    5.47    3.40
 -11 -10   3    0.67    3.32
 -10  -9   5   18.66    3.87
 -10  -7   4   48.17    4.84
 -10  -6   3   61.84    5.81
 -10  -5   0   55.16    6.78
  -7  -2   4   72.21    9.39
  -6  -2   6   -5.79    6.96
  -5  -1   6    6.73    7.15
 -11  -8  -1    4.73    6.27
 -11  -8   1  113.58    7.98
 -10 -10   5   23.92    3.94
  -9  -6   5   21.33    5.97
  -9  -5   4   15.13    4.50
  -9  -4   2   16.32    6.47
  -7  -6   8   10.53    4.70
  -6  -4   8   22.66    5.16
  -6  -3   7   53.52    7.48
 -11  -9   2   51.37    5.33
 -11  -8   0   32.77    5.77
 -10  -6   2   24.00    7.08
  -9  -4   1  155.11   11.14
  -8  -3   3   80.16    8.12
 -11 -11   2   -1.59    3.83
 -11 -10   2   41.13    5.09
 -11  -9  -1   12.11    4.80
 -11  -9   1  132.14    7.89
 -10  -8   4   10.94    5.20
 -10  -6  -1  259.94   11.02
  -9  -8   6    3.74    3.75
  -7  -3   5   -1.47    7.23
  -6  -6   9    5.29    3.75
  -5  -3   8  104.37    8.06
  -5  -2   7   30.29    5.91
 -11 -11   1    6.67    4.33
 -11  -9   0   66.34    5.83
 -10  -7   3   79.25    6.19
 -10  -6   0   10.63    7.08
  -9  -5   3   47.52    7.47
  -7  -5   7   15.19    5.46
 -11 -10   0   47.71    5.13
 -11 -10   1   74.83    5.58
 -10 -12   4   36.56    4.06
  -9  -9   6   35.62    5.04
  -9  -7   5   44.86    5.56
  -8  -4   4   25.44    6.17
  -7  -4   6   56.81    6.81
  -6  -2   5    2.60    5.27
 -10  -9   4    3.75    3.63
 -10  -7   2   67.26    7.85
  -9 -11   6   55.74    4.24
  -9  -6   4   56.14    5.90
  -8  -6   6   21.18    4.93
  -8  -5   5  109.01    9.15
  -7  -7   8   46.31    5.83
 -10 -10   4   16.51    5.03
 -10  -8   3  145.64    7.89
 -10  -7  -1   67.17    8.08
  -9 -10   6   80.40    4.48
  -9  -5   2   -2.03    5.23
  -8  -8   7   24.71    4.46
  -6  -7   9   39.01    5.50
  -6  -5   8    3.50    4.91
  -6  -3   6   46.27    7.26
  -5  -7  10   49.57    4.20
 -10  -7   0   19.28    5.06
 -10  -7   1    9.70    5.32
  -9  -5   1  189.25    9.81
  -8  -4   3   39.77    7.02
  -6  -4   7   91.59    8.94
  -5  -5   9   11.32    5.24
 -10  -9   3   69.26    6.97
  -9  -8   5    3.94    3.59
  -9  -6   3   84.54    6.75
  -8  -9   7   73.27    5.40
  -7  -6   7   -1.98    6.04
 -10 -12   3   19.34    3.61
 -10  -8  -1    6.28    6.74
  -9  -7   4   92.22    6.62
  -8 -11   7    4.81    3.01
  -8 -10   7   33.23    4.53
  -8  -7   6   -5.01    5.76
  -5  -8  10   14.19    4.14
 -10 -11   3   17.23    5.31
 -10  -8   0    4.17    6.47
 -10  -8   1   52.91    6.51
  -9  -9   5   14.83    5.24
  -9  -6   2    8.63    7.52
  -8  -6   5   16.98    6.04
  -6  -8   9   72.03    4.95
  -5  -4   8   34.86    5.58
  -5  -3   7  109.23    7.96
 -10 -12   2    5.22    3.96
 -10  -9   2   77.15    6.77
  -7 -11   8    7.31    2.78
  -7  -9   8   42.85    4.95
  -6  -6   8    2.14    5.19
  -5  -9  10   -0.21    2.44
  -5  -9  10   -0.11    1.59
  -4  -4   9    7.22    4.26
 -10 -12   1   -4.37    4.51
 -10 -11   2    9.07    5.20
 -10 -10   2   29.72    6.28
 -10  -9   0   62.84    8.63
 -10  -9   1   82.47    7.96
  -9 -13   4   53.72    4.36
  -9 -11   5   35.82    5.23
  -9 -10   5   48.31    4.72
  -9  -8   4   17.26    5.78
  -9  -7   3   74.78    8.53
  -8  -8   6   13.72    5.39
  -8  -5   3   16.59    6.82
  -7 -10   8   45.30    4.19
  -6  -9   9   78.84    4.86
  -4  -6  10   36.54    5.79
  -4  -3   8   92.97    7.68
 -10 -11   1   38.75    6.05
 -10 -10   0  152.03    8.41
 -10 -10   1  174.64    9.13
  -7  -4   4   76.53    7.91
  -6  -5   7  114.30    8.79
  -6  -4   6  143.33    9.82
  -5  -6   9   87.66    6.38
  -9  -7   2   38.28    7.56
  -8  -7   5   14.87    6.15
  -8  -6   4  104.26    8.27
  -7  -5   5  219.52   11.10
  -9  -9   4    3.18    4.29
  -9  -8   3   75.16    8.32
  -8 -12   6   39.59    4.51
  -8  -9   6   35.60    4.78
  -7  -6   6   81.00    7.11
  -9 -13   3   28.20    4.26
  -9 -12   4   52.47    4.81
  -9 -10   4    7.13    5.63
  -9  -7   1   25.25    6.21
  -8 -10   6   59.24    5.83
  -7  -8   7   11.39    6.63
  -5  -5   8   -0.34    4.75
  -8 -11   6   66.99    5.11
  -8  -6   3  278.73   12.15
  -5  -7   9   44.25    5.49
  -5  -4   7  167.49    9.45
  -4  -7  10   67.65    4.93
  -4  -5   9    4.58    5.87
  -3  -8  11    3.35    3.27
  -9 -13   2   17.53    3.61
  -8 -13   5    7.84    3.57
  -8  -8   5    2.76    4.79
  -8  -7   4  165.44    9.68
  -7 -12   7   -4.30    3.60
  -7  -9   7  111.67    7.33
  -6  -6   7   -6.69    7.05
  -3  -9  11    1.09    2.90
  -9 -12   3   46.51    4.85
  -9 -10   3    4.23    6.47
  -9  -8   1  111.68    7.40
  -8 -14   3   16.94    3.19
  -7  -7   6   43.77    6.69
  -7  -6   5  190.44   10.72
  -6  -5   6  111.02    7.85
  -5 -12   9    8.37    2.32
  -4  -4   8  220.02   11.45
  -9 -11   3   33.97    4.92
  -9  -9   2  120.24    9.48
  -8  -9   5    1.35    3.98
  -7 -11   7   17.15    4.26
  -7 -10   7  118.36    6.41
  -6 -12   8    4.27    2.86
  -5  -8   9   48.12    6.09
  -4 -11  10    5.13    2.52
  -4 -11  10    2.35    1.76
  -4  -8  10   92.07    6.47
  -9 -12   1    6.39    5.02
  -9 -12   2    4.85    4.26
  -9  -9   0    2.46    7.82
  -9  -9   1   83.59    8.53
  -8 -12   5   45.21    5.46
  -8 -10   5   69.96    6.42
  -8  -7   3  248.36   11.96
  -6  -9   8   59.88    5.28
  -5  -6   8    4.22    4.90
  -9 -11   2    1.86    4.63
  -9 -10   2   12.90    4.99
  -8 -13   4   81.03    5.75
  -8 -11   5   80.57    6.07
  -8  -8   4   71.24    6.72
  -7 -14   5    2.30    1.54
  -7 -14   5    1.73    1.36
  -7 -13   6    5.65    3.89
  -7  -8   6   10.24    4.41
  -6 -11   8    6.01    4.13
  -6 -10   8   19.63    5.29
  -5 -11   9   -6.16    3.78
  -5  -9   9   63.21    6.22
  -4 -10  10    0.94    3.32
  -4  -9  10   12.57    3.85
  -4  -6   9   26.98    7.24
  -3  -6  10  112.66    7.50
  -9 -11   1  117.18    6.76
  -9 -10   1  131.24    7.66
  -7  -6   4  157.50   10.25
  -5  -5   7  140.11    9.03
  -8  -9   4   13.81    5.56
  -7  -9   6   76.39    6.82
  -7  -7   5   90.26    7.09
  -6 -13   7    5.05    2.80
  -6  -6   6   49.10    6.79
  -5 -13   8   22.10    3.30
  -8 -13   3  107.08    6.07
  -8 -12   4   43.98    5.65
  -8  -8   3  105.07    7.89
  -7 -12   6   48.50    5.55
  -6 -14   6    0.89    1.67
  -6 -14   6    0.85    1.54
  -5  -7   8   19.43    5.86
  -4  -5   8   68.85    8.32
  -8 -10   4    4.93    4.86
  -7 -14   4   33.39    4.02
  -7 -11   6   61.06    6.09
  -7 -10   6   89.26    5.90
  -6  -8   7   62.14    6.83
  -4  -7   9  116.57    8.13
  -3  -7  10   98.24    7.41
  -2 -10  11   -1.36    3.20
  -8 -13   2   10.00    4.81
  -8  -8   2  188.20    9.04
  -7 -13   5   16.38    5.19
  -7  -8   5    9.22    4.82
  -7  -7   4  104.23    8.78
  -3  -5   9    2.57    4.82
  -2  -8  11   22.01    4.40
  -8 -12   3   98.59    7.71
  -7 -14   3   67.68    4.79
  -6 -12   7   10.60    4.04
  -6  -9   7   67.11    6.12
  -6  -7   6   18.37    6.12
  -5  -6   7   41.92    6.90
  -4 -12   9   25.95    3.97
  -2  -9  11    1.57    3.15
  -8 -11   3   -3.06    4.64
  -8 -10   3   34.94    6.26
  -8  -9   2  286.92   11.78
  -7  -9   5   -0.08    5.83
  -6 -11   7  105.06    6.78
  -6 -10   7   92.69    5.55
  -5 -12   8   -3.86    3.66
  -4  -8   9  129.87    7.95
  -3  -8  10   34.80    5.46
  -8 -12   2   22.84    4.68
  -7 -12   5  140.32    6.63
  -6 -14   5    7.16    3.11
  -5  -9   8  138.58    8.45
  -4  -6   8    1.26    6.38
  -8 -11   2   13.41    4.93
  -8 -10   2  229.23    9.31
  -7 -13   4   40.23    5.25
  -7 -11   5  106.42    6.80
  -7 -10   5   48.90    5.50
  -7  -8   4  114.62    7.71
  -6 -13   6   13.39    3.84
  -6  -8   6   -2.94    6.93
  -5 -11   8    5.21    4.30
  -5 -10   8   71.22    6.74
  -4 -11   9    8.99    3.82
  -4  -9   9   29.67    6.22
  -3 -10  10   -1.09    3.59
  -3  -9  10   48.03    4.72
  -8 -11   1   91.16    6.71
  -8 -10   1  312.27   10.80
  -5 -13   7   -3.99    4.50
  -4 -14   7    5.34    3.11
  -4 -13   8   21.46    4.03
  -3  -6   9   65.19    6.94
  -2  -6  10  122.45    7.36
  -7  -9   4  115.70    9.16
  -6  -9   6   51.52    7.12
  -6  -7   5  135.70    8.84
  -1  -7  11   49.91    5.92
  -7 -13   3  109.09    6.16
  -7 -12   4   93.95    6.40
  -7 -10   4    3.19    6.63
  -6 -14   4   46.94    5.19
  -6 -12   6   18.88    4.97
  -4  -7   8   29.96    7.69
  -1 -10  11    6.36    4.16
  -7 -13   2   63.87    5.83
  -6 -13   5  101.02    7.12
  -6 -11   6  125.98    6.40
  -6 -10   6   98.28    6.55
  -5  -8   7   84.35    7.12
  -3  -7   9  128.14    9.10
  -3  -5   8  138.05    8.51
  -2  -7  10  173.29    9.01
  -1  -8  11   54.49    5.99
  -6 -14   3   85.75    5.87
  -6  -8   5    5.04    4.85
  -5 -12   7   52.86    5.37
  -3 -12   9    5.02    3.69
  -2  -5   9    5.22    5.47
  -1  -9  11    5.80    4.37
  -7 -12   3   56.93    5.66
  -7 -10   3    8.86    6.70
  -5 -14   5   22.04    4.34
  -5 -11   7  112.62    6.83
  -5  -9   7   93.30    7.47
  -5  -7   6    9.28    7.03
  -4 -12   8    2.54    4.15
  -4  -6   7  191.06    9.47
  -7 -12   2   19.42    5.60
  -7 -11   3    5.28    5.38
  -6 -12   5  138.43    8.20
  -6  -9   5   28.12    6.62
  -5 -13   6   12.29    4.67
  -5 -10   7  103.82    6.80
  -3 -14   7    1.26    2.62
  -3 -11   9    0.35    5.11
  -2 -10  10    6.05    5.57
  -2  -8  10   35.92    5.66
  -6 -13   4   90.82    7.04
  -6 -11   5  138.90    9.12
  -6 -10   5   20.33    8.11
  -4 -13   7    5.77    4.78
  -4 -11   8   35.62    5.04
  -4 -10   8  225.04   10.06
  -4  -9   8   99.72    7.52
  -3 -13   8   17.08    3.64
  -3  -9   9   90.04    8.09
  -3  -6   8   20.30    8.46
  -2  -9  10   13.01    4.80
  -7 -11   2   39.56    6.03
  -7 -10   2   45.15    6.68
  -5 -14   4   49.12    5.48
  -5  -8   6   34.17    7.17
  -3 -10   9   16.09    4.36
  -1  -6  10   85.29    8.25
  -7 -11   1  163.41    8.61
  -6 -13   3   26.26    6.27
  -5 -12   6  108.74    8.26
  -2  -6   9   24.85    6.17
   0 -10  11    1.94    3.57
   0  -7  11   57.49    6.81
  -6 -12   4  215.82    8.61
  -6  -9   4   86.64    9.40
  -5 -14   3   49.65    5.63
  -5  -9   6    0.49    6.26
  -2 -14   7    4.26    2.60
[truncated: 889,623 more chars]
