# Supplementary material for: Insight into the formation of bismuth-tungsten carbonyl clusters
Source: Commun Chem. 2023 Jun 5;6:109. doi: 10.1038/s42004-023-00905-6 (PMC10241888; doi:10.1038/s42004-023-00905-6)
Supplement: Supplementary file 8 — Supplementary Data 6.cif [file 42004_2023_905_MOESM8_ESM.txt]

---------------------------------------------------------------------------------------
Computational Details
---------------------------------------------------------------------------------------

All calculations were carried out using density functional theory methods as implemented 
in TURBOMOLE 7.5.0.[1] We employed the TPSS functional,[2] and dhf-TZVP basis sets[3] 
with auxiliary bases[4] and effective core potentials[5] at Bi and W atoms. COSMO[6] 
was used with standard values to compensate for the negative charges. It was also 
utilized during the geometry optimizations of the neutral compounds to afford more 
reasonable reaction energies. The verification of the structures as minima on the 
potential energy surface was done by analysis of the force constants.[7] Localized 
molecular orbitals were obtained using Boys' method.[8] 

Geometry optimizations were performed in point group C1 without any symmetry restrictions.

Cartesian coordinates are given in Angström. SCF energies are listed in Hartree.

---------------------------------------------------------------------------------------
1) [Bi3W(CO)3]3-, 1
---------------------------------------------------------------------------------------

SCF = -1052.0131595014
W        8.357060159     23.343927372      8.617421943
Bi       9.964978644     24.053822726      6.164603747
Bi       6.980930008     24.152118353      6.056152071
Bi       8.383813413     21.519259171      6.215804096
C        9.709835987     22.559986621      9.753706252
C        6.910166537     22.595824288      9.658148853
C        8.345015095     25.003508427      9.608420475
O       10.543191182     22.080834932     10.483345728
O        6.020418018     22.133318895     10.329643439
O        8.333886968     26.026216027     10.249039669

---------------------------------------------------------------------------------------
2) [W(CO)4(H)2]2-, 2
---------------------------------------------------------------------------------------

SCF = -522.62964946189
W       10.711483883      3.648069414      4.537540099
O       11.992769887      5.845267180      2.638844108
O       13.368758996      3.498048881      6.321727823
C       11.518148801      5.013916783      3.342411830
C       12.394024886      3.548776982      5.669052251
O        9.441203946      5.866034339      6.419471348
O        8.063920998      3.496277026      2.739056970
C        9.912073175      5.028007361      5.721532876
C        9.033500155      3.547813604      3.399298501
H       10.034183577      2.251459357      5.540593305
H       11.376903440      2.233125213      3.553207206

---------------------------------------------------------------------------------------
3) [Bi3{W(CO)3}2]3-, 3
---------------------------------------------------------------------------------------

SCF = -1459.8688314422
W        2.330940780     13.257660815     -2.547782990
Bi       3.254816289     11.090003025     -0.866338675
W        2.843937445     13.524459437      0.648742282
Bi       3.340113497     15.607515147     -1.253460721
Bi       5.246220262     13.266200625     -1.364128543
O       -0.779455243     13.013723624     -2.316138481
O       -0.167652872     13.261906346      1.455915676
O        2.507493165     10.985296459     -4.721609992
C        0.983234327     13.360601771      1.149222042
O        3.192698093     15.939056213      2.642516307
O        3.816121392     11.649099104      2.984420310
C        0.408803183     13.106191887     -2.406838916
C        2.162849701     14.563428358     -3.998592847
C        3.066655587     15.055396805      1.850233611
C        2.442755107     11.812622340     -3.867617794
C        3.439184664     12.321643646      2.077248841
O        2.036009873     15.300633957     -4.928342911

---------------------------------------------------------------------------------------
4) [Bi3{W(CO)3W(CO)4}]3-, 5
---------------------------------------------------------------------------------------

SCF = -1573.2725468263
W        2.491236840     13.327112768     -2.840340887
Bi       3.257669613     10.840293981     -1.324957949
W        2.907516171     13.162868215      0.413562117
Bi       4.602948810     14.818890701     -1.296034121
Bi       5.699118134     12.224788144     -0.423532906
O       -0.225167745     14.255979715     -1.413699905
O        0.214781859     11.704493754      1.137990784
O        0.666789099     11.546504208     -4.687159849
C        1.244500242     12.226036134      0.851477680
O        1.651754730     15.943511235      1.183960931
O        3.913436734     12.794859486      3.356408002
C        0.818126067     13.897940394     -1.826357748
C        2.282829726     14.919866880     -3.965648002
C        2.154406975     14.909372999      0.879724590
C        1.352019073     12.202179548     -3.973111846
C        3.530751601     12.934778252      2.229494681
O        2.145885348     15.861032076     -4.675978080
C        4.151665748     12.763899616     -3.884520023
O        5.052758134     12.459095267     -4.572645305

---------------------------------------------------------------------------------------
5) [W2(CO)8(H2)]2-, 6
---------------------------------------------------------------------------------------

SCF = -1043.8898072806
W       11.767164459     10.307181220      0.980845356
W       12.039673364     12.619226102     -0.982990963
C       12.445794757      8.927639812     -0.358960111
C       11.068555720     11.504134277      2.477002453
C       12.950942839      9.467629232      2.317061228
C       10.333183111      9.032266748      1.439658314
C       11.362674245     13.999368437      0.357092750
C       12.736767968     11.421831636     -2.479450454
C       10.855532238     13.459228790     -2.318639769
C       13.474020553     13.893302690     -1.442904959
O       12.819933496      8.058931169     -1.043371982
O       10.663322620     12.096797752      3.397578072
O       13.671359825      8.975765604      3.112804124
O        9.465295455      8.276026299      1.702260417
O       10.989581276     14.868431714      1.041595830
O       13.141132027     10.828956877     -3.400280627
O       10.134834519     13.951489882     -3.113874369
O       14.342172603     14.648966261     -1.706342533
H       13.033423226     11.650874097      0.376810609
H       10.772871301     11.276087051     -0.378471215

---------------------------------------------------------------------------------------
6) Ga (single atom)
---------------------------------------------------------------------------------------

SCF = -1924.793243303
Ga       0.000000000      0.000000000      0.000000000

---------------------------------------------------------------------------------------
7) Bi (single atom)
---------------------------------------------------------------------------------------

SCF = -214.5453299639
Bi       0.000000000      0.000000000      0.000000000

---------------------------------------------------------------------------------------
8) (GaBi3)2-
---------------------------------------------------------------------------------------

SCF = -2568.9608194404
Bi       9.911676721     24.163770592      6.155453135
Bi       6.922760236     23.992398096      5.987642525
Bi       8.562445681     21.485895291      6.130977062
Ga       8.601279550     23.166407095      3.746905061 

---------------------------------------------------------------------------------------
9) (Bi3)2-
---------------------------------------------------------------------------------------

SCF = -644.04234398808
Bi       2.201841169      0.000000000      0.054241435
Bi      -0.392465243      0.000000000      1.446059131
Bi      -0.486432803      0.000000000     -1.500300566 

---------------------------------------------------------------------------------------
10) (Bi3)3-
---------------------------------------------------------------------------------------

SCF = -644.13442969447
Bi       9.897753755     24.183766719      6.088822654
Bi       6.861855586     24.036215046      5.973230991
Bi       8.503272478     21.480523259      6.143017665

---------------------------------------------------------------------------------------
11) (Bi4)2-
---------------------------------------------------------------------------------------

SCF = -858.68949947182
Bi      10.940193068     23.147227976      6.737397087
Bi       6.951247540     24.071307875      5.993011086
Bi       8.517958396     21.585328136      6.146166169
Bi       9.373656465     25.633388069      6.584284920

---------------------------------------------------------------------------------------
12) [W(CO)4]1-
---------------------------------------------------------------------------------------

SCF = -521.27296235164
W       10.617892372      3.682620280      4.672880366
O       11.886956440      5.806262895      2.798756403
O       13.442196955      3.233378980      6.118462724
C       11.400656185      4.997620532      3.517255666
C       12.386948797      3.392725712      5.619612692
O        9.486631368      6.059095726      6.356367178
O        8.225999782      3.237203948      2.586984547
C        9.907396460      5.145546417      5.729670717
C        9.080719291      3.395664487      3.382032537

---------------------------------------------------------------------------------------
13) [W(CO)4]2-
---------------------------------------------------------------------------------------

SCF = -521.38332392257
W       10.476070568      4.013422288      4.883617983
O       11.877061783      5.867562576      2.809064389
O       13.275414786      2.709924508      5.659469513
C       11.338507175      5.154126973      3.607130145
C       12.199714551      3.175681764      5.395898390
O        9.412489386      6.558265053      6.474619502
O        8.707996979      2.718563988      2.573570242
C        9.793413618      5.571837348      5.904189918
C        9.354728806      3.180734464      3.474462753

---------------------------------------------------------------------------------------
14) [W2(CO)8]2-
---------------------------------------------------------------------------------------

SCF = -1042.6121825642
W       11.417574585     10.233678526      0.873812156
W       12.409994804     12.680574186     -0.874877892
C       12.168080356      9.033788032     -0.580562900
C       10.801060695     11.593718191      2.247929380
C       12.811817637      9.654694019      2.070211519
C       10.302050502      8.813359667      1.621220610
C       11.660642656     13.881827412      0.578875777
C       13.024018984     11.322373005     -2.252003923
C       11.027563475     13.276119444     -2.076978310
C       13.539913090     14.095906725     -1.609268179
O       12.620168656      8.271420510     -1.350658897
O       10.461867345     12.311931672      3.112653885
O       13.681678506      9.310020445      2.800804298
O        9.631682461      7.949299534      2.079671827
O       11.209587410     14.645626121      1.348150158
O       13.362307299     10.605717893     -3.118370672
O       10.164499730     13.630577092     -2.810977614
O       14.220047262     14.957062379     -2.058811216

---------------------------------------------------------------------------------------
15) [W(cod)CO)4]
---------------------------------------------------------------------------------------

SCF = -833.42690614147
W       -0.022779297     -0.004585146      0.001024567
C        0.805868496      1.346125674      1.195383163
C       -1.405438802      1.270688414     -0.631367160
C       -1.309654434     -0.376563483      1.550874088
C        1.176412498      0.789301554     -1.458044477
C        1.083382502     -1.902109354      1.128599740
C        1.864322574     -1.614666141      0.018931888
C       -1.136393685     -2.070325393     -0.801809653
C       -0.399281258     -1.574094259     -1.866887761
O        1.302902545      2.133685500      1.902428628
O       -2.225952416      2.012557790     -1.010302304
O       -2.049220857     -0.491723898      2.435426632
O        1.828711861      1.325363817     -2.251633832
H        1.369045918     -1.446353708      2.074607675
C        0.133844294     -3.077169270      1.232618652
H        2.701838272     -0.938103307      0.169965001
C        1.924013313     -2.499499017     -1.219031523
H       -2.179515689     -1.769416804     -0.744181150
C       -0.747739730     -3.317508040     -0.019130112
H       -0.915644189     -0.933150589     -2.578797111
C        0.918062222     -2.148379016     -2.344464275
H       -0.510533879     -2.922545016      2.102639163
H        0.718392380     -3.985722462      1.442354408
H        1.782814927     -3.538874181     -0.906138742
H        2.935442156     -2.435877798     -1.631885363
H       -0.242786458     -4.008518476     -0.701515711
H       -1.667647420     -3.816395426      0.300843378
H        1.378821748     -1.429689699     -3.028015916
H        0.714222976     -3.050585177     -2.940812532

---------------------------------------------------------------------------------------
16) CO
---------------------------------------------------------------------------------------

SCF = -113.37547435107
C       -0.249133320      0.000000000     -3.426160215
O       -0.293567974      0.000000000     -2.293076486

---------------------------------------------------------------------------------------
17) 1,5-Cyclooctadiene
---------------------------------------------------------------------------------------

SCF = -312.16409800400
C        0.569353476      0.054601969     -3.794229906
C        1.204598743      0.828415050     -2.678912451
C       -0.662145849     -0.133063884     -0.582296818
C        2.014319866      0.238303533     -1.792909639
C        0.408404099      0.780220904      0.019539653
C        1.908532333      0.568214020     -0.327702330
H        1.288789864     -0.408204277     -4.479934954
H        0.679656928      1.736361065     -2.380023002
H        0.287347861      0.741013723      1.109791029
H       -0.101292574      0.685735735     -4.385374303
H       -1.485336047     -0.233129026      0.130027036
H        2.497193180     -0.703561187     -2.059904221
H        0.138695711      1.809835696     -0.259584010
H        2.311676056     -0.268166598      0.253765928
H        2.469476087      1.461359079     -0.020899649
C       -0.229478476     -1.080104265     -3.073455271
H        0.484260610     -1.894557789     -2.885735918
H       -0.984764416     -1.490498378     -3.755411580
C       -0.930145709     -0.775193768     -1.746284303
H       -1.895727805     -1.285556856     -1.712457467

---------------------------------------------------------------------------------------
18) Ethane-1,2-diamine
---------------------------------------------------------------------------------------

SCF = -190.63263967469
C        0.659028837     -0.578270187      0.059499335
N        1.317777321      0.534655451     -0.658677146
H        0.870817944     -0.572617886      1.142419702
H        1.053886014     -1.517548580     -0.346133801
H        1.101870960      1.413119678     -0.184554529
H        2.329647286      0.433212341     -0.572767309
C       -0.857760940     -0.550678980     -0.152149783
N       -1.559585859      0.642141759      0.366532362
H       -1.071611536     -0.618944332     -1.225480283
H       -1.294664774     -1.433468882      0.329875174
H       -1.329925156      0.771502646      1.353802014
H       -1.219480091      1.476896972     -0.112365735

---------------------------------------------------------------------------------------
19) (C2N2H7)-
---------------------------------------------------------------------------------------

SCF = -190.08618377915
C       13.476585131     12.955536235      2.080119649
N       14.197219688     14.101389953      1.480375809
H       13.694651752     12.847614181      3.157181309
H       13.770111713     12.020056726      1.583376023
H       13.608168362     14.896758514      1.783128803
H       15.106591322     14.220702182      1.927960981
C       11.968044223     13.211371506      1.918280027
N       11.610524982     14.461057913      2.572326400
H       11.757589775     13.198690737      0.826047236
H       11.458565909     12.296331267      2.316632203
H       10.797677946     14.838782172      2.072363207

---------------------------------------------------------------------------------------
19) H2
---------------------------------------------------------------------------------------

SCF = -1.1800544673369
H        7.856076463     24.654784515      6.213866640
H        8.468828527     25.049915176      6.363430202


---------------------------------------------------------------------------------------
20) (Bi2)2-
---------------------------------------------------------------------------------------
SCF = -429.4079970123
Bi       0.0000000        0.0000000   	  -1.4280169
Bi    	 0.0000000        0.0000000        1.4280169


---------------------------------------------------------------------------------------
References:
---------------------------------------------------------------------------------------
[1] TURBOMOLE:
i) TURBOMOLE, Version 7.5.0 (2020).
ii) Ahlrichs, R., Bär, M., Häser, M., Horn, H. & Kölmel, C.
Electronic structure calculations on workstation computers: The program system turbomole. 
Chem. Phys. Lett. 162, 165-169 (1989).
iii) Furche, F., Ahlrichs, R., Hättig, C., Klopper, W., Sierka, M. & Weigend, F.
Turbomole.
Wiley Interdiscip. Rev.: Comput. Mol. Sci. 4, 91-100 (2014).
iv) Balasubramani, S. G., Chen, G. P., Coriani, S., Diedenhofen, M., Frank, M. S., Franzke, Y. J.,
Furche, F., Grotjahn, R., Harding, M. E., Hättig, C., Hellweg, A., Helmich-Paris, B., Holzer, C.,
Huniar, U., Kaupp, M., Marefat Khah, A., Karbalaei Khani, S., Müller, T., Mack, F., Nguyen, B. D.,
Parker, S. M., Perlt, E., Rappoport, D., Reiter, K., Roy, S., Rückert, M., Schmitz, G., Sierka, M.,
Tapavicza, E., Tew, D. P., van Wüllen, C., Voora, V. K., Weigend, F., Wodyński, A. & Yu, J. M.
TURBOMOLE: Modular program suite for ab initio quantum-chemical and condensed-matter simulations.
J. Chem. Phys. 152, 184107 (2020).

[2] TPSS functional:
Tao, J., Perdew, J. P., Staroverov, V. N. & Scuseria, G. E.
Climbing the Density Functional Ladder: Nonempirical MetaGeneralized Gradient Approximation
Designed for Molecules and Solids.
Phys. Rev. Lett. 91, 146401 (2003).

[3] dhf-TZVP:
i) Weigend, F., Häser, M., Patzelt, H. & Ahlrichs, H.
RI-MP2: optimized auxiliary basis sets and demonstration of efficiency
Chem. Phys. Lett. 294, 143-152 (1998)
ii) Weigend, F. & Baldes, A.
Segmented contracted basis sets for one- and two-component Dirac–Fock effective core potentials.
J. Chem. Phys. 133, 174102 (2010).

[4] Auxiliary Bases:
i) Eichkorn, K., Treutler, O., Öhm, H., Häser, M. & Ahlrichs, R.
Auxiliary basis sets to approximate Coulomb potentials.
Chem. Phys. Lett. 242, 652-660 (1995).
ii) Eichkorn, K., Weigend, F., Treutler, O. & Ahlrichs, R.
Auxiliary basis sets for main row atoms and transition metals and their use to approximate
Coulomb potentials.
Theor. Chem. Acc. 97, 119-124 (1997).

[5] ECPs:
i) Metz, B., Stoll, H. & Dolg, M.
Small-core multiconfiguration-Dirac–Hartree–Fock-adjusted pseudopotentials for post-d main
group elements: Application to PbH and PbO.
J. Chem. Phys. 113, 2563-2569 (2000).
ii) Figgen, D., Peterson, K. A., Dolg, M. & Stoll, H.
Energy-consistent pseudopotentials and correlation consistent basis sets for the 5d elements 
Hf–Pt
J. Chem. Phys. 130, 164108 (2009)

[6] COSMO:
i) Klamt, A. & Schüürmann, G.
COSMO:a new approach to dielectric screening in solvents with explicit expressions for
the screening energy and its gradient.
J. Chem. Soc., Perkin Trans. 2, 799-805 (1993).
ii) Schäfer, A., Klamt, A., Sattel, D., Lohrenz, J. C. W. & Eckert, F.
COSMO Implementation in TURBOMOLE: Extension of an efficient quantum chemical code
towards liquid systems.
Phys. Chem. Chem. Phys. 2, 2187-2193 (2000).

[7] Aoforce:
i) Deglmann, P., Furche, F. & Ahlrichs, R.
An efficient implementation of second analytical derivatives for density functional methods
Chem. Phys. Lett. 362, 511-518 (2002).
ii) Deglmann, P. & Furche, F. 
Efficient characterization of stationary points on potential energy surfaces
J. Chem. Phys. 117, 9535-9538 (2002).
iii) Deglmann, P., May, K., Furche, F. & Ahlrichs, R.
Nuclear second analytical derivative calculations using auxiliary basis set expansions
Chem. Phys. Lett. 384, 103-107 (2004).

[8] Localized Molecular Orbitals:
Boys, S. F.
Construction of some molecular orbitals to be approximately invariant for changes from one 
molecule to another.
Rev. Mod. Phys. 32, 296–299 (1960).
